# Supplementary material for: TMSB10 drives prostate cancer aggressiveness via immune microenvironment regulation
Source: Mol Med. 2025 Apr 30;31:160. doi: 10.1186/s10020-025-01211-8 (PMC12042486; doi:10.1186/s10020-025-01211-8)
Supplement: Supplementary file 3 — Additional file 3. [file 10020_2025_1211_MOESM3_ESM.xlsx]

## Sheet: figure4
BPH				loc				met/t2				met/t3				met/t4
166.511	0.0984872	0.0939576		159.448	0.115734	0.107782		121.298	0.229226	0.207233		121.346	0.234653	0.222009		103.96	0.300244	0.307117
172.269	0.083723			161.728	0.109568			125.985	0.212761			129.047	0.207931			100.078	0.316772
166.061	0.0996625			166.077	0.098044			129.006	0.20247			124.519	0.223443			102.985	0.304336
208.896				208.139				205.627				208.295				207.544
164.478	0.10662	0.0882209		144.425	0.160489	0.151807		124.902	0.216511	0.199648		135.093	0.187577	0.205415		110.452	0.275566	0.25703
168.574	0.0959371			148.235	0.149181			136.599	0.177633			130.228	0.203505			118.358	0.245542
182.231	0.0621055			149.41	0.145752			128.316	0.204799			123.893	0.225163			117.154	0.249982
210.246				208.993				205.627				208.07				208.324
166.199	0.102851	0.0984685		150.705	0.138604	0.14111		132.263	0.193008	0.185937		137.786	0.179121	0.182303		119.859	0.243122	0.254592
165.337	0.105109			147.907	0.146743			125.751	0.214935			133.93	0.191448			115.68	0.258535
172.2	0.0874458			150.92	0.137984			146.076	0.149868			138.671	0.176341			114.729	0.26212
210.61				207.363				206.275				208.126				209.794

## Sheet: figure6
A							1.21214
Sample Name	Target Name	Task	Reporter	Quencher	Cт	GAPDH mean（ct）	ΔCT	ΔΔCT	negΔΔCT	2-ΔΔCT	2-ΔΔCT Mean	Ct SD
LNCaP-NC	TMSB10	UNKNOWN	SYBR	None	18.0756		1.31458	0.102442	-0.102442	0.931455	1.00136	0.0634296		0.960141	0.0582942
LNCaP-NC	TMSB10	UNKNOWN	SYBR	None	17.8956		1.13456	-0.0775707	0.0775707	1.05524
LNCaP-NC	TMSB10	UNKNOWN	SYBR	None	17.9483		1.18726	-0.0248711	0.0248711	1.01739
LNCaP-NC	GAPDH	UNKNOWN	SYBR	None	16.7722	16.7611
LNCaP-NC	GAPDH	UNKNOWN	SYBR	None	16.8516
LNCaP-NC	GAPDH	UNKNOWN	SYBR	None	16.6594
LNCaP-NC	TMSB10	UNKNOWN	SYBR	None	17.9576		1.32611	0.113974	-0.113974	0.924039	0.918921	0.0766226
LNCaP-NC	TMSB10	UNKNOWN	SYBR	None	17.854		1.22248	0.0103438	-0.0103438	0.992856
LNCaP-NC	TMSB10	UNKNOWN	SYBR	None	18.0954		1.4639	0.251767	-0.251767	0.839867
LNCaP-NC	GAPDH	UNKNOWN	SYBR	None	16.6115	16.6315
LNCaP-NC	GAPDH	UNKNOWN	SYBR	None	16.7192
LNCaP-NC	GAPDH	UNKNOWN	SYBR	None	16.5637
LNCaP-si-1	TMSB10	UNKNOWN	SYBR	None	21.5527		4.82219	3.61006	-3.61006	0.0818964	0.081884	0.000752112		0.0770919	0.00677708
LNCaP-si-1	TMSB10	UNKNOWN	SYBR	None	21.5664		4.83583	3.6237	-3.6237	0.0811257
LNCaP-si-1	TMSB10	UNKNOWN	SYBR	None	21.5399		4.80933	3.59719	-3.59719	0.0826298
LNCaP-si-1	GAPDH	UNKNOWN	SYBR	None	16.5553	16.7306
LNCaP-si-1	GAPDH	UNKNOWN	SYBR	None	16.7895
LNCaP-si-1	GAPDH	UNKNOWN	SYBR	None	16.8468
LNCaP-si-1	TMSB10	UNKNOWN	SYBR	None	21.5723		4.97827	3.76613	-3.76613	0.073499	0.0722998	0.0023756
LNCaP-si-1	TMSB10	UNKNOWN	SYBR	None	21.5657		4.97165	3.75952	-3.75952	0.0738367
LNCaP-si-1	TMSB10	UNKNOWN	SYBR	None	21.6517		5.05766	3.84552	-3.84552	0.0695636
LNCaP-si-1	GAPDH	UNKNOWN	SYBR	None	16.5109	16.594
LNCaP-si-1	GAPDH	UNKNOWN	SYBR	None	16.6642
LNCaP-si-1	GAPDH	UNKNOWN	SYBR	None	16.607
LNCaP-si-2	TMSB10	UNKNOWN	SYBR	None	22.3627		5.83738	4.62525	-4.62525	0.0405192	0.039691	0.00562549		0.0417019	0.00284383
LNCaP-si-2	TMSB10	UNKNOWN	SYBR	None	22.6287		6.10336	4.89122	-4.89122	0.0336973
LNCaP-si-2	TMSB10	UNKNOWN	SYBR	None	22.216		5.69067	4.47854	-4.47854	0.0448565
LNCaP-si-2	GAPDH	UNKNOWN	SYBR	None	16.763	16.5253
LNCaP-si-2	GAPDH	UNKNOWN	SYBR	None	16.4146
LNCaP-si-2	GAPDH	UNKNOWN	SYBR	None	16.3984
LNCaP-si-2	TMSB10	UNKNOWN	SYBR	None	22.3775		5.74689	4.53475	-4.53475	0.0431424	0.0437128	0.00389112
LNCaP-si-2	TMSB10	UNKNOWN	SYBR	None	22.2279		5.59724	4.38511	-4.38511	0.0478577
LNCaP-si-2	TMSB10	UNKNOWN	SYBR	None	22.4816		5.85101	4.63887	-4.63887	0.0401384
LNCaP-si-2	GAPDH	UNKNOWN	SYBR	None	16.8316	16.6306
LNCaP-si-2	GAPDH	UNKNOWN	SYBR	None	16.4402
LNCaP-si-2	GAPDH	UNKNOWN	SYBR	None	16.62
LNCaP-con	TMSB10	UNKNOWN	SYBR	None	18.3399		0.974691	-0.237444	0.237444	1.1789	1.10711	0.0704267		1.03415	0.103181
LNCaP-con	TMSB10	UNKNOWN	SYBR	None	18.4343		1.06903	-0.14311	0.14311	1.10428
LNCaP-con	TMSB10	UNKNOWN	SYBR	None	18.5234		1.15814	-0.0539922	0.0539922	1.03813
LNCaP-con	GAPDH	UNKNOWN	SYBR	None	17.1366	17.3653
LNCaP-con	GAPDH	UNKNOWN	SYBR	None	17.9461
LNCaP-con	GAPDH	UNKNOWN	SYBR	None	17.013
LNCaP-con	TMSB10	UNKNOWN	SYBR	None	18.3683		1.3265	0.114368	-0.114368	0.923787	0.961186	0.0463658
LNCaP-con	TMSB10	UNKNOWN	SYBR	None	18.2352		1.19341	-0.0187243	0.0187243	1.01306
LNCaP-con	TMSB10	UNKNOWN	SYBR	None	18.3329		1.29115	0.0790098	-0.0790098	0.946707
LNCaP-con	GAPDH	UNKNOWN	SYBR	None	17.1297	17.0417
LNCaP-con	GAPDH	UNKNOWN	SYBR	None	16.9684
LNCaP-con	GAPDH	UNKNOWN	SYBR	None	17.0271
							0.825173
Sample Name	Target Name	Task	Reporter	Quencher	Cт	GAPDH mean（ct）	ΔCT	ΔΔCT	negΔΔCT	2-ΔΔCT	2-ΔΔCT Mean	Ct SD
DU145-NC	TMSB10	UNKNOWN	SYBR	None	17.2281		0.862611	0.037438	-0.037438	0.974384	1.00021	0.0253734		1.1428	0.201647
DU145-NC	TMSB10	UNKNOWN	SYBR	None	17.1549		0.789403	-0.0357706	0.0357706	1.0251
DU145-NC	TMSB10	UNKNOWN	SYBR	None	17.189		0.823506	-0.00166738	0.00166738	1.00116
DU145-NC	GAPDH	UNKNOWN	SYBR	None	16.0594	16.3655
DU145-NC	GAPDH	UNKNOWN	SYBR	None	16.5197
DU145-NC	GAPDH	UNKNOWN	SYBR	None	16.5173
DU145-NC	TMSB10	UNKNOWN	SYBR	None	17.1839		0.443521	-0.381652	0.381652	1.30283	1.28539	0.155028
DU145-NC	TMSB10	UNKNOWN	SYBR	None	17.0486		0.308196	-0.516977	0.516977	1.43095
DU145-NC	TMSB10	UNKNOWN	SYBR	None	17.399		0.658619	-0.166554	0.166554	1.12237
DU145-NC	GAPDH	UNKNOWN	SYBR	None	16.5927	16.7404
DU145-NC	GAPDH	UNKNOWN	SYBR	None	16.664
DU145-NC	GAPDH	UNKNOWN	SYBR	None	16.9645
DU145-si-1	TMSB10	UNKNOWN	SYBR	None	21.4136		5.02936	4.20419	-4.20419	0.0542518	0.0579617	0.00323289		0.0663815	0.0119074
DU145-si-1	TMSB10	UNKNOWN	SYBR	None	21.2641		4.87984	4.05467	-4.05467	0.0601759
DU145-si-1	TMSB10	UNKNOWN	SYBR	None	21.2814		4.89717	4.072	-4.072	0.0594573
DU145-si-1	GAPDH	UNKNOWN	SYBR	None	16.3643	16.3842
DU145-si-1	GAPDH	UNKNOWN	SYBR	None	16.3277
DU145-si-1	GAPDH	UNKNOWN	SYBR	None	16.4607
DU145-si-1	TMSB10	UNKNOWN	SYBR	None	21.1081		4.5257	3.70053	-3.70053	0.0769185	0.0748012	0.00666023
DU145-si-1	TMSB10	UNKNOWN	SYBR	None	21.3		4.71757	3.8924	-3.8924	0.0673398
DU145-si-1	TMSB10	UNKNOWN	SYBR	None	21.0488		4.46641	3.64124	-3.64124	0.0801455
DU145-si-1	GAPDH	UNKNOWN	SYBR	None	16.6094	16.5824
DU145-si-1	GAPDH	UNKNOWN	SYBR	None	16.5539
DU145-si-1	GAPDH	UNKNOWN	SYBR	None	16.584
DU145-si-2	TMSB10	UNKNOWN	SYBR	None	21.9875		5.48509	4.65991	-4.65991	0.0395572	0.0508346	0.0104389		0.0517814	0.00133896
DU145-si-2	TMSB10	UNKNOWN	SYBR	None	21.3826		4.88024	4.05507	-4.05507	0.0601592
DU145-si-2	TMSB10	UNKNOWN	SYBR	None	21.5712		5.06884	4.24367	-4.24367	0.0527872
DU145-si-2	GAPDH	UNKNOWN	SYBR	None	16.4533	16.5024
DU145-si-2	GAPDH	UNKNOWN	SYBR	None	16.5246
DU145-si-2	GAPDH	UNKNOWN	SYBR	None	16.5292
DU145-si-2	TMSB10	UNKNOWN	SYBR	None	21.6489		5.25781	4.43263	-4.43263	0.0463067	0.0527281	0.0117618
DU145-si-2	TMSB10	UNKNOWN	SYBR	None	21.6719		5.28079	4.45562	-4.45562	0.0455748
DU145-si-2	TMSB10	UNKNOWN	SYBR	None	21.1311		4.73996	3.91478	-3.91478	0.0663029
DU145-si-2	GAPDH	UNKNOWN	SYBR	None	16.4247	16.3911
DU145-si-2	GAPDH	UNKNOWN	SYBR	None	16.6675
DU145-si-2	GAPDH	UNKNOWN	SYBR	None	16.0812
DU145-con	TMSB10	UNKNOWN	SYBR	None	17.0112		0.638509	-0.186664	0.186664	1.13813	1.10373	0.0300122		1.21183	0.152875
DU145-con	TMSB10	UNKNOWN	SYBR	None	17.083		0.710277	-0.114896	0.114896	1.0829
DU145-con	TMSB10	UNKNOWN	SYBR	None	17.0733		0.700636	-0.124538	0.124538	1.09016
DU145-con	GAPDH	UNKNOWN	SYBR	None	16.0311	16.3727
DU145-con	GAPDH	UNKNOWN	SYBR	None	16.921
DU145-con	GAPDH	UNKNOWN	SYBR	None	16.166
DU145-con	TMSB10	UNKNOWN	SYBR	None	17.0296		0.323711	-0.501463	0.501463	1.41565	1.31993	0.133451
DU145-con	TMSB10	UNKNOWN	SYBR	None	17.0699		0.364016	-0.461157	0.461157	1.37665
DU145-con	TMSB10	UNKNOWN	SYBR	None	17.3077		0.601771	-0.223402	0.223402	1.16748
DU145-con	GAPDH	UNKNOWN	SYBR	None	16.7712	16.7059
DU145-con	GAPDH	UNKNOWN	SYBR	None	16.4267
DU145-con	GAPDH	UNKNOWN	SYBR	None	16.9198
B	LNCaP	24				48						72						96
NO	control	siRNA NC	siRNA 1	siRNA 2		NO	control	siRNA NC	siRNA 1	siRNA 2		NO	control	siRNA NC	siRNA 1	siRNA 2		NO	control	siRNA NC	siRNA 1	siRNA 2
1	0.2118	0.2197	0.1918	0.1667		1	0.4073	0.3858	0.3269	0.292		1	0.6881	0.6742	0.5465	0.5873		1	1.2055	1.1978	1.0782	1.0689
2	0.2055	0.2348	0.1718	0.1764		2	0.4079	0.4635	0.3199	0.2659		2	0.7259	0.6863	0.5478	0.5745		2	1.2036	1.2115	1.029	0.9957
3	0.2064	0.2044	0.1795	0.1681		3	0.4267	0.3968	0.3141	0.2645		3	0.6723	0.6865	0.5874	0.5866		3	1.2211	1.2248	1.0973	1.0644
	DU145	24				48						72						96
NO	control	siRNA NC	siRNA 1	siRNA 2		NO	control	siRNA NC	siRNA 1	siRNA 2		NO	control	siRNA NC	siRNA 1	siRNA 2		NO	control	siRNA NC	siRNA 1	siRNA 2
1	0.2589	0.2347	0.2199	0.2269		1	0.4823	0.4636	0.4116	0.3619		1	0.9544	0.9233	0.8136	0.7623		1	1.6758	1.6041	1.4776	1.3685
2	0.2373	0.2576	0.2435	0.203		2	0.4946	0.4838	0.4463	0.421		2	0.8888	0.9195	0.8167	0.7831		2	1.6605	1.6524	1.4708	1.4114
3	0.2646	0.2451	0.2546	0.2006		3	0.4662	0.4594	0.4136	0.4072		3	0.889	0.8953	0.8051	0.794		3	1.6831	1.66	1.4612	1.4354
C	LNCaP					DU145
NO	control	siRNA NC	siRNA 1	siRNA 2		NO	control	siRNA NC	siRNA 1	siRNA 2
1	45	43	26	14		1	165	162	93	66
2	46	47	20	19		2	167	164	94	64
3	47	46	24	15		3	176	166	91	65
D	LNCaP					DU145
NO	control	siRNA NC	siRNA 1	siRNA 2		NO	control	siRNA NC	siRNA 1	siRNA 2
1	22	23	12	7		1	99	92	56	43
2	24	22	17	8		2	92	90	54	42
3	20	26	11	9		3	94	93	55	35

## Sheet: figure7
A
NO	Control	pLVX-NC	pLVX-TMSB10	si-NC	siRNA#2		NO	Control	pLVX-NC	pLVX-TMSB10	si-NC	siRNA#2
1	0.897171	0.997795	2.31629	0.86537	0.317079		1	1.04161	1.12622	3.06125	1.18135	0.400826
2	1.05319	0.849733	1.96569	1.08095	0.364963		2	0.886684	0.934322	3.11441	0.965269	0.480075
3	1.05833	0.995542	1.9013	0.974056	0.394283		3	1.08275	0.986582	3.70372	1.17838	0.460154
	CT-target	CT-refer	△(A-B)	△△(A-B)	2^△(Ct(A-B))			CT-target	CT-refer	△(A-B)	△△(A-B)	2^△(Ct(A-B))
Control-1	30.8538	28.9141	1.93969	0.156545	0.897171		Control-1	31.7621	29.4767	2.28535	-0.0588109	1.04161
Control-2	30.209	28.5007	1.70838	-0.0747622	1.05319		Control-2	32.6849	30.1672	2.51766	0.173508	0.886684
Control-3	30.2456	28.5443	1.70136	-0.0817831	1.05833		Control-3	31.4046	29.1752	2.22946	-0.114697	1.08275
			1.78315							2.34416
	CT-target	CT-refer	△(A-B)	△△(A-B)	2^△(Ct(A-B))			CT-target	CT-refer	△(A-B)	△△(A-B)	2^△(Ct(A-B))
pLVX-NC-1	31.0773	29.1344	1.94288	0.0031848	0.997795		pLVX-NC-1	31.019	28.9052	2.11385	-0.171493	1.12622
pLVX-NC-2	30.8292	28.8859	1.9433	0.234919	0.849733		pLVX-NC-2	31.6231	29.0075	2.61567	0.0980083	0.934322
pLVX-NC-3	30.1669	28.459	1.70781	0.00644519	0.995542		pLVX-NC-3	30.7056	28.4566	2.24895	0.019489	0.986582
	CT-target	CT-refer	△(A-B)	△△(A-B)	2^△(Ct(A-B))			CT-target	CT-refer	△(A-B)	△△(A-B)	2^△(Ct(A-B))
pLVX-TMSB10-1	30.1376	29.4097	0.727877	-1.21182	2.31629		pLVX-TMSB10-1	29.8824	29.2111	0.671225	-1.61412	3.06125
pLVX-TMSB10-2	29.8023	29.069	0.733347	-0.975038	1.96569		pLVX-TMSB10-2	30.9923	30.1136	0.878706	-1.63896	3.11441
pLVX-TMSB10-3	29.7482	28.9738	0.774374	-0.92699	1.9013		pLVX-TMSB10-3	30.7228	30.3823	0.340487	-1.88897	3.70372
	CT-target	CT-refer	△(A-B)	△△(A-B)	2^△(Ct(A-B))			CT-target	CT-refer	△(A-B)	△△(A-B)	2^△(Ct(A-B))
si-NC-1	30.5249	28.3765	2.1483	0.208612	0.86537		si-NC-1	32.027	29.9821	2.04491	-0.240438	1.18135
si-NC-2	30.5822	28.9861	1.59608	-0.112303	1.08095		si-NC-2	32.1011	29.5324	2.56866	0.0509966	0.965269
si-NC-3	31.0991	29.3598	1.73929	0.0379228	0.974056		si-NC-3	32.0891	30.0965	1.99266	-0.236801	1.17838
	CT-target	CT-refer	△(A-B)	△△(A-B)	2^△(Ct(A-B))			CT-target	CT-refer	△(A-B)	△△(A-B)	2^△(Ct(A-B))
siRNA#2-1	33.1874	29.5906	3.59678	1.65708	0.317079		siRNA#2-1	33.8716	30.2673	3.6043	1.31895	0.400826
siRNA#2-2	32.2077	29.0451	3.16256	1.45418	0.364963		siRNA#2-2	33.1745	29.5981	3.57633	1.05867	0.480075
siRNA#2-3	31.6005	28.5564	3.04406	1.3427	0.394283		siRNA#2-3	32.3583	29.009	3.34927	1.11981	0.460154
B
NO	Control	pLVX-NC	pLVX-TMSB10	si-NC	siRNA#2		NO	Control	pLVX-NC	pLVX-TMSB10	si-NC	siRNA#2
1	0.275	0.286	0.953	0.308	0.179		1	0.472	0.375	1.1	0.416	0.276
2	0.269	0.349	0.916	0.359	0.216		2	0.48	0.465	0.938	0.516	0.32
3	0.329	0.344	0.78	0.377	0.217		3	0.393	0.453	1.109	0.491	0.277
C																				D
NO	Control	pLVX-NC	pLVX-TMSB10		NO	Control	pLVX-NC	pLVX-TMSB10		NO	Control	pLVX-NC	pLVX-TMSB10		NO	Control	pLVX-NC	pLVX-TMSB10		NO	Control	pLVX-NC	pLVX-TMSB10
1	0.291	0.333	0.605		1	0.591	0.684	1.308		1	0.825	0.904	1.944		1	1.225	1.229	2.186		1	139	147	245
2	0.318	0.428	0.535		2	0.713	0.631	1.137		2	0.713	0.812	1.846		2	1.047	0.998	1.916		2	169	126	278
3	0.407	0.331	0.548		3	0.556	0.643	1.088		3	0.89	0.977	2.116		3	1.397	1.283	2.458		3	142	149	238
C																				D
NO	Control	pLVX-NC	pLVX-TMSB10		NO	Control	pLVX-NC	pLVX-TMSB10		NO	Control	pLVX-NC	pLVX-TMSB10		NO	Control	pLVX-NC	pLVX-TMSB10		NO	Control	pLVX-NC	pLVX-TMSB10
1	0.363	0.331	0.426		1	0.449	0.571	1.105		1	0.751	0.851	1.804		1	1.072	1.207	2.624		1	189	173	426
2	0.385	0.427	0.5		2	0.512	0.549	0.891		2	0.892	1.004	1.6		2	1.269	1.395	2.91		2	175	163	344
3	0.419	0.282	0.536		3	0.608	0.656	0.974		3	0.759	0.912	1.909		3	1.084	1.129	2.445		3	155	201	407

## Sheet: figure8
A							B	GOG1							G2M							S
NO	Control	pLVX-NC	pLVX-TMSB10	si-NC	siRNA#2		NO	Control	pLVX-NC	pLVX-TMSB10	si-NC	siRNA#2		NO	Control	pLVX-NC	pLVX-TMSB10	si-NC	siRNA#2		NO	Control	pLVX-NC	pLVX-TMSB10	si-NC	siRNA#2
1	10.25	10.07	30.2	12.73	5		1	49.8	51.64	65.38	49.49	29.26		1	25.98	29.31	19.09	30.48	38.47		1	24.22	19.05	15.53	20.03	32.27
2	10.34	10.5	26.57	10.36	5.29		2	46.96	43.58	62.36	47.19	21.37		2	38	38.03	21.63	35.32	54.43		2	15.04	18.39	16.01	17.49	24.2
3	8.52	8.54	21.49	10.89	4.68		3	42.98	44.49	57.28	43.96	23.77		3	39.54	42.66	25.32	39.52	49.74		3	17.48	12.85	17.4	16.52	26.49
A							B
NO	Control	pLVX-NC	pLVX-TMSB10	si-NC	siRNA#2		NO	Control	pLVX-NC	pLVX-TMSB10	si-NC	siRNA#2		NO	Control	pLVX-NC	pLVX-TMSB10	si-NC	siRNA#2		NO	Control	pLVX-NC	pLVX-TMSB10	si-NC	siRNA#2
1	10.44	10.62	35.93	11.65	5.24		1	48.41	48.1	63.62	47.52	28.48		1	28.53	25.92	18.91	27.2	37.96		1	23.06	25.98	17.47	25.28	33.56
2	12.16	10.24	26.57	12.44	5.46		2	49.33	48.82	79.62	50.84	31.45		2	42.19	42.01	18.07	42.28	41.15		2	8.48	9.17	2.31	6.88	27.4
3	9.59	12.72	29.43	11.15	4.27		3	56.5	54.94	75.66	57.88	32.05		3	38.35	39.53	16.38	38.46	50.42		3	5.15	5.53	7.96	3.66	17.53
C	TMSB10				Bcl-2					Bcl-xL					BAX					caspase-3
NO	Control	pLVX-NC	pLVX-TMSB10		NO	Control	pLVX-NC	pLVX-TMSB10		NO	Control	pLVX-NC	pLVX-TMSB10		NO	Control	pLVX-NC	pLVX-TMSB10		NO	Control	pLVX-NC	pLVX-TMSB10
1	0.914	1.047	2.514		1	1.09	0.957	2.045		1	1.052	1.096	1.787		1	0.978	1	0.442		1	1.037	1.086	0.341
2	1.012	0.859	2.972		2	0.888	0.875	2.119		2	1.057	1.052	2.144		2	1.097	0.866	0.419		2	1.068	1.133	0.294
3	1.075	0.95	2.572		3	1.022	1.089	2.502		3	0.89	0.907	1.784		3	0.925	1.02	0.513		3	0.895	0.922	0.361
NO	Control	pLVX-NC	pLVX-TMSB10		NO	Control	pLVX-NC	pLVX-TMSB10		NO	Control	si-RNA-NC	si-RNA#2		NO	Control	si-RNA-NC	si-RNA#2		NO	Control	si-RNA-NC	si-RNA#2
1	0.879	0.947	0.266		1	0.895	1.056	2.772		1	1.084	1.07	2.86		1	1.093	1.018	0.493		1	0.996	0.881	0.448
2	1.084	1.165	0.259		2	1.055	0.859	2.236		2	0.936	0.922	2.594		2	0.916	1.246	0.477		2	0.91	0.968	0.371
3	1.037	1.092	0.321		3	1.05	1.01	2.513		3	0.98	1.107	3.195		3	0.99	1.039	0.576		3	1.094	1.107	0.375
NO	Control	si-RNA-NC	si-RNA#2		NO	Control	si-RNA-NC	si-RNA#2		NO	Control	pLVX-NC	pLVX-TMSB10		NO	Control	pLVX-NC	pLVX-TMSB10		NO	Control	pLVX-NC	pLVX-TMSB10
1	1.007	0.972	3.46		1	1.025	1.056	3.208		1	1.012	0.898	2.336		1	1.067	0.894	0.563		1	0.935	0.896	0.368
2	1.075	1.222	3.596		2	0.887	1.032	3.176		2	0.909	0.883	2.322		2	0.889	1.058	0.467		2	1.136	1.074	0.399
3	0.918	1.069	2.997		3	1.088	1.215	2.694		3	1.08	1.066	2.788		3	1.044	1.114	0.545		3	0.929	0.951	0.455
NO	Control	si-RNA-NC	si-RNA#2		NO	Control	si-RNA-NC	si-RNA#2		NO	Control	si-RNA-NC	si-RNA#2		NO	Control	si-RNA-NC	si-RNA#2		NO	Control	si-RNA-NC	si-RNA#2
1	0.868	1.022	0.387		1	0.924	1.01	3.137		1	0.983	0.982	3.123		1	0.938	1.048	0.538		1	0.997	1.05	0.272
2	1.046	0.846	0.331		2	1.105	0.921	2.996		2	0.928	1.23	3.377		2	0.984	0.846	0.468		2	0.902	1.162	0.306
3	1.086	0.976	0.315		3	0.971	1.155	2.606		3	1.089	1.109	2.725		3	1.078	0.892	0.437		3	1.1	0.98	0.259
D
NO	Control	pLVX-NC	pLVX-TMSB10		NO	Control	pLVX-NC	pLVX-TMSB10		NO	Control	pLVX-NC	pLVX-TMSB10		NO	Control	pLVX-NC	pLVX-TMSB10		NO	Control	pLVX-NC	pLVX-TMSB10
1	0.965	0.956	2.815		1	0.943	0.957	0.238		1	0.949	1.2	0.368		1	1.099	1.198	0.413		1	1.059	1.017	2.68
2	0.93	1.058	2.488		2	1.123	0.999	0.285		2	0.919	0.959	0.454		2	0.998	1.028	0.342		2	0.904	0.861	3.238
3	1.104	0.85	3.07		3	0.933	1.131	0.236		3	1.132	1.154	0.432		3	0.903	0.978	0.343		3	1.038	1.065	3.12
NO	Control	si-RNA-NC	si-RNA#2		NO	Control	si-RNA-NC	si-RNA#2		NO	Control	si-RNA-NC	si-RNA#2		NO	Control	si-RNA-NC	si-RNA#2		NO	Control	si-RNA-NC	si-RNA#2
1	1.054	1.103	0.367		1	0.928	1.056	2.513		1	0.994	1.185	3.321		1	0.919	1.204	2.5		1	1.117	1.104	0.529
2	1.032	1.213	0.367		2	0.959	0.856	3.104		2	0.92	0.957	3.466		2	0.981	0.981	2.684		2	0.97	0.916	0.455
3	0.914	1.017	0.445		3	1.113	0.935	2.966		3	1.086	1.107	2.811		3	1.1	0.98	2.232		3	0.913	0.895	0.531
NO	Control	pLVX-NC	pLVX-TMSB10		NO	Control	pLVX-NC	pLVX-TMSB10		NO	Control	pLVX-NC	pLVX-TMSB10		NO	Control	pLVX-NC	pLVX-TMSB10		NO	Control	pLVX-NC	pLVX-TMSB10
1	0.993	1.012	3.399		1	1.054	0.953	0.535		1	1.061	0.865	0.43		1	0.948	1.044	0.346		1	1.021	1.274	3.036
2	1.088	1.207	4.237		2	1.071	1.045	0.531		2	0.865	0.97	0.405		2	0.945	1.241	0.281		2	1.083	1.145	2.947
3	0.919	0.998	3.911		3	0.875	1.137	0.455		3	1.074	1.073	0.341		3	1.107	1.03	0.351		3	0.895	1.006	3.569
NO	Control	si-RNA-NC	si-RNA#2		NO	Control	si-RNA-NC	si-RNA#2		NO	Control	si-RNA-NC	si-RNA#2		NO	Control	si-RNA-NC	si-RNA#2		NO	Control	si-RNA-NC	si-RNA#2
1	1.053	0.963	0.28		1	1.109	0.862	2.054		1	1.002	1.1	2.015		1	0.988	1.124	2.172		1	0.903	1.015	0.446
2	1.053	1.053	0.311		2	0.875	1.057	1.732		2	1.123	1.155	2.212		2	0.896	1.25	2.036		2	1.032	1.132	0.502
3	0.894	0.855	0.261		3	1.016	1.024	1.821		3	0.875	0.932	2.508		3	1.117	0.98	1.765		3	1.065	0.952	0.396

## Sheet: figure9
A												B
NO	pLVX-NC	pLVX-TMSB10	si-NC	si-TMSB10#2		NO	pLVX-NC	pLVX-TMSB10	si-NC	si-TMSB10#2		NO	pLVX-NC	pLVX-TMSB10	si-NC	si-TMSB10#2		NO	pLVX-NC	pLVX-TMSB10	si-NC	si-TMSB10#2
1	127	226	139	66		1	175	262	186	109		1	48.06	18.73	44.49	88.61		1	61.84	27.48	54.18	117.22
2	111	263	120	64		2	168	316	189	118		2	39.69	22.62	39.92	73.31		2	50.34	32.93	64.81	123.04
3	137	228	142	79		3	140	322	165	94		3	39.03	20.96	35.67	75.72		3	59.57	29.92	66.44	101.92
C												D
NO	pLVX-NC	pLVX-TMSB10	si-NC	si-TMSB10#2		NO	pLVX-NC	pLVX-TMSB10	si-NC	si-TMSB10#2		NO	pLVX-NC	pLVX-TMSB10	si-NC	si-TMSB10#2		NO	pLVX-NC	pLVX-TMSB10	si-NC	si-TMSB10#2
1	4.36	2.2	4.14	10.01		1	5.43	3.37	6.98	10.29		1	5.42	3.08	4.96	9.91		1	7.05	2.54	5.97	11.41
2	5.42	2.25	4.7	8.1		2	6.05	3.82	5.57	12.08		2	5.57	2.63	5.62	8.69		2	5.88	2.87	7.74	11.39
3	4.64	2.71	5.16	8.35		3	6.75	3.04	6.16	12.2		3	4.55	3.38	4.57	8.37		3	5.81	2.29	6.42	9.27
E												F
NO	pLVX-NC	pLVX-TMSB10	si-NC	si-TMSB10#2		NO	pLVX-NC	pLVX-TMSB10	si-NC	si-TMSB10#2		NO	pLVX-NC	pLVX-TMSB10	si-NC	si-TMSB10#2		NO	pLVX-NC	pLVX-TMSB10	si-NC	si-TMSB10#2
1	7.16	13.15	6.75	3.58		1	7.22	22.41	8.55	4.44		1	34.3	19.9	34.2	46.4		1	34.3	16.2	34.7	49.4
2	5.84	11.64	7.1	3.68		2	8.83	18	7.43	3.6		2	25.79	15.33	28.72	40.13		2	41.09	22.84	36.69	61.49
3	7.13	11.18	5.77	4.2		3	8.49	19.62	9.34	4.53		3	31.54	14.28	23.24	47.05		3	39.71	18.95	38.3	72.6
G
NO	pLVX-NC	pLVX-TMSB10	si-NC	si-TMSB10#2		NO	pLVX-NC	pLVX-TMSB10	si-NC	si-TMSB10#2
1	34.3	45.5	34.6	19.7		1	34.5	49.8	34.4	16.4
2	28.18	40.83	30.49	15.23		2	37.05	40.95	25.47	12.48
3	33.32	47.13	24.82	13.82		3	32.89	46.88	31.51	15.12
