# Supplementary material for: TMSB10 drives prostate cancer aggressiveness via immune microenvironment regulation
Source: Mol Med. 2025 Apr 30;31:160. doi: 10.1186/s10020-025-01211-8 (PMC12042486; doi:10.1186/s10020-025-01211-8)
Supplement: Supplementary file 4 — Additional file 4. [file 10020_2025_1211_MOESM4_ESM.xlsx]

## Sheet: Tumor vs. Normal (TMSB10)
ID	TMSB10	Type	CancerType		id	Stage
TCGA-OR-A5JP-01	9.33365	Tumor	ACC		TCGA-OR-A5JE-01	Stage I
TCGA-OR-A5JG-01	10.0642	Tumor	ACC		TCGA-OR-A5JI-01	Stage I
TCGA-OR-A5LG-01	9.60542	Tumor	ACC		TCGA-OR-A5JL-01	Stage I
TCGA-OR-A5JR-01	8.70249	Tumor	ACC		TCGA-OR-A5JO-01	Stage I
TCGA-OR-A5KU-01	9.53115	Tumor	ACC		TCGA-OR-A5JR-01	Stage I
TCGA-OR-A5LS-01	8.21381	Tumor	ACC		TCGA-OR-A5KT-01	Stage I
TCGA-OR-A5L9-01	8.67122	Tumor	ACC		TCGA-OR-A5L3-01	Stage I
TCGA-OR-A5JQ-01	10.0024	Tumor	ACC		TCGA-OR-A5L5-01	Stage I
TCGA-OR-A5K4-01	7.04137	Tumor	ACC		TCGA-PK-A5HA-01	Stage I
TCGA-OR-A5JL-01	7.77904	Tumor	ACC		TCGA-BL-A0C8-01	Stage I
TCGA-OR-A5LC-01	10.0311	Tumor	ACC		TCGA-CF-A9FM-01	Stage I
TCGA-OR-A5K2-01	10.8771	Tumor	ACC		TCGA-A1-A0SB-01	Stage I
TCGA-P6-A5OG-01	12.3824	Tumor	ACC		TCGA-A1-A0SE-01	Stage I
TCGA-OR-A5JW-01	8.87568	Tumor	ACC		TCGA-A2-A0EP-01	Stage I
TCGA-OR-A5KO-01	10.5566	Tumor	ACC		TCGA-A2-A0YF-01	Stage I
TCGA-OR-A5J8-01	12.6471	Tumor	ACC		TCGA-A2-A0YI-01	Stage I
TCGA-PA-A5YG-01	9.15585	Tumor	ACC		TCGA-A2-A259-01	Stage I
TCGA-OR-A5KV-01	9.33818	Tumor	ACC		TCGA-A2-A3XZ-01	Stage I
TCGA-OR-A5L4-01	8.65747	Tumor	ACC		TCGA-A7-A0CD-01	Stage I
TCGA-OR-A5KX-01	9.75021	Tumor	ACC		TCGA-A7-A3IY-01	Stage I
TCGA-OR-A5L8-01	7.81412	Tumor	ACC		TCGA-A8-A06O-01	Stage I
TCGA-OR-A5JO-01	10.8439	Tumor	ACC		TCGA-A8-A08A-01	Stage I
TCGA-OR-A5JA-01	9.98301	Tumor	ACC		TCGA-A8-A095-01	Stage I
TCGA-OR-A5LO-01	8.36865	Tumor	ACC		TCGA-A8-A0AD-01	Stage I
TCGA-OR-A5JM-01	10.3625	Tumor	ACC		TCGA-AO-A03M-01	Stage I
TCGA-OR-A5JV-01	8.39499	Tumor	ACC		TCGA-AO-A03U-01	Stage I
TCGA-OR-A5JB-01	12.8527	Tumor	ACC		TCGA-AO-A03V-01	Stage I
TCGA-OR-A5LA-01	10.0578	Tumor	ACC		TCGA-AR-A1AJ-01	Stage I
TCGA-OR-A5JE-01	10.5599	Tumor	ACC		TCGA-AR-A1AK-01	Stage I
TCGA-OR-A5JZ-01	7.9864	Tumor	ACC		TCGA-AR-A1AP-01	Stage I
TCGA-OR-A5KT-01	10.2235	Tumor	ACC		TCGA-AR-A1AX-01	Stage I
TCGA-OR-A5KZ-01	9.86871	Tumor	ACC		TCGA-AR-A1AY-01	Stage I
TCGA-OR-A5LJ-01	10.5878	Tumor	ACC		TCGA-AR-A24N-01	Stage I
TCGA-OR-A5LB-01	8.57994	Tumor	ACC		TCGA-AR-A24P-01	Stage I
TCGA-OR-A5LT-01	8.90431	Tumor	ACC		TCGA-AR-A24S-01	Stage I
TCGA-OR-A5LD-01	10.4001	Tumor	ACC		TCGA-AR-A252-01	Stage I
TCGA-OR-A5J2-01	9.48383	Tumor	ACC		TCGA-AR-A255-01	Stage I
TCGA-PK-A5HB-01	9.92379	Tumor	ACC		TCGA-AR-A2LE-01	Stage I
TCGA-OR-A5JS-01	8.5008	Tumor	ACC		TCGA-AR-A2LR-01	Stage I
TCGA-OR-A5K6-01	9.77676	Tumor	ACC		TCGA-B6-A0X0-01	Stage I
TCGA-OR-A5JY-01	8.15854	Tumor	ACC		TCGA-B6-A1KI-01	Stage I
TCGA-OR-A5JT-01	8.67176	Tumor	ACC		TCGA-B6-A402-01	Stage I
TCGA-PK-A5H8-01	8.95331	Tumor	ACC		TCGA-B6-A40B-01	Stage I
TCGA-OR-A5JX-01	10.593	Tumor	ACC		TCGA-BH-A0AV-01	Stage I
TCGA-OR-A5LK-01	10.0562	Tumor	ACC		TCGA-BH-A0B0-01	Stage I
TCGA-P6-A5OF-01	10.6279	Tumor	ACC		TCGA-BH-A0B6-01	Stage I
TCGA-OR-A5JI-01	10.6065	Tumor	ACC		TCGA-BH-A0B8-01	Stage I
TCGA-OR-A5K5-01	10.4242	Tumor	ACC		TCGA-BH-A0B8-11	Stage I
TCGA-OR-A5JC-01	9.19911	Tumor	ACC		TCGA-BH-A0BG-01	Stage I
TCGA-OR-A5KW-01	10.3245	Tumor	ACC		TCGA-BH-A0BL-01	Stage I
TCGA-OR-A5JJ-01	9.29761	Tumor	ACC		TCGA-BH-A0BL-11	Stage I
TCGA-OR-A5JD-01	8.45142	Tumor	ACC		TCGA-BH-A0BO-01	Stage I
TCGA-OR-A5LM-01	9.20997	Tumor	ACC		TCGA-BH-A0BO-11	Stage I
TCGA-PK-A5HA-01	9.37937	Tumor	ACC		TCGA-BH-A0BP-01	Stage I
TCGA-OR-A5JF-01	9.55294	Tumor	ACC		TCGA-BH-A0BQ-01	Stage I
TCGA-OR-A5LH-01	8.69933	Tumor	ACC		TCGA-BH-A0BQ-11	Stage I
TCGA-OR-A5K1-01	8.57875	Tumor	ACC		TCGA-BH-A0BR-01	Stage I
TCGA-OR-A5LN-01	8.8198	Tumor	ACC		TCGA-BH-A0BW-01	Stage I
TCGA-OR-A5LE-01	8.18022	Tumor	ACC		TCGA-BH-A0BW-11	Stage I
TCGA-OR-A5L3-01	8.16506	Tumor	ACC		TCGA-BH-A0C3-01	Stage I
TCGA-OU-A5PI-01	8.99052	Tumor	ACC		TCGA-BH-A0C3-11	Stage I
TCGA-OR-A5K8-01	10.1776	Tumor	ACC		TCGA-BH-A0DO-01	Stage I
TCGA-OR-A5K0-01	8.80173	Tumor	ACC		TCGA-BH-A0DO-11	Stage I
TCGA-OR-A5KY-01	10.9823	Tumor	ACC		TCGA-BH-A0DX-01	Stage I
TCGA-OR-A5J9-01	8.75159	Tumor	ACC		TCGA-BH-A0H3-01	Stage I
TCGA-OR-A5J1-01	10.6204	Tumor	ACC		TCGA-BH-A0H5-01	Stage I
TCGA-OR-A5J5-01	10.6777	Tumor	ACC		TCGA-BH-A0H5-11	Stage I
TCGA-OR-A5L6-01	9.56751	Tumor	ACC		TCGA-BH-A0H6-01	Stage I
TCGA-OR-A5LP-01	9.5726	Tumor	ACC		TCGA-BH-A0HA-01	Stage I
TCGA-OR-A5K9-01	10.3631	Tumor	ACC		TCGA-BH-A0HA-11	Stage I
TCGA-OR-A5J7-01	10.2905	Tumor	ACC		TCGA-BH-A0HY-01	Stage I
TCGA-PK-A5H9-01	7.72805	Tumor	ACC		TCGA-BH-A0W7-01	Stage I
TCGA-OR-A5LR-01	7.82991	Tumor	ACC		TCGA-BH-A0WA-01	Stage I
TCGA-OR-A5JK-01	9.49175	Tumor	ACC		TCGA-BH-A18K-01	Stage I
TCGA-OR-A5J6-01	9.63123	Tumor	ACC		TCGA-BH-A18K-11	Stage I
TCGA-OR-A5LL-01	9.72021	Tumor	ACC		TCGA-BH-A18P-01	Stage I
TCGA-OR-A5K3-01	8.14704	Tumor	ACC		TCGA-BH-A18P-11	Stage I
TCGA-OR-A5J3-01	10.61	Tumor	ACC		TCGA-BH-A18S-01	Stage I
TCGA-OR-A5L5-01	8.97085	Tumor	ACC		TCGA-BH-A18S-11	Stage I
TCGA-FD-A3SS-01	12.0754	Tumor	BLCA		TCGA-BH-A1ET-01	Stage I
TCGA-FD-A43S-01	12.1124	Tumor	BLCA		TCGA-BH-A1ET-11	Stage I
TCGA-UY-A78K-01	12.0859	Tumor	BLCA		TCGA-BH-A1EU-01	Stage I
TCGA-DK-A2HX-01	10.1428	Tumor	BLCA		TCGA-BH-A1EU-11	Stage I
TCGA-DK-A1A3-01	11.2405	Tumor	BLCA		TCGA-BH-A1FD-01	Stage I
TCGA-GC-A6I3-01	13.3093	Tumor	BLCA		TCGA-BH-A1FD-11	Stage I
TCGA-XF-AAMJ-01	10.875	Tumor	BLCA		TCGA-BH-A1FG-01	Stage I
TCGA-GC-A6I1-01	12.3113	Tumor	BLCA		TCGA-BH-A1FG-11	Stage I
TCGA-ZF-A9RL-01	11.0783	Tumor	BLCA		TCGA-BH-A209-01	Stage I
TCGA-DK-A3IL-01	11.4188	Tumor	BLCA		TCGA-BH-A209-11	Stage I
TCGA-E7-A6MF-01	8.8404	Tumor	BLCA		TCGA-E2-A14S-01	Stage I
TCGA-BT-A20R-01	12.3865	Tumor	BLCA		TCGA-E2-A14U-01	Stage I
TCGA-H4-A2HQ-01	10.7764	Tumor	BLCA		TCGA-E2-A14Z-01	Stage I
TCGA-GV-A3QH-01	11.1201	Tumor	BLCA		TCGA-E2-A152-01	Stage I
TCGA-4Z-AA82-01	11.4552	Tumor	BLCA		TCGA-E2-A154-01	Stage I
TCGA-E7-A4XJ-01	10.9647	Tumor	BLCA		TCGA-E2-A156-01	Stage I
TCGA-XF-A8HE-01	11.7274	Tumor	BLCA		TCGA-E2-A15C-01	Stage I
TCGA-XF-A9T0-01	11.0734	Tumor	BLCA		TCGA-E2-A15F-01	Stage I
TCGA-FD-A5BT-01	13.0825	Tumor	BLCA		TCGA-E2-A15J-01	Stage I
TCGA-FD-A3SN-01	11.7518	Tumor	BLCA		TCGA-E2-A15O-01	Stage I
TCGA-G2-AA3C-01	13.5369	Tumor	BLCA		TCGA-E2-A1IF-01	Stage I
TCGA-HQ-A2OE-01	11.5322	Tumor	BLCA		TCGA-E2-A1IF-11	Stage I
TCGA-BL-A3JM-01	9.80109	Tumor	BLCA		TCGA-E2-A1IH-01	Stage I
TCGA-XF-AAN3-01	10.997	Tumor	BLCA		TCGA-E2-A1II-01	Stage I
TCGA-FD-A3SR-01	11.4636	Tumor	BLCA		TCGA-E2-A1II-11	Stage I
TCGA-4Z-AA89-01	11.3622	Tumor	BLCA		TCGA-E2-A1IJ-01	Stage I
TCGA-G2-A2EO-01	11.547	Tumor	BLCA		TCGA-E2-A1IN-01	Stage I
TCGA-ZF-AA5H-01	11.9745	Tumor	BLCA		TCGA-E2-A1IO-01	Stage I
TCGA-BT-A20V-01	12.0714	Tumor	BLCA		TCGA-E2-A1IO-11	Stage I
TCGA-GC-A3WC-01	10.4447	Tumor	BLCA		TCGA-E2-A1LH-01	Stage I
TCGA-GV-A3JV-01	9.78572	Tumor	BLCA		TCGA-E2-A1LH-11	Stage I
TCGA-YF-AA3M-01	11.4951	Tumor	BLCA		TCGA-EW-A1IY-01	Stage I
TCGA-FD-A3B5-01	11.6078	Tumor	BLCA		TCGA-EW-A1J6-01	Stage I
TCGA-BT-A20Q-11	9.09595	Normal	BLCA		TCGA-GM-A2D9-01	Stage I
TCGA-CF-A47V-01	10.4391	Tumor	BLCA		TCGA-GM-A2DD-01	Stage I
TCGA-GU-A42P-01	11.0063	Tumor	BLCA		TCGA-GM-A2DH-01	Stage I
TCGA-BT-A20T-01	11.634	Tumor	BLCA		TCGA-GM-A2DI-01	Stage I
TCGA-GC-A3BM-11	9.50374	Normal	BLCA		TCGA-GM-A2DK-01	Stage I
TCGA-XF-AAN0-01	10.1668	Tumor	BLCA		TCGA-GM-A2DL-01	Stage I
TCGA-E7-A7DV-01	12.7773	Tumor	BLCA		TCGA-GM-A2DO-01	Stage I
TCGA-GV-A40E-01	12.5972	Tumor	BLCA		TCGA-OL-A66J-01	Stage I
TCGA-FJ-A3Z9-01	11.9543	Tumor	BLCA		TCGA-S3-AA14-01	Stage I
TCGA-XF-A9ST-01	10.0389	Tumor	BLCA		TCGA-Z7-A8R6-01	Stage I
TCGA-FJ-A3ZF-01	12.6056	Tumor	BLCA		TCGA-3X-AAV9-01	Stage I
TCGA-K4-A3WV-11	10.147	Normal	BLCA		TCGA-3X-AAVC-01	Stage I
TCGA-YC-A89H-01	11.2353	Tumor	BLCA		TCGA-4G-AAZT-01	Stage I
TCGA-CF-A9FM-01	10.446	Tumor	BLCA		TCGA-W5-AA2G-01	Stage I
TCGA-DK-A1AD-01	11.4719	Tumor	BLCA		TCGA-W5-AA2I-01	Stage I
TCGA-G2-A2EK-01	9.36917	Tumor	BLCA		TCGA-W5-AA2I-11	Stage I
TCGA-E5-A2PC-01	11.8019	Tumor	BLCA		TCGA-W5-AA2O-01	Stage I
TCGA-C4-A0F1-01	12.3476	Tumor	BLCA		TCGA-W5-AA2R-01	Stage I
TCGA-FD-A43N-01	12.2227	Tumor	BLCA		TCGA-W5-AA2R-11	Stage I
TCGA-BL-A13J-01	9.47402	Tumor	BLCA		TCGA-W5-AA2U-01	Stage I
TCGA-FD-A3SO-01	10.8042	Tumor	BLCA		TCGA-W5-AA2U-11	Stage I
TCGA-XF-A8HD-01	12.1998	Tumor	BLCA		TCGA-W5-AA30-01	Stage I
TCGA-BT-A20X-01	12.2095	Tumor	BLCA		TCGA-W5-AA30-11	Stage I
TCGA-ZF-AA52-01	12.5288	Tumor	BLCA		TCGA-W5-AA31-01	Stage I
TCGA-DK-AA76-01	11.4351	Tumor	BLCA		TCGA-W5-AA31-11	Stage I
TCGA-GV-A3JW-01	10.539	Tumor	BLCA		TCGA-W5-AA33-01	Stage I
TCGA-FD-A3N6-01	10.6432	Tumor	BLCA		TCGA-W5-AA34-01	Stage I
TCGA-BT-A2LA-11	10.6213	Normal	BLCA		TCGA-W5-AA34-11	Stage I
TCGA-CU-A5W6-01	10.9744	Tumor	BLCA		TCGA-W5-AA38-01	Stage I
TCGA-DK-A2I4-01	11.7367	Tumor	BLCA		TCGA-W6-AA0S-01	Stage I
TCGA-DK-AA6M-01	12.7227	Tumor	BLCA		TCGA-ZH-A8Y2-01	Stage I
TCGA-4Z-AA7Y-01	10.969	Tumor	BLCA		TCGA-ZH-A8Y4-01	Stage I
TCGA-DK-A3WY-01	11.5177	Tumor	BLCA		TCGA-ZH-A8Y6-01	Stage I
TCGA-E7-A3X6-01	11.6602	Tumor	BLCA		TCGA-ZH-A8Y8-01	Stage I
TCGA-K4-A3WV-01	11.9357	Tumor	BLCA		TCGA-ZU-A8S4-01	Stage I
TCGA-DK-A3IQ-01	11.0402	Tumor	BLCA		TCGA-ZU-A8S4-11	Stage I
TCGA-ZF-AA56-01	10.9804	Tumor	BLCA		TCGA-3L-AA1B-01	Stage I
TCGA-CU-A3QU-01	11.1142	Tumor	BLCA		TCGA-A6-2684-01	Stage I
TCGA-FD-A6TI-01	10.026	Tumor	BLCA		TCGA-A6-2684-11	Stage I
TCGA-XF-A9T3-01	12.0438	Tumor	BLCA		TCGA-A6-5656-01	Stage I
TCGA-FD-A3B3-01	11.0215	Tumor	BLCA		TCGA-A6-5659-01	Stage I
TCGA-BT-A20U-11	10.03	Normal	BLCA		TCGA-A6-5659-11	Stage I
TCGA-YF-AA3L-01	11.6985	Tumor	BLCA		TCGA-A6-6138-01	Stage I
TCGA-K4-A54R-11	9.27191	Normal	BLCA		TCGA-A6-6653-01	Stage I
TCGA-SY-A9G0-01	10.5328	Tumor	BLCA		TCGA-AA-3495-01	Stage I
TCGA-ZF-A9R2-01	11.2567	Tumor	BLCA		TCGA-AA-3495-11	Stage I
TCGA-GU-AATQ-01	10.7597	Tumor	BLCA		TCGA-AA-3502-01	Stage I
TCGA-FD-A5C1-01	12.3261	Tumor	BLCA		TCGA-AA-3502-11	Stage I
TCGA-DK-A2I1-01	11.1775	Tumor	BLCA		TCGA-AA-3506-01	Stage I
TCGA-CF-A5U8-01	11.2611	Tumor	BLCA		TCGA-AA-3506-11	Stage I
TCGA-UY-A9PB-01	11.8533	Tumor	BLCA		TCGA-AA-3514-01	Stage I
TCGA-DK-A3X1-01	12.0235	Tumor	BLCA		TCGA-AA-3514-11	Stage I
TCGA-DK-A1AC-01	12.7283	Tumor	BLCA		TCGA-AA-3526-01	Stage I
TCGA-FD-A62N-01	12.0921	Tumor	BLCA		TCGA-AA-3526-11	Stage I
TCGA-DK-AA75-01	13.8647	Tumor	BLCA		TCGA-AA-3530-01	Stage I
TCGA-XF-A9SL-01	11.193	Tumor	BLCA		TCGA-AA-3538-01	Stage I
TCGA-XF-A9T4-01	11.6666	Tumor	BLCA		TCGA-AA-3543-01	Stage I
TCGA-XF-AAN2-01	11.5574	Tumor	BLCA		TCGA-AA-3544-01	Stage I
TCGA-BT-A2LD-01	12.029	Tumor	BLCA		TCGA-AA-3549-01	Stage I
TCGA-BT-A20N-11	9.29669	Normal	BLCA		TCGA-AA-3553-01	Stage I
TCGA-ZF-A9R1-01	10.5777	Tumor	BLCA		TCGA-AA-3556-01	Stage I
TCGA-ZF-A9R9-01	11.3658	Tumor	BLCA		TCGA-AA-3558-01	Stage I
TCGA-DK-A6AV-01	10.596	Tumor	BLCA		TCGA-AA-3667-01	Stage I
TCGA-XF-AAMY-01	10.913	Tumor	BLCA		TCGA-AA-3821-01	Stage I
TCGA-GU-A763-01	11.7543	Tumor	BLCA		TCGA-AA-3850-01	Stage I
TCGA-FD-A3B7-01	11.7585	Tumor	BLCA		TCGA-AA-3854-01	Stage I
TCGA-FD-A3NA-01	11.1056	Tumor	BLCA		TCGA-AA-3855-01	Stage I
TCGA-CF-A47T-01	11.3848	Tumor	BLCA		TCGA-AA-3858-01	Stage I
TCGA-CU-A0YN-11	9.51147	Normal	BLCA		TCGA-AA-3866-01	Stage I
TCGA-BT-A0S7-01	9.79217	Tumor	BLCA		TCGA-AA-3875-01	Stage I
TCGA-GC-A3BM-01	9.70312	Tumor	BLCA		TCGA-AA-3877-01	Stage I
TCGA-GD-A3OP-01	9.40506	Tumor	BLCA		TCGA-AA-3968-01	Stage I
TCGA-SY-A9G5-01	12.0243	Tumor	BLCA		TCGA-AA-3975-01	Stage I
TCGA-KQ-A41S-01	12.0099	Tumor	BLCA		TCGA-AA-3980-01	Stage I
TCGA-4Z-AA7M-01	10.4613	Tumor	BLCA		TCGA-AA-3986-01	Stage I
TCGA-FD-A3SJ-01	11.0128	Tumor	BLCA		TCGA-AA-A00D-01	Stage I
TCGA-E7-A677-01	10.6507	Tumor	BLCA		TCGA-AA-A00R-01	Stage I
TCGA-UY-A8OD-01	11.962	Tumor	BLCA		TCGA-AA-A00W-01	Stage I
TCGA-DK-AA6L-01	10.3359	Tumor	BLCA		TCGA-AA-A01I-01	Stage I
TCGA-GD-A2C5-01	10.1915	Tumor	BLCA		TCGA-AA-A01V-01	Stage I
TCGA-K4-A4AC-01	11.3428	Tumor	BLCA		TCGA-AA-A01V-11	Stage I
TCGA-FD-A62O-01	10.2012	Tumor	BLCA		TCGA-AA-A02W-01	Stage I
TCGA-BT-A2LB-01	12.0961	Tumor	BLCA		TCGA-AA-A02Y-01	Stage I
TCGA-FD-A3N5-01	11.4918	Tumor	BLCA		TCGA-AA-A03J-01	Stage I
TCGA-G2-A3VY-01	11.519	Tumor	BLCA		TCGA-AA-A03J-11	Stage I
TCGA-DK-A1AA-01	11.1846	Tumor	BLCA		TCGA-AD-5900-01	Stage I
TCGA-XF-A9SY-01	11.768	Tumor	BLCA		TCGA-AD-6548-01	Stage I
TCGA-DK-AA6Q-01	11.0711	Tumor	BLCA		TCGA-AD-A5EK-01	Stage I
TCGA-G2-A2EL-01	9.64466	Tumor	BLCA		TCGA-AU-6004-01	Stage I
TCGA-E7-A6ME-01	12.072	Tumor	BLCA		TCGA-AY-4071-01	Stage I
TCGA-HQ-A2OF-01	11.1337	Tumor	BLCA		TCGA-AY-A54L-01	Stage I
TCGA-FD-A6TF-01	11.8289	Tumor	BLCA		TCGA-AY-A71X-01	Stage I
TCGA-FD-A3SP-01	11.8233	Tumor	BLCA		TCGA-AZ-4313-01	Stage I
TCGA-BT-A20P-01	11.068	Tumor	BLCA		TCGA-AZ-5407-01	Stage I
TCGA-GV-A40G-01	9.31851	Tumor	BLCA		TCGA-AZ-6599-01	Stage I
TCGA-CF-A47S-01	11.2667	Tumor	BLCA		TCGA-AZ-6599-11	Stage I
TCGA-XF-A9T2-01	11.7002	Tumor	BLCA		TCGA-CK-5912-01	Stage I
TCGA-CF-A9FH-01	10.8734	Tumor	BLCA		TCGA-CK-5915-01	Stage I
TCGA-ZF-AA4X-01	10.6312	Tumor	BLCA		TCGA-CK-5916-01	Stage I
TCGA-XF-AAMQ-01	10.9061	Tumor	BLCA		TCGA-CK-6751-01	Stage I
TCGA-CF-A3MH-01	11.7774	Tumor	BLCA		TCGA-CM-4744-01	Stage I
TCGA-DK-AA6W-01	11.292	Tumor	BLCA		TCGA-CM-4746-01	Stage I
TCGA-KQ-A41O-01	11.2059	Tumor	BLCA		TCGA-CM-5864-01	Stage I
TCGA-FJ-A3Z7-01	11.9213	Tumor	BLCA		TCGA-CM-6161-01	Stage I
TCGA-S5-AA26-01	10.2898	Tumor	BLCA		TCGA-CM-6163-01	Stage I
TCGA-FD-A3B4-01	11.6785	Tumor	BLCA		TCGA-CM-6166-01	Stage I
TCGA-GC-A3OO-01	10.7502	Tumor	BLCA		TCGA-CM-6170-01	Stage I
TCGA-XF-A9SP-01	11.4123	Tumor	BLCA		TCGA-CM-6171-01	Stage I
TCGA-FD-A3SL-01	11.2762	Tumor	BLCA		TCGA-CM-6676-01	Stage I
TCGA-FD-A6TB-01	10.9405	Tumor	BLCA		TCGA-D5-6530-01	Stage I
TCGA-FD-A6TA-01	11.459	Tumor	BLCA		TCGA-D5-6540-01	Stage I
TCGA-XF-A8HB-01	9.70361	Tumor	BLCA		TCGA-D5-6898-01	Stage I
TCGA-UY-A8OB-01	12.0468	Tumor	BLCA		TCGA-D5-6923-01	Stage I
TCGA-GU-A767-01	12.1384	Tumor	BLCA		TCGA-D5-7000-01	Stage I
TCGA-FD-A43U-01	12.2806	Tumor	BLCA		TCGA-F4-6569-01	Stage I
TCGA-DK-AA6T-01	11.588	Tumor	BLCA		TCGA-F4-6806-01	Stage I
TCGA-5N-A9KI-01	12.262	Tumor	BLCA		TCGA-F4-6808-01	Stage I
TCGA-XF-A8HF-01	11.7236	Tumor	BLCA		TCGA-F4-6856-01	Stage I
TCGA-UY-A78L-01	11.6275	Tumor	BLCA		TCGA-G4-6628-01	Stage I
TCGA-FD-A5C0-01	10.9746	Tumor	BLCA		TCGA-QG-A5Z2-01	Stage I
TCGA-UY-A9PE-01	11.8585	Tumor	BLCA		TCGA-QL-A97D-01	Stage I
TCGA-K4-A6FZ-01	11.3734	Tumor	BLCA		TCGA-2H-A9GJ-01	Stage I
TCGA-DK-A3IK-01	10.1591	Tumor	BLCA		TCGA-JY-A6F8-01	Stage I
TCGA-LC-A66R-01	11.6464	Tumor	BLCA		TCGA-JY-A6FB-01	Stage I
TCGA-GU-A762-01	12.5735	Tumor	BLCA		TCGA-L5-A43E-01	Stage I
TCGA-BT-A2LB-11	10.0295	Normal	BLCA		TCGA-L5-A4OG-01	Stage I
TCGA-4Z-AA7O-01	10.3929	Tumor	BLCA		TCGA-L5-A4OG-11	Stage I
TCGA-DK-A6B5-01	11.3834	Tumor	BLCA		TCGA-L5-A4OH-01	Stage I
TCGA-C4-A0F0-01	12.8503	Tumor	BLCA		TCGA-L5-A4OH-11	Stage I
TCGA-UY-A78N-01	10.5542	Tumor	BLCA		TCGA-L5-A4OJ-01	Stage I
TCGA-G2-AA3F-01	11.174	Tumor	BLCA		TCGA-L5-A4OJ-11	Stage I
TCGA-ZF-AA53-01	12.2009	Tumor	BLCA		TCGA-L5-A893-01	Stage I
TCGA-LT-A8JT-01	10.2372	Tumor	BLCA		TCGA-BA-A6DB-01	Stage I
TCGA-XF-A8HI-01	11.1014	Tumor	BLCA		TCGA-BB-7872-01	Stage I
TCGA-FJ-A3ZE-01	9.50007	Tumor	BLCA		TCGA-CN-5373-01	Stage I
TCGA-FD-A3SM-01	11.1915	Tumor	BLCA		TCGA-CQ-5323-01	Stage I
TCGA-DK-AA6X-01	10.716	Tumor	BLCA		TCGA-CQ-5325-01	Stage I
TCGA-XF-A9SJ-01	12.6641	Tumor	BLCA		TCGA-CQ-7063-01	Stage I
TCGA-CF-A7I0-01	9.38669	Tumor	BLCA		TCGA-CQ-7067-01	Stage I
TCGA-GD-A3OQ-01	11.9232	Tumor	BLCA		TCGA-CR-6487-01	Stage I
TCGA-CU-A0YO-01	10.4161	Tumor	BLCA		TCGA-CR-7372-01	Stage I
TCGA-DK-AA71-01	11.2216	Tumor	BLCA		TCGA-CR-7383-01	Stage I
TCGA-CF-A9FL-01	11.1577	Tumor	BLCA		TCGA-CR-7391-01	Stage I
TCGA-ZF-AA5N-01	11.3188	Tumor	BLCA		TCGA-CR-7401-01	Stage I
TCGA-UY-A9PF-01	9.41276	Tumor	BLCA		TCGA-CV-7091-01	Stage I
TCGA-UY-A78P-01	12.1612	Tumor	BLCA		TCGA-CV-7091-11	Stage I
TCGA-CF-A1HR-01	9.98805	Tumor	BLCA		TCGA-CV-7438-01	Stage I
TCGA-DK-A3IN-01	11.6719	Tumor	BLCA		TCGA-CV-7438-11	Stage I
TCGA-UY-A9PH-01	11.6787	Tumor	BLCA		TCGA-CV-A45P-01	Stage I
TCGA-GD-A76B-01	11.5363	Tumor	BLCA		TCGA-CV-A6K0-01	Stage I
TCGA-ZF-AA58-01	12.3212	Tumor	BLCA		TCGA-CX-7085-01	Stage I
TCGA-ZF-AA4V-01	11.6453	Tumor	BLCA		TCGA-D6-6516-01	Stage I
TCGA-DK-AA6R-01	12.1016	Tumor	BLCA		TCGA-D6-6825-01	Stage I
TCGA-FT-A61P-01	11.7329	Tumor	BLCA		TCGA-D6-6827-01	Stage I
TCGA-2F-A9KQ-01	9.30827	Tumor	BLCA		TCGA-F7-8298-01	Stage I
TCGA-K4-A54R-01	12.3117	Tumor	BLCA		TCGA-HD-7753-01	Stage I
TCGA-FD-A62S-01	11.2264	Tumor	BLCA		TCGA-HD-8634-01	Stage I
TCGA-ZF-A9R3-01	10.0825	Tumor	BLCA		TCGA-MT-A51W-01	Stage I
TCGA-BT-A42F-01	11.9038	Tumor	BLCA		TCGA-MT-A67A-01	Stage I
TCGA-K4-A83P-01	11.3689	Tumor	BLCA		TCGA-P3-A5QA-01	Stage I
TCGA-K4-A5RJ-01	12.3307	Tumor	BLCA		TCGA-QK-AA3J-01	Stage I
TCGA-XF-A9SX-01	12.7823	Tumor	BLCA		TCGA-KL-8327-01	Stage I
TCGA-KQ-A41N-01	11.8427	Tumor	BLCA		TCGA-KL-8329-01	Stage I
TCGA-DK-A1AE-01	9.68627	Tumor	BLCA		TCGA-KL-8329-11	Stage I
TCGA-DK-A3WX-01	11.2535	Tumor	BLCA		TCGA-KL-8332-01	Stage I
TCGA-DK-A3WW-01	12.9037	Tumor	BLCA		TCGA-KL-8332-11	Stage I
TCGA-XF-A9SK-01	11.395	Tumor	BLCA		TCGA-KM-8439-01	Stage I
TCGA-KQ-A41R-01	11.9276	Tumor	BLCA		TCGA-KM-8441-01	Stage I
TCGA-CF-A3MG-01	9.90803	Tumor	BLCA		TCGA-KM-8476-01	Stage I
TCGA-CU-A0YR-01	9.5249	Tumor	BLCA		TCGA-KM-8477-01	Stage I
TCGA-UY-A78M-01	12.2596	Tumor	BLCA		TCGA-KM-8639-01	Stage I
TCGA-CF-A5UA-01	11.5527	Tumor	BLCA		TCGA-KN-8422-01	Stage I
TCGA-ZF-A9RN-01	13.1534	Tumor	BLCA		TCGA-KN-8422-11	Stage I
TCGA-4Z-AA81-01	11.5883	Tumor	BLCA		TCGA-KN-8423-01	Stage I
TCGA-E7-A8O8-01	10.0389	Tumor	BLCA		TCGA-KN-8423-11	Stage I
TCGA-BL-A0C8-01	9.88643	Tumor	BLCA		TCGA-KN-8424-01	Stage I
TCGA-GC-A3RB-01	11.1579	Tumor	BLCA		TCGA-KN-8424-11	Stage I
TCGA-BT-A20O-01	11.3001	Tumor	BLCA		TCGA-KN-8425-01	Stage I
TCGA-G2-A2ES-01	11.8865	Tumor	BLCA		TCGA-KN-8425-11	Stage I
TCGA-DK-AA6P-01	10.9687	Tumor	BLCA		TCGA-KN-8430-01	Stage I
TCGA-FD-A43P-01	11.9089	Tumor	BLCA		TCGA-KN-8430-11	Stage I
TCGA-2F-A9KT-01	11.3391	Tumor	BLCA		TCGA-KN-8437-01	Stage I
TCGA-CF-A9FF-01	11.0593	Tumor	BLCA		TCGA-KN-8437-11	Stage I
TCGA-UY-A9PA-01	10.9714	Tumor	BLCA		TCGA-KO-8403-01	Stage I
TCGA-E7-A7DU-01	11.3675	Tumor	BLCA		TCGA-KO-8403-11	Stage I
TCGA-2F-A9KW-01	9.99744	Tumor	BLCA		TCGA-KO-8406-01	Stage I
TCGA-4Z-AA87-01	11.7156	Tumor	BLCA		TCGA-KO-8410-01	Stage I
TCGA-GU-A42Q-01	11.4608	Tumor	BLCA		TCGA-KO-8411-01	Stage I
TCGA-E7-A97P-01	12.7699	Tumor	BLCA		TCGA-KO-8413-01	Stage I
TCGA-XF-AAMG-01	12.77	Tumor	BLCA		TCGA-KO-8415-01	Stage I
TCGA-BT-A3PH-01	9.08856	Tumor	BLCA		TCGA-KO-8415-11	Stage I
TCGA-ZF-AA4R-01	11.6268	Tumor	BLCA		TCGA-KO-8417-01	Stage I
TCGA-ZF-AA5P-01	10.8586	Tumor	BLCA		TCGA-3Z-A93Z-01	Stage I
TCGA-DK-A3X2-01	10.366	Tumor	BLCA		TCGA-6D-AA2E-01	Stage I
TCGA-YC-A8S6-01	11.271	Tumor	BLCA		TCGA-A3-3306-01	Stage I
TCGA-K4-A4AB-01	10.9553	Tumor	BLCA		TCGA-A3-3306-11	Stage I
TCGA-GC-A3RC-01	11.6863	Tumor	BLCA		TCGA-A3-3311-01	Stage I
TCGA-GU-AATP-01	12.4108	Tumor	BLCA		TCGA-A3-3311-11	Stage I
TCGA-CF-A1HS-01	12.2906	Tumor	BLCA		TCGA-A3-3313-01	Stage I
TCGA-ZF-AA4U-01	11.7237	Tumor	BLCA		TCGA-A3-3313-11	Stage I
TCGA-GV-A3QF-01	10.9924	Tumor	BLCA		TCGA-A3-3319-01	Stage I
TCGA-GC-A4ZW-01	11.3536	Tumor	BLCA		TCGA-A3-3319-11	Stage I
TCGA-ZF-A9RD-01	12.0502	Tumor	BLCA		TCGA-A3-3320-01	Stage I
TCGA-GU-A766-01	12.3049	Tumor	BLCA		TCGA-A3-3320-11	Stage I
TCGA-G2-A2EF-01	12.9317	Tumor	BLCA		TCGA-A3-3322-01	Stage I
TCGA-FD-A5BY-01	11.4039	Tumor	BLCA		TCGA-A3-3322-11	Stage I
TCGA-CF-A8HX-01	10.5893	Tumor	BLCA		TCGA-A3-3323-01	Stage I
TCGA-GV-A6ZA-01	11.088	Tumor	BLCA		TCGA-A3-3323-11	Stage I
TCGA-DK-A1A5-01	11.202	Tumor	BLCA		TCGA-A3-3324-01	Stage I
TCGA-4Z-AA7N-01	10.4356	Tumor	BLCA		TCGA-A3-3324-11	Stage I
TCGA-GC-A3RD-01	9.5835	Tumor	BLCA		TCGA-A3-3325-01	Stage I
TCGA-G2-A3IE-01	10.685	Tumor	BLCA		TCGA-A3-3325-11	Stage I
TCGA-FD-A5BZ-01	10.2469	Tumor	BLCA		TCGA-A3-3326-01	Stage I
TCGA-BT-A3PJ-01	11.7686	Tumor	BLCA		TCGA-A3-3326-11	Stage I
TCGA-CU-A72E-01	12.0141	Tumor	BLCA		TCGA-A3-3328-01	Stage I
TCGA-ZF-A9RM-01	9.96342	Tumor	BLCA		TCGA-A3-3328-11	Stage I
TCGA-FD-A6TH-01	11.0441	Tumor	BLCA		TCGA-A3-3329-01	Stage I
TCGA-GD-A3OS-01	10.6926	Tumor	BLCA		TCGA-A3-3329-11	Stage I
TCGA-DK-A3IS-01	11.078	Tumor	BLCA		TCGA-A3-3331-01	Stage I
TCGA-K4-A3WS-01	11.5684	Tumor	BLCA		TCGA-A3-3331-11	Stage I
TCGA-GD-A2C5-11	10.3329	Normal	BLCA		TCGA-A3-3336-01	Stage I
TCGA-4Z-AA7R-01	12.7505	Tumor	BLCA		TCGA-A3-3336-11	Stage I
TCGA-DK-A6B1-01	11.4967	Tumor	BLCA		TCGA-A3-3346-01	Stage I
TCGA-GV-A3QI-01	9.74251	Tumor	BLCA		TCGA-A3-3346-11	Stage I
TCGA-DK-A6AW-01	11.7965	Tumor	BLCA		TCGA-A3-3349-01	Stage I
TCGA-BT-A20W-01	11.0914	Tumor	BLCA		TCGA-A3-3349-11	Stage I
TCGA-DK-A3IU-01	11.6955	Tumor	BLCA		TCGA-A3-3358-01	Stage I
TCGA-K4-A5RI-11	11.2984	Normal	BLCA		TCGA-A3-3358-11	Stage I
TCGA-GC-A3YS-01	11.3825	Tumor	BLCA		TCGA-A3-3359-01	Stage I
TCGA-4Z-AA7Q-01	11.196	Tumor	BLCA		TCGA-A3-3359-11	Stage I
TCGA-LT-A5Z6-01	9.80461	Tumor	BLCA		TCGA-A3-3362-01	Stage I
TCGA-GC-A3I6-01	10.6013	Tumor	BLCA		TCGA-A3-3362-11	Stage I
TCGA-E7-A5KF-01	11.0248	Tumor	BLCA		TCGA-A3-3365-01	Stage I
TCGA-DK-A3IM-01	11.8403	Tumor	BLCA		TCGA-A3-3365-11	Stage I
TCGA-CF-A47X-01	10.0636	Tumor	BLCA		TCGA-A3-3367-01	Stage I
TCGA-BT-A2LA-01	10.9768	Tumor	BLCA		TCGA-A3-3367-11	Stage I
TCGA-GV-A3QK-01	10.6082	Tumor	BLCA		TCGA-A3-3370-01	Stage I
TCGA-FD-A6TD-01	12.6247	Tumor	BLCA		TCGA-A3-3370-11	Stage I
TCGA-XF-AAMX-01	10.478	Tumor	BLCA		TCGA-A3-3373-01	Stage I
TCGA-ZF-A9R5-01	10.2394	Tumor	BLCA		TCGA-A3-3373-11	Stage I
TCGA-XF-A8HC-01	9.58224	Tumor	BLCA		TCGA-A3-3374-01	Stage I
TCGA-ZF-A9RF-01	12.0143	Tumor	BLCA		TCGA-A3-3374-11	Stage I
TCGA-H4-A2HO-01	10.8481	Tumor	BLCA		TCGA-A3-3376-01	Stage I
TCGA-BT-A42E-01	11.8691	Tumor	BLCA		TCGA-A3-3376-11	Stage I
TCGA-FD-A5BU-01	11.0543	Tumor	BLCA		TCGA-A3-3378-01	Stage I
TCGA-XF-A9T6-01	12.3587	Tumor	BLCA		TCGA-A3-3378-11	Stage I
TCGA-ZF-AA4T-01	11.4593	Tumor	BLCA		TCGA-A3-3380-01	Stage I
TCGA-FD-A3B6-01	12.8219	Tumor	BLCA		TCGA-A3-3380-11	Stage I
TCGA-4Z-AA80-01	11.3562	Tumor	BLCA		TCGA-A3-3382-01	Stage I
TCGA-GC-A6I3-11	13.1459	Normal	BLCA		TCGA-A3-3382-11	Stage I
TCGA-XF-A9SW-01	11.2973	Tumor	BLCA		TCGA-A3-3383-01	Stage I
TCGA-E7-A5KE-01	9.81759	Tumor	BLCA		TCGA-A3-3383-11	Stage I
TCGA-DK-AA6S-01	12.1234	Tumor	BLCA		TCGA-A3-3385-01	Stage I
TCGA-FD-A5BR-01	10.8558	Tumor	BLCA		TCGA-A3-3385-11	Stage I
TCGA-FD-A6TC-01	11.0546	Tumor	BLCA		TCGA-A3-3387-01	Stage I
TCGA-XF-AAN1-01	11.0827	Tumor	BLCA		TCGA-A3-3387-11	Stage I
TCGA-DK-A3IV-01	10.2626	Tumor	BLCA		TCGA-A3-A6NI-01	Stage I
TCGA-PQ-A6FN-01	13.0565	Tumor	BLCA		TCGA-A3-A6NJ-01	Stage I
TCGA-K4-A5RI-01	11.2061	Tumor	BLCA		TCGA-A3-A6NL-01	Stage I
TCGA-ZF-A9R7-01	11.7286	Tumor	BLCA		TCGA-A3-A6NN-01	Stage I
TCGA-XF-A9SM-01	12.7795	Tumor	BLCA		TCGA-A3-A8CQ-01	Stage I
TCGA-BL-A13J-11	9.12401	Normal	BLCA		TCGA-A3-A8OU-01	Stage I
TCGA-FD-A6TE-01	11.1745	Tumor	BLCA		TCGA-A3-A8OV-01	Stage I
TCGA-XF-AAME-01	11.4245	Tumor	BLCA		TCGA-A3-A8OX-01	Stage I
TCGA-BT-A42C-01	10.8218	Tumor	BLCA		TCGA-AK-3425-01	Stage I
TCGA-CF-A47Y-01	10.7366	Tumor	BLCA		TCGA-AK-3427-01	Stage I
TCGA-E7-A519-01	13.469	Tumor	BLCA		TCGA-AK-3434-01	Stage I
TCGA-FD-A43Y-01	11.798	Tumor	BLCA		TCGA-AK-3440-01	Stage I
TCGA-BL-A5ZZ-01	11.4131	Tumor	BLCA		TCGA-AK-3444-01	Stage I
TCGA-CF-A3MF-01	9.18647	Tumor	BLCA		TCGA-AK-3450-01	Stage I
TCGA-FD-A3B8-01	11.4595	Tumor	BLCA		TCGA-AK-3454-01	Stage I
TCGA-BL-A13I-01	10.7927	Tumor	BLCA		TCGA-AK-3458-01	Stage I
TCGA-DK-A1A7-01	11.1268	Tumor	BLCA		TCGA-AK-3460-01	Stage I
TCGA-DK-A1A6-01	10.3558	Tumor	BLCA		TCGA-AK-3461-01	Stage I
TCGA-DK-A6B2-01	11.0504	Tumor	BLCA		TCGA-AK-3465-01	Stage I
TCGA-DK-AA74-01	12.9337	Tumor	BLCA		TCGA-AS-3777-01	Stage I
TCGA-ZF-AA4N-01	11.4741	Tumor	BLCA		TCGA-AS-3778-01	Stage I
TCGA-BT-A0YX-01	11.0635	Tumor	BLCA		TCGA-B0-4823-01	Stage I
TCGA-R3-A69X-01	9.70616	Tumor	BLCA		TCGA-B0-4823-11	Stage I
TCGA-XF-AAMW-01	11.947	Tumor	BLCA		TCGA-B0-4824-01	Stage I
TCGA-C4-A0EZ-01	11.4687	Tumor	BLCA		TCGA-B0-4824-11	Stage I
TCGA-E7-A678-01	10.7735	Tumor	BLCA		TCGA-B0-4833-01	Stage I
TCGA-G2-A3IB-01	11.3326	Tumor	BLCA		TCGA-B0-4833-11	Stage I
TCGA-DK-A3IT-01	10.292	Tumor	BLCA		TCGA-B0-4834-01	Stage I
TCGA-MV-A51V-01	10.6249	Tumor	BLCA		TCGA-B0-4834-11	Stage I
TCGA-UY-A78O-01	8.97403	Tumor	BLCA		TCGA-B0-4837-01	Stage I
TCGA-FD-A6TK-01	11.9718	Tumor	BLCA		TCGA-B0-4837-11	Stage I
TCGA-4Z-AA83-01	11.5542	Tumor	BLCA		TCGA-B0-4838-01	Stage I
TCGA-DK-A2I6-01	11.2282	Tumor	BLCA		TCGA-B0-4838-11	Stage I
TCGA-XF-AAN4-01	11.2547	Tumor	BLCA		TCGA-B0-4839-01	Stage I
TCGA-GD-A3OP-11	10.3741	Normal	BLCA		TCGA-B0-4839-11	Stage I
TCGA-BT-A20R-11	9.5538	Normal	BLCA		TCGA-B0-4945-01	Stage I
TCGA-CF-A27C-01	10.4696	Tumor	BLCA		TCGA-B0-4945-11	Stage I
TCGA-5N-A9KM-01	10.113	Tumor	BLCA		TCGA-B0-5077-01	Stage I
TCGA-BT-A20U-01	10.1039	Tumor	BLCA		TCGA-B0-5077-11	Stage I
TCGA-YC-A9TC-01	11.9176	Tumor	BLCA		TCGA-B0-5083-01	Stage I
TCGA-E7-A6MD-01	11.4392	Tumor	BLCA		TCGA-B0-5083-11	Stage I
TCGA-K4-A5RH-01	11.8594	Tumor	BLCA		TCGA-B0-5088-01	Stage I
TCGA-XF-AAMH-01	11.9066	Tumor	BLCA		TCGA-B0-5088-11	Stage I
TCGA-DK-A1AB-01	11.7771	Tumor	BLCA		TCGA-B0-5098-01	Stage I
TCGA-E5-A4TZ-01	10.602	Tumor	BLCA		TCGA-B0-5098-11	Stage I
TCGA-FD-A43X-01	10.6913	Tumor	BLCA		TCGA-B0-5102-01	Stage I
TCGA-XF-A9SU-01	11.7351	Tumor	BLCA		TCGA-B0-5102-11	Stage I
TCGA-BT-A20N-01	10.1676	Tumor	BLCA		TCGA-B0-5104-01	Stage I
TCGA-BT-A20J-01	11.6013	Tumor	BLCA		TCGA-B0-5104-11	Stage I
TCGA-E7-A4IJ-01	12.1191	Tumor	BLCA		TCGA-B0-5106-01	Stage I
TCGA-CF-A47W-01	12.0101	Tumor	BLCA		TCGA-B0-5106-11	Stage I
TCGA-XF-A9SV-01	9.75877	Tumor	BLCA		TCGA-B0-5110-01	Stage I
TCGA-K4-AAQO-01	10.4367	Tumor	BLCA		TCGA-B0-5110-11	Stage I
TCGA-CU-A3YL-01	9.86218	Tumor	BLCA		TCGA-B0-5117-01	Stage I
TCGA-DK-A2I2-01	12.5436	Tumor	BLCA		TCGA-B0-5117-11	Stage I
TCGA-4Z-AA84-01	11.6732	Tumor	BLCA		TCGA-B0-5119-01	Stage I
TCGA-DK-A1AF-01	11.4686	Tumor	BLCA		TCGA-B0-5119-11	Stage I
TCGA-E5-A4U1-01	11.5354	Tumor	BLCA		TCGA-B0-5120-01	Stage I
TCGA-BT-A20Q-01	10.6314	Tumor	BLCA		TCGA-B0-5120-11	Stage I
TCGA-ZF-A9R4-01	10.5364	Tumor	BLCA		TCGA-B0-5121-01	Stage I
TCGA-KQ-A41Q-01	10.1041	Tumor	BLCA		TCGA-B0-5121-11	Stage I
TCGA-E7-A8O7-01	11.0919	Tumor	BLCA		TCGA-B0-5399-01	Stage I
TCGA-ZF-AA4W-01	12.4119	Tumor	BLCA		TCGA-B0-5690-01	Stage I
TCGA-XF-AAN7-01	11.8996	Tumor	BLCA		TCGA-B0-5690-11	Stage I
TCGA-XF-A8HH-01	8.84382	Tumor	BLCA		TCGA-B0-5691-01	Stage I
TCGA-FD-A5BX-01	12.045	Tumor	BLCA		TCGA-B0-5691-11	Stage I
TCGA-ZF-A9RE-01	10.7936	Tumor	BLCA		TCGA-B0-5693-01	Stage I
TCGA-FT-A3EE-01	11.8299	Tumor	BLCA		TCGA-B0-5695-01	Stage I
TCGA-XF-A9T5-01	12.1465	Tumor	BLCA		TCGA-B0-5697-01	Stage I
TCGA-XF-AAML-01	12.2481	Tumor	BLCA		TCGA-B0-5697-11	Stage I
TCGA-BT-A3PK-01	11.7674	Tumor	BLCA		TCGA-B0-5698-01	Stage I
TCGA-CF-A3MI-01	10.1431	Tumor	BLCA		TCGA-B0-5699-01	Stage I
TCGA-E7-A541-01	10.722	Tumor	BLCA		TCGA-B0-5699-11	Stage I
TCGA-ZF-AA54-01	11.8426	Tumor	BLCA		TCGA-B0-5700-01	Stage I
TCGA-CU-A0YR-11	10.0205	Normal	BLCA		TCGA-B0-5702-01	Stage I
TCGA-XF-AAMZ-01	11.2223	Tumor	BLCA		TCGA-B0-5703-01	Stage I
TCGA-CF-A8HY-01	12.7905	Tumor	BLCA		TCGA-B0-5703-11	Stage I
TCGA-GV-A3QG-01	11.0753	Tumor	BLCA		TCGA-B0-5705-01	Stage I
TCGA-DK-A6B6-01	11.3757	Tumor	BLCA		TCGA-B0-5705-11	Stage I
TCGA-DK-A6B0-01	11.7095	Tumor	BLCA		TCGA-B0-5707-01	Stage I
TCGA-E7-A97Q-01	9.34832	Tumor	BLCA		TCGA-B0-5710-01	Stage I
TCGA-2F-A9KP-01	9.09184	Tumor	BLCA		TCGA-B0-5710-11	Stage I
TCGA-FD-A62P-01	11.3678	Tumor	BLCA		TCGA-B0-5812-01	Stage I
TCGA-XF-A8HG-01	7.28476	Tumor	BLCA		TCGA-B2-3924-11	Stage I
TCGA-4Z-AA86-01	12.0353	Tumor	BLCA		TCGA-B2-3924-01	Stage I
TCGA-GD-A6C6-01	14.6517	Tumor	BLCA		TCGA-B2-4098-01	Stage I
TCGA-G2-A2EJ-01	11.8782	Tumor	BLCA		TCGA-B2-4098-11	Stage I
TCGA-UY-A9PD-01	11.9674	Tumor	BLCA		TCGA-B2-4099-01	Stage I
TCGA-S5-A6DX-01	12.5002	Tumor	BLCA		TCGA-B2-4099-11	Stage I
TCGA-FD-A3SQ-01	10.3589	Tumor	BLCA		TCGA-B2-4102-01	Stage I
TCGA-DK-AA77-01	11.7795	Tumor	BLCA		TCGA-B2-4102-11	Stage I
TCGA-K4-A6MB-01	10.5307	Tumor	BLCA		TCGA-B2-5633-01	Stage I
TCGA-ZF-AA51-01	12.0332	Tumor	BLCA		TCGA-B2-5635-01	Stage I
TCGA-E7-A7PW-01	13.124	Tumor	BLCA		TCGA-B2-5636-01	Stage I
TCGA-E7-A85H-01	12.1507	Tumor	BLCA		TCGA-B2-5636-11	Stage I
TCGA-GC-A3WC-11	10.4318	Normal	BLCA		TCGA-B2-5641-01	Stage I
TCGA-XF-AAMR-01	9.9391	Tumor	BLCA		TCGA-B2-5641-11	Stage I
TCGA-FD-A6TG-01	10.6377	Tumor	BLCA		TCGA-B4-5378-01	Stage I
TCGA-2F-A9KO-01	10.7105	Tumor	BLCA		TCGA-B4-5834-01	Stage I
TCGA-HQ-A5ND-01	11.098	Tumor	BLCA		TCGA-B4-5835-01	Stage I
TCGA-G2-AA3B-01	12.3099	Tumor	BLCA		TCGA-B4-5836-01	Stage I
TCGA-PQ-A6FI-01	12.6595	Tumor	BLCA		TCGA-B4-5843-01	Stage I
TCGA-C4-A0F7-01	9.14015	Tumor	BLCA		TCGA-B8-4146-01	Stage I
TCGA-FD-A5BS-01	12.5837	Tumor	BLCA		TCGA-B8-4148-01	Stage I
TCGA-GV-A3JX-01	11.2576	Tumor	BLCA		TCGA-B8-4154-01	Stage I
TCGA-XF-AAMT-01	11.566	Tumor	BLCA		TCGA-B8-4154-11	Stage I
TCGA-XF-A9T8-01	12.3426	Tumor	BLCA		TCGA-B8-4619-01	Stage I
TCGA-BT-A20W-11	10.8762	Normal	BLCA		TCGA-B8-4619-11	Stage I
TCGA-4Z-AA7S-01	9.97992	Tumor	BLCA		TCGA-B8-4621-01	Stage I
TCGA-XF-A9SH-01	9.15082	Tumor	BLCA		TCGA-B8-5159-01	Stage I
TCGA-DK-A1AG-01	11.6675	Tumor	BLCA		TCGA-B8-5165-01	Stage I
TCGA-GD-A3OQ-11	9.23866	Normal	BLCA		TCGA-B8-5545-01	Stage I
TCGA-2F-A9KR-01	11.301	Tumor	BLCA		TCGA-B8-5546-01	Stage I
TCGA-DK-AA6U-01	11.7367	Tumor	BLCA		TCGA-B8-5549-01	Stage I
TCGA-C4-A0F6-01	10.4536	Tumor	BLCA		TCGA-B8-5549-11	Stage I
TCGA-K4-A3WU-01	10.3289	Tumor	BLCA		TCGA-B8-5551-01	Stage I
TCGA-CU-A0YN-01	11.085	Tumor	BLCA		TCGA-B8-5552-01	Stage I
TCGA-FJ-A871-01	13.0918	Tumor	BLCA		TCGA-B8-5552-11	Stage I
TCGA-G2-A2EC-01	10.8484	Tumor	BLCA		TCGA-B8-5553-01	Stage I
TCGA-FD-A5BV-01	10.4629	Tumor	BLCA		TCGA-B8-A54E-01	Stage I
TCGA-E7-A7XN-01	12.3771	Tumor	BLCA		TCGA-B8-A54F-01	Stage I
TCGA-GU-A764-01	12.8594	Tumor	BLCA		TCGA-B8-A54G-01	Stage I
TCGA-XF-AAN8-01	12.0101	Tumor	BLCA		TCGA-B8-A54I-01	Stage I
TCGA-XF-A9SZ-01	12.0303	Tumor	BLCA		TCGA-B8-A54K-01	Stage I
TCGA-GU-AATO-01	13.2937	Tumor	BLCA		TCGA-B8-A7U6-01	Stage I
TCGA-ZF-A9RC-01	11.8779	Tumor	BLCA		TCGA-B8-A8YJ-01	Stage I
TCGA-ZF-A9R0-01	10.6929	Tumor	BLCA		TCGA-BP-4158-01	Stage I
TCGA-KQ-A41P-01	10.5356	Tumor	BLCA		TCGA-BP-4158-11	Stage I
TCGA-4Z-AA7W-01	13.3527	Tumor	BLCA		TCGA-BP-4159-01	Stage I
TCGA-HQ-A5NE-01	10.6415	Tumor	BLCA		TCGA-BP-4159-11	Stage I
TCGA-CU-A3KJ-01	12.0192	Tumor	BLCA		TCGA-BP-4161-01	Stage I
TCGA-UY-A8OC-01	12.5325	Tumor	BLCA		TCGA-BP-4161-11	Stage I
TCGA-E7-A3Y1-01	11.0458	Tumor	BLCA		TCGA-BP-4162-01	Stage I
TCGA-XF-AAN5-01	11.507	Tumor	BLCA		TCGA-BP-4162-11	Stage I
TCGA-G2-AA3D-01	11.9013	Tumor	BLCA		TCGA-BP-4165-01	Stage I
TCGA-GU-A42R-01	10.6419	Tumor	BLCA		TCGA-BP-4165-11	Stage I
TCGA-XF-A9SI-01	12.2285	Tumor	BLCA		TCGA-BP-4170-01	Stage I
TCGA-GV-A3JZ-01	11.9339	Tumor	BLCA		TCGA-BP-4170-11	Stage I
TCGA-E9-A1NI-01	11.406	Tumor	BRCA		TCGA-BP-4176-01	Stage I
TCGA-A1-A0SP-01	11.5818	Tumor	BRCA		TCGA-BP-4176-11	Stage I
TCGA-BH-A1EU-11	9.62674	Normal	BRCA		TCGA-BP-4177-01	Stage I
TCGA-A8-A06X-01	12.3438	Tumor	BRCA		TCGA-BP-4177-11	Stage I
TCGA-E2-A14T-01	10.7605	Tumor	BRCA		TCGA-BP-4325-01	Stage I
TCGA-AC-A8OS-01	10.3198	Tumor	BRCA		TCGA-BP-4325-11	Stage I
TCGA-A8-A09K-01	10.4526	Tumor	BRCA		TCGA-BP-4326-01	Stage I
TCGA-OL-A5RY-01	12.0658	Tumor	BRCA		TCGA-BP-4326-11	Stage I
TCGA-BH-A0DG-01	11.4312	Tumor	BRCA		TCGA-BP-4331-01	Stage I
TCGA-B6-A0I9-01	10.5178	Tumor	BRCA		TCGA-BP-4331-11	Stage I
TCGA-A2-A0CP-01	11.408	Tumor	BRCA		TCGA-BP-4338-01	Stage I
TCGA-A8-A07S-01	10.0685	Tumor	BRCA		TCGA-BP-4338-11	Stage I
TCGA-AO-A12H-01	9.41726	Tumor	BRCA		TCGA-BP-4340-01	Stage I
TCGA-BH-A203-11	9.52927	Normal	BRCA		TCGA-BP-4340-11	Stage I
TCGA-AR-A1AU-01	10.5528	Tumor	BRCA		TCGA-BP-4344-01	Stage I
TCGA-D8-A1X9-01	9.68063	Tumor	BRCA		TCGA-BP-4344-11	Stage I
TCGA-E9-A1RH-11	9.87862	Normal	BRCA		TCGA-BP-4349-01	Stage I
TCGA-A8-A07R-01	11.7788	Tumor	BRCA		TCGA-BP-4349-11	Stage I
TCGA-AO-A12C-01	10.0987	Tumor	BRCA		TCGA-BP-4353-01	Stage I
TCGA-V7-A7HQ-01	12.8963	Tumor	BRCA		TCGA-BP-4353-11	Stage I
TCGA-A2-A1FZ-01	11.0139	Tumor	BRCA		TCGA-BP-4756-01	Stage I
TCGA-AR-A251-01	10.8951	Tumor	BRCA		TCGA-BP-4756-11	Stage I
TCGA-BH-A18J-11	9.88548	Normal	BRCA		TCGA-BP-4758-01	Stage I
TCGA-EW-A1PF-01	11.2003	Tumor	BRCA		TCGA-BP-4758-11	Stage I
TCGA-BH-A18T-01	11.8254	Tumor	BRCA		TCGA-BP-4759-01	Stage I
TCGA-AR-A24S-01	10.5597	Tumor	BRCA		TCGA-BP-4759-11	Stage I
TCGA-AN-A041-01	10.7228	Tumor	BRCA		TCGA-BP-4760-01	Stage I
TCGA-BH-A0E0-11	11.1897	Normal	BRCA		TCGA-BP-4760-11	Stage I
TCGA-E2-A1LL-01	12.9924	Tumor	BRCA		TCGA-BP-4762-01	Stage I
TCGA-E2-A1IJ-01	10.6175	Tumor	BRCA		TCGA-BP-4762-11	Stage I
TCGA-AR-A24O-01	9.96109	Tumor	BRCA		TCGA-BP-4763-01	Stage I
TCGA-XX-A899-01	10.425	Tumor	BRCA		TCGA-BP-4763-11	Stage I
TCGA-D8-A1XK-01	11.0898	Tumor	BRCA		TCGA-BP-4765-01	Stage I
TCGA-AC-A5XS-01	11.9987	Tumor	BRCA		TCGA-BP-4765-11	Stage I
TCGA-BH-A18L-01	7.85468	Tumor	BRCA		TCGA-BP-4766-01	Stage I
TCGA-OL-A66J-01	11.0932	Tumor	BRCA		TCGA-BP-4766-11	Stage I
TCGA-PE-A5DD-01	12.3717	Tumor	BRCA		TCGA-BP-4768-01	Stage I
TCGA-AN-A04D-01	11.6822	Tumor	BRCA		TCGA-BP-4768-11	Stage I
TCGA-4H-AAAK-01	10.3823	Tumor	BRCA		TCGA-BP-4769-01	Stage I
TCGA-E9-A5FL-01	12.605	Tumor	BRCA		TCGA-BP-4769-11	Stage I
TCGA-E9-A24A-01	9.62233	Tumor	BRCA		TCGA-BP-4774-01	Stage I
TCGA-BH-A1FM-01	9.25679	Tumor	BRCA		TCGA-BP-4774-11	Stage I
TCGA-A8-A07C-01	10.891	Tumor	BRCA		TCGA-BP-4775-01	Stage I
TCGA-AR-A24Q-01	10.4415	Tumor	BRCA		TCGA-BP-4775-11	Stage I
TCGA-AR-A2LE-01	9.46274	Tumor	BRCA		TCGA-BP-4776-01	Stage I
TCGA-AR-A0U4-01	10.9804	Tumor	BRCA		TCGA-BP-4776-11	Stage I
TCGA-GM-A2DN-01	11.0284	Tumor	BRCA		TCGA-BP-4777-01	Stage I
TCGA-A7-A13D-01	11.132	Tumor	BRCA		TCGA-BP-4777-11	Stage I
TCGA-D8-A1JG-01	11.1189	Tumor	BRCA		TCGA-BP-4781-01	Stage I
TCGA-E2-A570-01	11.1619	Tumor	BRCA		TCGA-BP-4781-11	Stage I
TCGA-A2-A04Q-01	11.534	Tumor	BRCA		TCGA-BP-4782-01	Stage I
TCGA-A7-A6VV-01	11.3932	Tumor	BRCA		TCGA-BP-4782-11	Stage I
TCGA-E2-A1IG-01	10.5223	Tumor	BRCA		TCGA-BP-4784-01	Stage I
TCGA-E9-A1N6-01	11.6127	Tumor	BRCA		TCGA-BP-4784-11	Stage I
TCGA-E9-A1NC-01	11.9556	Tumor	BRCA		TCGA-BP-4789-01	Stage I
TCGA-A7-A3IZ-01	9.63067	Tumor	BRCA		TCGA-BP-4789-11	Stage I
TCGA-BH-A18U-11	9.86889	Normal	BRCA		TCGA-BP-4790-01	Stage I
TCGA-AN-A0AK-01	10.9501	Tumor	BRCA		TCGA-BP-4790-11	Stage I
TCGA-D8-A1JM-01	10.6798	Tumor	BRCA		TCGA-BP-4795-01	Stage I
TCGA-OL-A5S0-01	13.2173	Tumor	BRCA		TCGA-BP-4795-11	Stage I
TCGA-A8-A06Z-01	9.44191	Tumor	BRCA		TCGA-BP-4801-01	Stage I
TCGA-AQ-A54O-01	11.875	Tumor	BRCA		TCGA-BP-4801-11	Stage I
TCGA-E2-A15S-01	9.03297	Tumor	BRCA		TCGA-BP-4804-01	Stage I
TCGA-BH-A1ET-11	9.71243	Normal	BRCA		TCGA-BP-4804-11	Stage I
TCGA-BH-A18R-11	9.17833	Normal	BRCA		TCGA-BP-4807-01	Stage I
TCGA-EW-A423-01	11.9151	Tumor	BRCA		TCGA-BP-4807-11	Stage I
TCGA-C8-A273-01	11.2273	Tumor	BRCA		TCGA-BP-4959-01	Stage I
TCGA-OL-A5RV-01	10.6159	Tumor	BRCA		TCGA-BP-4959-11	Stage I
TCGA-AC-A2FM-01	9.8734	Tumor	BRCA		TCGA-BP-4961-01	Stage I
TCGA-AO-A0JM-01	11.2272	Tumor	BRCA		TCGA-BP-4961-11	Stage I
TCGA-BH-A0DP-01	10.2534	Tumor	BRCA		TCGA-BP-4963-01	Stage I
TCGA-A2-A25E-01	9.43415	Tumor	BRCA		TCGA-BP-4963-11	Stage I
TCGA-B6-A2IU-01	10.0459	Tumor	BRCA		TCGA-BP-4964-01	Stage I
TCGA-BH-A18P-01	10.5876	Tumor	BRCA		TCGA-BP-4964-11	Stage I
TCGA-E9-A22B-01	11.1553	Tumor	BRCA		TCGA-BP-4965-01	Stage I
TCGA-A2-A0SW-01	11.7806	Tumor	BRCA		TCGA-BP-4965-11	Stage I
TCGA-E2-A107-01	11.4732	Tumor	BRCA		TCGA-BP-4968-01	Stage I
TCGA-E2-A1B6-01	12.4478	Tumor	BRCA		TCGA-BP-4968-11	Stage I
TCGA-D8-A1XW-01	9.8706	Tumor	BRCA		TCGA-BP-4969-01	Stage I
TCGA-A7-A0DC-01	8.79582	Tumor	BRCA		TCGA-BP-4969-11	Stage I
TCGA-EW-A6SD-01	11.5877	Tumor	BRCA		TCGA-BP-4975-01	Stage I
TCGA-AO-A0J3-01	10.9202	Tumor	BRCA		TCGA-BP-4975-11	Stage I
TCGA-A7-A0DC-11	9.78912	Normal	BRCA		TCGA-BP-4976-01	Stage I
TCGA-AN-A03X-01	10.8134	Tumor	BRCA		TCGA-BP-4976-11	Stage I
TCGA-BH-A1FM-11	9.55677	Normal	BRCA		TCGA-BP-4977-01	Stage I
TCGA-A8-A099-01	9.72391	Tumor	BRCA		TCGA-BP-4977-11	Stage I
TCGA-E2-A14Z-01	11.4241	Tumor	BRCA		TCGA-BP-4982-01	Stage I
TCGA-AR-A5QP-01	10.9301	Tumor	BRCA		TCGA-BP-4982-11	Stage I
TCGA-AC-A62X-01	12.1952	Tumor	BRCA		TCGA-BP-4986-01	Stage I
TCGA-BH-A42V-01	10.5147	Tumor	BRCA		TCGA-BP-4986-11	Stage I
TCGA-B6-A0RS-01	11.8234	Tumor	BRCA		TCGA-BP-4987-01	Stage I
TCGA-D8-A1JL-01	10.8544	Tumor	BRCA		TCGA-BP-4987-11	Stage I
TCGA-BH-A0DZ-01	12.1207	Tumor	BRCA		TCGA-BP-4988-01	Stage I
TCGA-A8-A06Y-01	9.65897	Tumor	BRCA		TCGA-BP-4988-11	Stage I
TCGA-B6-A1KC-01	8.1991	Tumor	BRCA		TCGA-BP-4991-01	Stage I
TCGA-C8-A135-01	12.2686	Tumor	BRCA		TCGA-BP-4991-11	Stage I
TCGA-5L-AAT1-01	11.3086	Tumor	BRCA		TCGA-BP-4992-01	Stage I
TCGA-AR-A24R-01	9.45151	Tumor	BRCA		TCGA-BP-4992-11	Stage I
TCGA-S3-AA0Z-01	10.6263	Tumor	BRCA		TCGA-BP-4993-01	Stage I
TCGA-D8-A1J8-01	10.5522	Tumor	BRCA		TCGA-BP-4993-11	Stage I
TCGA-A2-A0ER-01	9.35798	Tumor	BRCA		TCGA-BP-4994-01	Stage I
TCGA-E9-A1ND-01	11.6027	Tumor	BRCA		TCGA-BP-4994-11	Stage I
TCGA-GI-A2C8-11	7.49371	Normal	BRCA		TCGA-BP-4995-01	Stage I
TCGA-A2-A1G1-01	11.2456	Tumor	BRCA		TCGA-BP-4995-11	Stage I
TCGA-A2-A0SU-01	10.4714	Tumor	BRCA		TCGA-BP-4998-01	Stage I
TCGA-E2-A1LB-01	10.8059	Tumor	BRCA		TCGA-BP-4998-11	Stage I
TCGA-E9-A1RD-01	9.95422	Tumor	BRCA		TCGA-BP-4999-01	Stage I
TCGA-OL-A6VQ-01	10.4838	Tumor	BRCA		TCGA-BP-4999-11	Stage I
TCGA-AQ-A04J-01	11.546	Tumor	BRCA		TCGA-BP-5000-01	Stage I
TCGA-AQ-A1H3-01	9.95405	Tumor	BRCA		TCGA-BP-5000-11	Stage I
TCGA-A2-A259-01	9.64454	Tumor	BRCA		TCGA-BP-5001-01	Stage I
TCGA-WT-AB44-01	11.8055	Tumor	BRCA		TCGA-BP-5001-11	Stage I
TCGA-B6-A0IN-01	11.6286	Tumor	BRCA		TCGA-BP-5004-01	Stage I
TCGA-E9-A1R3-01	10.1891	Tumor	BRCA		TCGA-BP-5004-11	Stage I
TCGA-A8-A086-01	9.90516	Tumor	BRCA		TCGA-BP-5006-01	Stage I
TCGA-AC-A3BB-01	11.2309	Tumor	BRCA		TCGA-BP-5006-11	Stage I
TCGA-AC-A2QI-01	10.5317	Tumor	BRCA		TCGA-BP-5008-01	Stage I
TCGA-BH-A1F5-01	8.39725	Tumor	BRCA		TCGA-BP-5008-11	Stage I
TCGA-AC-A3HN-01	10.3769	Tumor	BRCA		TCGA-BP-5009-01	Stage I
TCGA-BH-A1FG-01	9.43388	Tumor	BRCA		TCGA-BP-5009-11	Stage I
TCGA-BH-A0DV-01	10.5724	Tumor	BRCA		TCGA-BP-5168-01	Stage I
TCGA-UL-AAZ6-01	12.5231	Tumor	BRCA		TCGA-BP-5168-11	Stage I
TCGA-AR-A255-01	10.1964	Tumor	BRCA		TCGA-BP-5169-01	Stage I
TCGA-LD-A7W6-01	9.99032	Tumor	BRCA		TCGA-BP-5169-11	Stage I
TCGA-AR-A24Z-01	10.3333	Tumor	BRCA		TCGA-BP-5170-01	Stage I
TCGA-A1-A0SO-01	11.4624	Tumor	BRCA		TCGA-BP-5170-11	Stage I
TCGA-A2-A3XS-01	12.5465	Tumor	BRCA		TCGA-BP-5173-01	Stage I
TCGA-D8-A1X6-01	8.53079	Tumor	BRCA		TCGA-BP-5173-11	Stage I
TCGA-BH-A0HF-01	10.9789	Tumor	BRCA		TCGA-BP-5174-01	Stage I
TCGA-A7-A3J0-01	9.67582	Tumor	BRCA		TCGA-BP-5174-11	Stage I
TCGA-AC-A23C-01	10.9467	Tumor	BRCA		TCGA-BP-5175-01	Stage I
TCGA-LL-A442-01	8.55645	Tumor	BRCA		TCGA-BP-5175-11	Stage I
TCGA-S3-A6ZH-01	10.7925	Tumor	BRCA		TCGA-BP-5176-01	Stage I
TCGA-AC-A8OR-01	10.2332	Tumor	BRCA		TCGA-BP-5176-11	Stage I
TCGA-AR-A1AX-01	10.2285	Tumor	BRCA		TCGA-BP-5177-01	Stage I
TCGA-D8-A1XO-01	9.91727	Tumor	BRCA		TCGA-BP-5177-11	Stage I
TCGA-E9-A1R2-01	10.2757	Tumor	BRCA		TCGA-BP-5180-01	Stage I
TCGA-D8-A27M-01	10.8823	Tumor	BRCA		TCGA-BP-5180-11	Stage I
TCGA-AN-A0FY-01	9.91294	Tumor	BRCA		TCGA-BP-5181-01	Stage I
TCGA-BH-A0DX-01	11.0488	Tumor	BRCA		TCGA-BP-5181-11	Stage I
TCGA-EW-A1IY-01	9.78362	Tumor	BRCA		TCGA-BP-5182-01	Stage I
TCGA-A2-A04N-01	10.4005	Tumor	BRCA		TCGA-BP-5182-11	Stage I
TCGA-A2-A0YF-01	10.0212	Tumor	BRCA		TCGA-BP-5184-01	Stage I
TCGA-PE-A5DE-01	11.1921	Tumor	BRCA		TCGA-BP-5184-11	Stage I
TCGA-BH-A1FN-11	10.6651	Normal	BRCA		TCGA-BP-5185-01	Stage I
TCGA-EW-A1J5-01	9.83697	Tumor	BRCA		TCGA-BP-5185-11	Stage I
TCGA-AO-A0JE-01	10.7488	Tumor	BRCA		TCGA-BP-5186-01	Stage I
TCGA-BH-A1FN-01	11.4483	Tumor	BRCA		TCGA-BP-5186-11	Stage I
TCGA-BH-A18V-01	11.1812	Tumor	BRCA		TCGA-BP-5187-01	Stage I
TCGA-AC-A23H-11	10.002	Normal	BRCA		TCGA-BP-5187-11	Stage I
TCGA-BH-A0BF-01	10.974	Tumor	BRCA		TCGA-BP-5189-01	Stage I
TCGA-B6-A409-01	12.628	Tumor	BRCA		TCGA-BP-5189-11	Stage I
TCGA-A2-A0CL-01	11.0686	Tumor	BRCA		TCGA-BP-5190-01	Stage I
TCGA-A2-A0CO-01	10.5808	Tumor	BRCA		TCGA-BP-5190-11	Stage I
TCGA-E2-A158-11	9.69601	Normal	BRCA		TCGA-BP-5192-01	Stage I
TCGA-AC-A3QP-01	11.6203	Tumor	BRCA		TCGA-BP-5192-11	Stage I
TCGA-AC-A2QJ-01	13.5993	Tumor	BRCA		TCGA-BP-5194-01	Stage I
TCGA-B6-A0RM-01	9.08844	Tumor	BRCA		TCGA-BP-5194-11	Stage I
TCGA-D8-A1JS-01	9.90701	Tumor	BRCA		TCGA-BP-5195-01	Stage I
TCGA-E9-A1RB-11	9.85801	Normal	BRCA		TCGA-BP-5195-11	Stage I
TCGA-A7-A26J-01	9.37074	Tumor	BRCA		TCGA-BP-5196-01	Stage I
TCGA-A7-A13H-01	10.3741	Tumor	BRCA		TCGA-BP-5196-11	Stage I
TCGA-AO-A126-01	11.0747	Tumor	BRCA		TCGA-CJ-4634-01	Stage I
TCGA-BH-A6R8-01	10.9385	Tumor	BRCA		TCGA-CJ-4634-11	Stage I
TCGA-A7-A0DB-01	9.41029	Tumor	BRCA		TCGA-CJ-4635-01	Stage I
TCGA-AC-A3TM-01	12.8146	Tumor	BRCA		TCGA-CJ-4635-11	Stage I
TCGA-AR-A0TQ-01	10.1914	Tumor	BRCA		TCGA-CJ-4872-01	Stage I
TCGA-GM-A2DH-01	11.1206	Tumor	BRCA		TCGA-CJ-4872-11	Stage I
TCGA-B6-A0RI-01	10.7669	Tumor	BRCA		TCGA-CJ-4874-01	Stage I
TCGA-A2-A1G0-01	9.05724	Tumor	BRCA		TCGA-CJ-4874-11	Stage I
TCGA-A2-A1FX-01	8.76284	Tumor	BRCA		TCGA-CJ-4886-01	Stage I
TCGA-A7-A26G-01	9.67739	Tumor	BRCA		TCGA-CJ-4886-11	Stage I
TCGA-E2-A1LI-01	12.1157	Tumor	BRCA		TCGA-CJ-4889-01	Stage I
TCGA-A8-A08P-01	11.5052	Tumor	BRCA		TCGA-CJ-4889-11	Stage I
TCGA-E2-A1IN-01	10.6647	Tumor	BRCA		TCGA-CJ-4892-01	Stage I
TCGA-BH-A0HA-01	11.9568	Tumor	BRCA		TCGA-CJ-4892-11	Stage I
TCGA-AO-A1KR-01	13.4007	Tumor	BRCA		TCGA-CJ-4893-01	Stage I
TCGA-3C-AALK-01	11.4671	Tumor	BRCA		TCGA-CJ-4893-11	Stage I
TCGA-BH-A0BV-01	10.3714	Tumor	BRCA		TCGA-CJ-4899-01	Stage I
TCGA-E2-A1IH-01	10.5815	Tumor	BRCA		TCGA-CJ-4899-11	Stage I
TCGA-XX-A89A-01	10.8602	Tumor	BRCA		TCGA-CJ-4903-01	Stage I
TCGA-E9-A1RH-01	11.6842	Tumor	BRCA		TCGA-CJ-4903-11	Stage I
TCGA-A8-A085-01	10.2051	Tumor	BRCA		TCGA-CJ-4905-01	Stage I
TCGA-E9-A1N3-01	8.79953	Tumor	BRCA		TCGA-CJ-4905-11	Stage I
TCGA-BH-A1EW-11	9.87345	Normal	BRCA		TCGA-CJ-4908-01	Stage I
TCGA-D8-A13Y-01	10.5509	Tumor	BRCA		TCGA-CJ-4908-11	Stage I
TCGA-AO-A0JB-01	11.5076	Tumor	BRCA		TCGA-CJ-4920-01	Stage I
TCGA-AC-A6IV-01	10.9414	Tumor	BRCA		TCGA-CJ-4920-11	Stage I
TCGA-A8-A09M-01	10.2661	Tumor	BRCA		TCGA-CJ-5671-01	Stage I
TCGA-BH-A0GY-01	11.2081	Tumor	BRCA		TCGA-CJ-5672-01	Stage I
TCGA-AR-A2LL-01	11.255	Tumor	BRCA		TCGA-CJ-5672-11	Stage I
TCGA-BH-A208-01	11.3068	Tumor	BRCA		TCGA-CJ-5683-01	Stage I
TCGA-E2-A15I-11	9.18448	Normal	BRCA		TCGA-CJ-5686-01	Stage I
TCGA-EW-A1PE-01	10.3732	Tumor	BRCA		TCGA-CJ-5689-01	Stage I
TCGA-AO-A125-01	10.7224	Tumor	BRCA		TCGA-CJ-5689-11	Stage I
TCGA-E2-A1B1-01	10.4147	Tumor	BRCA		TCGA-CJ-6027-01	Stage I
TCGA-BH-A0C0-01	11.1772	Tumor	BRCA		TCGA-CJ-6030-01	Stage I
TCGA-A7-A26I-01	12.0622	Tumor	BRCA		TCGA-CJ-6030-11	Stage I
TCGA-AO-A0JJ-01	9.9903	Tumor	BRCA		TCGA-CJ-6031-01	Stage I
TCGA-AR-A2LH-01	11.5064	Tumor	BRCA		TCGA-CW-5581-01	Stage I
TCGA-A2-A3XW-01	10.7509	Tumor	BRCA		TCGA-CW-5581-11	Stage I
TCGA-AR-A0TS-01	11.3613	Tumor	BRCA		TCGA-CW-5583-01	Stage I
TCGA-BH-A0AV-01	10.8179	Tumor	BRCA		TCGA-CW-5588-01	Stage I
TCGA-A8-A07B-01	11.2757	Tumor	BRCA		TCGA-CW-5589-01	Stage I
TCGA-LL-A73Z-01	12.4201	Tumor	BRCA		TCGA-CW-5589-11	Stage I
TCGA-BH-A0BA-11	9.853	Normal	BRCA		TCGA-CW-6088-01	Stage I
TCGA-BH-A0B3-11	9.99141	Normal	BRCA		TCGA-CW-6088-11	Stage I
TCGA-B6-A402-01	12.2203	Tumor	BRCA		TCGA-CW-6090-01	Stage I
TCGA-AR-A0TT-01	11.1294	Tumor	BRCA		TCGA-CW-6090-11	Stage I
TCGA-EW-A6SB-01	12.2176	Tumor	BRCA		TCGA-CW-6093-01	Stage I
TCGA-AC-A2FB-01	10.6878	Tumor	BRCA		TCGA-CZ-4853-01	Stage I
TCGA-AC-A62V-01	11.9016	Tumor	BRCA		TCGA-CZ-4853-11	Stage I
TCGA-D8-A1XQ-01	11.2166	Tumor	BRCA		TCGA-CZ-4854-01	Stage I
TCGA-BH-A0DD-01	10.3052	Tumor	BRCA		TCGA-CZ-4854-11	Stage I
TCGA-Z7-A8R6-01	11.5396	Tumor	BRCA		TCGA-CZ-4856-01	Stage I
TCGA-OL-A5DA-01	11.6604	Tumor	BRCA		TCGA-CZ-4856-11	Stage I
TCGA-WT-AB41-01	12.7472	Tumor	BRCA		TCGA-CZ-4859-01	Stage I
TCGA-E2-A1LA-01	11.117	Tumor	BRCA		TCGA-CZ-4859-11	Stage I
TCGA-AR-A24N-01	9.34909	Tumor	BRCA		TCGA-CZ-4862-01	Stage I
TCGA-E9-A3QA-01	11.156	Tumor	BRCA		TCGA-CZ-4862-11	Stage I
TCGA-BH-A0DO-11	9.58286	Normal	BRCA		TCGA-CZ-4865-01	Stage I
TCGA-E2-A15J-01	9.54587	Tumor	BRCA		TCGA-CZ-4865-11	Stage I
TCGA-LL-A73Y-01	10.8931	Tumor	BRCA		TCGA-CZ-4866-01	Stage I
TCGA-A2-A4RY-01	10.2303	Tumor	BRCA		TCGA-CZ-4866-11	Stage I
TCGA-D8-A1XU-01	11.2448	Tumor	BRCA		TCGA-CZ-5982-01	Stage I
TCGA-E2-A1LS-11	9.55772	Normal	BRCA		TCGA-CZ-5982-11	Stage I
TCGA-AN-A0FJ-01	11.0322	Tumor	BRCA		TCGA-CZ-5984-01	Stage I
TCGA-BH-A0DK-01	11.8234	Tumor	BRCA		TCGA-CZ-5984-11	Stage I
TCGA-B6-A0IJ-01	11.7769	Tumor	BRCA		TCGA-CZ-5986-01	Stage I
TCGA-LL-A7SZ-01	11.7594	Tumor	BRCA		TCGA-CZ-5986-11	Stage I
TCGA-C8-A26Y-01	12.3916	Tumor	BRCA		TCGA-CZ-5988-01	Stage I
TCGA-GI-A2C9-11	10.3794	Normal	BRCA		TCGA-CZ-5988-11	Stage I
TCGA-BH-A0BQ-11	9.85348	Normal	BRCA		TCGA-DV-5565-01	Stage I
TCGA-A8-A06R-01	12.5079	Tumor	BRCA		TCGA-DV-5566-01	Stage I
TCGA-AO-A128-01	11.0901	Tumor	BRCA		TCGA-DV-5567-01	Stage I
TCGA-E2-A1BC-01	9.96162	Tumor	BRCA		TCGA-DV-5568-01	Stage I
TCGA-A7-A0CE-11	10.8799	Normal	BRCA		TCGA-DV-5569-01	Stage I
TCGA-B6-A0I6-01	10.4505	Tumor	BRCA		TCGA-DV-5573-01	Stage I
TCGA-BH-A1ET-01	9.2801	Tumor	BRCA		TCGA-DV-5574-01	Stage I
TCGA-A2-A04V-01	10.6055	Tumor	BRCA		TCGA-DV-5575-01	Stage I
TCGA-A7-A2KD-01	10.3272	Tumor	BRCA		TCGA-DV-5576-01	Stage I
TCGA-A7-A0CE-01	11.2804	Tumor	BRCA		TCGA-DV-A4VZ-01	Stage I
TCGA-D8-A1JE-01	9.85789	Tumor	BRCA		TCGA-DV-A4W0-05	Stage I
TCGA-B6-A0WX-01	11.8848	Tumor	BRCA		TCGA-DV-A4W0-01	Stage I
TCGA-A7-A4SB-01	10.2507	Tumor	BRCA		TCGA-EU-5904-01	Stage I
TCGA-EW-A1J1-01	10.531	Tumor	BRCA		TCGA-EU-5905-01	Stage I
TCGA-A2-A0YM-01	11.1752	Tumor	BRCA		TCGA-EU-5906-01	Stage I
TCGA-A8-A0A4-01	9.97102	Tumor	BRCA		TCGA-G6-A8L7-01	Stage I
TCGA-A2-A0EM-01	10.2843	Tumor	BRCA		TCGA-G6-A8L8-01	Stage I
TCGA-AR-A24X-01	10.3248	Tumor	BRCA		TCGA-GK-A6C7-01	Stage I
TCGA-C8-A132-01	10.7069	Tumor	BRCA		TCGA-MM-A84U-01	Stage I
TCGA-AN-A049-01	10.015	Tumor	BRCA		TCGA-MW-A4EC-01	Stage I
TCGA-A2-A0SY-01	10.7259	Tumor	BRCA		TCGA-T7-A92I-01	Stage I
TCGA-B6-A0RU-01	10.3842	Tumor	BRCA		TCGA-2Z-A9J1-01	Stage I
TCGA-AR-A0TX-01	11.7825	Tumor	BRCA		TCGA-2Z-A9J2-01	Stage I
TCGA-BH-A0HQ-01	10.4106	Tumor	BRCA		TCGA-2Z-A9J6-01	Stage I
TCGA-E2-A15C-01	9.60184	Tumor	BRCA		TCGA-2Z-A9J8-01	Stage I
TCGA-AQ-A54N-01	12.8813	Tumor	BRCA		TCGA-2Z-A9J9-01	Stage I
TCGA-A8-A07I-01	10.9975	Tumor	BRCA		TCGA-2Z-A9JD-01	Stage I
TCGA-B6-A1KI-01	9.93885	Tumor	BRCA		TCGA-2Z-A9JE-01	Stage I
TCGA-B6-A0RH-01	12.1324	Tumor	BRCA		TCGA-2Z-A9JG-01	Stage I
TCGA-BH-A5IZ-01	11.6772	Tumor	BRCA		TCGA-2Z-A9JJ-01	Stage I
TCGA-AN-A0XU-01	11.5069	Tumor	BRCA		TCGA-2Z-A9JL-01	Stage I
TCGA-LD-A74U-01	10.9045	Tumor	BRCA		TCGA-2Z-A9JM-01	Stage I
TCGA-B6-A401-01	10.9444	Tumor	BRCA		TCGA-2Z-A9JN-01	Stage I
TCGA-PL-A8LV-01	12.0612	Tumor	BRCA		TCGA-2Z-A9JO-01	Stage I
TCGA-BH-A0C3-11	9.81776	Normal	BRCA		TCGA-2Z-A9JP-01	Stage I
TCGA-BH-A0BR-01	11.0821	Tumor	BRCA		TCGA-2Z-A9JQ-01	Stage I
TCGA-A8-A07G-01	10.5472	Tumor	BRCA		TCGA-2Z-A9JR-01	Stage I
TCGA-A2-A0EN-01	11.3293	Tumor	BRCA		TCGA-2Z-A9JS-01	Stage I
TCGA-OK-A5Q2-01	10.9536	Tumor	BRCA		TCGA-2Z-A9JT-01	Stage I
TCGA-A8-A084-01	11.1465	Tumor	BRCA		TCGA-4A-A93W-01	Stage I
TCGA-BH-A0DS-01	10.5309	Tumor	BRCA		TCGA-A4-7287-01	Stage I
TCGA-A8-A09I-01	11.491	Tumor	BRCA		TCGA-A4-7583-01	Stage I
TCGA-GM-A3XL-01	11.7087	Tumor	BRCA		TCGA-A4-7584-01	Stage I
TCGA-W8-A86G-01	10.9313	Tumor	BRCA		TCGA-A4-7734-01	Stage I
TCGA-AO-A12F-01	12.6653	Tumor	BRCA		TCGA-A4-7828-01	Stage I
TCGA-BH-A0HK-01	9.26985	Tumor	BRCA		TCGA-A4-7996-01	Stage I
TCGA-A8-A06Q-01	10.953	Tumor	BRCA		TCGA-A4-7997-01	Stage I
TCGA-BH-A42U-01	11.4847	Tumor	BRCA		TCGA-A4-8098-01	Stage I
TCGA-BH-A0BW-11	10.4225	Normal	BRCA		TCGA-A4-8311-01	Stage I
TCGA-AQ-A04L-01	10.8238	Tumor	BRCA		TCGA-A4-8312-01	Stage I
TCGA-AR-A1AO-01	11.5024	Tumor	BRCA		TCGA-A4-8515-01	Stage I
TCGA-Z7-A8R5-01	12.3512	Tumor	BRCA		TCGA-A4-8517-01	Stage I
TCGA-B6-A0I1-01	10.7933	Tumor	BRCA		TCGA-A4-8518-01	Stage I
TCGA-E9-A1N6-11	9.87259	Normal	BRCA		TCGA-A4-8630-01	Stage I
TCGA-EW-A1PA-01	10.4875	Tumor	BRCA		TCGA-A4-A48D-01	Stage I
TCGA-BH-A0W4-01	10.3911	Tumor	BRCA		TCGA-A4-A4ZT-01	Stage I
TCGA-A2-A3XZ-01	11.9109	Tumor	BRCA		TCGA-A4-A4ZT-11	Stage I
TCGA-A7-A26H-01	9.76032	Tumor	BRCA		TCGA-A4-A5DU-01	Stage I
TCGA-E2-A1B0-01	10.2615	Tumor	BRCA		TCGA-A4-A5Y0-01	Stage I
TCGA-BH-A1EU-01	9.72312	Tumor	BRCA		TCGA-A4-A6HP-01	Stage I
TCGA-AC-A23H-01	11.3012	Tumor	BRCA		TCGA-A4-A772-01	Stage I
TCGA-EW-A1P4-01	12.5573	Tumor	BRCA		TCGA-AL-3471-01	Stage I
TCGA-E2-A10E-01	10.5538	Tumor	BRCA		TCGA-AT-A5NU-01	Stage I
TCGA-EW-A1P0-01	8.56807	Tumor	BRCA		TCGA-B1-A47N-01	Stage I
TCGA-EW-A6S9-01	11.0391	Tumor	BRCA		TCGA-B1-A47O-01	Stage I
TCGA-A2-A25B-01	10.7829	Tumor	BRCA		TCGA-B1-A654-01	Stage I
TCGA-LL-A6FR-01	13.9534	Tumor	BRCA		TCGA-B1-A655-01	Stage I
TCGA-AR-A5QM-01	10.4527	Tumor	BRCA		TCGA-B1-A656-01	Stage I
TCGA-BH-A18Q-11	9.32846	Normal	BRCA		TCGA-B1-A657-01	Stage I
TCGA-EW-A1P5-01	10.1351	Tumor	BRCA		TCGA-B3-3926-01	Stage I
TCGA-E2-A14O-01	10.4749	Tumor	BRCA		TCGA-B3-3926-11	Stage I
TCGA-AN-A0AR-01	10.8737	Tumor	BRCA		TCGA-B3-4103-01	Stage I
TCGA-E9-A22D-01	11.8019	Tumor	BRCA		TCGA-B3-4103-11	Stage I
TCGA-A2-A0CS-01	10.7018	Tumor	BRCA		TCGA-B3-8121-01	Stage I
TCGA-E2-A1IF-01	11.6473	Tumor	BRCA		TCGA-B3-A6W5-01	Stage I
TCGA-BH-A0DZ-11	11.1748	Normal	BRCA		TCGA-B9-4113-01	Stage I
TCGA-E2-A1IE-01	10.6817	Tumor	BRCA		TCGA-B9-4113-11	Stage I
TCGA-BH-A0BW-01	10.5953	Tumor	BRCA		TCGA-B9-4115-01	Stage I
TCGA-E2-A1AZ-01	10.5082	Tumor	BRCA		TCGA-B9-4115-11	Stage I
TCGA-D8-A27N-01	11.0509	Tumor	BRCA		TCGA-B9-A5W7-01	Stage I
TCGA-A2-A0CT-01	9.08321	Tumor	BRCA		TCGA-B9-A5W9-01	Stage I
TCGA-A8-A09R-01	10.0099	Tumor	BRCA		TCGA-B9-A8YH-01	Stage I
TCGA-B6-A0RE-01	11.8396	Tumor	BRCA		TCGA-B9-A8YI-01	Stage I
TCGA-E9-A249-01	10.2473	Tumor	BRCA		TCGA-BQ-5876-01	Stage I
TCGA-E2-A1B5-01	11.2658	Tumor	BRCA		TCGA-BQ-5876-11	Stage I
TCGA-A2-A25A-01	10.8194	Tumor	BRCA		TCGA-BQ-5881-01	Stage I
TCGA-AO-A03O-01	10.8313	Tumor	BRCA		TCGA-BQ-5881-11	Stage I
TCGA-E9-A22A-01	11.0631	Tumor	BRCA		TCGA-BQ-5883-01	Stage I
TCGA-BH-A1EV-11	9.91949	Normal	BRCA		TCGA-BQ-5883-11	Stage I
TCGA-BH-A0GZ-01	11.8033	Tumor	BRCA		TCGA-BQ-5884-01	Stage I
TCGA-BH-A1FD-01	10.5435	Tumor	BRCA		TCGA-BQ-5884-11	Stage I
TCGA-A1-A0SH-01	10.3113	Tumor	BRCA		TCGA-BQ-5888-01	Stage I
TCGA-E2-A10A-01	9.79255	Tumor	BRCA		TCGA-BQ-5888-11	Stage I
TCGA-B6-A0IO-01	11.4167	Tumor	BRCA		TCGA-BQ-5892-01	Stage I
TCGA-BH-A1FR-01	9.62116	Tumor	BRCA		TCGA-BQ-5892-11	Stage I
TCGA-D8-A143-01	12.17	Tumor	BRCA		TCGA-BQ-7045-01	Stage I
TCGA-AO-A03R-01	10.9404	Tumor	BRCA		TCGA-BQ-7045-11	Stage I
TCGA-BH-A0DQ-11	9.79316	Normal	BRCA		TCGA-BQ-7046-01	Stage I
TCGA-BH-A0BV-11	9.76086	Normal	BRCA		TCGA-BQ-7046-11	Stage I
TCGA-BH-A0E0-01	12.0947	Tumor	BRCA		TCGA-BQ-7049-01	Stage I
TCGA-A8-A0AD-01	9.26915	Tumor	BRCA		TCGA-BQ-7049-11	Stage I
TCGA-GM-A2DI-01	10.9073	Tumor	BRCA		TCGA-BQ-7050-01	Stage I
TCGA-E9-A6HE-01	12.7097	Tumor	BRCA		TCGA-BQ-7050-11	Stage I
TCGA-BH-A0B3-01	11.6995	Tumor	BRCA		TCGA-BQ-7055-01	Stage I
TCGA-AR-A0TU-01	11.3585	Tumor	BRCA		TCGA-BQ-7055-11	Stage I
TCGA-LQ-A4E4-01	10.956	Tumor	BRCA		TCGA-BQ-7059-01	Stage I
TCGA-PL-A8LY-01	11.1304	Tumor	BRCA		TCGA-BQ-7059-11	Stage I
TCGA-BH-A1FU-01	11.3071	Tumor	BRCA		TCGA-BQ-7060-01	Stage I
TCGA-A8-A09D-01	10.2117	Tumor	BRCA		TCGA-BQ-7060-11	Stage I
TCGA-B6-A3ZX-01	11.1156	Tumor	BRCA		TCGA-BQ-7061-01	Stage I
TCGA-A7-A5ZV-01	10.6257	Tumor	BRCA		TCGA-BQ-7061-11	Stage I
TCGA-BH-A0AY-01	11.6017	Tumor	BRCA		TCGA-BQ-7062-01	Stage I
TCGA-A7-A4SD-01	10.9187	Tumor	BRCA		TCGA-BQ-7062-11	Stage I
TCGA-AO-A03L-01	11.2613	Tumor	BRCA		TCGA-DW-5560-01	Stage I
TCGA-A2-A0EX-01	10.2738	Tumor	BRCA		TCGA-DW-5561-01	Stage I
TCGA-GM-A2DM-01	9.38357	Tumor	BRCA		TCGA-DW-7834-01	Stage I
TCGA-BH-A0DO-01	9.89578	Tumor	BRCA		TCGA-DW-7836-01	Stage I
TCGA-HN-A2OB-01	10.82	Tumor	BRCA		TCGA-DW-7837-01	Stage I
TCGA-A2-A0CM-01	11.5752	Tumor	BRCA		TCGA-DW-7838-01	Stage I
TCGA-A2-A4S0-01	8.76396	Tumor	BRCA		TCGA-DW-7839-01	Stage I
TCGA-BH-A0H9-01	11.7965	Tumor	BRCA		TCGA-DW-7840-01	Stage I
TCGA-B6-A0IP-01	10.6439	Tumor	BRCA		TCGA-DW-7841-01	Stage I
TCGA-C8-A12X-01	10.6546	Tumor	BRCA		TCGA-DW-7842-01	Stage I
TCGA-AN-A0AL-01	10.9136	Tumor	BRCA		TCGA-DW-7963-01	Stage I
TCGA-LD-A9QF-01	11.5738	Tumor	BRCA		TCGA-DZ-6132-01	Stage I
TCGA-BH-A0DG-11	9.70922	Normal	BRCA		TCGA-DZ-6132-11	Stage I
TCGA-E2-A152-01	11.2407	Tumor	BRCA		TCGA-DZ-6133-01	Stage I
TCGA-BH-A1FE-06	11.4853	Tumor	BRCA		TCGA-DZ-6133-11	Stage I
TCGA-BH-A18N-01	8.82909	Tumor	BRCA		TCGA-DZ-6134-01	Stage I
TCGA-C8-A1HN-01	10.1759	Tumor	BRCA		TCGA-DZ-6134-11	Stage I
TCGA-AN-A0FK-01	10.0853	Tumor	BRCA		TCGA-DZ-6135-01	Stage I
TCGA-B6-A0IE-01	12.1581	Tumor	BRCA		TCGA-DZ-6135-11	Stage I
TCGA-B6-A400-01	11.7557	Tumor	BRCA		TCGA-EV-5901-01	Stage I
TCGA-GM-A2DB-01	13.3223	Tumor	BRCA		TCGA-EV-5902-01	Stage I
TCGA-AC-A2FK-01	9.85754	Tumor	BRCA		TCGA-EV-5903-01	Stage I
TCGA-BH-A0HU-01	11.5441	Tumor	BRCA		TCGA-F9-A7Q0-01	Stage I
TCGA-D8-A140-01	9.67124	Tumor	BRCA		TCGA-F9-A7VF-01	Stage I
TCGA-A7-A0CD-01	9.77333	Tumor	BRCA		TCGA-G7-6790-01	Stage I
TCGA-D8-A1JF-01	10.0943	Tumor	BRCA		TCGA-G7-6792-01	Stage I
TCGA-BH-A208-11	9.5349	Normal	BRCA		TCGA-G7-6795-01	Stage I
TCGA-A2-A4S1-01	11.7829	Tumor	BRCA		TCGA-G7-6796-01	Stage I
TCGA-5T-A9QA-01	9.90368	Tumor	BRCA		TCGA-G7-7502-01	Stage I
TCGA-AR-A2LK-01	9.68999	Tumor	BRCA		TCGA-G7-A4TM-01	Stage I
TCGA-AR-A1AH-01	11.6946	Tumor	BRCA		TCGA-G7-A8LC-01	Stage I
TCGA-AR-A254-01	10.5844	Tumor	BRCA		TCGA-G7-A8LE-01	Stage I
TCGA-E2-A1IO-01	10.4824	Tumor	BRCA		TCGA-GL-7773-01	Stage I
TCGA-S3-A6ZF-01	10.55	Tumor	BRCA		TCGA-GL-8500-01	Stage I
TCGA-B6-A0IB-01	11.6886	Tumor	BRCA		TCGA-GL-A4EM-01	Stage I
TCGA-A8-A07J-01	10.2701	Tumor	BRCA		TCGA-GL-A59T-01	Stage I
TCGA-AN-A0FV-01	11.8727	Tumor	BRCA		TCGA-GL-A9DC-01	Stage I
TCGA-AN-A0XP-01	10.0416	Tumor	BRCA		TCGA-GL-A9DD-01	Stage I
TCGA-A8-A08Z-01	10.256	Tumor	BRCA		TCGA-GL-A9DE-01	Stage I
TCGA-E9-A226-01	9.72016	Tumor	BRCA		TCGA-GL-A9DE-11	Stage I
TCGA-AR-A1AW-01	11.2352	Tumor	BRCA		TCGA-HE-7128-01	Stage I
TCGA-GI-A2C9-01	10.8105	Tumor	BRCA		TCGA-HE-A5NF-01	Stage I
TCGA-EW-A6SA-01	11.8703	Tumor	BRCA		TCGA-HE-A5NH-01	Stage I
TCGA-E9-A1NG-01	11.1167	Tumor	BRCA		TCGA-HE-A5NI-01	Stage I
TCGA-A8-A07L-01	9.3415	Tumor	BRCA		TCGA-HE-A5NL-01	Stage I
TCGA-E2-A15L-01	9.83829	Tumor	BRCA		TCGA-IA-A40X-01	Stage I
TCGA-D8-A1JI-01	8.40098	Tumor	BRCA		TCGA-IA-A83V-01	Stage I
TCGA-GM-A2DO-01	11.7164	Tumor	BRCA		TCGA-IA-A83W-01	Stage I
TCGA-EW-A1P6-01	9.95345	Tumor	BRCA		TCGA-IZ-8196-01	Stage I
TCGA-BH-A1F0-11	10.1199	Normal	BRCA		TCGA-IZ-A6M8-01	Stage I
TCGA-AR-A1AI-01	12.0645	Tumor	BRCA		TCGA-IZ-A6M9-01	Stage I
TCGA-AR-A0U3-01	11.4375	Tumor	BRCA		TCGA-J7-6720-01	Stage I
TCGA-A2-A0ES-01	10.5124	Tumor	BRCA		TCGA-J7-A8I2-01	Stage I
TCGA-BH-A18K-11	9.54714	Normal	BRCA		TCGA-KV-A6GD-01	Stage I
TCGA-A8-A06P-01	10.3461	Tumor	BRCA		TCGA-KV-A6GE-01	Stage I
TCGA-S3-AA12-01	9.26556	Tumor	BRCA		TCGA-KV-A74V-01	Stage I
TCGA-E9-A1N5-11	9.89054	Normal	BRCA		TCGA-MH-A55W-01	Stage I
TCGA-E9-A3Q9-01	9.51216	Tumor	BRCA		TCGA-MH-A55Z-01	Stage I
TCGA-BH-A0HX-01	10.0949	Tumor	BRCA		TCGA-MH-A560-01	Stage I
TCGA-AC-A3W7-01	10.6225	Tumor	BRCA		TCGA-MH-A561-01	Stage I
TCGA-AO-A124-01	11.442	Tumor	BRCA		TCGA-MH-A562-01	Stage I
TCGA-AC-A5XU-01	10.9649	Tumor	BRCA		TCGA-MH-A854-01	Stage I
TCGA-LL-A6FQ-01	12.3927	Tumor	BRCA		TCGA-MH-A856-01	Stage I
TCGA-AQ-A1H2-01	8.98107	Tumor	BRCA		TCGA-MH-A857-01	Stage I
TCGA-BH-A0DQ-01	10.8104	Tumor	BRCA		TCGA-O9-A75Z-01	Stage I
TCGA-E2-A106-01	10.7282	Tumor	BRCA		TCGA-P4-A5E7-01	Stage I
TCGA-A2-A25F-01	11.1713	Tumor	BRCA		TCGA-P4-A5EB-01	Stage I
TCGA-AN-A0AT-01	11.1114	Tumor	BRCA		TCGA-P4-A5ED-01	Stage I
TCGA-D8-A27T-01	10.3678	Tumor	BRCA		TCGA-P4-A5ED-11	Stage I
TCGA-A2-A04X-01	10.6476	Tumor	BRCA		TCGA-P4-AAVM-01	Stage I
TCGA-A2-A3XT-01	11.1551	Tumor	BRCA		TCGA-P4-AAVO-01	Stage I
TCGA-AR-A0TY-01	10.7768	Tumor	BRCA		TCGA-PJ-A5Z8-01	Stage I
TCGA-A2-A0YG-01	11.24	Tumor	BRCA		TCGA-PJ-A5Z9-01	Stage I
TCGA-B6-A0WZ-01	11.6668	Tumor	BRCA		TCGA-PJ-A8JU-01	Stage I
TCGA-A7-A5ZX-01	10.7506	Tumor	BRCA		TCGA-SX-A71R-01	Stage I
TCGA-AC-A23G-01	10.8797	Tumor	BRCA		TCGA-SX-A71S-01	Stage I
TCGA-GM-A2DA-01	11.7912	Tumor	BRCA		TCGA-SX-A71U-01	Stage I
TCGA-B6-A0X1-01	11.0923	Tumor	BRCA		TCGA-SX-A71V-01	Stage I
TCGA-AO-A12E-01	10.2616	Tumor	BRCA		TCGA-SX-A71W-01	Stage I
TCGA-AR-A250-01	10.4326	Tumor	BRCA		TCGA-SX-A7SL-01	Stage I
TCGA-A8-A06O-01	9.20526	Tumor	BRCA		TCGA-SX-A7SN-01	Stage I
TCGA-AO-A12G-01	10.3958	Tumor	BRCA		TCGA-SX-A7SO-01	Stage I
TCGA-A7-A3IY-01	11.4475	Tumor	BRCA		TCGA-SX-A7SP-01	Stage I
TCGA-E2-A1IG-11	9.74989	Normal	BRCA		TCGA-SX-A7SQ-01	Stage I
TCGA-BH-A1EY-01	10.699	Tumor	BRCA		TCGA-SX-A7SS-01	Stage I
TCGA-A8-A079-01	10.6053	Tumor	BRCA		TCGA-SX-A7SU-01	Stage I
TCGA-AO-A03P-01	10.2881	Tumor	BRCA		TCGA-UN-AAZ9-01	Stage I
TCGA-E2-A572-01	11.1448	Tumor	BRCA		TCGA-UZ-A9PJ-01	Stage I
TCGA-A2-A0YH-01	10.1374	Tumor	BRCA		TCGA-UZ-A9PK-01	Stage I
TCGA-E2-A15G-01	9.88235	Tumor	BRCA		TCGA-UZ-A9PO-01	Stage I
TCGA-C8-A12M-01	10.1762	Tumor	BRCA		TCGA-UZ-A9PP-01	Stage I
TCGA-AR-A0TV-01	8.9163	Tumor	BRCA		TCGA-UZ-A9PR-01	Stage I
TCGA-A7-A13G-01	9.5534	Tumor	BRCA		TCGA-UZ-A9PU-01	Stage I
TCGA-A8-A07E-01	11.1096	Tumor	BRCA		TCGA-UZ-A9PV-01	Stage I
TCGA-E9-A1N9-01	11.5167	Tumor	BRCA		TCGA-UZ-A9PX-01	Stage I
TCGA-BH-A0H3-01	10.2213	Tumor	BRCA		TCGA-UZ-A9Q0-01	Stage I
TCGA-AR-A1AY-01	10.8047	Tumor	BRCA		TCGA-UZ-A9Q1-01	Stage I
TCGA-A2-A0D4-01	9.62346	Tumor	BRCA		TCGA-WN-A9G9-01	Stage I
TCGA-E9-A5UO-01	9.24065	Tumor	BRCA		TCGA-WN-AB4C-01	Stage I
TCGA-GM-A2DL-01	11.3895	Tumor	BRCA		TCGA-Y8-A894-01	Stage I
TCGA-EW-A1PD-01	9.89831	Tumor	BRCA		TCGA-Y8-A895-01	Stage I
TCGA-A1-A0SI-01	11.1732	Tumor	BRCA		TCGA-Y8-A897-01	Stage I
TCGA-A2-A0CV-01	10.0956	Tumor	BRCA		TCGA-Y8-A898-01	Stage I
TCGA-E2-A15E-06	9.89862	Tumor	BRCA		TCGA-Y8-A8RY-01	Stage I
TCGA-AO-A12B-01	8.84701	Tumor	BRCA		TCGA-Y8-A8RY-11	Stage I
TCGA-B6-A408-01	10.6599	Tumor	BRCA		TCGA-Y8-A8RZ-01	Stage I
TCGA-OL-A5D7-01	11.6398	Tumor	BRCA		TCGA-Y8-A8S0-01	Stage I
TCGA-A2-A0EW-01	10.1629	Tumor	BRCA		TCGA-Y8-A8S1-01	Stage I
TCGA-A2-A0T4-01	11.1478	Tumor	BRCA		TCGA-2Y-A9GT-01	Stage I
TCGA-C8-A131-01	13.2076	Tumor	BRCA		TCGA-2Y-A9GU-01	Stage I
TCGA-BH-A1EN-01	11.0519	Tumor	BRCA		TCGA-2Y-A9GV-01	Stage I
TCGA-D8-A3Z5-01	10.8302	Tumor	BRCA		TCGA-2Y-A9GW-01	Stage I
TCGA-E9-A247-01	11.9446	Tumor	BRCA		TCGA-2Y-A9GX-01	Stage I
TCGA-C8-A12Q-01	11.1356	Tumor	BRCA		TCGA-2Y-A9H1-01	Stage I
TCGA-E2-A1BD-01	11.3245	Tumor	BRCA		TCGA-2Y-A9H2-01	Stage I
TCGA-E9-A1RI-01	9.99248	Tumor	BRCA		TCGA-2Y-A9H4-01	Stage I
TCGA-BH-A18M-11	9.98611	Normal	BRCA		TCGA-2Y-A9H5-01	Stage I
TCGA-E2-A105-01	10.6624	Tumor	BRCA		TCGA-2Y-A9H6-01	Stage I
TCGA-D8-A1JK-01	12.0234	Tumor	BRCA		TCGA-2Y-A9H7-01	Stage I
TCGA-E9-A1N9-11	9.79851	Normal	BRCA		TCGA-2Y-A9H9-01	Stage I
TCGA-BH-A0BJ-01	10.4139	Tumor	BRCA		TCGA-2Y-A9HB-01	Stage I
TCGA-S3-AA14-01	10.3946	Tumor	BRCA		TCGA-5C-A9VH-01	Stage I
TCGA-C8-A26V-01	10.579	Tumor	BRCA		TCGA-BC-A10Z-01	Stage I
TCGA-BH-A1FB-01	10.2046	Tumor	BRCA		TCGA-BC-A10Z-11	Stage I
TCGA-D8-A1JP-01	10.2664	Tumor	BRCA		TCGA-BC-A3KF-01	Stage I
TCGA-E2-A14X-01	10.4487	Tumor	BRCA		TCGA-BC-A69I-01	Stage I
TCGA-BH-A0E2-01	11.0269	Tumor	BRCA		TCGA-BD-A3EP-01	Stage I
TCGA-PL-A8LZ-01	11.3796	Tumor	BRCA		TCGA-BD-A3EP-11	Stage I
TCGA-LL-A740-01	11.4273	Tumor	BRCA		TCGA-BW-A5NQ-01	Stage I
TCGA-BH-A0AZ-11	9.77049	Normal	BRCA		TCGA-DD-A11A-01	Stage I
TCGA-D8-A1X7-01	10.0054	Tumor	BRCA		TCGA-DD-A11A-11	Stage I
TCGA-AO-A0JD-01	10.9925	Tumor	BRCA		TCGA-DD-A11B-01	Stage I
TCGA-D8-A1X5-01	10.5021	Tumor	BRCA		TCGA-DD-A11B-11	Stage I
TCGA-E9-A22E-01	11.7119	Tumor	BRCA		TCGA-DD-A11C-01	Stage I
TCGA-AC-A23E-01	10.631	Tumor	BRCA		TCGA-DD-A11C-11	Stage I
TCGA-AR-A0U2-01	10.08	Tumor	BRCA		TCGA-DD-A11D-01	Stage I
TCGA-A2-A1FV-01	9.06699	Tumor	BRCA		TCGA-DD-A11D-11	Stage I
TCGA-A8-A09B-01	10.3682	Tumor	BRCA		TCGA-DD-A1E9-01	Stage I
TCGA-AN-A0XO-01	10.7354	Tumor	BRCA		TCGA-DD-A1E9-11	Stage I
TCGA-A7-A425-01	11.2221	Tumor	BRCA		TCGA-DD-A1EB-01	Stage I
TCGA-BH-A0DD-11	10.1028	Normal	BRCA		TCGA-DD-A1EB-11	Stage I
TCGA-A2-A0CZ-01	10.493	Tumor	BRCA		TCGA-DD-A1EC-01	Stage I
TCGA-GM-A3NY-01	12.6842	Tumor	BRCA		TCGA-DD-A1EC-11	Stage I
TCGA-AR-A0U0-01	11.0133	Tumor	BRCA		TCGA-DD-A1ED-01	Stage I
TCGA-AR-A24P-01	9.7895	Tumor	BRCA		TCGA-DD-A1ED-11	Stage I
TCGA-AN-A0G0-01	10.3176	Tumor	BRCA		TCGA-DD-A1EF-01	Stage I
TCGA-AN-A0AM-01	10.89	Tumor	BRCA		TCGA-DD-A1EF-11	Stage I
TCGA-BH-A0E6-01	13.2256	Tumor	BRCA		TCGA-DD-A1EG-01	Stage I
TCGA-E9-A248-01	10.9518	Tumor	BRCA		TCGA-DD-A1EG-11	Stage I
TCGA-B6-A1KN-01	9.9905	Tumor	BRCA		TCGA-DD-A1EI-01	Stage I
TCGA-LL-A9Q3-01	12.2754	Tumor	BRCA		TCGA-DD-A1EI-11	Stage I
TCGA-A8-A08B-01	11.3621	Tumor	BRCA		TCGA-DD-A39X-01	Stage I
TCGA-A1-A0SG-01	10.3101	Tumor	BRCA		TCGA-DD-A39X-11	Stage I
TCGA-BH-A0H0-01	9.16447	Tumor	BRCA		TCGA-DD-A39Y-01	Stage I
TCGA-D8-A1XR-01	9.6987	Tumor	BRCA		TCGA-DD-A3A0-01	Stage I
TCGA-C8-A12P-01	12.1965	Tumor	BRCA		TCGA-DD-A3A2-01	Stage I
TCGA-BH-A0BJ-11	10.2104	Normal	BRCA		TCGA-DD-A3A2-11	Stage I
TCGA-LL-A50Y-01	11.3159	Tumor	BRCA		TCGA-DD-A3A3-01	Stage I
TCGA-AO-A03N-01	11.8341	Tumor	BRCA		TCGA-DD-A3A3-11	Stage I
TCGA-E2-A1IU-01	9.51018	Tumor	BRCA		TCGA-DD-A4NB-01	Stage I
TCGA-EW-A1IX-01	9.92572	Tumor	BRCA		TCGA-DD-A4ND-01	Stage I
TCGA-A2-A0EV-01	10.8245	Tumor	BRCA		TCGA-DD-A4NF-01	Stage I
TCGA-BH-A0BT-11	10.2297	Normal	BRCA		TCGA-DD-A4NL-01	Stage I
TCGA-AC-A3W5-01	11.8859	Tumor	BRCA		TCGA-DD-A4NN-01	Stage I
TCGA-AR-A2LN-01	9.81227	Tumor	BRCA		TCGA-DD-A4NO-01	Stage I
TCGA-E9-A1QZ-01	10.2775	Tumor	BRCA		TCGA-DD-A4NP-01	Stage I
TCGA-BH-A8FY-01	9.67831	Tumor	BRCA		TCGA-DD-A4NR-01	Stage I
TCGA-AC-A6IX-06	10.586	Tumor	BRCA		TCGA-DD-A4NS-01	Stage I
TCGA-AR-A1AL-01	9.9901	Tumor	BRCA		TCGA-DD-A73A-01	Stage I
TCGA-BH-A42T-01	11.1675	Tumor	BRCA		TCGA-DD-A73B-01	Stage I
TCGA-BH-A0B9-01	11.8397	Tumor	BRCA		TCGA-DD-A73E-01	Stage I
TCGA-BH-A0BS-11	10.0458	Normal	BRCA		TCGA-DD-A73F-01	Stage I
TCGA-AO-A0J8-01	10.1472	Tumor	BRCA		TCGA-DD-A73G-01	Stage I
TCGA-BH-A2L8-01	11.2694	Tumor	BRCA		TCGA-DD-AA3A-01	Stage I
TCGA-E9-A1N5-01	10.2795	Tumor	BRCA		TCGA-DD-AAC8-01	Stage I
TCGA-A8-A075-01	10.7479	Tumor	BRCA		TCGA-DD-AAC9-01	Stage I
TCGA-AN-A0FZ-01	11.1745	Tumor	BRCA		TCGA-DD-AACA-02	Stage I
TCGA-D8-A1XJ-01	11.0727	Tumor	BRCA		TCGA-DD-AACA-01	Stage I
TCGA-E2-A15F-01	8.71431	Tumor	BRCA		TCGA-DD-AACB-01	Stage I
TCGA-A2-A0EP-01	11.3122	Tumor	BRCA		TCGA-DD-AACC-01	Stage I
TCGA-BH-A18K-01	11.6126	Tumor	BRCA		TCGA-DD-AACD-01	Stage I
TCGA-AR-A5QN-01	10.4265	Tumor	BRCA		TCGA-DD-AACE-01	Stage I
TCGA-E9-A244-01	11.5168	Tumor	BRCA		TCGA-DD-AACF-01	Stage I
TCGA-A8-A0A2-01	9.57249	Tumor	BRCA		TCGA-DD-AACK-01	Stage I
TCGA-B6-A40C-01	11.0793	Tumor	BRCA		TCGA-DD-AACL-01	Stage I
TCGA-AR-A2LQ-01	10.5835	Tumor	BRCA		TCGA-DD-AACN-01	Stage I
TCGA-EW-A1J6-01	10.8238	Tumor	BRCA		TCGA-DD-AACO-01	Stage I
TCGA-EW-A1IZ-01	11.2216	Tumor	BRCA		TCGA-DD-AACP-01	Stage I
TCGA-AC-A2FG-01	10.0023	Tumor	BRCA		TCGA-DD-AACS-01	Stage I
TCGA-A8-A09Z-01	10.7535	Tumor	BRCA		TCGA-DD-AACT-01	Stage I
TCGA-EW-A1P1-01	11.2675	Tumor	BRCA		TCGA-DD-AACU-01	Stage I
TCGA-A8-A0A9-01	9.98824	Tumor	BRCA		TCGA-DD-AACV-01	Stage I
TCGA-BH-A0DT-01	10.4146	Tumor	BRCA		TCGA-DD-AACW-01	Stage I
TCGA-A2-A0T2-01	12.822	Tumor	BRCA		TCGA-DD-AACY-01	Stage I
TCGA-A7-A4SA-01	11.625	Tumor	BRCA		TCGA-DD-AACZ-01	Stage I
TCGA-D8-A27F-01	10.6694	Tumor	BRCA		TCGA-DD-AAD0-01	Stage I
TCGA-D8-A146-01	10.6596	Tumor	BRCA		TCGA-DD-AAD1-01	Stage I
TCGA-D8-A27E-01	8.8805	Tumor	BRCA		TCGA-DD-AAD2-01	Stage I
TCGA-C8-A138-01	11.738	Tumor	BRCA		TCGA-DD-AAD3-01	Stage I
TCGA-E2-A14V-01	11.3322	Tumor	BRCA		TCGA-DD-AAD5-01	Stage I
TCGA-AC-A5EH-01	11.0953	Tumor	BRCA		TCGA-DD-AAD8-01	Stage I
TCGA-A2-A0YL-01	10.615	Tumor	BRCA		TCGA-DD-AADA-01	Stage I
TCGA-E2-A1LK-01	10.2755	Tumor	BRCA		TCGA-DD-AADB-01	Stage I
TCGA-D8-A13Z-01	12.3334	Tumor	BRCA		TCGA-DD-AADC-01	Stage I
TCGA-D8-A27V-01	10.1175	Tumor	BRCA		TCGA-DD-AADD-01	Stage I
TCGA-EW-A3U0-01	10.9742	Tumor	BRCA		TCGA-DD-AADE-01	Stage I
TCGA-A2-A4S2-01	10.4652	Tumor	BRCA		TCGA-DD-AADF-01	Stage I
TCGA-D8-A1XV-01	9.12285	Tumor	BRCA		TCGA-DD-AADI-01	Stage I
TCGA-BH-A1F0-01	11.2949	Tumor	BRCA		TCGA-DD-AADJ-01	Stage I
TCGA-AN-A0FT-01	11.2005	Tumor	BRCA		TCGA-DD-AADL-01	Stage I
TCGA-A7-A0D9-11	10.1893	Normal	BRCA		TCGA-DD-AADN-01	Stage I
TCGA-E2-A15K-01	10.6792	Tumor	BRCA		TCGA-DD-AADO-01	Stage I
TCGA-BH-A0DL-01	10.988	Tumor	BRCA		TCGA-DD-AADP-01	Stage I
TCGA-A2-A0EY-01	12.1432	Tumor	BRCA		TCGA-DD-AADR-01	Stage I
TCGA-B6-A0IG-01	11.6897	Tumor	BRCA		TCGA-DD-AADS-01	Stage I
TCGA-BH-A0HI-01	10.2883	Tumor	BRCA		TCGA-DD-AADV-01	Stage I
TCGA-E2-A576-01	13.2758	Tumor	BRCA		TCGA-DD-AADW-01	Stage I
TCGA-BH-A201-01	10.2382	Tumor	BRCA		TCGA-DD-AADY-01	Stage I
TCGA-D8-A1JB-01	10.2903	Tumor	BRCA		TCGA-DD-AAE1-01	Stage I
TCGA-A1-A0SN-01	9.8433	Tumor	BRCA		TCGA-DD-AAE2-01	Stage I
TCGA-A8-A08A-01	10.7936	Tumor	BRCA		TCGA-DD-AAE3-01	Stage I
TCGA-A2-A0YI-01	10.3777	Tumor	BRCA		TCGA-DD-AAE4-01	Stage I
TCGA-AR-A1AN-01	10.1828	Tumor	BRCA		TCGA-DD-AAE6-01	Stage I
TCGA-AR-A2LM-01	10.4597	Tumor	BRCA		TCGA-DD-AAE7-01	Stage I
TCGA-AR-A5QQ-01	12.4828	Tumor	BRCA		TCGA-DD-AAE8-01	Stage I
TCGA-AR-A0TR-01	9.19068	Tumor	BRCA		TCGA-DD-AAE9-01	Stage I
TCGA-GM-A3XG-01	11.5122	Tumor	BRCA		TCGA-DD-AAEA-01	Stage I
TCGA-BH-A1FC-01	11.9561	Tumor	BRCA		TCGA-DD-AAEB-01	Stage I
TCGA-A2-A0D1-01	11.7746	Tumor	BRCA		TCGA-DD-AAED-01	Stage I
TCGA-EW-A1P7-01	10.9568	Tumor	BRCA		TCGA-DD-AAEE-01	Stage I
TCGA-AR-A1AP-01	11.236	Tumor	BRCA		TCGA-DD-AAEG-01	Stage I
TCGA-E2-A150-01	11.0855	Tumor	BRCA		TCGA-DD-AAEH-01	Stage I
TCGA-EW-A2FW-01	9.48087	Tumor	BRCA		TCGA-DD-AAEI-01	Stage I
TCGA-AR-A1AV-01	10.1794	Tumor	BRCA		TCGA-DD-AAVP-01	Stage I
TCGA-A2-A0T1-01	12.0444	Tumor	BRCA		TCGA-DD-AAVQ-01	Stage I
TCGA-BH-A0BM-11	10.2675	Normal	BRCA		TCGA-DD-AAVR-01	Stage I
TCGA-BH-A0C0-11	9.47672	Normal	BRCA		TCGA-DD-AAVS-01	Stage I
TCGA-AO-A0JF-01	10.4491	Tumor	BRCA		TCGA-DD-AAVW-01	Stage I
TCGA-OL-A6VR-01	9.34564	Tumor	BRCA		TCGA-DD-AAVZ-01	Stage I
TCGA-A8-A090-01	8.66194	Tumor	BRCA		TCGA-DD-AAW0-01	Stage I
TCGA-BH-A0BG-01	11.3354	Tumor	BRCA		TCGA-DD-AAW2-01	Stage I
TCGA-AO-A1KP-01	9.15858	Tumor	BRCA		TCGA-DD-AAW3-01	Stage I
TCGA-LL-A441-01	11.0707	Tumor	BRCA		TCGA-ED-A627-01	Stage I
TCGA-C8-A133-01	8.87285	Tumor	BRCA		TCGA-EP-A12J-01	Stage I
TCGA-BH-A8FZ-01	10.4483	Tumor	BRCA		TCGA-EP-A12J-11	Stage I
TCGA-E2-A1II-01	11.2256	Tumor	BRCA		TCGA-EP-A26S-01	Stage I
TCGA-EW-A6SC-01	10.507	Tumor	BRCA		TCGA-EP-A26S-11	Stage I
TCGA-AN-A0XT-01	9.91028	Tumor	BRCA		TCGA-EP-A2KB-01	Stage I
TCGA-BH-A0RX-01	11.8517	Tumor	BRCA		TCGA-EP-A2KC-01	Stage I
TCGA-A8-A08X-01	12.0898	Tumor	BRCA		TCGA-EP-A3JL-01	Stage I
TCGA-AO-A03V-01	10.661	Tumor	BRCA		TCGA-ES-A2HS-01	Stage I
TCGA-EW-A1PH-01	11.7451	Tumor	BRCA		TCGA-ES-A2HS-11	Stage I
TCGA-A2-A0ST-01	11.8124	Tumor	BRCA		TCGA-ES-A2HT-01	Stage I
TCGA-BH-A0BC-01	10.8732	Tumor	BRCA		TCGA-ES-A2HT-11	Stage I
TCGA-E9-A1NH-01	11.0854	Tumor	BRCA		TCGA-FV-A2QQ-01	Stage I
TCGA-B6-A0X5-01	10.8331	Tumor	BRCA		TCGA-FV-A2QR-01	Stage I
TCGA-AC-A4ZE-01	9.372	Tumor	BRCA		TCGA-FV-A2QR-11	Stage I
TCGA-A8-A07Z-01	10.0542	Tumor	BRCA		TCGA-FV-A3R2-01	Stage I
TCGA-OL-A66P-01	13.4745	Tumor	BRCA		TCGA-FV-A3R2-11	Stage I
TCGA-E2-A1LE-01	12.5413	Tumor	BRCA		TCGA-FV-A3R3-01	Stage I
TCGA-C8-A8HR-01	11.1183	Tumor	BRCA		TCGA-FV-A496-01	Stage I
TCGA-BH-A0H7-11	10.3458	Normal	BRCA		TCGA-FV-A4ZQ-01	Stage I
TCGA-A8-A09T-01	10.4574	Tumor	BRCA		TCGA-G3-A25S-01	Stage I
TCGA-BH-A0HB-01	11.648	Tumor	BRCA		TCGA-G3-A25U-01	Stage I
TCGA-A8-A08G-01	9.98758	Tumor	BRCA		TCGA-G3-A25V-01	Stage I
TCGA-A2-A0EQ-01	11.8827	Tumor	BRCA		TCGA-G3-A25Y-01	Stage I
TCGA-A8-A081-01	11.3734	Tumor	BRCA		TCGA-G3-A25Z-01	Stage I
TCGA-AO-A1KO-01	9.50701	Tumor	BRCA		TCGA-G3-A3CG-01	Stage I
TCGA-BH-A0HW-01	8.66701	Tumor	BRCA		TCGA-G3-A3CI-01	Stage I
TCGA-OL-A66H-01	10.1334	Tumor	BRCA		TCGA-G3-A3CK-01	Stage I
TCGA-A2-A0T0-01	11.0391	Tumor	BRCA		TCGA-G3-A5SJ-01	Stage I
TCGA-A7-A0DB-11	10.5801	Normal	BRCA		TCGA-G3-A5SK-01	Stage I
TCGA-AN-A04C-01	12.5644	Tumor	BRCA		TCGA-G3-A7M5-01	Stage I
TCGA-E2-A573-01	12.8147	Tumor	BRCA		TCGA-G3-A7M6-01	Stage I
TCGA-AN-A0XS-01	10.5215	Tumor	BRCA		TCGA-G3-A7M7-01	Stage I
TCGA-D8-A3Z6-01	11.1031	Tumor	BRCA		TCGA-G3-A7M8-01	Stage I
TCGA-EW-A3E8-01	11.1281	Tumor	BRCA		TCGA-G3-AAUZ-01	Stage I
TCGA-C8-A137-01	10.5951	Tumor	BRCA		TCGA-G3-AAV0-01	Stage I
TCGA-GM-A4E0-01	11.0626	Tumor	BRCA		TCGA-G3-AAV2-01	Stage I
TCGA-E2-A1B4-01	10.7753	Tumor	BRCA		TCGA-G3-AAV4-01	Stage I
TCGA-EW-A2FS-01	12.5496	Tumor	BRCA		TCGA-GJ-A3OU-01	Stage I
TCGA-S3-A6ZG-01	10.2098	Tumor	BRCA		TCGA-GJ-A9DB-01	Stage I
TCGA-BH-A209-11	10.3741	Normal	BRCA		TCGA-HP-A5MZ-01	Stage I
TCGA-GM-A3XN-01	11.4333	Tumor	BRCA		TCGA-K7-A5RF-01	Stage I
TCGA-EW-A1P8-01	11.9065	Tumor	BRCA		TCGA-K7-A5RG-01	Stage I
TCGA-E2-A156-01	9.36338	Tumor	BRCA		TCGA-K7-A6G5-01	Stage I
TCGA-AC-A8OP-01	10.3219	Tumor	BRCA		TCGA-KR-A7K0-01	Stage I
TCGA-AN-A0FS-01	10.0105	Tumor	BRCA		TCGA-KR-A7K2-01	Stage I
TCGA-E2-A15M-11	10.125	Normal	BRCA		TCGA-KR-A7K8-01	Stage I
TCGA-B6-A0IM-01	10.3181	Tumor	BRCA		TCGA-LG-A9QC-01	Stage I
TCGA-E9-A3HO-01	11.6098	Tumor	BRCA		TCGA-MI-A75C-01	Stage I
TCGA-E2-A1L7-11	10.5543	Normal	BRCA		TCGA-MR-A520-01	Stage I
TCGA-D8-A27K-01	9.9632	Tumor	BRCA		TCGA-MR-A8JO-01	Stage I
TCGA-E9-A2JT-01	10.9281	Tumor	BRCA		TCGA-NI-A8LF-01	Stage I
TCGA-BH-A1EN-11	10.1908	Normal	BRCA		TCGA-O8-A75V-01	Stage I
TCGA-GM-A2DK-01	11.3982	Tumor	BRCA		TCGA-RC-A7S9-01	Stage I
TCGA-AR-A1AK-01	10.1206	Tumor	BRCA		TCGA-RC-A7SF-01	Stage I
TCGA-E2-A15R-01	8.65759	Tumor	BRCA		TCGA-RC-A7SK-01	Stage I
TCGA-BH-A18Q-01	10.2259	Tumor	BRCA		TCGA-UB-A7MD-01	Stage I
TCGA-BH-A0DV-11	9.55657	Normal	BRCA		TCGA-UB-A7ME-01	Stage I
TCGA-E2-A153-01	10.4799	Tumor	BRCA		TCGA-UB-AA0V-01	Stage I
TCGA-BH-A0BT-01	11.2376	Tumor	BRCA		TCGA-WJ-A86L-01	Stage I
TCGA-E9-A54Y-01	11.3583	Tumor	BRCA		TCGA-WX-AA44-01	Stage I
TCGA-E2-A14Q-01	10.8844	Tumor	BRCA		TCGA-XR-A8TC-01	Stage I
TCGA-BH-A0HN-01	10.209	Tumor	BRCA		TCGA-XR-A8TF-01	Stage I
TCGA-E2-A1IK-01	10.3046	Tumor	BRCA		TCGA-XR-A8TG-01	Stage I
TCGA-E2-A10C-01	12.5608	Tumor	BRCA		TCGA-49-AARQ-01	Stage I
TCGA-A8-A095-01	10.6435	Tumor	BRCA		TCGA-50-6673-01	Stage I
TCGA-BH-A0DH-11	10.987	Normal	BRCA		TCGA-69-7980-01	Stage I
TCGA-BH-A18J-01	11.5162	Tumor	BRCA		TCGA-97-8552-01	Stage I
TCGA-BH-A28O-01	9.83734	Tumor	BRCA		TCGA-L4-A4E5-01	Stage I
TCGA-AC-A3TN-01	11.1578	Tumor	BRCA		TCGA-51-6867-01	Stage I
TCGA-A7-A13E-01	9.98312	Tumor	BRCA		TCGA-O2-A52N-01	Stage I
TCGA-BH-A0W5-01	10.3141	Tumor	BRCA		TCGA-O2-A52W-01	Stage I
TCGA-GM-A2DD-01	12.5335	Tumor	BRCA		TCGA-3H-AB3T-01	Stage I
TCGA-AN-A0XV-01	10.2065	Tumor	BRCA		TCGA-MQ-A4KX-01	Stage I
TCGA-E2-A1IL-01	9.89628	Tumor	BRCA		TCGA-TS-A7P1-01	Stage I
TCGA-EW-A2FR-01	11.7031	Tumor	BRCA		TCGA-UD-AAC5-01	Stage I
TCGA-3C-AAAU-01	9.05216	Tumor	BRCA		TCGA-UT-A88E-01	Stage I
TCGA-AR-A24W-01	9.05487	Tumor	BRCA		TCGA-UT-A97Y-01	Stage I
TCGA-OL-A5RZ-01	12.1912	Tumor	BRCA		TCGA-ZN-A9VQ-01	Stage I
TCGA-E9-A1RB-01	10.8482	Tumor	BRCA		TCGA-3A-A9IL-01	Stage I
TCGA-AN-A0AJ-01	11.2829	Tumor	BRCA		TCGA-AF-2691-01	Stage I
TCGA-AR-A1AT-01	11.3139	Tumor	BRCA		TCGA-AF-2691-11	Stage I
TCGA-BH-A1FD-11	10.0123	Normal	BRCA		TCGA-AF-2693-01	Stage I
TCGA-A8-A09Q-01	10.0002	Tumor	BRCA		TCGA-AF-5654-01	Stage I
TCGA-A8-A083-01	9.04524	Tumor	BRCA		TCGA-AF-5654-11	Stage I
TCGA-AN-A0XL-01	10.1106	Tumor	BRCA		TCGA-AG-3580-01	Stage I
TCGA-E9-A1RC-01	9.98147	Tumor	BRCA		TCGA-AG-3581-01	Stage I
TCGA-D8-A27I-01	10.5515	Tumor	BRCA		TCGA-AG-3587-01	Stage I
TCGA-A2-A04Y-01	11.3358	Tumor	BRCA		TCGA-AG-3599-01	Stage I
TCGA-PE-A5DC-01	11.3919	Tumor	BRCA		TCGA-AG-3726-01	Stage I
TCGA-OL-A5D8-01	11.6302	Tumor	BRCA		TCGA-AG-3732-01	Stage I
TCGA-A7-A26E-01	10.1854	Tumor	BRCA		TCGA-AG-3732-11	Stage I
TCGA-AN-A0FL-01	10.5328	Tumor	BRCA		TCGA-AG-3742-01	Stage I
TCGA-A8-A0A1-01	10.0778	Tumor	BRCA		TCGA-AG-3742-11	Stage I
TCGA-AN-A0FN-01	11.1973	Tumor	BRCA		TCGA-AG-3878-01	Stage I
TCGA-D8-A1J9-01	11.0595	Tumor	BRCA		TCGA-AG-3882-01	Stage I
TCGA-BH-A1EO-01	9.54021	Tumor	BRCA		TCGA-AG-3883-01	Stage I
TCGA-B6-A0I2-01	11.9826	Tumor	BRCA		TCGA-AG-3890-01	Stage I
TCGA-E9-A5UP-01	8.49141	Tumor	BRCA		TCGA-AG-3892-01	Stage I
TCGA-A2-A0T5-01	10.2596	Tumor	BRCA		TCGA-AG-3896-01	Stage I
TCGA-A7-A0DA-01	11.0459	Tumor	BRCA		TCGA-AG-A002-01	Stage I
TCGA-BH-A1FJ-11	9.40945	Normal	BRCA		TCGA-AG-A008-01	Stage I
TCGA-B6-A0IC-01	8.56764	Tumor	BRCA		TCGA-AG-A014-01	Stage I
TCGA-BH-A1FH-11	10.5842	Normal	BRCA		TCGA-AG-A015-01	Stage I
TCGA-BH-A5J0-01	11.8514	Tumor	BRCA		TCGA-AG-A025-01	Stage I
TCGA-A2-A0CY-01	11.4354	Tumor	BRCA		TCGA-AG-A02X-01	Stage I
TCGA-E9-A245-01	9.69513	Tumor	BRCA		TCGA-AH-6897-01	Stage I
TCGA-GM-A3NW-01	10.3225	Tumor	BRCA		TCGA-CI-6623-01	Stage I
TCGA-A1-A0SB-01	9.88672	Tumor	BRCA		TCGA-CI-6624-01	Stage I
TCGA-BH-A0B8-11	9.63924	Normal	BRCA		TCGA-DC-4749-01	Stage I
TCGA-OL-A66N-01	12.269	Tumor	BRCA		TCGA-DC-5337-01	Stage I
TCGA-A2-A0CQ-01	10.0997	Tumor	BRCA		TCGA-DC-6157-01	Stage I
TCGA-C8-A1HG-01	10.4915	Tumor	BRCA		TCGA-DC-6158-01	Stage I
TCGA-AC-A2BK-01	11.731	Tumor	BRCA		TCGA-DC-6160-01	Stage I
TCGA-A8-A08J-01	11.2069	Tumor	BRCA		TCGA-D3-A5GN-06	Stage I
TCGA-A8-A09V-01	9.63756	Tumor	BRCA		TCGA-D3-A8GS-06	Stage I
TCGA-A2-A0T3-01	10.1027	Tumor	BRCA		TCGA-DA-A3F5-06	Stage I
TCGA-AC-A2FM-11	11.2917	Normal	BRCA		TCGA-EE-A20F-06	Stage I
TCGA-C8-A1HK-01	12.0468	Tumor	BRCA		TCGA-EE-A20H-06	Stage I
TCGA-AN-A04A-01	10.599	Tumor	BRCA		TCGA-EE-A2GE-06	Stage I
TCGA-E9-A1RG-01	10.638	Tumor	BRCA		TCGA-EE-A2GH-06	Stage I
TCGA-JL-A3YW-01	11.8505	Tumor	BRCA		TCGA-EE-A2GK-06	Stage I
TCGA-E2-A154-01	9.95226	Tumor	BRCA		TCGA-EE-A2M5-06	Stage I
TCGA-A2-A04U-01	12.3822	Tumor	BRCA		TCGA-EE-A2M6-06	Stage I
TCGA-BH-A0EE-01	11.9832	Tumor	BRCA		TCGA-EE-A2MC-06	Stage I
TCGA-BH-A0H5-01	10.9963	Tumor	BRCA		TCGA-EE-A2ME-06	Stage I
TCGA-EW-A1IW-01	11.1138	Tumor	BRCA		TCGA-EE-A2MF-06	Stage I
TCGA-AO-A0J4-01	10.8847	Tumor	BRCA		TCGA-EE-A2MG-06	Stage I
TCGA-A7-A3J1-01	10.073	Tumor	BRCA		TCGA-EE-A2MM-06	Stage I
TCGA-E9-A243-01	11.1872	Tumor	BRCA		TCGA-EE-A2MN-06	Stage I
TCGA-C8-A134-01	11.3873	Tumor	BRCA		TCGA-EE-A2MP-06	Stage I
TCGA-BH-A1FC-11	10.7207	Normal	BRCA		TCGA-EE-A2MR-06	Stage I
TCGA-D8-A1Y1-01	10.3809	Tumor	BRCA		TCGA-EE-A3J7-06	Stage I
TCGA-AO-A12A-01	9.95648	Tumor	BRCA		TCGA-EE-A3JI-06	Stage I
TCGA-E2-A108-01	10.9064	Tumor	BRCA		TCGA-ER-A19C-06	Stage I
TCGA-BH-A1F8-11	10.4516	Normal	BRCA		TCGA-FR-A729-06	Stage I
TCGA-BH-A0E1-01	9.67288	Tumor	BRCA		TCGA-FS-A1YX-06	Stage I
TCGA-BH-A204-11	9.97852	Normal	BRCA		TCGA-FS-A1Z4-06	Stage I
TCGA-E2-A14U-01	10.3831	Tumor	BRCA		TCGA-FS-A1ZJ-06	Stage I
TCGA-BH-A0HL-01	9.6121	Tumor	BRCA		TCGA-FS-A1ZS-06	Stage I
TCGA-E9-A229-01	10.8219	Tumor	BRCA		TCGA-FS-A4F8-06	Stage I
TCGA-A8-A08T-01	9.89886	Tumor	BRCA		TCGA-W3-A824-06	Stage I
TCGA-E9-A1RF-01	11.4756	Tumor	BRCA		TCGA-W3-AA21-06	Stage I
TCGA-A2-A04T-01	10.569	Tumor	BRCA		TCGA-XV-A9W2-01	Stage I
TCGA-E2-A15P-01	10.1381	Tumor	BRCA		TCGA-F1-6177-01	Stage I
TCGA-C8-A3M8-01	11.0559	Tumor	BRCA		TCGA-IN-A6RI-01	Stage I
TCGA-LL-A5YO-01	12.368	Tumor	BRCA		TCGA-2G-AAF4-01	Stage I
TCGA-OL-A66L-01	12.6087	Tumor	BRCA		TCGA-2G-AAH3-01	Stage I
TCGA-OL-A66K-01	10.8239	Tumor	BRCA		TCGA-2G-AAHG-01	Stage I
TCGA-E2-A1LG-01	9.8789	Tumor	BRCA		TCGA-2G-AAHL-01	Stage I
TCGA-E2-A1LS-01	11.4085	Tumor	BRCA		TCGA-2G-AAHN-01	Stage I
TCGA-BH-A0H5-11	9.54615	Normal	BRCA		TCGA-2G-AAKG-05	Stage I
TCGA-A7-A426-01	10.6545	Tumor	BRCA		TCGA-2G-AAKG-01	Stage I
TCGA-BH-A0B7-01	12.0091	Tumor	BRCA		TCGA-2G-AAL5-01	Stage I
TCGA-AC-A2FO-01	10.4049	Tumor	BRCA		TCGA-2X-A9D5-01	Stage I
TCGA-D8-A27L-01	10.6202	Tumor	BRCA		TCGA-2X-A9D6-01	Stage I
TCGA-AC-A2FF-01	10.5399	Tumor	BRCA		TCGA-SO-A8JP-01	Stage I
TCGA-GM-A2D9-01	11.0994	Tumor	BRCA		TCGA-VF-A8AA-01	Stage I
TCGA-A2-A0D3-01	10.3734	Tumor	BRCA		TCGA-WZ-A7V3-01	Stage I
TCGA-A7-A0CH-11	10.9207	Normal	BRCA		TCGA-WZ-A7V4-01	Stage I
TCGA-A2-A0EO-01	10.7057	Tumor	BRCA		TCGA-WZ-A7V5-01	Stage I
TCGA-E9-A1NA-11	10.2893	Normal	BRCA		TCGA-XE-AANR-01	Stage I
TCGA-A2-A0T7-01	10.2773	Tumor	BRCA		TCGA-XE-AAO3-01	Stage I
TCGA-OL-A6VO-01	12.5847	Tumor	BRCA		TCGA-XE-AAOL-01	Stage I
TCGA-BH-A0EI-01	9.7652	Tumor	BRCA		TCGA-XY-A8S2-01	Stage I
TCGA-A8-A094-01	11.039	Tumor	BRCA		TCGA-BJ-A0Z3-01	Stage I
TCGA-A8-A092-01	10.3612	Tumor	BRCA		TCGA-BJ-A0ZC-01	Stage I
TCGA-AC-A3W6-01	11.731	Tumor	BRCA		TCGA-BJ-A0ZG-01	Stage I
TCGA-BH-A0BA-01	9.7993	Tumor	BRCA		TCGA-BJ-A0ZJ-01	Stage I
TCGA-EW-A1OX-01	10.5188	Tumor	BRCA		TCGA-BJ-A18Y-01	Stage I
TCGA-A2-A0CR-01	12.5434	Tumor	BRCA		TCGA-BJ-A191-01	Stage I
TCGA-D8-A1JD-01	10.4949	Tumor	BRCA		TCGA-BJ-A28R-01	Stage I
TCGA-C8-A26X-01	13.0824	Tumor	BRCA		TCGA-BJ-A28R-11	Stage I
TCGA-E9-A1RC-11	10.2271	Normal	BRCA		TCGA-BJ-A28T-01	Stage I
TCGA-A1-A0SE-01	11.2262	Tumor	BRCA		TCGA-BJ-A28T-11	Stage I
TCGA-A7-A4SF-01	11.2242	Tumor	BRCA		TCGA-BJ-A28W-01	Stage I
TCGA-OL-A66O-01	12.0052	Tumor	BRCA		TCGA-BJ-A28W-11	Stage I
TCGA-C8-A26W-01	11.2618	Tumor	BRCA		TCGA-BJ-A28X-01	Stage I
TCGA-E2-A9RU-01	12.4342	Tumor	BRCA		TCGA-BJ-A28X-11	Stage I
TCGA-AN-A0FW-01	10.7357	Tumor	BRCA		TCGA-BJ-A291-01	Stage I
TCGA-D8-A1JC-01	10.0872	Tumor	BRCA		TCGA-BJ-A2N7-01	Stage I
TCGA-C8-A12V-01	11.2796	Tumor	BRCA		TCGA-BJ-A2N7-11	Stage I
TCGA-A2-A04P-01	12.9511	Tumor	BRCA		TCGA-BJ-A2N8-01	Stage I
TCGA-BH-A0W3-01	9.87367	Tumor	BRCA		TCGA-BJ-A2N8-11	Stage I
TCGA-BH-A0B5-01	10.8925	Tumor	BRCA		TCGA-BJ-A2N9-01	Stage I
TCGA-S3-AA10-01	11.0437	Tumor	BRCA		TCGA-BJ-A2N9-11	Stage I
TCGA-BH-A0B0-01	11.1369	Tumor	BRCA		TCGA-BJ-A2P4-01	Stage I
TCGA-E2-A574-01	13.1393	Tumor	BRCA		TCGA-BJ-A3F0-01	Stage I
TCGA-AN-A0XN-01	10.4519	Tumor	BRCA		TCGA-BJ-A3PR-01	Stage I
TCGA-AN-A0XW-01	11.4128	Tumor	BRCA		TCGA-BJ-A3PR-11	Stage I
TCGA-BH-A0DK-11	10.3063	Normal	BRCA		TCGA-BJ-A45D-01	Stage I
TCGA-C8-A1HF-01	12.1021	Tumor	BRCA		TCGA-BJ-A45E-01	Stage I
TCGA-BH-A0AU-11	9.67276	Normal	BRCA		TCGA-BJ-A45F-01	Stage I
TCGA-AR-A2LO-01	10.4404	Tumor	BRCA		TCGA-BJ-A45J-01	Stage I
TCGA-D8-A1XA-01	8.93728	Tumor	BRCA		TCGA-BJ-A45K-01	Stage I
TCGA-BH-A0BL-01	11.8993	Tumor	BRCA		TCGA-CE-A13K-01	Stage I
TCGA-EW-A1J2-01	10.2273	Tumor	BRCA		TCGA-CE-A27D-01	Stage I
TCGA-BH-A0AZ-01	10.782	Tumor	BRCA		TCGA-CE-A3MD-01	Stage I
TCGA-E9-A227-01	10.5576	Tumor	BRCA		TCGA-CE-A481-01	Stage I
TCGA-A2-A0D2-01	11.7537	Tumor	BRCA		TCGA-CE-A482-01	Stage I
TCGA-D8-A1XM-01	10.1278	Tumor	BRCA		TCGA-CE-A483-01	Stage I
TCGA-D8-A1Y3-01	11.6297	Tumor	BRCA		TCGA-CE-A484-01	Stage I
TCGA-C8-A275-01	11.2546	Tumor	BRCA		TCGA-CE-A485-01	Stage I
TCGA-E2-A3DX-01	10.2934	Tumor	BRCA		TCGA-DE-A0Y2-01	Stage I
TCGA-C8-A1HM-01	10.8791	Tumor	BRCA		TCGA-DE-A2OL-01	Stage I
TCGA-E2-A158-01	10.2844	Tumor	BRCA		TCGA-DE-A4M9-01	Stage I
TCGA-AR-A0TP-01	9.79959	Tumor	BRCA		TCGA-DE-A4MC-01	Stage I
TCGA-A7-A26F-01	11.0866	Tumor	BRCA		TCGA-DE-A69J-01	Stage I
TCGA-A2-A1FW-01	9.80849	Tumor	BRCA		TCGA-DE-A7U5-01	Stage I
TCGA-E2-A15A-06	10.8809	Tumor	BRCA		TCGA-DJ-A13L-01	Stage I
TCGA-BH-A0C7-01	10.4452	Tumor	BRCA		TCGA-DJ-A13M-01	Stage I
TCGA-AR-A1AJ-01	11.4119	Tumor	BRCA		TCGA-DJ-A13O-01	Stage I
TCGA-E9-A1R5-01	9.26381	Tumor	BRCA		TCGA-DJ-A13S-01	Stage I
TCGA-A8-A09A-01	10.7372	Tumor	BRCA		TCGA-DJ-A13T-01	Stage I
TCGA-GM-A2DC-01	9.61999	Tumor	BRCA		TCGA-DJ-A13V-01	Stage I
TCGA-A2-A3KC-01	10.8459	Tumor	BRCA		TCGA-DJ-A13W-01	Stage I
TCGA-AO-A0J9-01	11.5624	Tumor	BRCA		TCGA-DJ-A1QD-01	Stage I
TCGA-E2-A14Y-01	11.4252	Tumor	BRCA		TCGA-DJ-A1QG-01	Stage I
TCGA-D8-A4Z1-01	9.81752	Tumor	BRCA		TCGA-DJ-A1QM-01	Stage I
TCGA-3C-AALI-01	11.6355	Tumor	BRCA		TCGA-DJ-A1QN-01	Stage I
TCGA-E2-A159-01	12.811	Tumor	BRCA		TCGA-DJ-A1QQ-01	Stage I
TCGA-E2-A155-01	10.5731	Tumor	BRCA		TCGA-DJ-A2PN-01	Stage I
TCGA-A8-A082-01	9.74982	Tumor	BRCA		TCGA-DJ-A2PO-01	Stage I
TCGA-E2-A14R-01	11.0935	Tumor	BRCA		TCGA-DJ-A2PQ-01	Stage I
TCGA-D8-A141-01	10.7395	Tumor	BRCA		TCGA-DJ-A2PR-01	Stage I
TCGA-BH-A204-01	9.90036	Tumor	BRCA		TCGA-DJ-A2PS-01	Stage I
TCGA-E2-A109-01	10.8299	Tumor	BRCA		TCGA-DJ-A2PX-01	Stage I
TCGA-C8-A1HJ-01	11.251	Tumor	BRCA		TCGA-DJ-A2Q1-01	Stage I
TCGA-BH-A0C1-01	11.294	Tumor	BRCA		TCGA-DJ-A2Q6-01	Stage I
TCGA-E9-A1RI-11	9.66555	Normal	BRCA		TCGA-DJ-A2Q8-01	Stage I
TCGA-D8-A1Y2-01	10.8831	Tumor	BRCA		TCGA-DJ-A3UK-01	Stage I
TCGA-E2-A1LH-11	9.70185	Normal	BRCA		TCGA-DJ-A3UM-01	Stage I
TCGA-AR-A2LJ-01	12.069	Tumor	BRCA		TCGA-DJ-A3UN-01	Stage I
TCGA-AC-A2QH-01	9.29904	Tumor	BRCA		TCGA-DJ-A3UP-01	Stage I
TCGA-A2-A0YK-01	10.3517	Tumor	BRCA		TCGA-DJ-A3US-01	Stage I
TCGA-E9-A22H-01	11.0547	Tumor	BRCA		TCGA-DJ-A3UT-01	Stage I
TCGA-E2-A1L8-01	10.2487	Tumor	BRCA		TCGA-DJ-A3UV-01	Stage I
TCGA-BH-A0B8-01	9.38219	Tumor	BRCA		TCGA-DJ-A3UW-01	Stage I
TCGA-BH-A18G-01	12.2474	Tumor	BRCA		TCGA-DJ-A3UX-01	Stage I
TCGA-JL-A3YX-01	11.2328	Tumor	BRCA		TCGA-DJ-A3UY-01	Stage I
TCGA-S3-AA17-01	10.5597	Tumor	BRCA		TCGA-DJ-A3V2-01	Stage I
TCGA-BH-A0B5-11	9.8917	Normal	BRCA		TCGA-DJ-A3V8-01	Stage I
TCGA-E2-A15M-01	10.9322	Tumor	BRCA		TCGA-DJ-A3VA-01	Stage I
TCGA-E2-A56Z-01	10.5996	Tumor	BRCA		TCGA-DJ-A3VD-01	Stage I
TCGA-A7-A0CH-01	10.3469	Tumor	BRCA		TCGA-DJ-A3VE-01	Stage I
TCGA-AR-A0TZ-01	9.0083	Tumor	BRCA		TCGA-DJ-A3VG-01	Stage I
TCGA-E2-A15I-01	9.72786	Tumor	BRCA		TCGA-DJ-A3VJ-01	Stage I
TCGA-BH-A0B4-01	11.0192	Tumor	BRCA		TCGA-DJ-A3VL-01	Stage I
TCGA-E2-A15K-06	9.15827	Tumor	BRCA		TCGA-DJ-A4UL-01	Stage I
TCGA-BH-A0WA-01	11.2054	Tumor	BRCA		TCGA-DJ-A4UP-01	Stage I
TCGA-A2-A0ET-01	8.47391	Tumor	BRCA		TCGA-DJ-A4UT-01	Stage I
TCGA-OL-A5RW-01	12.5387	Tumor	BRCA		TCGA-DJ-A4UW-01	Stage I
TCGA-AN-A0FD-01	11.7228	Tumor	BRCA		TCGA-DJ-A4V0-01	Stage I
TCGA-BH-A0H7-01	10.4343	Tumor	BRCA		TCGA-DJ-A4V2-01	Stage I
TCGA-LL-A5YL-01	12.7192	Tumor	BRCA		TCGA-DJ-A4V4-01	Stage I
TCGA-A2-A0D0-01	12.2984	Tumor	BRCA		TCGA-DO-A1JZ-01	Stage I
TCGA-AO-A129-01	11.918	Tumor	BRCA		TCGA-DO-A1JZ-11	Stage I
TCGA-BH-A1EW-01	10.8003	Tumor	BRCA		TCGA-DO-A1K0-01	Stage I
TCGA-AO-A03M-01	11.3705	Tumor	BRCA		TCGA-E3-A3DY-01	Stage I
TCGA-B6-A0RP-01	10.0692	Tumor	BRCA		TCGA-E3-A3E0-01	Stage I
TCGA-E2-A15T-01	8.75372	Tumor	BRCA		TCGA-E3-A3E1-01	Stage I
TCGA-A2-A4RW-01	11.2663	Tumor	BRCA		TCGA-E3-A3E2-01	Stage I
TCGA-AC-A2FF-11	10.7737	Normal	BRCA		TCGA-E8-A2EA-01	Stage I
TCGA-BH-A0B7-11	9.49803	Normal	BRCA		TCGA-E8-A2JQ-01	Stage I
TCGA-A8-A08O-01	9.90033	Tumor	BRCA		TCGA-E8-A2JQ-11	Stage I
TCGA-BH-A18I-01	9.95942	Tumor	BRCA		TCGA-E8-A413-01	Stage I
TCGA-BH-A0BM-01	10.0431	Tumor	BRCA		TCGA-E8-A415-01	Stage I
TCGA-E2-A14N-01	11.7065	Tumor	BRCA		TCGA-E8-A416-01	Stage I
TCGA-5L-AAT0-01	11.6327	Tumor	BRCA		TCGA-E8-A417-01	Stage I
TCGA-E9-A1NG-11	10.2361	Normal	BRCA		TCGA-E8-A419-01	Stage I
TCGA-BH-A6R9-01	11.1242	Tumor	BRCA		TCGA-E8-A433-01	Stage I
TCGA-EW-A1PG-01	10.4116	Tumor	BRCA		TCGA-E8-A434-01	Stage I
TCGA-AN-A03Y-01	9.40803	Tumor	BRCA		TCGA-E8-A437-01	Stage I
TCGA-BH-A0DL-11	10.1249	Normal	BRCA		TCGA-E8-A438-01	Stage I
TCGA-B6-A0RT-01	11.0181	Tumor	BRCA		TCGA-E8-A44K-01	Stage I
TCGA-A2-A25D-01	11.337	Tumor	BRCA		TCGA-E8-A44M-01	Stage I
TCGA-A7-A56D-01	13.7245	Tumor	BRCA		TCGA-EL-A3CV-01	Stage I
TCGA-D8-A73W-01	10.0223	Tumor	BRCA		TCGA-EL-A3CX-01	Stage I
TCGA-AO-A0J5-01	9.96585	Tumor	BRCA		TCGA-EL-A3CY-01	Stage I
TCGA-E9-A1R7-11	9.83116	Normal	BRCA		TCGA-EL-A3CZ-01	Stage I
TCGA-A2-A1G6-01	9.80766	Tumor	BRCA		TCGA-EL-A3D1-01	Stage I
TCGA-AC-A3OD-01	10.4624	Tumor	BRCA		TCGA-EL-A3D5-01	Stage I
TCGA-BH-A0H9-11	11.2538	Normal	BRCA		TCGA-EL-A3GO-01	Stage I
TCGA-A7-A0CJ-01	10.9553	Tumor	BRCA		TCGA-EL-A3GQ-01	Stage I
TCGA-A8-A07U-01	11.4611	Tumor	BRCA		TCGA-EL-A3GR-01	Stage I
TCGA-D8-A1XS-01	9.13001	Tumor	BRCA		TCGA-EL-A3GS-01	Stage I
TCGA-B6-A0I8-01	9.49723	Tumor	BRCA		TCGA-EL-A3GW-01	Stage I
TCGA-LL-A5YM-01	10.7019	Tumor	BRCA		TCGA-EL-A3GX-01	Stage I
TCGA-E2-A15E-01	9.94886	Tumor	BRCA		TCGA-EL-A3GZ-01	Stage I
TCGA-D8-A27G-01	11.6157	Tumor	BRCA		TCGA-EL-A3GZ-11	Stage I
TCGA-BH-A1EX-01	10.7549	Tumor	BRCA		TCGA-EL-A3H1-01	Stage I
TCGA-A8-A076-01	11.1534	Tumor	BRCA		TCGA-EL-A3H1-11	Stage I
TCGA-EW-A1OV-01	11.5852	Tumor	BRCA		TCGA-EL-A3H3-01	Stage I
TCGA-B6-A0X7-01	10.3477	Tumor	BRCA		TCGA-EL-A3H7-01	Stage I
TCGA-B6-A0WT-01	10.5253	Tumor	BRCA		TCGA-EL-A3H7-11	Stage I
TCGA-A2-A4S3-01	10.155	Tumor	BRCA		TCGA-EL-A3H8-01	Stage I
TCGA-BH-A0BZ-01	11.4272	Tumor	BRCA		TCGA-EL-A3N2-01	Stage I
TCGA-OL-A5RU-01	10.7473	Tumor	BRCA		TCGA-EL-A3N2-11	Stage I
TCGA-D8-A73U-01	11.1665	Tumor	BRCA		TCGA-EL-A3T1-01	Stage I
TCGA-A2-A0YT-01	9.74882	Tumor	BRCA		TCGA-EL-A3T1-11	Stage I
TCGA-A1-A0SK-01	10.2412	Tumor	BRCA		TCGA-EL-A3T6-01	Stage I
TCGA-E9-A295-01	11.0068	Tumor	BRCA		TCGA-EL-A3T6-11	Stage I
TCGA-AR-A1AR-01	10.6086	Tumor	BRCA		TCGA-EL-A3T8-01	Stage I
TCGA-D8-A1XY-01	10.1067	Tumor	BRCA		TCGA-EL-A3T8-11	Stage I
TCGA-LL-A8F5-01	11.5517	Tumor	BRCA		TCGA-EL-A3TA-01	Stage I
TCGA-E9-A1R6-01	9.48713	Tumor	BRCA		TCGA-EL-A3TA-11	Stage I
TCGA-BH-A1FL-01	10.607	Tumor	BRCA		TCGA-EL-A3ZG-01	Stage I
TCGA-BH-A18S-11	10.5341	Normal	BRCA		TCGA-EL-A3ZG-11	Stage I
TCGA-E9-A1RE-01	9.32029	Tumor	BRCA		TCGA-EL-A3ZH-01	Stage I
TCGA-BH-A0BC-11	10.5385	Normal	BRCA		TCGA-EL-A3ZH-11	Stage I
TCGA-D8-A1JN-01	11.0102	Tumor	BRCA		TCGA-EL-A3ZK-01	Stage I
TCGA-D8-A145-01	10.002	Tumor	BRCA		TCGA-EL-A3ZK-11	Stage I
TCGA-B6-A0IK-01	11.902	Tumor	BRCA		TCGA-EL-A3ZL-01	Stage I
TCGA-C8-A1HE-01	9.91262	Tumor	BRCA		TCGA-EL-A3ZL-11	Stage I
TCGA-A8-A0AB-01	10.5805	Tumor	BRCA		TCGA-EL-A3ZN-01	Stage I
TCGA-EW-A1J3-01	11.2983	Tumor	BRCA		TCGA-EL-A3ZP-01	Stage I
TCGA-GI-A2C8-01	9.61617	Tumor	BRCA		TCGA-EL-A3ZP-11	Stage I
TCGA-A2-A0YJ-01	11.223	Tumor	BRCA		TCGA-EL-A3ZS-01	Stage I
TCGA-A8-A0A7-01	10.8922	Tumor	BRCA		TCGA-EL-A3ZS-11	Stage I
TCGA-A8-A08L-01	12.528	Tumor	BRCA		TCGA-EL-A3ZT-01	Stage I
TCGA-BH-A0H6-01	10.2799	Tumor	BRCA		TCGA-EL-A3ZT-11	Stage I
TCGA-D8-A1XL-01	12.0457	Tumor	BRCA		TCGA-EL-A4JV-01	Stage I
TCGA-E2-A10B-01	9.84077	Tumor	BRCA		TCGA-EL-A4JW-01	Stage I
TCGA-E9-A228-01	11.232	Tumor	BRCA		TCGA-EL-A4JX-01	Stage I
TCGA-A2-A3KD-01	9.95509	Tumor	BRCA		TCGA-EL-A4K0-01	Stage I
TCGA-AQ-A7U7-01	10.8215	Tumor	BRCA		TCGA-EL-A4K2-01	Stage I
TCGA-AO-A1KS-01	9.0445	Tumor	BRCA		TCGA-EL-A4K4-01	Stage I
TCGA-BH-A0EB-01	10.5825	Tumor	BRCA		TCGA-EL-A4KD-01	Stage I
TCGA-E2-A1LB-11	9.58549	Normal	BRCA		TCGA-EL-A4KG-01	Stage I
TCGA-C8-A12W-01	10.0261	Tumor	BRCA		TCGA-EL-A4KH-01	Stage I
TCGA-AR-A24L-01	10.0864	Tumor	BRCA		TCGA-EM-A1CS-01	Stage I
TCGA-EW-A1PB-01	12.1471	Tumor	BRCA		TCGA-EM-A1CS-11	Stage I
TCGA-D8-A1JJ-01	11.1372	Tumor	BRCA		TCGA-EM-A1CU-01	Stage I
TCGA-C8-A12Z-01	11.1746	Tumor	BRCA		TCGA-EM-A1CU-11	Stage I
TCGA-A8-A09X-01	11.6171	Tumor	BRCA		TCGA-EM-A1CV-01	Stage I
TCGA-AC-A62Y-01	11.4237	Tumor	BRCA		TCGA-EM-A1CV-11	Stage I
TCGA-AC-A3YJ-01	10.9297	Tumor	BRCA		TCGA-EM-A1CW-01	Stage I
TCGA-E9-A22G-01	12.1138	Tumor	BRCA		TCGA-EM-A1CW-11	Stage I
TCGA-GM-A5PX-01	11.4121	Tumor	BRCA		TCGA-EM-A22L-01	Stage I
TCGA-A2-A4RX-01	9.85043	Tumor	BRCA		TCGA-EM-A22M-01	Stage I
TCGA-BH-A0HK-11	10.4081	Normal	BRCA		TCGA-EM-A22N-01	Stage I
TCGA-B6-A0WW-01	11.4577	Tumor	BRCA		TCGA-EM-A22Q-01	Stage I
TCGA-A2-A0SV-01	10.4433	Tumor	BRCA		TCGA-EM-A2CJ-01	Stage I
TCGA-AR-A24U-01	10.6597	Tumor	BRCA		TCGA-EM-A2CK-01	Stage I
TCGA-B6-A0X0-01	10.6231	Tumor	BRCA		TCGA-EM-A2CL-01	Stage I
TCGA-BH-A0EA-01	9.86462	Tumor	BRCA		TCGA-EM-A2CP-01	Stage I
TCGA-LL-A440-01	10.4942	Tumor	BRCA		TCGA-EM-A2CQ-01	Stage I
TCGA-A1-A0SQ-01	9.11647	Tumor	BRCA		TCGA-EM-A2CT-01	Stage I
TCGA-A8-A09N-01	10.4298	Tumor	BRCA		TCGA-EM-A2OW-01	Stage I
TCGA-AC-A3QQ-01	9.54801	Tumor	BRCA		TCGA-EM-A2OZ-01	Stage I
TCGA-E2-A1BC-11	9.97451	Normal	BRCA		TCGA-EM-A2P0-01	Stage I
TCGA-BH-A18V-06	11.2191	Tumor	BRCA		TCGA-EM-A2P1-06	Stage I
TCGA-BH-A18H-01	10.8409	Tumor	BRCA		TCGA-EM-A2P1-01	Stage I
TCGA-E2-A1LH-01	12.6247	Tumor	BRCA		TCGA-EM-A2P3-01	Stage I
TCGA-C8-A27A-01	10.2615	Tumor	BRCA		TCGA-EM-A3AJ-01	Stage I
TCGA-E9-A1R4-01	10.526	Tumor	BRCA		TCGA-EM-A3AK-01	Stage I
TCGA-A2-A3XU-01	12.0277	Tumor	BRCA		TCGA-EM-A3AL-01	Stage I
TCGA-HN-A2NL-01	10.7553	Tumor	BRCA		TCGA-EM-A3AN-01	Stage I
TCGA-BH-A0BO-01	10.0833	Tumor	BRCA		TCGA-EM-A3AP-01	Stage I
TCGA-D8-A1Y0-01	10.1792	Tumor	BRCA		TCGA-EM-A3AQ-01	Stage I
TCGA-B6-A40B-01	11.4548	Tumor	BRCA		TCGA-EM-A3AR-01	Stage I
TCGA-PL-A8LX-01	9.59847	Tumor	BRCA		TCGA-EM-A3FJ-01	Stage I
TCGA-B6-A1KF-01	12.1057	Tumor	BRCA		TCGA-EM-A3FK-01	Stage I
TCGA-AO-A0J7-01	9.91095	Tumor	BRCA		TCGA-EM-A3FL-01	Stage I
TCGA-EW-A2FV-01	10.791	Tumor	BRCA		TCGA-EM-A3FN-01	Stage I
TCGA-AR-A252-01	10.8073	Tumor	BRCA		TCGA-EM-A3FO-01	Stage I
TCGA-AN-A0XR-01	10.3325	Tumor	BRCA		TCGA-EM-A3FQ-06	Stage I
TCGA-A2-A0YC-01	9.79069	Tumor	BRCA		TCGA-EM-A3FQ-01	Stage I
TCGA-A8-A07P-01	10.2314	Tumor	BRCA		TCGA-EM-A3O8-01	Stage I
TCGA-BH-A1FR-11	10.3214	Normal	BRCA		TCGA-EM-A3O9-01	Stage I
TCGA-E9-A3X8-01	13.0673	Tumor	BRCA		TCGA-EM-A3OB-01	Stage I
TCGA-AC-A2B8-01	10.5631	Tumor	BRCA		TCGA-EM-A3SU-06	Stage I
TCGA-AO-A0JL-01	12.1782	Tumor	BRCA		TCGA-EM-A3SU-01	Stage I
TCGA-BH-A1FB-11	9.75496	Normal	BRCA		TCGA-EM-A3SX-01	Stage I
TCGA-D8-A27W-01	9.22688	Tumor	BRCA		TCGA-EM-A3SY-01	Stage I
TCGA-B6-A0RO-01	10.058	Tumor	BRCA		TCGA-EM-A3SZ-01	Stage I
TCGA-BH-A0DE-01	9.93339	Tumor	BRCA		TCGA-EM-A4FF-01	Stage I
TCGA-D8-A147-01	9.75215	Tumor	BRCA		TCGA-EM-A4FK-01	Stage I
TCGA-BH-A202-01	10.6178	Tumor	BRCA		TCGA-EM-A4FO-01	Stage I
TCGA-BH-A18R-01	9.78714	Tumor	BRCA		TCGA-EM-A4FQ-01	Stage I
TCGA-BH-A0HA-11	9.21983	Normal	BRCA		TCGA-EM-A4FR-01	Stage I
TCGA-B6-A0RV-01	10.9617	Tumor	BRCA		TCGA-EM-A4FU-01	Stage I
TCGA-D8-A27P-01	10.0606	Tumor	BRCA		TCGA-EM-A4FV-01	Stage I
TCGA-BH-A0W7-01	11.12	Tumor	BRCA		TCGA-EM-A4G1-01	Stage I
TCGA-BH-A0E1-11	10.0184	Normal	BRCA		TCGA-ET-A25I-01	Stage I
TCGA-AC-A7VB-01	11.3443	Tumor	BRCA		TCGA-ET-A25J-01	Stage I
TCGA-AN-A046-01	11.1487	Tumor	BRCA		TCGA-ET-A25J-11	Stage I
TCGA-A2-A0SX-01	11.2484	Tumor	BRCA		TCGA-ET-A25K-01	Stage I
TCGA-A8-A06N-01	7.7844	Tumor	BRCA		TCGA-ET-A25M-01	Stage I
TCGA-BH-A8G0-01	10.6163	Tumor	BRCA		TCGA-ET-A25N-01	Stage I
TCGA-BH-A0HP-01	10.4314	Tumor	BRCA		TCGA-ET-A25N-11	Stage I
TCGA-BH-A18U-01	10.1071	Tumor	BRCA		TCGA-ET-A25O-01	Stage I
TCGA-AN-A0AS-01	10.6239	Tumor	BRCA		TCGA-ET-A25P-01	Stage I
TCGA-AO-A0JC-01	11.2532	Tumor	BRCA		TCGA-ET-A2MX-01	Stage I
TCGA-BH-A1F2-01	9.73641	Tumor	BRCA		TCGA-ET-A2MX-11	Stage I
TCGA-BH-A18M-01	10.0945	Tumor	BRCA		TCGA-ET-A2MY-01	Stage I
TCGA-C8-A12L-01	10.9409	Tumor	BRCA		TCGA-ET-A2MY-11	Stage I
TCGA-E9-A1R7-01	9.93679	Tumor	BRCA		TCGA-ET-A2MZ-01	Stage I
TCGA-BH-A1FH-01	10.141	Tumor	BRCA		TCGA-ET-A2N3-01	Stage I
TCGA-AR-A24V-01	9.49765	Tumor	BRCA		TCGA-ET-A39I-01	Stage I
TCGA-AC-A6IX-01	10.8378	Tumor	BRCA		TCGA-ET-A39J-01	Stage I
TCGA-D8-A1JH-01	10.0401	Tumor	BRCA		TCGA-ET-A39L-01	Stage I
TCGA-BH-A1FE-01	11.0849	Tumor	BRCA		TCGA-ET-A39M-01	Stage I
TCGA-A2-A25C-01	10.2406	Tumor	BRCA		TCGA-ET-A39N-01	Stage I
TCGA-B6-A0IQ-01	12.4066	Tumor	BRCA		TCGA-ET-A39O-01	Stage I
TCGA-AO-A0JI-01	9.24051	Tumor	BRCA		TCGA-ET-A39R-01	Stage I
TCGA-AC-A2FB-11	10.4559	Normal	BRCA		TCGA-ET-A39S-01	Stage I
TCGA-B6-A0IA-01	10.2455	Tumor	BRCA		TCGA-ET-A3BN-01	Stage I
TCGA-E2-A1L7-01	11.156	Tumor	BRCA		TCGA-ET-A3BO-01	Stage I
TCGA-BH-A18F-01	11.4012	Tumor	BRCA		TCGA-ET-A3BP-01	Stage I
TCGA-C8-A1HI-01	10.6995	Tumor	BRCA		TCGA-ET-A3BQ-01	Stage I
TCGA-A2-A0YD-01	10.1582	Tumor	BRCA		TCGA-ET-A3BS-01	Stage I
TCGA-A8-A06U-01	11.4613	Tumor	BRCA		TCGA-ET-A3BU-01	Stage I
TCGA-BH-A18S-01	9.43455	Tumor	BRCA		TCGA-ET-A3BW-01	Stage I
TCGA-A8-A08S-01	9.86078	Tumor	BRCA		TCGA-ET-A3BX-01	Stage I
TCGA-A8-A08C-01	9.43817	Tumor	BRCA		TCGA-ET-A3DO-01	Stage I
TCGA-C8-A1HO-01	10.0169	Tumor	BRCA		TCGA-ET-A3DP-01	Stage I
TCGA-AO-A0JG-01	10.2394	Tumor	BRCA		TCGA-ET-A3DP-11	Stage I
TCGA-E9-A1NF-01	10.963	Tumor	BRCA		TCGA-ET-A3DQ-01	Stage I
TCGA-AO-A0J6-01	11.303	Tumor	BRCA		TCGA-ET-A3DR-01	Stage I
TCGA-LL-A5YP-01	11.9581	Tumor	BRCA		TCGA-ET-A3DS-01	Stage I
TCGA-BH-A0DI-01	10.8367	Tumor	BRCA		TCGA-ET-A3DT-01	Stage I
TCGA-BH-A1FJ-01	10.5279	Tumor	BRCA		TCGA-ET-A3DU-01	Stage I
TCGA-UU-A93S-01	12.0999	Tumor	BRCA		TCGA-ET-A40P-01	Stage I
TCGA-A2-A0YE-01	11.4792	Tumor	BRCA		TCGA-ET-A40Q-01	Stage I
TCGA-BH-A209-01	10.6754	Tumor	BRCA		TCGA-ET-A40R-01	Stage I
TCGA-OL-A5RX-01	10.7043	Tumor	BRCA		TCGA-ET-A40T-01	Stage I
TCGA-E2-A15D-01	10.061	Tumor	BRCA		TCGA-FE-A230-01	Stage I
TCGA-D8-A27H-01	10.5549	Tumor	BRCA		TCGA-FE-A232-01	Stage I
TCGA-BH-A1F6-01	11.6758	Tumor	BRCA		TCGA-FE-A233-01	Stage I
TCGA-A1-A0SD-01	10.6084	Tumor	BRCA		TCGA-FE-A234-01	Stage I
TCGA-D8-A1XC-01	9.22968	Tumor	BRCA		TCGA-FE-A235-01	Stage I
TCGA-A2-A04R-01	9.87508	Tumor	BRCA		TCGA-FE-A236-01	Stage I
TCGA-LD-A66U-01	12.1096	Tumor	BRCA		TCGA-FE-A237-01	Stage I
TCGA-E2-A15O-01	9.76231	Tumor	BRCA		TCGA-FE-A238-01	Stage I
TCGA-AR-A24T-01	10.4893	Tumor	BRCA		TCGA-FE-A23A-01	Stage I
TCGA-BH-A0HO-01	8.90726	Tumor	BRCA		TCGA-FE-A3PB-01	Stage I
TCGA-A7-A6VW-01	12.9657	Tumor	BRCA		TCGA-FE-A3PC-01	Stage I
TCGA-E2-A153-11	10.1659	Normal	BRCA		TCGA-FE-A3PD-01	Stage I
TCGA-BH-A0HY-01	11.5085	Tumor	BRCA		TCGA-FK-A3S3-01	Stage I
TCGA-3C-AALJ-01	12.1392	Tumor	BRCA		TCGA-FK-A3SB-01	Stage I
TCGA-BH-AB28-01	9.80249	Tumor	BRCA		TCGA-FK-A3SD-01	Stage I
TCGA-A7-A0CG-01	10.4803	Tumor	BRCA		TCGA-FK-A3SE-01	Stage I
TCGA-A8-A08H-01	11.2596	Tumor	BRCA		TCGA-FK-A3SG-01	Stage I
TCGA-B6-A0WV-01	10.2091	Tumor	BRCA		TCGA-FY-A3BL-01	Stage I
TCGA-D8-A1XF-01	10.7665	Tumor	BRCA		TCGA-FY-A3I4-01	Stage I
TCGA-BH-A0BQ-01	11.1887	Tumor	BRCA		TCGA-FY-A3NP-01	Stage I
TCGA-E9-A1RF-11	9.83484	Normal	BRCA		TCGA-FY-A3ON-01	Stage I
TCGA-EW-A1PC-01	11.7549	Tumor	BRCA		TCGA-FY-A3R9-01	Stage I
TCGA-A8-A08I-01	10.2776	Tumor	BRCA		TCGA-FY-A3RA-01	Stage I
TCGA-B6-A0X4-01	9.25697	Tumor	BRCA		TCGA-FY-A3WA-01	Stage I
TCGA-E9-A2JS-01	10.6079	Tumor	BRCA		TCGA-FY-A40K-01	Stage I
TCGA-A8-A096-01	10.3212	Tumor	BRCA		TCGA-FY-A40M-01	Stage I
TCGA-BH-A1F6-11	9.63078	Normal	BRCA		TCGA-FY-A40N-01	Stage I
TCGA-B6-A0WY-01	10.8515	Tumor	BRCA		TCGA-FY-A4B0-01	Stage I
TCGA-BH-A18V-11	11.1381	Normal	BRCA		TCGA-GE-A2C6-01	Stage I
TCGA-A8-A09E-01	9.75247	Tumor	BRCA		TCGA-GE-A2C6-11	Stage I
TCGA-BH-A1ES-06	10.2385	Tumor	BRCA		TCGA-H2-A2K9-01	Stage I
TCGA-EW-A1OW-01	11.7179	Tumor	BRCA		TCGA-H2-A2K9-11	Stage I
TCGA-D8-A1XD-01	9.60983	Tumor	BRCA		TCGA-H2-A3RH-01	Stage I
TCGA-E9-A54X-01	10.1582	Tumor	BRCA		TCGA-H2-A3RI-01	Stage I
TCGA-B6-A0RG-01	11.8123	Tumor	BRCA		TCGA-H2-A3RI-11	Stage I
TCGA-A8-A097-01	9.22333	Tumor	BRCA		TCGA-H2-A421-01	Stage I
TCGA-A2-A0CX-01	12.116	Tumor	BRCA		TCGA-H2-A422-01	Stage I
TCGA-E9-A5FK-01	12.4159	Tumor	BRCA		TCGA-IM-A3EB-01	Stage I
TCGA-BH-A1FG-11	9.14082	Normal	BRCA		TCGA-IM-A3ED-01	Stage I
TCGA-C8-A8HQ-01	11.2537	Tumor	BRCA		TCGA-IM-A3U3-01	Stage I
TCGA-BH-A0BP-01	10.9717	Tumor	BRCA		TCGA-IM-A41Y-01	Stage I
TCGA-B6-A0RL-01	10.6666	Tumor	BRCA		TCGA-IM-A41Z-01	Stage I
TCGA-A8-A08F-01	10.8254	Tumor	BRCA		TCGA-IM-A420-01	Stage I
TCGA-A2-A0CK-01	11.3095	Tumor	BRCA		TCGA-IM-A4EB-01	Stage I
TCGA-E9-A1N4-01	10.0026	Tumor	BRCA		TCGA-J8-A3O0-01	Stage I
TCGA-D8-A1XZ-01	9.70792	Tumor	BRCA		TCGA-J8-A3O1-01	Stage I
TCGA-AR-A1AS-01	11.3914	Tumor	BRCA		TCGA-J8-A3O2-06	Stage I
TCGA-BH-A18N-11	9.71573	Normal	BRCA		TCGA-J8-A3O2-01	Stage I
TCGA-EW-A424-01	10.8767	Tumor	BRCA		TCGA-J8-A3YE-01	Stage I
TCGA-A7-A3RF-01	8.74736	Tumor	BRCA		TCGA-J8-A3YH-06	Stage I
TCGA-AR-A24H-01	9.64968	Tumor	BRCA		TCGA-J8-A3YH-01	Stage I
TCGA-A8-A06T-01	10.6676	Tumor	BRCA		TCGA-KS-A41F-01	Stage I
TCGA-C8-A1HL-01	12.0875	Tumor	BRCA		TCGA-KS-A41I-01	Stage I
TCGA-D8-A1X8-01	9.59956	Tumor	BRCA		TCGA-KS-A41I-11	Stage I
TCGA-AO-A1KT-01	10.3022	Tumor	BRCA		TCGA-KS-A41J-01	Stage I
TCGA-E2-A15K-11	11.4614	Normal	BRCA		TCGA-KS-A41J-11	Stage I
TCGA-B6-A0RQ-01	10.4419	Tumor	BRCA		TCGA-KS-A41L-01	Stage I
TCGA-AR-A1AQ-01	11.862	Tumor	BRCA		TCGA-KS-A41L-11	Stage I
TCGA-OL-A5D6-01	11.7858	Tumor	BRCA		TCGA-KS-A4I1-01	Stage I
TCGA-A8-A091-01	8.55474	Tumor	BRCA		TCGA-KS-A4I3-01	Stage I
TCGA-A7-A4SE-01	10.245	Tumor	BRCA		TCGA-KS-A4I7-01	Stage I
TCGA-AC-A2FE-01	11.0184	Tumor	BRCA		TCGA-KS-A4I9-01	Stage I
TCGA-BH-A1F2-11	9.49184	Normal	BRCA		TCGA-KS-A4IB-01	Stage I
TCGA-E9-A1ND-11	11.1423	Normal	BRCA		TCGA-KS-A4ID-01	Stage I
TCGA-C8-A26Z-01	11.3517	Tumor	BRCA		TCGA-L6-A4EP-01	Stage I
TCGA-C8-A12Y-01	12.3534	Tumor	BRCA		TCGA-MK-A4N6-01	Stage I
TCGA-A7-A13F-01	9.40575	Tumor	BRCA		TCGA-MK-A4N7-01	Stage I
TCGA-BH-A28Q-01	10.146	Tumor	BRCA		TCGA-MK-A4N9-01	Stage I
TCGA-GM-A5PV-01	11.0299	Tumor	BRCA		TCGA-3C-AALK-01	Stage I
TCGA-A7-A4SC-01	10.0093	Tumor	BRCA		TCGA-A2-A04N-01	Stage I
TCGA-A8-A09G-01	11.4984	Tumor	BRCA		TCGA-A2-A04Q-01	Stage I
TCGA-A7-A13E-11	10.3714	Normal	BRCA		TCGA-A2-A04R-01	Stage I
TCGA-E2-A15H-01	10.9674	Tumor	BRCA		TCGA-A2-A0CP-01	Stage I
TCGA-B6-A0IH-01	10.3198	Tumor	BRCA		TCGA-A2-A0CQ-01	Stage I
TCGA-A2-A1G4-01	10.3912	Tumor	BRCA		TCGA-A2-A0D3-01	Stage I
TCGA-A8-A093-01	10.6952	Tumor	BRCA		TCGA-A2-A0EM-01	Stage I
TCGA-C8-A12O-01	9.88753	Tumor	BRCA		TCGA-A2-A0EO-01	Stage I
TCGA-AO-A1KQ-01	11.3361	Tumor	BRCA		TCGA-A2-A0EU-01	Stage I
TCGA-AR-A256-01	11.2635	Tumor	BRCA		TCGA-A2-A0EV-01	Stage I
TCGA-OL-A66I-01	11.7549	Tumor	BRCA		TCGA-A2-A0SX-01	Stage I
TCGA-C8-A3M7-01	11.172	Tumor	BRCA		TCGA-A7-A0DC-01	Stage I
TCGA-A2-A04W-01	12.2602	Tumor	BRCA		TCGA-A7-A0DC-11	Stage I
TCGA-OL-A97C-01	11.3988	Tumor	BRCA		TCGA-A7-A26F-01	Stage I
TCGA-AR-A1AM-01	10.7452	Tumor	BRCA		TCGA-A7-A3J1-01	Stage I
TCGA-AR-A2LR-01	10.8066	Tumor	BRCA		TCGA-AC-A3QQ-01	Stage I
TCGA-EW-A1OZ-01	11.1138	Tumor	BRCA		TCGA-AC-A8OP-01	Stage I
TCGA-A1-A0SF-01	11.3049	Tumor	BRCA		TCGA-AC-A8OR-01	Stage I
TCGA-A1-A0SJ-01	10.4891	Tumor	BRCA		TCGA-AN-A0FF-01	Stage I
TCGA-A7-A13G-11	9.20316	Normal	BRCA		TCGA-AN-A0FN-01	Stage I
TCGA-D8-A1JU-01	9.93348	Tumor	BRCA		TCGA-AN-A0FS-01	Stage I
TCGA-A8-A07F-01	10.4216	Tumor	BRCA		TCGA-AN-A0FY-01	Stage I
TCGA-A7-A6VY-01	11.6034	Tumor	BRCA		TCGA-AO-A0J2-01	Stage I
TCGA-BH-A1FU-11	9.71261	Normal	BRCA		TCGA-AO-A0J4-01	Stage I
TCGA-BH-A0BZ-11	10.1382	Normal	BRCA		TCGA-B6-A0I2-01	Stage I
TCGA-A2-A0CU-01	9.24255	Tumor	BRCA		TCGA-B6-A0IP-01	Stage I
TCGA-BH-A18L-11	10.1032	Normal	BRCA		TCGA-B6-A0RN-01	Stage I
TCGA-E9-A1NE-01	10.6473	Tumor	BRCA		TCGA-B6-A0RU-01	Stage I
TCGA-A7-A0D9-01	9.18939	Tumor	BRCA		TCGA-BH-A0B9-01	Stage I
TCGA-C8-A12K-01	11.5284	Tumor	BRCA		TCGA-BH-A0E6-01	Stage I
TCGA-A8-A07O-01	10.3446	Tumor	BRCA		TCGA-BH-A0EB-01	Stage I
TCGA-C8-A12U-01	12.2384	Tumor	BRCA		TCGA-BH-A0H0-01	Stage I
TCGA-C8-A8HP-01	12.4933	Tumor	BRCA		TCGA-BH-A0HB-01	Stage I
TCGA-A2-A3XV-01	12.7492	Tumor	BRCA		TCGA-BH-A0HF-01	Stage I
TCGA-BH-A0AW-01	13.1368	Tumor	BRCA		TCGA-BH-A0HI-01	Stage I
TCGA-AN-A0FF-01	10.1318	Tumor	BRCA		TCGA-BH-A0HN-01	Stage I
TCGA-AR-A24M-01	9.94934	Tumor	BRCA		TCGA-BH-A0HU-01	Stage I
TCGA-BH-A0DP-11	10.0921	Normal	BRCA		TCGA-BH-A0HW-01	Stage I
TCGA-E2-A2P6-01	10.2435	Tumor	BRCA		TCGA-BH-A18G-01	Stage I
TCGA-C8-A130-01	11.4708	Tumor	BRCA		TCGA-BH-A18H-01	Stage I
TCGA-C8-A274-01	12.3377	Tumor	BRCA		TCGA-BH-A1FU-01	Stage I
TCGA-E9-A1RD-11	10.061	Normal	BRCA		TCGA-BH-A1FU-11	Stage I
TCGA-D8-A73X-01	10.4672	Tumor	BRCA		TCGA-BH-A201-01	Stage I
TCGA-AO-A0JA-01	10.7536	Tumor	BRCA		TCGA-BH-A5J0-01	Stage I
TCGA-LL-A5YN-01	12.4414	Tumor	BRCA		TCGA-BH-A8FY-01	Stage I
TCGA-D8-A1XB-01	9.92514	Tumor	BRCA		TCGA-BH-A8FZ-01	Stage I
TCGA-LL-A6FP-01	11.6735	Tumor	BRCA		TCGA-C8-A3M8-01	Stage I
TCGA-A7-A6VX-01	9.98505	Tumor	BRCA		TCGA-D8-A13Y-01	Stage I
TCGA-AC-A6IW-01	11.5266	Tumor	BRCA		TCGA-D8-A1J9-01	Stage I
TCGA-BH-A0C3-01	10.089	Tumor	BRCA		TCGA-D8-A1JH-01	Stage I
TCGA-E9-A1NF-11	9.98844	Normal	BRCA		TCGA-D8-A1JP-01	Stage I
TCGA-E2-A1L9-01	10.9861	Tumor	BRCA		TCGA-D8-A1JS-01	Stage I
TCGA-BH-A1EV-01	11.0346	Tumor	BRCA		TCGA-D8-A1JU-01	Stage I
TCGA-A2-A3XX-01	11.9741	Tumor	BRCA		TCGA-D8-A1XA-01	Stage I
TCGA-E9-A1NA-01	11.0545	Tumor	BRCA		TCGA-D8-A1XM-01	Stage I
TCGA-EW-A1OY-01	10.1476	Tumor	BRCA		TCGA-D8-A1XU-01	Stage I
TCGA-BH-A0AU-01	9.56442	Tumor	BRCA		TCGA-D8-A27E-01	Stage I
TCGA-B6-A0WS-01	10.3561	Tumor	BRCA		TCGA-D8-A27M-01	Stage I
TCGA-B6-A0I5-01	11.7274	Tumor	BRCA		TCGA-D8-A27P-01	Stage I
TCGA-E2-A14P-01	11.9316	Tumor	BRCA		TCGA-D8-A4Z1-01	Stage I
TCGA-GM-A2DF-01	12.3976	Tumor	BRCA		TCGA-E2-A15P-01	Stage I
TCGA-AQ-A04H-01	11.4193	Tumor	BRCA		TCGA-E2-A1BC-01	Stage I
TCGA-AC-A6NO-01	10.3462	Tumor	BRCA		TCGA-E2-A1BC-11	Stage I
TCGA-BH-A0E9-01	10.534	Tumor	BRCA		TCGA-E2-A1IU-01	Stage I
TCGA-E9-A1N4-11	9.40022	Normal	BRCA		TCGA-E2-A1LS-01	Stage I
TCGA-BH-A0B1-01	9.87285	Tumor	BRCA		TCGA-E2-A1LS-11	Stage I
TCGA-AR-A0TW-01	9.66368	Tumor	BRCA		TCGA-E2-A573-01	Stage I
TCGA-AN-A0FX-01	10.4565	Tumor	BRCA		TCGA-E2-A576-01	Stage I
TCGA-BH-A0BD-01	10.8127	Tumor	BRCA		TCGA-E9-A1R4-01	Stage I
TCGA-D8-A1JA-01	10.129	Tumor	BRCA		TCGA-E9-A1R5-01	Stage I
TCGA-S3-AA11-01	11.1706	Tumor	BRCA		TCGA-E9-A1RA-01	Stage I
TCGA-AO-A03T-01	11.1802	Tumor	BRCA		TCGA-E9-A229-01	Stage I
TCGA-AC-A3YI-01	10.9818	Tumor	BRCA		TCGA-E9-A22B-01	Stage I
TCGA-BH-A0B2-01	10.5708	Tumor	BRCA		TCGA-E9-A247-01	Stage I
TCGA-LL-A7T0-01	12.2792	Tumor	BRCA		TCGA-E9-A54X-01	Stage I
TCGA-BH-A0DH-01	10.244	Tumor	BRCA		TCGA-EW-A1J3-01	Stage I
TCGA-AC-A8OQ-01	11.5045	Tumor	BRCA		TCGA-EW-A1PF-01	Stage I
TCGA-C8-A12N-01	11.1874	Tumor	BRCA		TCGA-LD-A9QF-01	Stage I
TCGA-AO-A03U-01	9.86294	Tumor	BRCA		TCGA-LL-A440-01	Stage I
TCGA-C8-A12T-01	11.2735	Tumor	BRCA		TCGA-LL-A441-01	Stage I
TCGA-AO-A0J2-01	12.6047	Tumor	BRCA		TCGA-LL-A5YO-01	Stage I
TCGA-D8-A27R-01	10.8502	Tumor	BRCA		TCGA-LL-A73Y-01	Stage I
TCGA-A2-A0EU-01	9.2704	Tumor	BRCA		TCGA-LL-A740-01	Stage I
TCGA-AO-A12D-01	11.5985	Tumor	BRCA		TCGA-OL-A5RX-01	Stage I
TCGA-D8-A1XT-01	11.6395	Tumor	BRCA		TCGA-OL-A5RZ-01	Stage I
TCGA-A2-A0CW-01	11.6036	Tumor	BRCA		TCGA-OL-A66L-01	Stage I
TCGA-E2-A10F-01	10.3908	Tumor	BRCA		TCGA-OL-A6VO-01	Stage I
TCGA-BH-A0E7-01	9.59361	Tumor	BRCA		TCGA-OL-A6VR-01	Stage I
TCGA-D8-A1XG-01	9.25562	Tumor	BRCA		TCGA-WT-AB44-01	Stage I
TCGA-BH-A0AY-11	10.2465	Normal	BRCA		TCGA-G4-6323-01	Stage I
TCGA-E9-A1N8-01	10.6094	Tumor	BRCA		TCGA-IC-A6RF-01	Stage I
TCGA-E2-A2P5-01	11.2589	Tumor	BRCA		TCGA-IC-A6RF-11	Stage I
TCGA-BH-A18P-11	9.2451	Normal	BRCA		TCGA-KH-A6WC-01	Stage I
TCGA-C8-A278-01	12.2305	Tumor	BRCA		TCGA-L5-A4OM-01	Stage I
TCGA-A8-A08R-01	11.0191	Tumor	BRCA		TCGA-L5-A4OM-11	Stage I
TCGA-E2-A15A-01	10.9699	Tumor	BRCA		TCGA-L5-A4OP-01	Stage I
TCGA-BH-A1FE-11	8.89315	Normal	BRCA		TCGA-L5-A4OP-11	Stage I
TCGA-BH-A1EO-11	11.2162	Normal	BRCA		TCGA-L5-A4OR-01	Stage I
TCGA-D8-A1JT-01	7.58828	Tumor	BRCA		TCGA-L5-A4OR-11	Stage I
TCGA-D8-A142-01	12.4747	Tumor	BRCA		TCGA-05-4389-01	Stage I
TCGA-A2-A3Y0-01	12.0049	Tumor	BRCA		TCGA-35-4122-01	Stage I
TCGA-AQ-A0Y5-01	10.6884	Tumor	BRCA		TCGA-35-4123-01	Stage I
TCGA-A8-A07W-01	9.99725	Tumor	BRCA		TCGA-38-7271-01	Stage I
TCGA-A1-A0SM-01	10.8299	Tumor	BRCA		TCGA-44-2655-01	Stage I
TCGA-AC-A3EH-01	11.2198	Tumor	BRCA		TCGA-44-2655-11	Stage I
TCGA-MS-A51U-01	9.63811	Tumor	BRCA		TCGA-44-2661-01	Stage I
TCGA-AR-A24K-01	8.88008	Tumor	BRCA		TCGA-44-2661-11	Stage I
TCGA-AC-A2BM-01	8.62003	Tumor	BRCA		TCGA-44-3398-01	Stage I
TCGA-A2-A3XY-01	11.5139	Tumor	BRCA		TCGA-44-3398-11	Stage I
TCGA-E2-A14W-01	10.1073	Tumor	BRCA		TCGA-44-3918-11	Stage I
TCGA-BH-A1F8-01	11.0719	Tumor	BRCA		TCGA-44-3918-01	Stage I
TCGA-E9-A1RA-01	10.2897	Tumor	BRCA		TCGA-44-3919-01	Stage I
TCGA-A8-A0A6-01	10.9654	Tumor	BRCA		TCGA-44-3919-11	Stage I
TCGA-AC-A7VC-01	11.6806	Tumor	BRCA		TCGA-44-5645-11	Stage I
TCGA-C8-A27B-01	12.6491	Tumor	BRCA		TCGA-44-5645-01	Stage I
TCGA-S3-AA15-01	11.3632	Tumor	BRCA		TCGA-44-6144-01	Stage I
TCGA-BH-A1ES-01	10.397	Tumor	BRCA		TCGA-44-6144-11	Stage I
TCGA-E2-A1L6-01	10.5553	Tumor	BRCA		TCGA-44-6145-01	Stage I
TCGA-BH-A0DT-11	9.87097	Normal	BRCA		TCGA-44-6145-11	Stage I
TCGA-E9-A1R0-01	10.1134	Tumor	BRCA		TCGA-44-6147-11	Stage I
TCGA-BH-A0B6-01	11.6583	Tumor	BRCA		TCGA-44-6147-01	Stage I
TCGA-B6-A0RN-01	10.6126	Tumor	BRCA		TCGA-44-6148-01	Stage I
TCGA-A8-A09W-01	10.6204	Tumor	BRCA		TCGA-44-6148-11	Stage I
TCGA-EW-A1P3-01	10.9606	Tumor	BRCA		TCGA-44-6776-01	Stage I
TCGA-A7-A13F-11	10.3229	Normal	BRCA		TCGA-44-6776-11	Stage I
TCGA-A2-A0T6-01	9.85582	Tumor	BRCA		TCGA-44-6778-01	Stage I
TCGA-A7-A5ZW-01	10.9209	Tumor	BRCA		TCGA-44-6778-11	Stage I
TCGA-BH-A203-01	11.7473	Tumor	BRCA		TCGA-44-7659-01	Stage I
TCGA-DS-A7WI-01	12.2984	Tumor	CESC		TCGA-44-7659-11	Stage I
TCGA-EX-A449-01	11.9542	Tumor	CESC		TCGA-44-7672-01	Stage I
TCGA-VS-A958-01	11.2848	Tumor	CESC		TCGA-44-7672-11	Stage I
TCGA-MY-A5BE-01	11.8243	Tumor	CESC		TCGA-44-A47G-01	Stage I
TCGA-C5-A905-01	10.3997	Tumor	CESC		TCGA-44-A4SS-01	Stage I
TCGA-Q1-A73Q-01	11.3684	Tumor	CESC		TCGA-44-A4SU-01	Stage I
TCGA-BI-A0VR-01	10.9304	Tumor	CESC		TCGA-49-4486-01	Stage I
TCGA-EK-A2PK-01	12.0209	Tumor	CESC		TCGA-49-4486-11	Stage I
TCGA-FU-A3WB-01	11.1335	Tumor	CESC		TCGA-49-4487-01	Stage I
TCGA-MA-AA41-01	11.5439	Tumor	CESC		TCGA-49-4488-01	Stage I
TCGA-IR-A3LK-01	11.1181	Tumor	CESC		TCGA-49-4488-11	Stage I
TCGA-VS-A952-01	10.7677	Tumor	CESC		TCGA-49-4514-01	Stage I
TCGA-C5-A8YT-01	11.1442	Tumor	CESC		TCGA-49-AAR0-01	Stage I
TCGA-EA-A5ZD-01	11.3838	Tumor	CESC		TCGA-49-AARE-01	Stage I
TCGA-C5-A1MI-01	10.6886	Tumor	CESC		TCGA-49-AARN-01	Stage I
TCGA-EK-A2RO-01	11.9877	Tumor	CESC		TCGA-49-AARO-01	Stage I
TCGA-FU-A3YQ-01	11.3586	Tumor	CESC		TCGA-49-AARR-01	Stage I
TCGA-C5-A7CL-01	11.3285	Tumor	CESC		TCGA-4B-A93V-01	Stage I
TCGA-VS-A9UB-01	11.6189	Tumor	CESC		TCGA-50-5049-01	Stage I
TCGA-C5-A1BM-01	11.2962	Tumor	CESC		TCGA-50-5935-01	Stage I
TCGA-C5-A2LY-01	12.1837	Tumor	CESC		TCGA-50-5935-11	Stage I
TCGA-EA-A50E-01	11.6396	Tumor	CESC		TCGA-50-5942-01	Stage I
TCGA-ZJ-AAXU-01	11.7507	Tumor	CESC		TCGA-50-5944-01	Stage I
TCGA-HM-A6W2-01	11.7809	Tumor	CESC		TCGA-50-5946-02	Stage I
TCGA-C5-A1MQ-01	12.4742	Tumor	CESC		TCGA-50-5946-01	Stage I
TCGA-C5-A1BE-01	11.0325	Tumor	CESC		TCGA-50-7109-01	Stage I
TCGA-C5-A1MN-01	12.3449	Tumor	CESC		TCGA-50-7109-11	Stage I
TCGA-VS-A9U7-01	11.3905	Tumor	CESC		TCGA-50-8457-01	Stage I
TCGA-ZJ-AB0I-01	11.8468	Tumor	CESC		TCGA-50-8460-01	Stage I
TCGA-LP-A4AX-01	12.1729	Tumor	CESC		TCGA-55-1592-01	Stage I
TCGA-JW-A5VH-01	10.7104	Tumor	CESC		TCGA-55-1592-11	Stage I
TCGA-C5-A902-01	11.7404	Tumor	CESC		TCGA-55-1595-01	Stage I
TCGA-FU-A23L-01	11.6421	Tumor	CESC		TCGA-55-1595-11	Stage I
TCGA-FU-A3NI-01	10.7865	Tumor	CESC		TCGA-55-6543-01	Stage I
TCGA-VS-A9UT-01	10.7502	Tumor	CESC		TCGA-55-6980-01	Stage I
TCGA-C5-A8YR-01	11.3828	Tumor	CESC		TCGA-55-6980-11	Stage I
TCGA-VS-A94X-01	12.108	Tumor	CESC		TCGA-55-6987-01	Stage I
TCGA-VS-A8EK-01	11.192	Tumor	CESC		TCGA-55-7281-01	Stage I
TCGA-FU-A3HZ-01	11.3628	Tumor	CESC		TCGA-55-7570-01	Stage I
TCGA-ZJ-AAXT-01	11.143	Tumor	CESC		TCGA-55-7570-11	Stage I
TCGA-C5-A2LT-01	11.3836	Tumor	CESC		TCGA-55-7573-01	Stage I
TCGA-WL-A834-01	11.0975	Tumor	CESC		TCGA-55-7725-01	Stage I
TCGA-FU-A40J-01	10.652	Tumor	CESC		TCGA-55-7725-11	Stage I
TCGA-MU-A5YI-01	10.9882	Tumor	CESC		TCGA-55-7726-01	Stage I
TCGA-MA-AA3W-01	11.0314	Tumor	CESC		TCGA-55-7726-11	Stage I
TCGA-EK-A2PG-01	11.4825	Tumor	CESC		TCGA-55-7903-01	Stage I
TCGA-UC-A7PG-06	11.4788	Tumor	CESC		TCGA-55-7903-11	Stage I
TCGA-EA-A5ZE-01	11.0287	Tumor	CESC		TCGA-55-7911-01	Stage I
TCGA-4J-AA1J-01	10.8698	Tumor	CESC		TCGA-55-7911-11	Stage I
TCGA-C5-A7CH-01	11.6144	Tumor	CESC		TCGA-55-7913-01	Stage I
TCGA-C5-A8XH-01	12.0498	Tumor	CESC		TCGA-55-7995-01	Stage I
TCGA-JW-A69B-01	11.0279	Tumor	CESC		TCGA-55-8085-01	Stage I
TCGA-ZX-AA5X-01	11.1874	Tumor	CESC		TCGA-55-8089-01	Stage I
TCGA-VS-A9V0-01	11.2912	Tumor	CESC		TCGA-55-8090-01	Stage I
TCGA-EA-A97N-01	10.5705	Tumor	CESC		TCGA-55-8097-01	Stage I
TCGA-Q1-A73S-01	12.0291	Tumor	CESC		TCGA-55-8203-01	Stage I
TCGA-ZJ-AAXA-01	10.8052	Tumor	CESC		TCGA-55-8206-01	Stage I
TCGA-DS-A0VL-01	10.6763	Tumor	CESC		TCGA-55-8208-01	Stage I
TCGA-C5-A1BN-01	11.6713	Tumor	CESC		TCGA-55-8299-01	Stage I
TCGA-EK-A2IR-01	9.20213	Tumor	CESC		TCGA-55-8507-01	Stage I
TCGA-C5-A2M1-01	11.5101	Tumor	CESC		TCGA-55-8621-01	Stage I
TCGA-C5-A7CJ-01	10.4436	Tumor	CESC		TCGA-55-A491-01	Stage I
TCGA-EA-A1QT-01	11.0138	Tumor	CESC		TCGA-55-A492-01	Stage I
TCGA-VS-A957-01	10.3909	Tumor	CESC		TCGA-55-A4DF-01	Stage I
TCGA-JW-A5VK-01	12.1222	Tumor	CESC		TCGA-55-A4DG-01	Stage I
TCGA-EK-A2R7-01	10.2804	Tumor	CESC		TCGA-55-A57B-01	Stage I
TCGA-EA-A4BA-01	12.2924	Tumor	CESC		TCGA-64-1676-01	Stage I
TCGA-EA-A411-01	10.8137	Tumor	CESC		TCGA-64-1681-01	Stage I
TCGA-HM-A6W2-06	10.7574	Tumor	CESC		TCGA-67-3770-01	Stage I
TCGA-C5-A7UE-01	11.6955	Tumor	CESC		TCGA-67-3771-01	Stage I
TCGA-JW-A5VI-01	10.9975	Tumor	CESC		TCGA-67-6216-01	Stage I
TCGA-VS-A9UD-01	12.4137	Tumor	CESC		TCGA-69-7763-01	Stage I
TCGA-DS-A0VN-01	12.4583	Tumor	CESC		TCGA-69-7764-01	Stage I
TCGA-HM-A3JK-01	11.1091	Tumor	CESC		TCGA-69-8255-01	Stage I
TCGA-LP-A5U3-01	11.2878	Tumor	CESC		TCGA-73-4662-01	Stage I
TCGA-DG-A2KH-01	11.3971	Tumor	CESC		TCGA-73-4662-11	Stage I
TCGA-C5-A2LS-01	11.6434	Tumor	CESC		TCGA-73-7498-01	Stage I
TCGA-IR-A3LH-01	11.8118	Tumor	CESC		TCGA-78-7159-01	Stage I
TCGA-Q1-A5R3-01	14.5791	Tumor	CESC		TCGA-78-7162-01	Stage I
TCGA-MA-AA3X-01	11.5309	Tumor	CESC		TCGA-78-8655-01	Stage I
TCGA-VS-A954-01	10.9216	Tumor	CESC		TCGA-80-5608-01	Stage I
TCGA-EA-A3HS-01	10.2988	Tumor	CESC		TCGA-83-5908-01	Stage I
TCGA-EA-A3HR-01	10.9846	Tumor	CESC		TCGA-86-7953-01	Stage I
TCGA-ZJ-AB0H-01	11.8716	Tumor	CESC		TCGA-86-8076-01	Stage I
TCGA-JX-A3Q0-01	11.1052	Tumor	CESC		TCGA-86-8281-01	Stage I
TCGA-DS-A3LQ-01	11.6966	Tumor	CESC		TCGA-86-8668-01	Stage I
TCGA-EK-A2R8-01	12.0642	Tumor	CESC		TCGA-86-8669-01	Stage I
TCGA-FU-A3TX-01	9.89517	Tumor	CESC		TCGA-86-A456-01	Stage I
TCGA-EA-A556-01	11.0218	Tumor	CESC		TCGA-91-6828-01	Stage I
TCGA-VS-A9UO-01	10.4591	Tumor	CESC		TCGA-91-6828-11	Stage I
TCGA-EX-A3L1-01	11.6965	Tumor	CESC		TCGA-91-6835-01	Stage I
TCGA-C5-A7CM-01	10.9104	Tumor	CESC		TCGA-91-6835-11	Stage I
TCGA-ZJ-AAXF-01	10.1663	Tumor	CESC		TCGA-91-6840-01	Stage I
TCGA-2W-A8YY-01	10.7162	Tumor	CESC		TCGA-91-8497-01	Stage I
TCGA-VS-A9UR-01	10.7597	Tumor	CESC		TCGA-91-8499-01	Stage I
TCGA-C5-A7X3-01	13.2145	Tumor	CESC		TCGA-93-7347-01	Stage I
TCGA-HM-A4S6-01	11.5431	Tumor	CESC		TCGA-93-7348-01	Stage I
TCGA-FU-A770-01	11.0615	Tumor	CESC		TCGA-93-7348-11	Stage I
TCGA-VS-A9UC-01	11.4429	Tumor	CESC		TCGA-93-A4JO-01	Stage I
TCGA-DS-A1OC-01	10.0156	Tumor	CESC		TCGA-93-A4JQ-01	Stage I
TCGA-EX-A69M-01	11.1642	Tumor	CESC		TCGA-95-7043-01	Stage I
TCGA-C5-A1MK-01	11.3984	Tumor	CESC		TCGA-95-7944-01	Stage I
TCGA-JW-A5VJ-01	11.253	Tumor	CESC		TCGA-95-7947-01	Stage I
TCGA-EX-A1H6-01	11.4029	Tumor	CESC		TCGA-95-8039-01	Stage I
TCGA-EA-A3Y4-01	13.783	Tumor	CESC		TCGA-97-7546-01	Stage I
TCGA-JW-A5VL-01	11.4905	Tumor	CESC		TCGA-97-7553-01	Stage I
TCGA-EA-A1QS-01	11.3788	Tumor	CESC		TCGA-97-7938-01	Stage I
TCGA-EK-A2PM-01	11.6041	Tumor	CESC		TCGA-97-7941-01	Stage I
TCGA-JX-A3PZ-01	13.0195	Tumor	CESC		TCGA-97-8179-01	Stage I
TCGA-DG-A2KK-01	10.8795	Tumor	CESC		TCGA-97-A4M1-01	Stage I
TCGA-VS-A8QM-01	10.8268	Tumor	CESC		TCGA-97-A4M2-01	Stage I
TCGA-C5-A7CO-01	11.0576	Tumor	CESC		TCGA-97-A4M3-01	Stage I
TCGA-VS-A9UH-01	12.1613	Tumor	CESC		TCGA-97-A4M5-01	Stage I
TCGA-EA-A439-01	10.948	Tumor	CESC		TCGA-97-A4M6-01	Stage I
TCGA-EK-A3GJ-01	12.134	Tumor	CESC		TCGA-97-A4M7-01	Stage I
TCGA-EA-A3HQ-01	10.8747	Tumor	CESC		TCGA-99-8028-01	Stage I
TCGA-EA-A6QX-01	11.1786	Tumor	CESC		TCGA-99-8032-01	Stage I
TCGA-C5-A7UI-01	12.7551	Tumor	CESC		TCGA-99-AA5R-01	Stage I
TCGA-ZJ-AAXD-01	10.5173	Tumor	CESC		TCGA-J2-A4AD-01	Stage I
TCGA-LP-A4AV-01	13.4791	Tumor	CESC		TCGA-J2-A4AE-01	Stage I
TCGA-VS-A950-01	11.7329	Tumor	CESC		TCGA-J2-A4AG-01	Stage I
TCGA-C5-A3HD-01	11.348	Tumor	CESC		TCGA-L4-A4E6-01	Stage I
TCGA-DS-A5RQ-01	11.6309	Tumor	CESC		TCGA-L9-A443-01	Stage I
TCGA-VS-A9UP-01	10.1662	Tumor	CESC		TCGA-L9-A444-01	Stage I
TCGA-C5-A7CG-01	11.0136	Tumor	CESC		TCGA-MN-A4N4-01	Stage I
TCGA-MY-A5BD-01	11.3648	Tumor	CESC		TCGA-MN-A4N5-01	Stage I
TCGA-C5-A1M6-01	10.9756	Tumor	CESC		TCGA-MP-A4T2-01	Stage I
TCGA-VS-A8QF-01	10.8922	Tumor	CESC		TCGA-MP-A4TA-01	Stage I
TCGA-EK-A2RE-01	11.0974	Tumor	CESC		TCGA-MP-A4TH-01	Stage I
TCGA-UC-A7PG-01	10.3559	Tumor	CESC		TCGA-MP-A4TJ-01	Stage I
TCGA-VS-AA62-01	11.5505	Tumor	CESC		TCGA-NJ-A4YF-01	Stage I
TCGA-C5-A2M2-01	10.6434	Tumor	CESC		TCGA-NJ-A4YQ-01	Stage I
TCGA-MA-AA3Y-01	11.7281	Tumor	CESC		TCGA-NJ-A55R-01	Stage I
TCGA-MY-A913-01	11.104	Tumor	CESC		TCGA-O1-A52J-01	Stage I
TCGA-C5-A7CK-01	10.6955	Tumor	CESC		TCGA-S2-AA1A-01	Stage I
TCGA-UC-A7PI-01	10.1045	Tumor	CESC		TCGA-18-3406-01	Stage I
TCGA-C5-A7X5-01	12.3586	Tumor	CESC		TCGA-18-3406-11	Stage I
TCGA-DG-A2KJ-01	14.9305	Tumor	CESC		TCGA-18-3409-01	Stage I
TCGA-VS-A9V3-01	10.9699	Tumor	CESC		TCGA-18-3409-11	Stage I
TCGA-DS-A7WF-01	11.2814	Tumor	CESC		TCGA-18-4721-01	Stage I
TCGA-C5-A8XK-01	12.0009	Tumor	CESC		TCGA-18-4721-11	Stage I
TCGA-EA-A5FO-01	10.7269	Tumor	CESC		TCGA-21-1083-01	Stage I
TCGA-VS-A9UZ-01	10.065	Tumor	CESC		TCGA-21-A5DI-01	Stage I
TCGA-EK-A2IP-01	12.8031	Tumor	CESC		TCGA-22-1002-01	Stage I
TCGA-VS-A94W-01	10.9158	Tumor	CESC		TCGA-22-1005-01	Stage I
TCGA-DS-A1OB-01	11.7872	Tumor	CESC		TCGA-22-1017-01	Stage I
TCGA-EA-A410-01	11.5219	Tumor	CESC		TCGA-22-4609-01	Stage I
TCGA-EX-A8YF-01	11.1429	Tumor	CESC		TCGA-22-4609-11	Stage I
TCGA-EK-A2H0-01	11.768	Tumor	CESC		TCGA-22-4613-01	Stage I
TCGA-VS-A9UV-01	10.8947	Tumor	CESC		TCGA-22-4613-11	Stage I
TCGA-LP-A7HU-01	12.4673	Tumor	CESC		TCGA-22-5477-01	Stage I
TCGA-VS-A8EI-01	11.5459	Tumor	CESC		TCGA-22-5477-11	Stage I
TCGA-BI-A0VS-01	11.5985	Tumor	CESC		TCGA-22-5480-01	Stage I
TCGA-DS-A0VM-01	12.2682	Tumor	CESC		TCGA-22-5480-11	Stage I
TCGA-IR-A3LB-01	12.0613	Tumor	CESC		TCGA-22-5485-01	Stage I
TCGA-VS-A8EC-01	11.1769	Tumor	CESC		TCGA-22-5485-11	Stage I
TCGA-VS-A9V2-01	10.759	Tumor	CESC		TCGA-22-5489-01	Stage I
TCGA-EK-A3GN-01	11.8171	Tumor	CESC		TCGA-22-5489-11	Stage I
TCGA-IR-A3LA-01	10.8142	Tumor	CESC		TCGA-22-5491-01	Stage I
TCGA-C5-A7X8-01	11.7193	Tumor	CESC		TCGA-22-5491-11	Stage I
TCGA-EK-A2RL-01	11.8224	Tumor	CESC		TCGA-33-4582-01	Stage I
TCGA-C5-A0TN-01	12.314	Tumor	CESC		TCGA-33-4582-11	Stage I
TCGA-FU-A57G-01	11.784	Tumor	CESC		TCGA-33-4583-01	Stage I
TCGA-EK-A2PI-01	10.7958	Tumor	CESC		TCGA-33-4583-11	Stage I
TCGA-Q1-A73P-01	10.6974	Tumor	CESC		TCGA-33-AAS8-01	Stage I
TCGA-C5-A1MP-01	10.8525	Tumor	CESC		TCGA-33-AASD-01	Stage I
TCGA-VS-A8EL-01	12.0008	Tumor	CESC		TCGA-33-AASL-01	Stage I
TCGA-C5-A1BQ-01	12.2553	Tumor	CESC		TCGA-34-2600-01	Stage I
TCGA-ZJ-AAXI-01	11.6371	Tumor	CESC		TCGA-34-5231-01	Stage I
TCGA-FU-A23K-01	13.6228	Tumor	CESC		TCGA-34-5234-01	Stage I
TCGA-Q1-A6DT-01	11.0732	Tumor	CESC		TCGA-34-5927-01	Stage I
TCGA-EK-A2H1-01	12.9725	Tumor	CESC		TCGA-37-4129-01	Stage I
TCGA-C5-A1M5-01	11.1688	Tumor	CESC		TCGA-37-4130-01	Stage I
TCGA-EA-A44S-01	11.6694	Tumor	CESC		TCGA-37-4141-01	Stage I
TCGA-EA-A78R-01	12.6712	Tumor	CESC		TCGA-39-5011-01	Stage I
TCGA-C5-A7XC-01	10.702	Tumor	CESC		TCGA-39-5011-11	Stage I
TCGA-VS-A9V4-01	11.315	Tumor	CESC		TCGA-39-5031-01	Stage I
TCGA-EK-A2RA-01	13.5506	Tumor	CESC		TCGA-39-5031-11	Stage I
TCGA-EX-A1H5-01	11.0316	Tumor	CESC		TCGA-39-5035-01	Stage I
TCGA-VS-A953-01	12.174	Tumor	CESC		TCGA-39-5035-11	Stage I
TCGA-MA-AA3Z-01	10.4332	Tumor	CESC		TCGA-43-2578-01	Stage I
TCGA-VS-A959-01	10.7852	Tumor	CESC		TCGA-43-7656-01	Stage I
TCGA-FU-A3EO-01	13.0374	Tumor	CESC		TCGA-43-7657-01	Stage I
TCGA-BI-A20A-01	11.451	Tumor	CESC		TCGA-43-7657-11	Stage I
TCGA-DS-A1OD-01	11.5535	Tumor	CESC		TCGA-43-7658-01	Stage I
TCGA-C5-A1M9-01	12.4021	Tumor	CESC		TCGA-43-7658-11	Stage I
TCGA-MY-A5BF-11	11.2224	Normal	CESC		TCGA-43-8116-01	Stage I
TCGA-Q1-A6DW-01	10.5859	Tumor	CESC		TCGA-43-8118-01	Stage I
TCGA-C5-A3HF-01	11.1469	Tumor	CESC		TCGA-43-A56U-01	Stage I
TCGA-VS-A8Q9-01	12.0089	Tumor	CESC		TCGA-46-3765-01	Stage I
TCGA-Q1-A5R2-01	12.2273	Tumor	CESC		TCGA-46-3766-01	Stage I
TCGA-VS-A8Q8-01	12.0664	Tumor	CESC		TCGA-46-3767-01	Stage I
TCGA-C5-A1BJ-01	10.6156	Tumor	CESC		TCGA-52-7622-01	Stage I
TCGA-Q1-A6DV-01	11.248	Tumor	CESC		TCGA-56-5897-01	Stage I
TCGA-EK-A3GK-01	10.3582	Tumor	CESC		TCGA-56-5898-01	Stage I
TCGA-IR-A3LF-01	10.7372	Tumor	CESC		TCGA-56-8304-01	Stage I
TCGA-C5-A1M7-01	11.7486	Tumor	CESC		TCGA-56-8309-01	Stage I
TCGA-EK-A2PL-01	11.9007	Tumor	CESC		TCGA-56-8309-11	Stage I
TCGA-LP-A4AU-01	11.657	Tumor	CESC		TCGA-56-8626-01	Stage I
TCGA-ZJ-AAXJ-01	11.3979	Tumor	CESC		TCGA-56-8628-01	Stage I
TCGA-VS-A94Z-01	11.1061	Tumor	CESC		TCGA-56-A4ZJ-01	Stage I
TCGA-EK-A2GZ-01	11.7217	Tumor	CESC		TCGA-56-A5DR-01	Stage I
TCGA-JW-A852-01	13.4103	Tumor	CESC		TCGA-60-2706-01	Stage I
TCGA-VS-A9V5-01	10.9516	Tumor	CESC		TCGA-60-2715-01	Stage I
TCGA-ZJ-AAXB-01	12.3854	Tumor	CESC		TCGA-63-7020-01	Stage I
TCGA-EK-A2R9-01	11.6321	Tumor	CESC		TCGA-63-7021-01	Stage I
TCGA-C5-A3HE-01	11.5004	Tumor	CESC		TCGA-63-7022-01	Stage I
TCGA-ZJ-A8QR-01	11.6681	Tumor	CESC		TCGA-63-A5MH-01	Stage I
TCGA-EK-A2RC-01	11.5104	Tumor	CESC		TCGA-63-A5MY-01	Stage I
TCGA-C5-A1ML-01	11.7551	Tumor	CESC		TCGA-66-2757-01	Stage I
TCGA-FU-A5XV-01	10.3398	Tumor	CESC		TCGA-66-2786-01	Stage I
TCGA-EA-A43B-01	12.6944	Tumor	CESC		TCGA-66-2787-01	Stage I
TCGA-MA-AA42-01	11.9173	Tumor	CESC		TCGA-66-2787-11	Stage I
TCGA-VS-A9UJ-01	11.3613	Tumor	CESC		TCGA-68-7757-01	Stage I
TCGA-VS-A9V1-01	11.4675	Tumor	CESC		TCGA-68-8250-01	Stage I
TCGA-JW-AAVH-01	9.94805	Tumor	CESC		TCGA-77-8146-01	Stage I
TCGA-VS-A8EJ-01	12.556	Tumor	CESC		TCGA-77-8154-01	Stage I
TCGA-Q1-A73O-01	11.7231	Tumor	CESC		TCGA-77-A5G7-01	Stage I
TCGA-FU-A2QG-01	10.7546	Tumor	CESC		TCGA-85-7696-01	Stage I
TCGA-DS-A1O9-01	11.7832	Tumor	CESC		TCGA-85-7698-01	Stage I
TCGA-VS-A8QA-01	11.6153	Tumor	CESC		TCGA-85-7710-01	Stage I
TCGA-C5-A1MH-01	11.9643	Tumor	CESC		TCGA-85-7710-11	Stage I
TCGA-XS-A8TJ-01	10.9218	Tumor	CESC		TCGA-85-8048-01	Stage I
TCGA-C5-A1ME-01	12.9124	Tumor	CESC		TCGA-85-8072-01	Stage I
TCGA-C5-A2LZ-01	10.872	Tumor	CESC		TCGA-85-8287-01	Stage I
TCGA-HM-A3JJ-11	10.5787	Normal	CESC		TCGA-85-8350-01	Stage I
TCGA-GH-A9DA-01	11.3037	Tumor	CESC		TCGA-85-8355-01	Stage I
TCGA-VS-A8QH-01	10.935	Tumor	CESC		TCGA-85-8479-01	Stage I
TCGA-VS-A9U6-01	10.7828	Tumor	CESC		TCGA-85-8582-01	Stage I
TCGA-C5-A8YQ-01	10.0592	Tumor	CESC		TCGA-85-A4CL-01	Stage I
TCGA-DS-A1OA-01	11.0532	Tumor	CESC		TCGA-85-A513-01	Stage I
TCGA-HG-A2PA-01	10.6129	Tumor	CESC		TCGA-85-A5B5-01	Stage I
TCGA-EA-A3QD-01	12.0437	Tumor	CESC		TCGA-90-7766-01	Stage I
TCGA-C5-A7UC-01	11.598	Tumor	CESC		TCGA-94-7943-01	Stage I
TCGA-MA-AA43-01	11.1642	Tumor	CESC		TCGA-94-A4VJ-01	Stage I
TCGA-Q1-A73R-01	11.3324	Tumor	CESC		TCGA-96-7545-01	Stage I
TCGA-PN-A8MA-01	10.7378	Tumor	CESC		TCGA-96-8169-01	Stage I
TCGA-C5-A2LV-01	13.625	Tumor	CESC		TCGA-98-8021-01	Stage I
TCGA-VS-A9UQ-01	10.3771	Tumor	CESC		TCGA-98-8022-01	Stage I
TCGA-MY-A5BF-01	11.7966	Tumor	CESC		TCGA-98-A53C-01	Stage I
TCGA-JX-A3Q8-01	11.9103	Tumor	CESC		TCGA-98-A53H-01	Stage I
TCGA-VS-A9UM-01	10.2366	Tumor	CESC		TCGA-LA-A446-01	Stage I
TCGA-VS-A8EH-01	9.89922	Tumor	CESC		TCGA-NC-A5HH-01	Stage I
TCGA-LP-A4AW-01	11.6628	Tumor	CESC		TCGA-NK-A5CT-01	Stage I
TCGA-C5-A1MJ-01	10.7517	Tumor	CESC		TCGA-XC-AA0X-01	Stage I
TCGA-UC-A7PD-01	11.9118	Tumor	CESC		TCGA-LK-A4O0-01	Stage I
TCGA-EK-A2RK-01	11.9687	Tumor	CESC		TCGA-TS-A8AS-01	Stage I
TCGA-Q1-A5R1-01	10.9943	Tumor	CESC		TCGA-3A-A9IH-01	Stage I
TCGA-VS-A9U5-01	10.6199	Tumor	CESC		TCGA-3A-A9IX-01	Stage I
TCGA-EA-A3QE-01	11.1663	Tumor	CESC		TCGA-FB-AAQ6-01	Stage I
TCGA-EK-A3GM-01	11.3948	Tumor	CESC		TCGA-HZ-8519-01	Stage I
TCGA-EA-A3HT-01	11.5206	Tumor	CESC		TCGA-HZ-8638-01	Stage I
TCGA-IR-A3L7-01	9.7736	Tumor	CESC		TCGA-3N-A9WB-06	Stage I
TCGA-C5-A2LX-01	12.8784	Tumor	CESC		TCGA-D3-A2JF-06	Stage I
TCGA-MU-A51Y-01	11.0812	Tumor	CESC		TCGA-D3-A8GI-06	Stage I
TCGA-JX-A5QV-01	12.2447	Tumor	CESC		TCGA-EE-A17X-06	Stage I
TCGA-FU-A3HY-01	11.8745	Tumor	CESC		TCGA-EE-A29H-06	Stage I
TCGA-MU-A8JM-01	11.5848	Tumor	CESC		TCGA-EE-A2A6-06	Stage I
TCGA-RA-A741-01	11.1663	Tumor	CESC		TCGA-EE-A2GI-06	Stage I
TCGA-C5-A1BF-01	11.8179	Tumor	CESC		TCGA-EE-A2GJ-06	Stage I
TCGA-C5-A3HL-01	10.6221	Tumor	CESC		TCGA-EE-A2GU-06	Stage I
TCGA-EK-A2RN-01	11.4931	Tumor	CESC		TCGA-EE-A2MU-06	Stage I
TCGA-C5-A901-01	10.1393	Tumor	CESC		TCGA-EE-A3AE-06	Stage I
TCGA-VS-A9UI-01	10.9069	Tumor	CESC		TCGA-FR-A8YE-06	Stage I
TCGA-VS-A9UY-01	10.8541	Tumor	CESC		TCGA-FS-A1Z0-06	Stage I
TCGA-C5-A1MF-01	14.1513	Tumor	CESC		TCGA-GN-A9SD-06	Stage I
TCGA-VS-A9UL-01	11.2986	Tumor	CESC		TCGA-WE-AAA0-06	Stage I
TCGA-ZJ-AAXN-01	11.814	Tumor	CESC		TCGA-YD-A89C-06	Stage I
TCGA-ZJ-A8QQ-01	11.3337	Tumor	CESC		TCGA-Z2-AA3S-06	Stage I
TCGA-C5-A8XI-01	11.0633	Tumor	CESC		TCGA-Z2-AA3V-06	Stage I
TCGA-C5-A8XJ-01	10.1022	Tumor	CESC		TCGA-BR-7703-01	Stage I
TCGA-EA-A5ZF-01	10.3036	Tumor	CESC		TCGA-BR-7703-11	Stage I
TCGA-IR-A3LC-01	13.264	Tumor	CESC		TCGA-BR-8486-01	Stage I
TCGA-C5-A1BK-01	12.2713	Tumor	CESC		TCGA-CG-4443-01	Stage I
TCGA-DR-A0ZM-01	12.6854	Tumor	CESC		TCGA-CG-5726-01	Stage I
TCGA-EK-A2RB-01	12.2031	Tumor	CESC		TCGA-F1-6875-01	Stage I
TCGA-VS-A8EB-01	11.4128	Tumor	CESC		TCGA-HF-7134-01	Stage I
TCGA-VS-A94Y-01	12.4656	Tumor	CESC		TCGA-HU-8244-01	Stage I
TCGA-ZJ-AAX8-01	10.5796	Tumor	CESC		TCGA-HU-8610-01	Stage I
TCGA-VS-A8QC-01	11.3087	Tumor	CESC		TCGA-HU-A4G6-01	Stage I
TCGA-C5-A907-01	12.7202	Tumor	CESC		TCGA-HU-A4G9-01	Stage I
TCGA-EK-A2RM-01	11.8183	Tumor	CESC		TCGA-HU-A4G9-11	Stage I
[truncated: 9,008 more rows]

## Sheet: OS-univariate cox
id	OS	time	TMSB10	Type	CancerType		cancer	HR	HR.95L	HR.95H	pvalue
TCGA-OR-A5KZ-01	1	0.342466	9.86871	Tumor	ACC		ACC	2.08911	1.50268	2.90439	1.17e-05
TCGA-OR-A5LC-01	1	0.435616	10.0311	Tumor	ACC		BLCA	0.86401	0.736127	1.01411	0.0736914
TCGA-P6-A5OF-01	1	0.567123	10.6279	Tumor	ACC		BRCA	0.990672	0.830642	1.18153	0.916967
TCGA-OR-A5K9-01	1	0.942466	10.3631	Tumor	ACC		CESC	1.07111	0.835335	1.37344	0.588114
TCGA-OR-A5J5-01	1	1	10.6777	Tumor	ACC		CHOL	1.02573	0.609551	1.72606	0.923779
TCGA-P6-A5OG-01	1	1.04932	12.3824	Tumor	ACC		COAD	1.0429	0.741241	1.46731	0.809475
TCGA-OR-A5JS-01	0	1.04932	8.5008	Tumor	ACC		DLBC	0.970095	0.425871	2.20979	0.942377
TCGA-OR-A5KY-01	1	1.07123	10.9823	Tumor	ACC		ESCA	0.967699	0.683797	1.36947	0.852978
TCGA-OR-A5JP-01	0	1.27123	9.33365	Tumor	ACC		GBM	1.23885	0.9961	1.54075	0.054249
TCGA-OR-A5J7-01	1	1.34247	10.2905	Tumor	ACC		HNSC	1.05834	0.897561	1.24793	0.500007
TCGA-OR-A5JJ-01	1	1.34247	9.29761	Tumor	ACC		KICH	1.53652	0.604607	3.90482	0.366744
TCGA-OR-A5K5-01	1	1.36438	10.4242	Tumor	ACC		KIRC	1.44703	1.18938	1.7605	0.000221131
TCGA-OR-A5JG-01	1	1.48219	10.0642	Tumor	ACC		KIRP	0.980037	0.697419	1.37718	0.907515
TCGA-OR-A5LT-01	0	1.50411	8.90431	Tumor	ACC		LAML	1.16872	0.846644	1.61333	0.343194
TCGA-OR-A5JB-01	1	1.50959	12.8527	Tumor	ACC		LGG	1.92906	1.60726	2.31529	1.71e-12
TCGA-OR-A5JY-01	1	1.51233	8.15854	Tumor	ACC		LIHC	1.14198	1.0261	1.27094	0.0150145
TCGA-OR-A5JM-01	1	1.53973	10.3625	Tumor	ACC		LUAD	1.20115	1.00685	1.43293	0.0417659
TCGA-OR-A5J8-01	1	1.5863	12.6471	Tumor	ACC		LUSC	1.0342	0.857769	1.24692	0.724556
TCGA-PK-A5H9-01	0	1.68767	7.72805	Tumor	ACC		MESO	1.66536	1.15951	2.39189	0.00575948
TCGA-OR-A5LE-01	1	1.8137	8.18022	Tumor	ACC		OV	0.833783	0.699627	0.993664	0.0422571
TCGA-OR-A5LA-01	0	1.96986	10.0578	Tumor	ACC		PAAD	1.43892	1.11935	1.84971	0.00451264
TCGA-OR-A5K8-01	0	2.05205	10.1776	Tumor	ACC		PCPG	0.666836	0.257103	1.72954	0.40467
TCGA-PA-A5YG-01	0	2.07123	9.15585	Tumor	ACC		PRAD	1.07575	0.893457	1.29523	0.440856
TCGA-OR-A5JZ-01	0	2.25205	7.9864	Tumor	ACC		READ	1.27591	0.695737	2.33989	0.431
TCGA-OR-A5LR-01	0	2.33699	7.82991	Tumor	ACC		SARC	1.11257	0.939528	1.31749	0.216174
TCGA-OR-A5L6-01	0	2.3589	9.56751	Tumor	ACC		SKCM	0.837888	0.700319	1.00248	0.0532485
TCGA-OR-A5L9-01	0	2.3863	8.67122	Tumor	ACC		STAD	1.10541	0.906544	1.34791	0.321992
TCGA-OR-A5L8-01	0	2.42466	7.81412	Tumor	ACC		TGCT	1.13665	0.261037	4.94935	0.864509
TCGA-OR-A5JT-01	0	2.48493	8.67176	Tumor	ACC		THCA	0.600748	0.369677	0.976253	0.0396883
TCGA-OR-A5JA-01	1	2.52603	9.98301	Tumor	ACC		THYM	0.80522	0.422484	1.53468	0.51032
TCGA-OR-A5JX-01	0	2.60274	10.593	Tumor	ACC		UCEC	0.814079	0.614879	1.07781	0.150829
TCGA-OR-A5L4-01	0	2.64932	8.65747	Tumor	ACC		UCS	0.949538	0.622315	1.44882	0.810184
TCGA-OR-A5K2-01	1	2.72329	10.8771	Tumor	ACC		UVM	2.35803	1.05322	5.2793	0.0369724
TCGA-OR-A5K0-01	0	2.81918	8.80173	Tumor	ACC
TCGA-OR-A5K4-01	0	2.96438	7.04137	Tumor	ACC
TCGA-OR-A5LS-01	0	3.00274	8.21381	Tumor	ACC
TCGA-OR-A5JQ-01	0	3.02192	10.0024	Tumor	ACC
TCGA-OR-A5LJ-01	1	3.0274	10.5878	Tumor	ACC
TCGA-OU-A5PI-01	0	3.20822	8.99052	Tumor	ACC
TCGA-OR-A5JO-01	0	3.27123	10.8439	Tumor	ACC
TCGA-OR-A5LD-01	1	3.27945	10.4001	Tumor	ACC
TCGA-PK-A5HA-01	0	3.29041	9.37937	Tumor	ACC
TCGA-OR-A5LB-01	1	3.29863	8.57994	Tumor	ACC
TCGA-PK-A5HB-01	0	3.54247	9.92379	Tumor	ACC
TCGA-OR-A5L5-01	0	3.60822	8.97085	Tumor	ACC
TCGA-OR-A5J9-01	0	3.70411	8.75159	Tumor	ACC
TCGA-OR-A5J1-01	1	3.71233	10.6204	Tumor	ACC
TCGA-OR-A5KX-01	0	3.73699	9.75021	Tumor	ACC
TCGA-OR-A5KO-01	0	3.87397	10.5566	Tumor	ACC
TCGA-OR-A5K6-01	0	4.09041	9.77676	Tumor	ACC
TCGA-OR-A5JK-01	0	4.10137	9.49175	Tumor	ACC
TCGA-OR-A5LG-01	0	4.35342	9.60542	Tumor	ACC
TCGA-OR-A5LL-01	1	4.41918	9.72021	Tumor	ACC
TCGA-OR-A5J2-01	1	4.59452	9.48383	Tumor	ACC
TCGA-OR-A5JC-01	1	4.79452	9.19911	Tumor	ACC
TCGA-OR-A5LP-01	0	5.08767	9.5726	Tumor	ACC
TCGA-OR-A5LM-01	0	5.09041	9.20997	Tumor	ACC
TCGA-OR-A5JF-01	0	5.52055	9.55294	Tumor	ACC
TCGA-OR-A5JV-01	0	5.54247	8.39499	Tumor	ACC
TCGA-OR-A5JL-01	0	5.63288	7.77904	Tumor	ACC
TCGA-OR-A5KW-01	0	5.68767	10.3245	Tumor	ACC
TCGA-OR-A5J3-01	0	5.72877	10.61	Tumor	ACC
TCGA-OR-A5JE-01	1	5.76712	10.5599	Tumor	ACC
TCGA-OR-A5JW-01	0	6.03288	8.87568	Tumor	ACC
TCGA-OR-A5JI-01	0	6.3863	10.6065	Tumor	ACC
TCGA-OR-A5LN-01	0	6.41644	8.8198	Tumor	ACC
TCGA-OR-A5LH-01	1	6.53425	8.69933	Tumor	ACC
TCGA-OR-A5LO-01	1	6.58904	8.36865	Tumor	ACC
TCGA-OR-A5J6-01	0	7.40548	9.63123	Tumor	ACC
TCGA-OR-A5LK-01	0	7.50685	10.0562	Tumor	ACC
TCGA-OR-A5KT-01	0	7.93151	10.2235	Tumor	ACC
TCGA-OR-A5JD-01	0	8.32329	8.45142	Tumor	ACC
TCGA-OR-A5K1-01	0	9.01096	8.57875	Tumor	ACC
TCGA-OR-A5K3-01	0	9.49315	8.14704	Tumor	ACC
TCGA-PK-A5H8-01	0	9.92603	8.95331	Tumor	ACC
TCGA-OR-A5JR-01	0	10.1041	8.70249	Tumor	ACC
TCGA-OR-A5KV-01	0	10.6247	9.33818	Tumor	ACC
TCGA-OR-A5L3-01	0	12.6795	8.16506	Tumor	ACC
TCGA-OR-A5KU-01	0	12.8027	9.53115	Tumor	ACC
TCGA-E7-A8O8-01	0	0.0356164	10.0389	Tumor	BLCA
TCGA-GC-A4ZW-01	0	0.0410959	11.3536	Tumor	BLCA
TCGA-E7-A5KE-01	0	0.0465753	9.81759	Tumor	BLCA
TCGA-4Z-AA80-01	1	0.0520548	11.3562	Tumor	BLCA
TCGA-YC-A9TC-01	1	0.0547945	11.9176	Tumor	BLCA
TCGA-E7-A5KF-01	0	0.0547945	11.0248	Tumor	BLCA
TCGA-E7-A7DU-01	0	0.0767123	11.3675	Tumor	BLCA
TCGA-KQ-A41S-01	0	0.0958904	12.0099	Tumor	BLCA
TCGA-E7-A7DV-01	0	0.10137	12.7773	Tumor	BLCA
TCGA-H4-A2HO-01	0	0.126027	10.8481	Tumor	BLCA
TCGA-K4-A6FZ-01	0	0.150685	11.3734	Tumor	BLCA
TCGA-CU-A5W6-01	1	0.153425	10.9744	Tumor	BLCA
TCGA-S5-A6DX-01	1	0.153425	12.5002	Tumor	BLCA
TCGA-XF-A8HH-01	1	0.156164	8.84382	Tumor	BLCA
TCGA-C4-A0F0-01	0	0.161644	12.8503	Tumor	BLCA
TCGA-C4-A0F7-01	1	0.169863	9.14015	Tumor	BLCA
TCGA-XF-A9T6-01	0	0.175342	12.3587	Tumor	BLCA
TCGA-GD-A3OP-01	0	0.175342	9.40506	Tumor	BLCA
TCGA-DK-A1A5-01	1	0.178082	11.202	Tumor	BLCA
TCGA-GD-A6C6-01	0	0.183562	14.6517	Tumor	BLCA
TCGA-XF-A9T3-01	0	0.186301	12.0438	Tumor	BLCA
TCGA-E7-A4XJ-01	1	0.186301	10.9647	Tumor	BLCA
TCGA-FD-A6TF-01	1	0.189041	11.8289	Tumor	BLCA
TCGA-5N-A9KI-01	1	0.208219	12.262	Tumor	BLCA
TCGA-BL-A13J-01	1	0.221918	9.47402	Tumor	BLCA
TCGA-FD-A62N-01	0	0.224658	12.0921	Tumor	BLCA
TCGA-K4-A4AB-01	1	0.230137	10.9553	Tumor	BLCA
TCGA-ZF-AA4N-01	1	0.241096	11.4741	Tumor	BLCA
TCGA-C4-A0F1-01	0	0.243836	12.3476	Tumor	BLCA
TCGA-XF-AAMT-01	1	0.246575	11.566	Tumor	BLCA
TCGA-FD-A6TG-01	1	0.254795	10.6377	Tumor	BLCA
TCGA-GD-A3OQ-01	0	0.260274	11.9232	Tumor	BLCA
TCGA-XF-A9SJ-01	1	0.268493	12.6641	Tumor	BLCA
TCGA-FT-A3EE-01	1	0.271233	11.8299	Tumor	BLCA
TCGA-K4-A3WU-01	0	0.287671	10.3289	Tumor	BLCA
TCGA-ZF-A9RE-01	1	0.290411	10.7936	Tumor	BLCA
TCGA-FD-A43X-01	0	0.30137	10.6913	Tumor	BLCA
TCGA-UY-A9PF-01	0	0.320548	9.41276	Tumor	BLCA
TCGA-XF-AAN8-01	1	0.323288	12.0101	Tumor	BLCA
TCGA-FD-A3B7-01	1	0.334247	11.7585	Tumor	BLCA
TCGA-XF-A9ST-01	1	0.350685	10.0389	Tumor	BLCA
TCGA-E7-A6MD-01	0	0.353425	11.4392	Tumor	BLCA
TCGA-FD-A6TH-01	1	0.358904	11.0441	Tumor	BLCA
TCGA-BT-A3PH-01	1	0.389041	9.08856	Tumor	BLCA
TCGA-GU-A767-01	1	0.394521	12.1384	Tumor	BLCA
TCGA-DK-A3IK-01	1	0.4	10.1591	Tumor	BLCA
TCGA-CU-A0YO-01	1	0.408219	10.4161	Tumor	BLCA
TCGA-BT-A20V-01	1	0.421918	12.0714	Tumor	BLCA
TCGA-BT-A20R-01	1	0.421918	12.3865	Tumor	BLCA
TCGA-CU-A3QU-01	0	0.432877	11.1142	Tumor	BLCA
TCGA-FD-A5BV-01	1	0.446575	10.4629	Tumor	BLCA
TCGA-E7-A3Y1-01	0	0.446575	11.0458	Tumor	BLCA
TCGA-FD-A3SO-01	1	0.460274	10.8042	Tumor	BLCA
TCGA-ZF-AA5N-01	1	0.460274	11.3188	Tumor	BLCA
TCGA-FD-A5BX-01	1	0.473973	12.045	Tumor	BLCA
TCGA-XF-A9SU-01	1	0.49863	11.7351	Tumor	BLCA
TCGA-FD-A6TC-01	0	0.512329	11.0546	Tumor	BLCA
TCGA-UY-A9PE-01	0	0.517808	11.8585	Tumor	BLCA
TCGA-FD-A62P-01	1	0.523288	11.3678	Tumor	BLCA
TCGA-BT-A0S7-01	1	0.547945	9.79217	Tumor	BLCA
TCGA-XF-A8HC-01	1	0.547945	9.58224	Tumor	BLCA
TCGA-BL-A3JM-01	1	0.561644	9.80109	Tumor	BLCA
TCGA-XF-AAMX-01	1	0.564384	10.478	Tumor	BLCA
TCGA-G2-AA3C-01	1	0.578082	13.5369	Tumor	BLCA
TCGA-GU-AATQ-01	1	0.583562	10.7597	Tumor	BLCA
TCGA-FD-A62O-01	1	0.591781	10.2012	Tumor	BLCA
TCGA-G2-A3IB-01	1	0.60274	11.3326	Tumor	BLCA
TCGA-BL-A13I-01	1	0.610959	10.7927	Tumor	BLCA
TCGA-GD-A76B-01	1	0.613699	11.5363	Tumor	BLCA
TCGA-GU-A762-01	1	0.635616	12.5735	Tumor	BLCA
TCGA-XF-AAML-01	1	0.635616	12.2481	Tumor	BLCA
TCGA-DK-A2I2-01	1	0.649315	12.5436	Tumor	BLCA
TCGA-E7-A97Q-01	1	0.673973	9.34832	Tumor	BLCA
TCGA-DK-A3IM-01	1	0.679452	11.8403	Tumor	BLCA
TCGA-DK-A3IN-01	1	0.684932	11.6719	Tumor	BLCA
TCGA-FD-A5BY-01	0	0.687671	11.4039	Tumor	BLCA
TCGA-BT-A20X-01	1	0.687671	12.2095	Tumor	BLCA
TCGA-XF-AAMW-01	1	0.693151	11.947	Tumor	BLCA
TCGA-BT-A20W-01	1	0.69589	11.0914	Tumor	BLCA
TCGA-2F-A9KW-01	1	0.69589	9.99744	Tumor	BLCA
TCGA-GV-A3QH-01	1	0.706849	11.1201	Tumor	BLCA
TCGA-ZF-AA56-01	1	0.709589	10.9804	Tumor	BLCA
TCGA-GV-A40E-01	1	0.715068	12.5972	Tumor	BLCA
TCGA-ZF-AA4U-01	1	0.717808	11.7237	Tumor	BLCA
TCGA-FJ-A871-01	1	0.745205	13.0918	Tumor	BLCA
TCGA-FD-A3B5-01	1	0.745205	11.6078	Tumor	BLCA
TCGA-C4-A0EZ-01	1	0.747945	11.4687	Tumor	BLCA
TCGA-HQ-A5ND-01	1	0.750685	11.098	Tumor	BLCA
TCGA-K4-A5RH-01	0	0.756164	11.8594	Tumor	BLCA
TCGA-K4-A4AC-01	1	0.761644	11.3428	Tumor	BLCA
TCGA-YC-A8S6-01	0	0.80274	11.271	Tumor	BLCA
TCGA-DK-A3IV-01	1	0.805479	10.2626	Tumor	BLCA
TCGA-FD-A6TI-01	1	0.805479	10.026	Tumor	BLCA
TCGA-BT-A3PK-01	1	0.830137	11.7674	Tumor	BLCA
TCGA-4Z-AA86-01	1	0.852055	12.0353	Tumor	BLCA
TCGA-DK-A3WX-01	1	0.879452	11.2535	Tumor	BLCA
TCGA-FJ-A3ZE-01	1	0.887671	9.50007	Tumor	BLCA
TCGA-GU-AATO-01	1	0.887671	13.2937	Tumor	BLCA
TCGA-FD-A5BT-01	1	0.89863	13.0825	Tumor	BLCA
TCGA-FD-A6TK-01	0	0.90411	11.9718	Tumor	BLCA
TCGA-GU-A42P-01	1	0.909589	11.0063	Tumor	BLCA
TCGA-CF-A47S-01	0	0.912329	11.2667	Tumor	BLCA
TCGA-FT-A61P-01	0	0.923288	11.7329	Tumor	BLCA
TCGA-DK-AA75-01	1	0.931507	13.8647	Tumor	BLCA
TCGA-XF-AAMH-01	1	0.942466	11.9066	Tumor	BLCA
TCGA-GU-A42Q-01	1	0.942466	11.4608	Tumor	BLCA
TCGA-CF-A8HY-01	0	0.945205	12.7905	Tumor	BLCA
TCGA-CF-A8HX-01	0	0.945205	10.5893	Tumor	BLCA
TCGA-K4-A5RI-01	1	0.975342	11.2061	Tumor	BLCA
TCGA-K4-AAQO-01	0	0.983562	10.4367	Tumor	BLCA
TCGA-CF-A9FF-01	0	0.989041	11.0593	Tumor	BLCA
TCGA-KQ-A41Q-01	0	0.989041	10.1041	Tumor	BLCA
TCGA-XF-A9SW-01	1	0.991781	11.2973	Tumor	BLCA
TCGA-YF-AA3L-01	0	0.99726	11.6985	Tumor	BLCA
TCGA-2F-A9KP-01	1	0.99726	9.09184	Tumor	BLCA
TCGA-CF-A5UA-01	0	1	11.5527	Tumor	BLCA
TCGA-DK-AA76-01	0	1.00274	11.4351	Tumor	BLCA
TCGA-CF-A47W-01	0	1.00822	12.0101	Tumor	BLCA
TCGA-CF-A7I0-01	0	1.00822	9.38669	Tumor	BLCA
TCGA-CF-A3MG-01	0	1.01096	9.90803	Tumor	BLCA
TCGA-HQ-A5NE-01	1	1.0137	10.6415	Tumor	BLCA
TCGA-BT-A20O-01	1	1.0137	11.3001	Tumor	BLCA
TCGA-CF-A3MI-01	0	1.0137	10.1431	Tumor	BLCA
TCGA-PQ-A6FI-01	0	1.01918	12.6595	Tumor	BLCA
TCGA-ZF-AA5P-01	0	1.01918	10.8586	Tumor	BLCA
TCGA-CF-A47Y-01	0	1.02192	10.7366	Tumor	BLCA
TCGA-FD-A6TE-01	0	1.03014	11.1745	Tumor	BLCA
TCGA-BL-A5ZZ-01	0	1.03288	11.4131	Tumor	BLCA
TCGA-CF-A47V-01	0	1.03836	10.4391	Tumor	BLCA
TCGA-CF-A1HS-01	0	1.04658	12.2906	Tumor	BLCA
TCGA-CF-A3MF-01	0	1.04932	9.18647	Tumor	BLCA
TCGA-CF-A47X-01	0	1.05205	10.0636	Tumor	BLCA
TCGA-FD-A3B8-01	0	1.05205	11.4595	Tumor	BLCA
TCGA-FJ-A3Z9-01	1	1.05479	11.9543	Tumor	BLCA
TCGA-CF-A47T-01	1	1.05479	11.3848	Tumor	BLCA
TCGA-FD-A6TD-01	1	1.05753	12.6247	Tumor	BLCA
TCGA-XF-A9SV-01	1	1.06301	9.75877	Tumor	BLCA
TCGA-CF-A1HR-01	0	1.06575	9.98805	Tumor	BLCA
TCGA-FD-A3SS-01	1	1.07123	12.0754	Tumor	BLCA
TCGA-CU-A0YN-01	1	1.07671	11.085	Tumor	BLCA
TCGA-E7-A85H-01	0	1.07945	12.1507	Tumor	BLCA
TCGA-CF-A3MH-01	0	1.09041	11.7774	Tumor	BLCA
TCGA-CF-A9FM-01	0	1.09041	10.446	Tumor	BLCA
TCGA-CF-A5U8-01	0	1.09315	11.2611	Tumor	BLCA
TCGA-BT-A0YX-01	1	1.09589	11.0635	Tumor	BLCA
TCGA-FD-A62S-01	1	1.11233	11.2264	Tumor	BLCA
TCGA-ZF-A9RD-01	1	1.11781	12.0502	Tumor	BLCA
TCGA-MV-A51V-01	0	1.12329	10.6249	Tumor	BLCA
TCGA-CU-A72E-01	1	1.13151	12.0141	Tumor	BLCA
TCGA-DK-A3IL-01	1	1.13151	11.4188	Tumor	BLCA
TCGA-DK-AA6Q-01	1	1.13151	11.0711	Tumor	BLCA
TCGA-DK-AA6W-01	1	1.13699	11.292	Tumor	BLCA
TCGA-YF-AA3M-01	0	1.13699	11.4951	Tumor	BLCA
TCGA-DK-AA71-01	0	1.13699	11.2216	Tumor	BLCA
TCGA-E7-A7PW-01	0	1.13973	13.124	Tumor	BLCA
TCGA-XF-A9T8-01	1	1.14521	12.3426	Tumor	BLCA
TCGA-CF-A27C-01	0	1.16438	10.4696	Tumor	BLCA
TCGA-E7-A7XN-01	0	1.1726	12.3771	Tumor	BLCA
TCGA-GC-A3RD-01	0	1.1726	9.5835	Tumor	BLCA
TCGA-R3-A69X-01	0	1.1863	9.70616	Tumor	BLCA
TCGA-GV-A3JV-01	1	1.18904	9.78572	Tumor	BLCA
TCGA-E7-A97P-01	1	1.19726	12.7699	Tumor	BLCA
TCGA-BT-A20T-01	1	1.2411	11.634	Tumor	BLCA
TCGA-XF-A9SP-01	1	1.24384	11.4123	Tumor	BLCA
TCGA-BT-A20U-01	1	1.24658	10.1039	Tumor	BLCA
TCGA-FD-A43S-01	0	1.24658	12.1124	Tumor	BLCA
TCGA-DK-AA6P-01	0	1.25205	10.9687	Tumor	BLCA
TCGA-4Z-AA84-01	0	1.26027	11.6732	Tumor	BLCA
TCGA-CU-A0YR-01	1	1.26027	9.5249	Tumor	BLCA
TCGA-LC-A66R-01	0	1.27671	11.6464	Tumor	BLCA
TCGA-E7-A8O7-01	0	1.27671	11.0919	Tumor	BLCA
TCGA-DK-AA6X-01	0	1.27945	10.716	Tumor	BLCA
TCGA-XF-A8HG-01	1	1.27945	7.28476	Tumor	BLCA
TCGA-E5-A4TZ-01	1	1.27945	10.602	Tumor	BLCA
TCGA-K4-A6MB-01	0	1.28493	10.5307	Tumor	BLCA
TCGA-LT-A5Z6-01	0	1.29863	9.80461	Tumor	BLCA
TCGA-FD-A43Y-01	1	1.29863	11.798	Tumor	BLCA
TCGA-DK-A1AG-01	0	1.30137	11.6675	Tumor	BLCA
TCGA-DK-A6B2-01	0	1.30685	11.0504	Tumor	BLCA
TCGA-GU-A766-01	0	1.31507	12.3049	Tumor	BLCA
TCGA-GC-A3OO-01	0	1.31781	10.7502	Tumor	BLCA
TCGA-GC-A3RC-01	0	1.32603	11.6863	Tumor	BLCA
TCGA-G2-A2EK-01	0	1.32877	9.36917	Tumor	BLCA
TCGA-XF-A9SK-01	1	1.33151	11.395	Tumor	BLCA
TCGA-DK-A1AE-01	0	1.34521	9.68627	Tumor	BLCA
TCGA-BT-A2LB-01	1	1.34795	12.0961	Tumor	BLCA
TCGA-XF-A9T4-01	1	1.35616	11.6666	Tumor	BLCA
TCGA-4Z-AA7M-01	0	1.35616	10.4613	Tumor	BLCA
TCGA-K4-A83P-01	0	1.35616	11.3689	Tumor	BLCA
TCGA-S5-AA26-01	0	1.37808	10.2898	Tumor	BLCA
TCGA-PQ-A6FN-01	0	1.38904	13.0565	Tumor	BLCA
TCGA-DK-A1AB-01	1	1.39178	11.7771	Tumor	BLCA
TCGA-E7-A519-01	0	1.39178	13.469	Tumor	BLCA
TCGA-4Z-AA7Q-01	1	1.39726	11.196	Tumor	BLCA
TCGA-FD-A3B4-01	1	1.39726	11.6785	Tumor	BLCA
TCGA-4Z-AA7O-01	0	1.40274	10.3929	Tumor	BLCA
TCGA-BT-A2LA-01	0	1.43014	10.9768	Tumor	BLCA
TCGA-4Z-AA7R-01	1	1.43014	12.7505	Tumor	BLCA
TCGA-FJ-A3ZF-01	0	1.43562	12.6056	Tumor	BLCA
TCGA-5N-A9KM-01	1	1.45205	10.113	Tumor	BLCA
TCGA-G2-A3VY-01	0	1.46849	11.519	Tumor	BLCA
TCGA-UY-A78K-01	1	1.46849	12.0859	Tumor	BLCA
TCGA-DK-A1AF-01	0	1.46849	11.4686	Tumor	BLCA
TCGA-DK-A3IQ-01	1	1.47671	11.0402	Tumor	BLCA
TCGA-K4-A5RJ-01	0	1.47671	12.3307	Tumor	BLCA
TCGA-GC-A3WC-01	0	1.47945	10.4447	Tumor	BLCA
TCGA-UY-A9PD-01	0	1.48493	11.9674	Tumor	BLCA
TCGA-BT-A20P-01	1	1.49041	11.068	Tumor	BLCA
TCGA-XF-A8HI-01	1	1.49041	11.1014	Tumor	BLCA
TCGA-DK-A2I1-01	0	1.49589	11.1775	Tumor	BLCA
TCGA-FD-A3SM-01	1	1.49863	11.1915	Tumor	BLCA
TCGA-DK-A3X2-01	1	1.49863	10.366	Tumor	BLCA
TCGA-FD-A5C0-01	1	1.50685	10.9746	Tumor	BLCA
TCGA-DK-A1A7-01	0	1.53425	11.1268	Tumor	BLCA
TCGA-CU-A3KJ-01	0	1.53973	12.0192	Tumor	BLCA
TCGA-CF-A9FL-01	1	1.54795	11.1577	Tumor	BLCA
TCGA-XF-AAN7-01	1	1.54795	11.8996	Tumor	BLCA
TCGA-FD-A6TB-01	0	1.56712	10.9405	Tumor	BLCA
TCGA-DK-AA6T-01	0	1.56712	11.588	Tumor	BLCA
TCGA-YC-A89H-01	0	1.56986	11.2353	Tumor	BLCA
TCGA-XF-A9T2-01	1	1.57534	11.7002	Tumor	BLCA
TCGA-GU-A42R-01	1	1.58082	10.6419	Tumor	BLCA
TCGA-DK-A1AA-01	0	1.58356	11.1846	Tumor	BLCA
TCGA-DK-AA6U-01	0	1.58356	11.7367	Tumor	BLCA
TCGA-BT-A20J-01	1	1.5863	11.6013	Tumor	BLCA
TCGA-GV-A40G-01	0	1.58904	9.31851	Tumor	BLCA
TCGA-GV-A3JX-01	0	1.59178	11.2576	Tumor	BLCA
TCGA-GC-A3RB-01	0	1.59452	11.1579	Tumor	BLCA
TCGA-FD-A5BU-01	0	1.61096	11.0543	Tumor	BLCA
TCGA-H4-A2HQ-01	0	1.61644	10.7764	Tumor	BLCA
TCGA-ZF-AA54-01	1	1.61644	11.8426	Tumor	BLCA
TCGA-BT-A20Q-01	1	1.62466	10.6314	Tumor	BLCA
TCGA-ZF-AA4T-01	1	1.6411	11.4593	Tumor	BLCA
TCGA-FD-A3SR-01	1	1.64932	11.4636	Tumor	BLCA
TCGA-GV-A3JZ-01	0	1.65205	11.9339	Tumor	BLCA
TCGA-GU-A764-01	0	1.67123	12.8594	Tumor	BLCA
TCGA-G2-A3IE-01	1	1.67671	10.685	Tumor	BLCA
TCGA-ZF-A9RN-01	1	1.68493	13.1534	Tumor	BLCA
TCGA-GV-A3QF-01	1	1.69041	10.9924	Tumor	BLCA
TCGA-DK-AA77-01	0	1.69315	11.7795	Tumor	BLCA
TCGA-BT-A2LD-01	1	1.70685	12.029	Tumor	BLCA
TCGA-GC-A3I6-01	1	1.72603	10.6013	Tumor	BLCA
TCGA-DK-A3WW-01	0	1.73425	12.9037	Tumor	BLCA
TCGA-FD-A43U-01	0	1.74247	12.2806	Tumor	BLCA
TCGA-GD-A3OS-01	0	1.74795	10.6926	Tumor	BLCA
TCGA-XF-A9SY-01	0	1.75342	11.768	Tumor	BLCA
TCGA-LT-A8JT-01	0	1.75616	10.2372	Tumor	BLCA
TCGA-ZF-A9R2-01	0	1.7589	11.2567	Tumor	BLCA
TCGA-K4-A3WV-01	0	1.76986	11.9357	Tumor	BLCA
TCGA-DK-A3IT-01	0	1.77534	10.292	Tumor	BLCA
TCGA-GV-A3JW-01	0	1.77808	10.539	Tumor	BLCA
TCGA-GC-A3BM-01	1	1.78356	9.70312	Tumor	BLCA
TCGA-ZF-A9R7-01	0	1.82192	11.7286	Tumor	BLCA
TCGA-DK-A1A3-01	1	1.82192	11.2405	Tumor	BLCA
TCGA-E7-A4IJ-01	1	1.84658	12.1191	Tumor	BLCA
TCGA-ZF-A9R0-01	1	1.86301	10.6929	Tumor	BLCA
TCGA-FD-A3N5-01	1	1.87671	11.4918	Tumor	BLCA
TCGA-UY-A78M-01	1	1.89041	12.2596	Tumor	BLCA
TCGA-GV-A6ZA-01	0	1.89315	11.088	Tumor	BLCA
TCGA-G2-A2EC-01	1	1.90685	10.8484	Tumor	BLCA
TCGA-FD-A43N-01	0	1.91507	12.2227	Tumor	BLCA
TCGA-C4-A0F6-01	0	1.91781	10.4536	Tumor	BLCA
TCGA-DK-A3IU-01	1	1.93425	11.6955	Tumor	BLCA
TCGA-FD-A3SL-01	1	1.95068	11.2762	Tumor	BLCA
TCGA-XF-A9SX-01	1	1.96986	12.7823	Tumor	BLCA
TCGA-E7-A6ME-01	0	2.00274	12.072	Tumor	BLCA
TCGA-2F-A9KO-01	1	2.01096	10.7105	Tumor	BLCA
TCGA-FD-A3SJ-01	1	2.02466	11.0128	Tumor	BLCA
TCGA-E7-A6MF-01	0	2.05479	8.8404	Tumor	BLCA
TCGA-GC-A3YS-01	0	2.07671	11.3825	Tumor	BLCA
TCGA-K4-A3WS-01	0	2.08493	11.5684	Tumor	BLCA
TCGA-ZF-A9R1-01	0	2.11781	10.5777	Tumor	BLCA
TCGA-E7-A541-01	1	2.13151	10.722	Tumor	BLCA
TCGA-FD-A3SP-01	0	2.14521	11.8233	Tumor	BLCA
TCGA-BT-A3PJ-01	0	2.16164	11.7686	Tumor	BLCA
TCGA-BT-A20N-01	1	2.17808	10.1676	Tumor	BLCA
TCGA-E7-A678-01	0	2.1863	10.7735	Tumor	BLCA
TCGA-XF-A9T0-01	0	2.18904	11.0734	Tumor	BLCA
TCGA-GD-A2C5-01	0	2.22466	10.1915	Tumor	BLCA
TCGA-FD-A5BR-01	0	2.2274	10.8558	Tumor	BLCA
TCGA-G2-A2EL-01	1	2.24384	9.64466	Tumor	BLCA
TCGA-E7-A677-01	0	2.24658	10.6507	Tumor	BLCA
TCGA-XF-AAN4-01	1	2.25479	11.2547	Tumor	BLCA
TCGA-GV-A3QK-01	0	2.27945	10.6082	Tumor	BLCA
TCGA-FD-A43P-01	0	2.27945	11.9089	Tumor	BLCA
TCGA-FD-A5BZ-01	1	2.28767	10.2469	Tumor	BLCA
TCGA-4Z-AA7W-01	0	2.30137	13.3527	Tumor	BLCA
TCGA-K4-A54R-01	0	2.30685	12.3117	Tumor	BLCA
TCGA-FD-A3N6-01	0	2.33151	10.6432	Tumor	BLCA
TCGA-XF-A9SZ-01	1	2.35342	12.0303	Tumor	BLCA
TCGA-BT-A42F-01	0	2.36712	11.9038	Tumor	BLCA
TCGA-ZF-A9R9-01	1	2.36712	11.3658	Tumor	BLCA
TCGA-BT-A42C-01	0	2.39178	10.8218	Tumor	BLCA
TCGA-FD-A3SN-01	0	2.43014	11.7518	Tumor	BLCA
TCGA-G2-AA3F-01	0	2.44658	11.174	Tumor	BLCA
TCGA-ZF-AA5H-01	0	2.45753	11.9745	Tumor	BLCA
TCGA-UY-A9PB-01	0	2.46301	11.8533	Tumor	BLCA
TCGA-E7-A3X6-01	1	2.47671	11.6602	Tumor	BLCA
TCGA-CU-A3YL-01	0	2.48219	9.86218	Tumor	BLCA
TCGA-ZF-A9R4-01	0	2.52329	10.5364	Tumor	BLCA
TCGA-XF-AAN1-01	1	2.57808	11.0827	Tumor	BLCA
TCGA-FJ-A3Z7-01	0	2.58904	11.9213	Tumor	BLCA
TCGA-ZF-A9R3-01	1	2.6	10.0825	Tumor	BLCA
TCGA-FD-A3B3-01	1	2.66849	11.0215	Tumor	BLCA
TCGA-GU-A763-01	0	2.73151	11.7543	Tumor	BLCA
TCGA-GU-AATP-01	0	2.74795	12.4108	Tumor	BLCA
TCGA-G2-A2ES-01	1	2.75068	11.8865	Tumor	BLCA
TCGA-FD-A3B6-01	1	2.75342	12.8219	Tumor	BLCA
TCGA-SY-A9G0-01	1	2.76164	10.5328	Tumor	BLCA
TCGA-4Z-AA89-01	0	2.81918	11.3622	Tumor	BLCA
TCGA-ZF-AA4R-01	1	2.83836	11.6268	Tumor	BLCA
TCGA-XF-A9SM-01	0	2.87123	12.7795	Tumor	BLCA
TCGA-4Z-AA7S-01	1	2.91507	9.97992	Tumor	BLCA
TCGA-UY-A9PA-01	0	2.93699	10.9714	Tumor	BLCA
TCGA-ZF-AA52-01	1	2.95068	12.5288	Tumor	BLCA
TCGA-ZF-A9R5-01	0	2.9863	10.2394	Tumor	BLCA
TCGA-KQ-A41P-01	0	2.99726	10.5356	Tumor	BLCA
TCGA-BT-A42E-01	0	3.03562	11.8691	Tumor	BLCA
TCGA-GV-A3QI-01	0	3.0411	9.74251	Tumor	BLCA
TCGA-DK-A6B6-01	0	3.05479	11.3757	Tumor	BLCA
TCGA-UY-A78L-01	0	3.08767	11.6275	Tumor	BLCA
TCGA-DK-AA6L-01	1	3.1863	10.3359	Tumor	BLCA
TCGA-HQ-A2OE-01	0	3.21644	11.5322	Tumor	BLCA
TCGA-E5-A4U1-01	0	3.23562	11.5354	Tumor	BLCA
TCGA-SY-A9G5-01	0	3.24932	12.0243	Tumor	BLCA
TCGA-BL-A0C8-01	0	3.33973	9.88643	Tumor	BLCA
TCGA-4Z-AA81-01	1	3.47945	11.5883	Tumor	BLCA
TCGA-E5-A2PC-01	0	3.63288	11.8019	Tumor	BLCA
TCGA-XF-AAMZ-01	1	3.69315	11.2223	Tumor	BLCA
TCGA-KQ-A41R-01	0	3.69863	11.9276	Tumor	BLCA
TCGA-4Z-AA7N-01	1	3.74521	10.4356	Tumor	BLCA
TCGA-XF-A8HB-01	0	3.75342	9.70361	Tumor	BLCA
TCGA-DK-A2HX-01	1	3.89041	10.1428	Tumor	BLCA
TCGA-FD-A3SQ-01	1	3.89863	10.3589	Tumor	BLCA
TCGA-4Z-AA87-01	0	3.98356	11.7156	Tumor	BLCA
TCGA-ZF-A9RM-01	0	3.9863	9.96342	Tumor	BLCA
TCGA-G2-A2EJ-01	0	4	11.8782	Tumor	BLCA
TCGA-4Z-AA7Y-01	0	4.16986	10.969	Tumor	BLCA
TCGA-DK-A3IS-01	0	4.18904	11.078	Tumor	BLCA
TCGA-KQ-A41O-01	0	4.2137	11.2059	Tumor	BLCA
TCGA-DK-A6B5-01	0	4.22466	11.3834	Tumor	BLCA
TCGA-4Z-AA82-01	1	4.26301	11.4552	Tumor	BLCA
TCGA-UY-A9PH-01	0	4.27671	11.6787	Tumor	BLCA
TCGA-DK-AA6M-01	0	4.33425	12.7227	Tumor	BLCA
TCGA-KQ-A41N-01	0	4.39452	11.8427	Tumor	BLCA
TCGA-DK-A6AW-01	0	4.4411	11.7965	Tumor	BLCA
TCGA-FD-A5BS-01	0	4.49041	12.5837	Tumor	BLCA
TCGA-ZF-AA58-01	0	4.51781	12.3212	Tumor	BLCA
TCGA-XF-AAMJ-01	1	4.57534	10.875	Tumor	BLCA
TCGA-DK-AA74-01	0	4.67945	12.9337	Tumor	BLCA
TCGA-ZF-AA51-01	0	4.69589	12.0332	Tumor	BLCA
TCGA-XF-AAN0-01	1	4.70685	10.1668	Tumor	BLCA
TCGA-ZF-AA53-01	0	4.82466	12.2009	Tumor	BLCA
TCGA-FD-A5C1-01	0	4.90959	12.3261	Tumor	BLCA
TCGA-G2-A2EO-01	1	4.94247	11.547	Tumor	BLCA
TCGA-ZF-AA4V-01	0	4.94795	11.6453	Tumor	BLCA
TCGA-ZF-AA4W-01	0	5.0137	12.4119	Tumor	BLCA
TCGA-FD-A3NA-01	0	5.05479	11.1056	Tumor	BLCA
TCGA-XF-AAN2-01	1	5.12055	11.5574	Tumor	BLCA
TCGA-G2-A2EF-01	0	5.16164	12.9317	Tumor	BLCA
TCGA-FD-A6TA-01	0	5.23836	11.459	Tumor	BLCA
TCGA-HQ-A2OF-01	0	5.33425	11.1337	Tumor	BLCA
TCGA-ZF-A9RF-01	0	5.33973	12.0143	Tumor	BLCA
TCGA-DK-A6AV-01	0	5.34795	10.596	Tumor	BLCA
TCGA-XF-A9SH-01	1	5.4	9.15082	Tumor	BLCA
TCGA-G2-AA3B-01	0	5.50137	12.3099	Tumor	BLCA
TCGA-DK-A3X1-01	0	5.50411	12.0235	Tumor	BLCA
TCGA-DK-A1A6-01	0	5.53425	10.3558	Tumor	BLCA
TCGA-XF-A9SL-01	1	5.53425	11.193	Tumor	BLCA
TCGA-4Z-AA83-01	0	5.54521	11.5542	Tumor	BLCA
TCGA-XF-A9T5-01	0	5.55342	12.1465	Tumor	BLCA
TCGA-ZF-AA4X-01	0	5.6	10.6312	Tumor	BLCA
TCGA-DK-A6B1-01	0	5.6137	11.4967	Tumor	BLCA
TCGA-UY-A8OB-01	0	5.77808	12.0468	Tumor	BLCA
TCGA-G2-AA3D-01	0	5.86027	11.9013	Tumor	BLCA
TCGA-XF-AAMQ-01	0	5.96438	10.9061	Tumor	BLCA
TCGA-XF-AAN5-01	0	6.28219	11.507	Tumor	BLCA
TCGA-UY-A78O-01	0	6.33425	8.97403	Tumor	BLCA
TCGA-DK-A6B0-01	0	6.38356	11.7095	Tumor	BLCA
TCGA-2F-A9KT-01	0	6.44384	11.3391	Tumor	BLCA
TCGA-UY-A78P-01	0	6.52055	12.1612	Tumor	BLCA
TCGA-XF-A9SI-01	0	6.63836	12.2285	Tumor	BLCA
TCGA-XF-AAN3-01	0	7.19178	10.997	Tumor	BLCA
TCGA-UY-A78N-01	1	7.23562	10.5542	Tumor	BLCA
TCGA-DK-A2I6-01	0	7.27671	11.2282	Tumor	BLCA
TCGA-ZF-A9RL-01	0	7.40548	11.0783	Tumor	BLCA
TCGA-XF-AAMR-01	0	7.64384	9.9391	Tumor	BLCA
TCGA-XF-AAME-01	1	7.74795	11.4245	Tumor	BLCA
TCGA-ZF-A9RC-01	0	7.85753	11.8779	Tumor	BLCA
TCGA-2F-A9KQ-01	0	7.90685	9.30827	Tumor	BLCA
TCGA-XF-A8HF-01	1	8.09315	11.7236	Tumor	BLCA
TCGA-XF-A8HD-01	0	8.12055	12.1998	Tumor	BLCA
TCGA-XF-AAMY-01	0	8.24932	10.913	Tumor	BLCA
TCGA-2F-A9KR-01	1	8.72055	11.301	Tumor	BLCA
TCGA-XF-AAMG-01	0	9.21644	12.77	Tumor	BLCA
TCGA-DK-A1AD-01	0	9.36986	11.4719	Tumor	BLCA
TCGA-UY-A8OD-01	0	9.40274	11.962	Tumor	BLCA
TCGA-XF-A8HE-01	0	10.4575	11.7274	Tumor	BLCA
TCGA-DK-A2I4-01	0	10.5068	11.7367	Tumor	BLCA
TCGA-DK-A1AC-01	0	10.9068	12.7283	Tumor	BLCA
TCGA-DK-A3WY-01	0	13.6082	11.5177	Tumor	BLCA
TCGA-DK-AA6R-01	0	13.811	12.1016	Tumor	BLCA
TCGA-DK-AA6S-01	0	13.8356	12.1234	Tumor	BLCA
TCGA-C8-A275-01	0	0.00273973	11.2546	Tumor	BRCA
TCGA-BH-A1F8-01	1	0.00273973	11.0719	Tumor	BRCA
TCGA-AC-A7VC-01	0	0.00273973	11.6806	Tumor	BRCA
TCGA-AN-A0AM-01	0	0.0136986	10.89	Tumor	BRCA
TCGA-C8-A1HJ-01	0	0.0136986	11.251	Tumor	BRCA
TCGA-PL-A8LX-01	0	0.0136986	9.59847	Tumor	BRCA
TCGA-AN-A041-01	0	0.0191781	10.7228	Tumor	BRCA
TCGA-PL-A8LY-01	0	0.0219178	11.1304	Tumor	BRCA
TCGA-AN-A0XP-01	0	0.0246575	10.0416	Tumor	BRCA
TCGA-AN-A0AR-01	0	0.0273973	10.8737	Tumor	BRCA
TCGA-AN-A0AT-01	0	0.0273973	11.1114	Tumor	BRCA
TCGA-AN-A046-01	0	0.0273973	11.1487	Tumor	BRCA
TCGA-AN-A0FV-01	0	0.0273973	11.8727	Tumor	BRCA
TCGA-AN-A0FX-01	0	0.0273973	10.4565	Tumor	BRCA
TCGA-AN-A0FZ-01	0	0.0273973	11.1745	Tumor	BRCA
TCGA-AN-A03X-01	0	0.0273973	10.8134	Tumor	BRCA
TCGA-AN-A0XR-01	0	0.0273973	10.3325	Tumor	BRCA
TCGA-AN-A0FY-01	0	0.0273973	9.91294	Tumor	BRCA
TCGA-AN-A0AS-01	0	0.0273973	10.6239	Tumor	BRCA
TCGA-AN-A03Y-01	0	0.0273973	9.40803	Tumor	BRCA
TCGA-AN-A0XT-01	0	0.0273973	9.91028	Tumor	BRCA
TCGA-AN-A0XS-01	0	0.0273973	10.5215	Tumor	BRCA
TCGA-AN-A0XN-01	0	0.0273973	10.4519	Tumor	BRCA
TCGA-AN-A0XU-01	0	0.0273973	11.5069	Tumor	BRCA
TCGA-AN-A0FW-01	0	0.030137	10.7357	Tumor	BRCA
TCGA-AN-A0G0-01	0	0.0438356	10.3176	Tumor	BRCA
TCGA-AN-A049-01	0	0.0520548	10.015	Tumor	BRCA
TCGA-E9-A244-01	0	0.0575342	11.5168	Tumor	BRCA
TCGA-E9-A5FL-01	0	0.0657534	12.605	Tumor	BRCA
TCGA-E9-A245-01	1	0.0712329	9.69513	Tumor	BRCA
TCGA-A8-A08A-01	0	0.0821918	10.7936	Tumor	BRCA
TCGA-A8-A0A7-01	0	0.0821918	10.8922	Tumor	BRCA
TCGA-A8-A09W-01	0	0.0821918	10.6204	Tumor	BRCA
TCGA-A8-A08L-01	1	0.0821918	12.528	Tumor	BRCA
TCGA-A8-A08R-01	0	0.0821918	11.0191	Tumor	BRCA
TCGA-A8-A06Q-01	0	0.0849315	10.953	Tumor	BRCA
TCGA-A8-A09N-01	0	0.0849315	10.4298	Tumor	BRCA
TCGA-A8-A06Z-01	0	0.0849315	9.44191	Tumor	BRCA
TCGA-AC-A8OQ-01	0	0.0931507	11.5045	Tumor	BRCA
TCGA-E9-A1RD-01	0	0.0931507	9.95422	Tumor	BRCA
TCGA-AC-A8OR-01	0	0.109589	10.2332	Tumor	BRCA
TCGA-D8-A27P-01	0	0.134247	10.0606	Tumor	BRCA
TCGA-AC-A6NO-01	0	0.139726	10.3462	Tumor	BRCA
TCGA-AN-A04D-01	0	0.142466	11.6822	Tumor	BRCA
TCGA-AN-A04C-01	0	0.147945	12.5644	Tumor	BRCA
TCGA-E9-A248-01	0	0.161644	10.9518	Tumor	BRCA
TCGA-OK-A5Q2-01	0	0.175342	10.9536	Tumor	BRCA
TCGA-AC-A8OS-01	0	0.191781	10.3198	Tumor	BRCA
TCGA-BH-A0HL-01	0	0.19726	9.6121	Tumor	BRCA
TCGA-BH-A0HO-01	0	0.208219	8.90726	Tumor	BRCA
TCGA-E9-A1R3-01	0	0.213699	10.1891	Tumor	BRCA
TCGA-BH-A0DS-01	0	0.213699	10.5309	Tumor	BRCA
TCGA-AQ-A54N-01	0	0.213699	12.8813	Tumor	BRCA
TCGA-HN-A2NL-01	0	0.216438	10.7553	Tumor	BRCA
TCGA-LL-A6FQ-01	0	0.219178	12.3927	Tumor	BRCA
TCGA-AR-A24P-01	0	0.230137	9.7895	Tumor	BRCA
TCGA-AN-A04A-01	0	0.246575	10.599	Tumor	BRCA
TCGA-E9-A1R5-01	0	0.252055	9.26381	Tumor	BRCA
TCGA-BH-A0DQ-01	0	0.268493	10.8104	Tumor	BRCA
TCGA-UU-A93S-01	1	0.317808	12.0999	Tumor	BRCA
TCGA-E2-A1IL-01	0	0.323288	9.89628	Tumor	BRCA
TCGA-BH-A0E0-01	0	0.367123	12.0947	Tumor	BRCA
TCGA-BH-A18G-01	0	0.408219	12.2474	Tumor	BRCA
TCGA-A2-A0CU-01	1	0.432877	9.24255	Tumor	BRCA
TCGA-BH-A6R9-01	0	0.438356	11.1242	Tumor	BRCA
TCGA-AR-A0TR-01	1	0.438356	9.19068	Tumor	BRCA
TCGA-AN-A0XV-01	0	0.443836	10.2065	Tumor	BRCA
TCGA-AN-A0XL-01	0	0.446575	10.1106	Tumor	BRCA
TCGA-BH-A0RX-01	0	0.465753	11.8517	Tumor	BRCA
TCGA-AN-A0XW-01	0	0.465753	11.4128	Tumor	BRCA
TCGA-AQ-A0Y5-01	1	0.471233	10.6884	Tumor	BRCA
TCGA-AN-A0FF-01	0	0.471233	10.1318	Tumor	BRCA
TCGA-BH-A0HK-01	0	0.487671	9.26985	Tumor	BRCA
TCGA-E9-A1R4-01	0	0.509589	10.526	Tumor	BRCA
TCGA-EW-A1PC-01	0	0.512329	11.7549	Tumor	BRCA
TCGA-AN-A0FD-01	0	0.536986	11.7228	Tumor	BRCA
TCGA-AC-A3EH-01	1	0.539726	11.2198	Tumor	BRCA
TCGA-E9-A1RF-01	0	0.547945	11.4756	Tumor	BRCA
TCGA-AN-A0FS-01	0	0.575342	10.0105	Tumor	BRCA
TCGA-AN-A0FK-01	0	0.583562	10.0853	Tumor	BRCA
TCGA-AN-A0FT-01	0	0.586301	11.2005	Tumor	BRCA
TCGA-B6-A400-01	0	0.589041	11.7557	Tumor	BRCA
TCGA-E9-A249-01	0	0.594521	10.2473	Tumor	BRCA
TCGA-AN-A0FN-01	0	0.59726	11.1973	Tumor	BRCA
TCGA-A2-A4RW-01	0	0.608219	11.2663	Tumor	BRCA
TCGA-BH-A18T-01	1	0.613699	11.8254	Tumor	BRCA
TCGA-AN-A0AK-01	0	0.613699	10.9501	Tumor	BRCA
TCGA-GI-A2C8-01	0	0.616438	9.61617	Tumor	BRCA
TCGA-AN-A0AL-01	0	0.621918	10.9136	Tumor	BRCA
TCGA-LL-A73Z-01	1	0.621918	12.4201	Tumor	BRCA
TCGA-AN-A0FL-01	0	0.632877	10.5328	Tumor	BRCA
TCGA-EW-A1P8-01	1	0.654795	11.9065	Tumor	BRCA
TCGA-AN-A0FJ-01	0	0.663014	11.0322	Tumor	BRCA
TCGA-A1-A0SM-01	0	0.663014	10.8299	Tumor	BRCA
TCGA-A8-A07S-01	0	0.665753	10.0685	Tumor	BRCA
TCGA-AC-A7VB-01	0	0.684932	11.3443	Tumor	BRCA
TCGA-E2-A56Z-01	0	0.690411	10.5996	Tumor	BRCA
TCGA-A2-A0T2-01	1	0.69863	12.822	Tumor	BRCA
TCGA-EW-A1IY-01	0	0.706849	9.78362	Tumor	BRCA
TCGA-A1-A0SB-01	0	0.709589	9.88672	Tumor	BRCA
TCGA-E2-A1LK-01	1	0.728767	10.2755	Tumor	BRCA
TCGA-A7-A6VY-01	0	0.728767	11.6034	Tumor	BRCA
TCGA-OL-A97C-01	0	0.742466	11.3988	Tumor	BRCA
TCGA-A8-A07R-01	0	0.747945	11.7788	Tumor	BRCA
TCGA-A8-A09R-01	0	0.747945	10.0099	Tumor	BRCA
TCGA-A8-A079-01	0	0.750685	10.6053	Tumor	BRCA
TCGA-E2-A15K-06	0	0.753425	9.15827	Tumor	BRCA
TCGA-E2-A15K-01	0	0.753425	10.6792	Tumor	BRCA
TCGA-A7-A6VW-01	0	0.780822	12.9657	Tumor	BRCA
TCGA-BH-AB28-01	0	0.786301	9.80249	Tumor	BRCA
TCGA-E9-A2JT-01	0	0.789041	10.9281	Tumor	BRCA
TCGA-E2-A15O-01	0	0.791781	9.76231	Tumor	BRCA
TCGA-BH-A6R8-01	0	0.80274	10.9385	Tumor	BRCA
TCGA-BH-A0E6-01	0	0.80274	13.2256	Tumor	BRCA
TCGA-BH-A8FY-01	1	0.808219	9.67831	Tumor	BRCA
TCGA-C8-A278-01	0	0.813699	12.2305	Tumor	BRCA
TCGA-E9-A1NI-01	0	0.821918	11.406	Tumor	BRCA
TCGA-D8-A1Y1-01	1	0.827397	10.3809	Tumor	BRCA
TCGA-PL-A8LZ-01	0	0.827397	11.3796	Tumor	BRCA
TCGA-5T-A9QA-01	0	0.830137	9.90368	Tumor	BRCA
TCGA-AN-A0AJ-01	0	0.830137	11.2829	Tumor	BRCA
TCGA-A8-A099-01	0	0.832877	9.72391	Tumor	BRCA
TCGA-A8-A07O-01	0	0.832877	10.3446	Tumor	BRCA
TCGA-A8-A07W-01	0	0.832877	9.99725	Tumor	BRCA
TCGA-A8-A09A-01	0	0.832877	10.7372	Tumor	BRCA
TCGA-D8-A27R-01	0	0.841096	10.8502	Tumor	BRCA
TCGA-A7-A6VV-01	0	0.857534	11.3932	Tumor	BRCA
TCGA-A7-A3J0-01	0	0.857534	9.67582	Tumor	BRCA
TCGA-A7-A6VX-01	0	0.868493	9.98505	Tumor	BRCA
TCGA-C8-A1HL-01	0	0.868493	12.0875	Tumor	BRCA
TCGA-EW-A1PE-01	0	0.876712	10.3732	Tumor	BRCA
TCGA-BH-A42T-01	1	0.876712	11.1675	Tumor	BRCA
TCGA-AR-A5QQ-01	1	0.882192	12.4828	Tumor	BRCA
TCGA-A2-A25F-01	0	0.882192	11.1713	Tumor	BRCA
TCGA-A7-A3IZ-01	0	0.882192	9.63067	Tumor	BRCA
TCGA-LD-A9QF-01	0	0.884932	11.5738	Tumor	BRCA
TCGA-A7-A5ZW-01	0	0.893151	10.9209	Tumor	BRCA
TCGA-BH-A0GZ-01	0	0.89863	11.8033	Tumor	BRCA
TCGA-C8-A1HF-01	0	0.909589	12.1021	Tumor	BRCA
TCGA-A8-A07P-01	0	0.915068	10.2314	Tumor	BRCA
TCGA-A7-A5ZX-01	0	0.920548	10.7506	Tumor	BRCA
TCGA-E2-A15M-01	1	0.920548	10.9322	Tumor	BRCA
TCGA-E2-A1IU-01	0	0.923288	9.51018	Tumor	BRCA
TCGA-E9-A1R6-01	0	0.928767	9.48713	Tumor	BRCA
TCGA-A7-A3J1-01	0	0.939726	10.073	Tumor	BRCA
TCGA-C8-A1HI-01	0	0.939726	10.6995	Tumor	BRCA
TCGA-A7-A3IY-01	0	0.945205	11.4475	Tumor	BRCA
TCGA-C8-A1HG-01	0	0.945205	10.4915	Tumor	BRCA
TCGA-W8-A86G-01	0	0.950685	10.9313	Tumor	BRCA
TCGA-4H-AAAK-01	0	0.953425	10.3823	Tumor	BRCA
TCGA-AC-A62V-01	1	0.953425	11.9016	Tumor	BRCA
TCGA-AO-A1KS-01	0	0.958904	9.0445	Tumor	BRCA
TCGA-JL-A3YX-01	0	0.964384	11.2328	Tumor	BRCA
TCGA-C8-A12N-01	0	0.980822	11.1874	Tumor	BRCA
TCGA-C8-A12M-01	0	0.980822	10.1762	Tumor	BRCA
TCGA-C8-A12P-01	0	0.980822	12.1965	Tumor	BRCA
TCGA-JL-A3YW-01	0	0.986301	11.8505	Tumor	BRCA
TCGA-B6-A0I9-01	1	0.991781	10.5178	Tumor	BRCA
TCGA-C8-A12L-01	0	0.994521	10.9409	Tumor	BRCA
TCGA-A7-A426-01	0	0.99726	10.6545	Tumor	BRCA
TCGA-BH-A1EV-01	1	1	11.0346	Tumor	BRCA
TCGA-A8-A0A1-01	0	1	10.0778	Tumor	BRCA
TCGA-A8-A08I-01	0	1	10.2776	Tumor	BRCA
TCGA-A8-A07J-01	0	1	10.2701	Tumor	BRCA
TCGA-A8-A097-01	0	1	9.22333	Tumor	BRCA
TCGA-A8-A09B-01	0	1	10.3682	Tumor	BRCA
TCGA-D8-A1JF-01	0	1.00274	10.0943	Tumor	BRCA
TCGA-C8-A1HK-01	0	1.00274	12.0468	Tumor	BRCA
TCGA-A7-A5ZV-01	0	1.00822	10.6257	Tumor	BRCA
TCGA-C8-A130-01	0	1.0137	11.4708	Tumor	BRCA
TCGA-D8-A1JS-01	0	1.01644	9.90701	Tumor	BRCA
TCGA-EW-A1IW-01	0	1.01644	11.1138	Tumor	BRCA
TCGA-D8-A27W-01	0	1.02192	9.22688	Tumor	BRCA
TCGA-AC-A6IX-01	0	1.02192	10.8378	Tumor	BRCA
TCGA-AC-A6IX-06	0	1.02192	10.586	Tumor	BRCA
TCGA-C8-A1HM-01	0	1.0274	10.8791	Tumor	BRCA
TCGA-C8-A1HE-01	0	1.0274	9.91262	Tumor	BRCA
TCGA-C8-A1HO-01	0	1.0274	10.0169	Tumor	BRCA
TCGA-AN-A0XO-01	0	1.0274	10.7354	Tumor	BRCA
TCGA-E9-A295-01	0	1.0274	11.0068	Tumor	BRCA
TCGA-C8-A26X-01	0	1.03014	13.0824	Tumor	BRCA
TCGA-LL-A7T0-01	0	1.03014	12.2792	Tumor	BRCA
TCGA-D8-A1XC-01	1	1.03288	9.22968	Tumor	BRCA
TCGA-C8-A137-01	0	1.03836	10.5951	Tumor	BRCA
TCGA-C8-A138-01	0	1.0411	11.738	Tumor	BRCA
TCGA-C8-A8HQ-01	0	1.0411	11.2537	Tumor	BRCA
TCGA-D8-A27V-01	0	1.04384	10.1175	Tumor	BRCA
TCGA-C8-A26W-01	0	1.04384	11.2618	Tumor	BRCA
TCGA-C8-A12Z-01	0	1.04658	11.1746	Tumor	BRCA
TCGA-C8-A134-01	0	1.04932	11.3873	Tumor	BRCA
TCGA-C8-A132-01	0	1.04932	10.7069	Tumor	BRCA
TCGA-C8-A12W-01	0	1.05479	10.0261	Tumor	BRCA
TCGA-C8-A12V-01	0	1.05479	11.2796	Tumor	BRCA
TCGA-D8-A73W-01	1	1.05479	10.0223	Tumor	BRCA
TCGA-C8-A12X-01	0	1.05479	10.6546	Tumor	BRCA
TCGA-C8-A12Q-01	1	1.05479	11.1356	Tumor	BRCA
TCGA-C8-A12O-01	0	1.05479	9.88753	Tumor	BRCA
TCGA-C8-A12U-01	0	1.05479	12.2384	Tumor	BRCA
TCGA-BH-A0HU-01	0	1.07397	11.5441	Tumor	BRCA
TCGA-E2-A15H-01	0	1.07671	10.9674	Tumor	BRCA
TCGA-C8-A135-01	0	1.07671	12.2686	Tumor	BRCA
TCGA-C8-A3M8-01	0	1.07945	11.0559	Tumor	BRCA
TCGA-C8-A1HN-01	0	1.07945	10.1759	Tumor	BRCA
TCGA-LL-A5YM-01	0	1.07945	10.7019	Tumor	BRCA
TCGA-D8-A1XU-01	0	1.08219	11.2448	Tumor	BRCA
TCGA-A8-A0A4-01	0	1.08493	9.97102	Tumor	BRCA
TCGA-C8-A8HP-01	0	1.08493	12.4933	Tumor	BRCA
TCGA-A8-A06P-01	0	1.08493	10.3461	Tumor	BRCA
TCGA-A8-A086-01	0	1.08493	9.90516	Tumor	BRCA
TCGA-A8-A06O-01	0	1.08493	9.20526	Tumor	BRCA
TCGA-D8-A27H-01	0	1.08767	10.5549	Tumor	BRCA
TCGA-D8-A27T-01	0	1.09041	10.3678	Tumor	BRCA
TCGA-LD-A74U-01	0	1.10137	10.9045	Tumor	BRCA
TCGA-EW-A1J2-01	0	1.10411	10.2273	Tumor	BRCA
TCGA-D8-A140-01	0	1.10411	9.67124	Tumor	BRCA
TCGA-LD-A7W6-01	0	1.10685	9.99032	Tumor	BRCA
TCGA-D8-A1JT-01	0	1.10959	7.58828	Tumor	BRCA
TCGA-A7-A3RF-01	0	1.11781	8.74736	Tumor	BRCA
TCGA-C8-A8HR-01	0	1.11781	11.1183	Tumor	BRCA
TCGA-D8-A27G-01	0	1.12055	11.6157	Tumor	BRCA
TCGA-D8-A145-01	0	1.12329	10.002	Tumor	BRCA
TCGA-D8-A27M-01	0	1.12329	10.8823	Tumor	BRCA
TCGA-C8-A131-01	0	1.12603	13.2076	Tumor	BRCA
TCGA-GM-A5PV-01	0	1.12877	11.0299	Tumor	BRCA
TCGA-AC-A6IW-01	0	1.13151	11.5266	Tumor	BRCA
TCGA-BH-A0HP-01	0	1.13425	10.4314	Tumor	BRCA
TCGA-A1-A0SJ-01	0	1.13973	10.4891	Tumor	BRCA
TCGA-AC-A62X-01	0	1.14247	12.1952	Tumor	BRCA
TCGA-A7-A4SB-01	0	1.14521	10.2507	Tumor	BRCA
TCGA-S3-AA11-01	0	1.15342	11.1706	Tumor	BRCA
TCGA-BH-A0DK-01	0	1.1589	11.8234	Tumor	BRCA
TCGA-S3-AA17-01	0	1.16164	10.5597	Tumor	BRCA
TCGA-EW-A1PD-01	0	1.16164	9.89831	Tumor	BRCA
TCGA-D8-A142-01	0	1.16438	12.4747	Tumor	BRCA
TCGA-D8-A1JH-01	0	1.16712	10.0401	Tumor	BRCA
TCGA-A8-A07I-01	0	1.16712	10.9975	Tumor	BRCA
TCGA-A8-A09X-01	1	1.16712	11.6171	Tumor	BRCA
TCGA-E2-A15S-01	0	1.1726	9.03297	Tumor	BRCA
TCGA-OL-A66P-01	0	1.1726	13.4745	Tumor	BRCA
TCGA-D8-A1Y3-01	0	1.17808	11.6297	Tumor	BRCA
TCGA-D8-A143-01	0	1.18082	12.17	Tumor	BRCA
TCGA-D8-A1J8-01	0	1.18082	10.5522	Tumor	BRCA
TCGA-D8-A1Y2-01	0	1.1863	10.8831	Tumor	BRCA
TCGA-A1-A0SG-01	0	1.18904	10.3101	Tumor	BRCA
TCGA-BH-A0E2-01	0	1.19178	11.0269	Tumor	BRCA
TCGA-A1-A0SD-01	0	1.19726	10.6084	Tumor	BRCA
TCGA-D8-A27I-01	0	1.20274	10.5515	Tumor	BRCA
TCGA-C8-A27B-01	0	1.20274	12.6491	Tumor	BRCA
TCGA-EW-A1PF-01	0	1.20274	11.2003	Tumor	BRCA
TCGA-LL-A5YO-01	0	1.20548	12.368	Tumor	BRCA
TCGA-LL-A740-01	0	1.20822	11.4273	Tumor	BRCA
TCGA-D8-A1XK-01	0	1.20822	11.0898	Tumor	BRCA
TCGA-A7-A4SD-01	0	1.20822	10.9187	Tumor	BRCA
TCGA-A7-A4SC-01	0	1.22192	10.0093	Tumor	BRCA
TCGA-AC-A2QJ-01	1	1.22192	13.5993	Tumor	BRCA
TCGA-A7-A425-01	0	1.22466	11.2221	Tumor	BRCA
TCGA-LL-A5YN-01	0	1.22466	12.4414	Tumor	BRCA
TCGA-D8-A1JU-01	0	1.22466	9.93348	Tumor	BRCA
TCGA-A7-A56D-01	0	1.2274	13.7245	Tumor	BRCA
TCGA-D8-A1XG-01	0	1.2274	9.25562	Tumor	BRCA
TCGA-E2-A158-01	0	1.23288	10.2844	Tumor	BRCA
TCGA-LL-A5YP-01	0	1.23288	11.9581	Tumor	BRCA
TCGA-AC-A3OD-01	0	1.23562	10.4624	Tumor	BRCA
TCGA-A7-A4SA-01	0	1.24384	11.625	Tumor	BRCA
TCGA-AC-A5XU-01	0	1.24658	10.9649	Tumor	BRCA
TCGA-AC-A3TN-01	0	1.24932	11.1578	Tumor	BRCA
TCGA-A8-A09V-01	0	1.25205	9.63756	Tumor	BRCA
TCGA-A8-A084-01	0	1.25479	11.1465	Tumor	BRCA
TCGA-BH-A0H0-01	0	1.26301	9.16447	Tumor	BRCA
TCGA-D8-A1XV-01	0	1.26301	9.12285	Tumor	BRCA
TCGA-EW-A6S9-01	0	1.26849	11.0391	Tumor	BRCA
TCGA-D8-A1XF-01	0	1.26849	10.7665	Tumor	BRCA
TCGA-D8-A1XZ-01	0	1.27671	9.70792	Tumor	BRCA
TCGA-XX-A899-01	0	1.27945	10.425	Tumor	BRCA
TCGA-BH-A18N-01	1	1.28219	8.82909	Tumor	BRCA
TCGA-C8-A26Z-01	0	1.28767	11.3517	Tumor	BRCA
TCGA-AC-A3W7-01	0	1.29041	10.6225	Tumor	BRCA
TCGA-D8-A1Y0-01	0	1.29315	10.1792	Tumor	BRCA
TCGA-AQ-A1H2-01	0	1.30137	8.98107	Tumor	BRCA
TCGA-BH-A0DP-01	0	1.30411	10.2534	Tumor	BRCA
TCGA-BH-A0E1-01	0	1.30685	9.67288	Tumor	BRCA
TCGA-EW-A1J5-01	0	1.30685	9.83697	Tumor	BRCA
TCGA-LL-A73Y-01	0	1.30685	10.8931	Tumor	BRCA
TCGA-D8-A1JC-01	0	1.31507	10.0872	Tumor	BRCA
TCGA-D8-A1XR-01	0	1.32055	9.6987	Tumor	BRCA
TCGA-XX-A89A-01	0	1.33699	10.8602	Tumor	BRCA
TCGA-D8-A27F-01	0	1.33699	10.6694	Tumor	BRCA
TCGA-LL-A6FR-01	0	1.33973	13.9534	Tumor	BRCA
TCGA-D8-A73U-01	0	1.34795	11.1665	Tumor	BRCA
TCGA-BH-A0DZ-01	0	1.35616	12.1207	Tumor	BRCA
TCGA-D8-A1XS-01	0	1.3589	9.13001	Tumor	BRCA
TCGA-AC-A3HN-01	0	1.3589	10.3769	Tumor	BRCA
TCGA-D8-A1XQ-01	0	1.36712	11.2166	Tumor	BRCA
TCGA-D8-A27L-01	0	1.36712	10.6202	Tumor	BRCA
TCGA-A2-A1G6-01	0	1.3726	9.80766	Tumor	BRCA
TCGA-E2-A1BC-01	0	1.3726	9.96162	Tumor	BRCA
TCGA-D8-A1JA-01	0	1.37534	10.129	Tumor	BRCA
TCGA-D8-A1XY-01	0	1.37808	10.1067	Tumor	BRCA
TCGA-AC-A3W5-01	0	1.38082	11.8859	Tumor	BRCA
TCGA-EW-A1J3-01	0	1.38082	11.2983	Tumor	BRCA
TCGA-D8-A1XT-01	0	1.3863	11.6395	Tumor	BRCA
TCGA-C8-A274-01	0	1.39178	12.3377	Tumor	BRCA
TCGA-D8-A1X7-01	0	1.39452	10.0054	Tumor	BRCA
TCGA-EW-A6SA-01	0	1.39726	11.8703	Tumor	BRCA
TCGA-AC-A5EH-01	0	1.4	11.0953	Tumor	BRCA
TCGA-C8-A273-01	0	1.40548	11.2273	Tumor	BRCA
TCGA-BH-A0HN-01	0	1.4137	10.209	Tumor	BRCA
TCGA-A8-A075-01	0	1.41918	10.7479	Tumor	BRCA
TCGA-UL-AAZ6-01	0	1.41918	12.5231	Tumor	BRCA
TCGA-A8-A0AB-01	0	1.41918	10.5805	Tumor	BRCA
TCGA-LL-A5YL-01	0	1.42192	12.7192	Tumor	BRCA
TCGA-D8-A27N-01	0	1.42192	11.0509	Tumor	BRCA
TCGA-A2-A0T1-01	0	1.4274	12.0444	Tumor	BRCA
TCGA-D8-A1XD-01	0	1.43014	9.60983	Tumor	BRCA
TCGA-A2-A25C-01	0	1.43288	10.2406	Tumor	BRCA
TCGA-AR-A1AR-01	1	1.43562	10.6086	Tumor	BRCA
TCGA-S3-AA15-01	0	1.43836	11.3632	Tumor	BRCA
TCGA-E2-A15D-01	0	1.4411	10.061	Tumor	BRCA
TCGA-OL-A66O-01	0	1.44658	12.0052	Tumor	BRCA
TCGA-A2-A1FW-01	0	1.44658	9.80849	Tumor	BRCA
TCGA-S3-AA14-01	0	1.44932	10.3946	Tumor	BRCA
TCGA-D8-A27E-01	0	1.45205	8.8805	Tumor	BRCA
TCGA-AC-A62Y-01	0	1.45205	11.4237	Tumor	BRCA
TCGA-A2-A0T5-01	0	1.45479	10.2596	Tumor	BRCA
TCGA-LL-A9Q3-01	0	1.45753	12.2754	Tumor	BRCA
TCGA-EW-A3U0-01	0	1.45753	10.9742	Tumor	BRCA
TCGA-D8-A1J9-01	0	1.45753	11.0595	Tumor	BRCA
TCGA-EW-A423-01	0	1.46027	11.9151	Tumor	BRCA
TCGA-A2-A0T0-01	0	1.46027	11.0391	Tumor	BRCA
TCGA-D8-A1XM-01	0	1.47397	10.1278	Tumor	BRCA
TCGA-BH-A1EY-01	1	1.47397	10.699	Tumor	BRCA
TCGA-D8-A1X6-01	0	1.48219	8.53079	Tumor	BRCA
TCGA-AO-A1KT-01	0	1.48219	10.3022	Tumor	BRCA
TCGA-A7-A4SF-01	0	1.49315	11.2242	Tumor	BRCA
TCGA-A8-A093-01	0	1.49589	10.6952	Tumor	BRCA
TCGA-A8-A06R-01	0	1.49863	12.5079	Tumor	BRCA
TCGA-A2-A04P-01	1	1.50137	12.9511	Tumor	BRCA
TCGA-A8-A082-01	0	1.50411	9.74982	Tumor	BRCA
TCGA-GM-A5PX-01	0	1.50959	11.4121	Tumor	BRCA
TCGA-D8-A1JD-01	0	1.51233	10.4949	Tumor	BRCA
TCGA-D8-A1XB-01	0	1.51233	9.92514	Tumor	BRCA
TCGA-BH-A0BD-01	0	1.51781	10.8127	Tumor	BRCA
TCGA-E2-A15G-01	0	1.51781	9.88235	Tumor	BRCA
TCGA-A2-A0YE-01	0	1.51781	11.4792	Tumor	BRCA
TCGA-EW-A1IZ-01	0	1.51781	11.2216	Tumor	BRCA
TCGA-A1-A0SQ-01	0	1.51781	9.11647	Tumor	BRCA
TCGA-B6-A0WW-01	1	1.52877	11.4577	Tumor	BRCA
TCGA-EW-A1P6-01	0	1.53973	9.95345	Tumor	BRCA
TCGA-S3-A6ZG-01	0	1.53973	10.2098	Tumor	BRCA
TCGA-D8-A3Z6-01	0	1.54247	11.1031	Tumor	BRCA
TCGA-E2-A14Z-01	1	1.54247	11.4241	Tumor	BRCA
TCGA-D8-A1X5-01	0	1.54795	10.5021	Tumor	BRCA
TCGA-A2-A0YJ-01	0	1.55068	11.223	Tumor	BRCA
TCGA-BH-A5IZ-01	0	1.55342	11.6772	Tumor	BRCA
TCGA-AC-A6IV-01	0	1.55616	10.9414	Tumor	BRCA
TCGA-B6-A0IK-01	1	1.56438	11.902	Tumor	BRCA
TCGA-S3-A6ZF-01	0	1.56712	10.55	Tumor	BRCA
TCGA-B6-A409-01	1	1.56986	12.628	Tumor	BRCA
TCGA-BH-A8FZ-01	0	1.5726	10.4483	Tumor	BRCA
TCGA-S3-AA12-01	0	1.5726	9.26556	Tumor	BRCA
TCGA-D8-A1JE-01	0	1.57534	9.85789	Tumor	BRCA
TCGA-EW-A1PA-01	0	1.57534	10.4875	Tumor	BRCA
TCGA-EW-A1J1-01	0	1.57534	10.531	Tumor	BRCA
TCGA-A2-A0T6-01	0	1.57534	9.85582	Tumor	BRCA
TCGA-E9-A1NH-01	0	1.57808	11.0854	Tumor	BRCA
TCGA-BH-A1FG-01	1	1.58082	9.43388	Tumor	BRCA
TCGA-A8-A07G-01	0	1.58082	10.5472	Tumor	BRCA
TCGA-A8-A07F-01	0	1.58082	10.4216	Tumor	BRCA
TCGA-D8-A1JI-01	0	1.58082	8.40098	Tumor	BRCA
TCGA-A8-A0A2-01	0	1.5863	9.57249	Tumor	BRCA
TCGA-A8-A09T-01	0	1.5863	10.4574	Tumor	BRCA
TCGA-AQ-A7U7-01	1	1.6	10.8215	Tumor	BRCA
TCGA-A2-A1G1-01	0	1.6	11.2456	Tumor	BRCA
TCGA-D8-A147-01	0	1.6	9.75215	Tumor	BRCA
TCGA-A1-A0SP-01	0	1.6	11.5818	Tumor	BRCA
TCGA-AC-A23C-01	0	1.60274	10.9467	Tumor	BRCA
TCGA-S3-AA10-01	0	1.60548	11.0437	Tumor	BRCA
TCGA-A2-A0YK-01	0	1.61096	10.3517	Tumor	BRCA
TCGA-AC-A2QI-01	0	1.61096	10.5317	Tumor	BRCA
TCGA-AC-A5XS-01	0	1.61096	11.9987	Tumor	BRCA
TCGA-D8-A1JM-01	0	1.61644	10.6798	Tumor	BRCA
TCGA-E2-A154-01	0	1.61918	9.95226	Tumor	BRCA
TCGA-LL-A7SZ-01	0	1.6274	11.7594	Tumor	BRCA
TCGA-A2-A1G4-01	0	1.63014	10.3912	Tumor	BRCA
TCGA-E2-A15P-01	0	1.63014	10.1381	Tumor	BRCA
TCGA-LL-A8F5-01	0	1.63288	11.5517	Tumor	BRCA
TCGA-E2-A1L9-01	0	1.63836	10.9861	Tumor	BRCA
TCGA-OL-A6VQ-01	0	1.64384	10.4838	Tumor	BRCA
TCGA-D8-A1XL-01	0	1.66027	12.0457	Tumor	BRCA
TCGA-EW-A1PH-01	0	1.66301	11.7451	Tumor	BRCA
TCGA-A8-A08G-01	0	1.66301	9.98758	Tumor	BRCA
TCGA-A8-A07E-01	0	1.66575	11.1096	Tumor	BRCA
TCGA-EW-A1PB-01	0	1.66575	12.1471	Tumor	BRCA
TCGA-D8-A1JL-01	0	1.67397	10.8544	Tumor	BRCA
TCGA-D8-A1JJ-01	0	1.67397	11.1372	Tumor	BRCA
TCGA-BH-A18J-01	1	1.67671	11.5162	Tumor	BRCA
TCGA-E9-A243-01	0	1.67671	11.1872	Tumor	BRCA
TCGA-BH-A2L8-01	0	1.67671	11.2694	Tumor	BRCA
TCGA-AC-A8OP-01	0	1.68219	10.3219	Tumor	BRCA
TCGA-A7-A13E-01	1	1.68219	9.98312	Tumor	BRCA
TCGA-A2-A1G0-01	0	1.68767	9.05724	Tumor	BRCA
TCGA-AR-A2LH-01	1	1.68767	11.5064	Tumor	BRCA
TCGA-C8-A26V-01	0	1.68767	10.579	Tumor	BRCA
TCGA-AO-A0J7-01	0	1.69315	9.91095	Tumor	BRCA
TCGA-BH-A0HI-01	0	1.69863	10.2883	Tumor	BRCA
TCGA-D8-A1JN-01	0	1.69863	11.0102	Tumor	BRCA
TCGA-OL-A5S0-01	0	1.69863	13.2173	Tumor	BRCA
TCGA-AO-A1KO-01	0	1.70411	9.50701	Tumor	BRCA
TCGA-BH-A0AW-01	0	1.70411	13.1368	Tumor	BRCA
TCGA-A2-A0T4-01	0	1.70959	11.1478	Tumor	BRCA
TCGA-E2-A15L-01	0	1.71507	9.83829	Tumor	BRCA
TCGA-D8-A141-01	0	1.71507	10.7395	Tumor	BRCA
TCGA-A7-A26J-01	0	1.71781	9.37074	Tumor	BRCA
TCGA-S3-AA0Z-01	0	1.72329	10.6263	Tumor	BRCA
TCGA-E2-A15E-06	0	1.72603	9.89862	Tumor	BRCA
TCGA-E2-A15E-01	0	1.72603	9.94886	Tumor	BRCA
TCGA-A2-A0T7-01	0	1.72877	10.2773	Tumor	BRCA
TCGA-A1-A0SI-01	0	1.73973	11.1732	Tumor	BRCA
TCGA-BH-A42V-01	0	1.73973	10.5147	Tumor	BRCA
TCGA-D8-A13Z-01	0	1.73973	12.3334	Tumor	BRCA
TCGA-D8-A1JP-01	0	1.75068	10.2664	Tumor	BRCA
TCGA-B6-A0WX-01	1	1.75068	11.8848	Tumor	BRCA
TCGA-A8-A0A6-01	0	1.75342	10.9654	Tumor	BRCA
TCGA-E2-A155-01	0	1.75342	10.5731	Tumor	BRCA
TCGA-S3-A6ZH-01	0	1.75616	10.7925	Tumor	BRCA
TCGA-A2-A4S2-01	0	1.76164	10.4652	Tumor	BRCA
TCGA-D8-A146-01	0	1.76164	10.6596	Tumor	BRCA
TCGA-A7-A4SE-01	0	1.76438	10.245	Tumor	BRCA
TCGA-LD-A66U-01	0	1.76986	12.1096	Tumor	BRCA
TCGA-E9-A1RG-01	0	1.7726	10.638	Tumor	BRCA
TCGA-A2-A4RY-01	0	1.77534	10.2303	Tumor	BRCA
TCGA-AO-A0J3-01	0	1.78356	10.9202	Tumor	BRCA
TCGA-BH-A18H-01	0	1.7863	10.8409	Tumor	BRCA
TCGA-AO-A0JA-01	0	1.79452	10.7536	Tumor	BRCA
TCGA-E2-A15F-01	0	1.80274	8.71431	Tumor	BRCA
TCGA-A2-A0YH-01	0	1.80548	10.1374	Tumor	BRCA
TCGA-D8-A4Z1-01	0	1.80548	9.81752	Tumor	BRCA
TCGA-BH-A0BJ-01	0	1.80822	10.4139	Tumor	BRCA
TCGA-A7-A26I-01	0	1.81096	12.0622	Tumor	BRCA
TCGA-BH-A8G0-01	0	1.8137	10.6163	Tumor	BRCA
TCGA-D8-A1XJ-01	0	1.81918	11.0727	Tumor	BRCA
TCGA-A2-A4S3-01	0	1.82466	10.155	Tumor	BRCA
TCGA-A2-A0YG-01	0	1.82466	11.24	Tumor	BRCA
TCGA-EW-A2FW-01	0	1.8411	9.48087	Tumor	BRCA
TCGA-E2-A1IN-01	0	1.84932	10.6647	Tumor	BRCA
TCGA-AC-A3QP-01	0	1.84932	11.6203	Tumor	BRCA
TCGA-AC-A2B8-01	0	1.85479	10.5631	Tumor	BRCA
TCGA-E9-A1N6-01	1	1.85753	11.6127	Tumor	BRCA
TCGA-A7-A2KD-01	0	1.86027	10.3272	Tumor	BRCA
TCGA-OL-A5RZ-01	0	1.86027	12.1912	Tumor	BRCA
TCGA-AO-A0J8-01	0	1.86301	10.1472	Tumor	BRCA
TCGA-MS-A51U-01	0	1.86575	9.63811	Tumor	BRCA
TCGA-A2-A1FZ-01	0	1.87123	11.0139	Tumor	BRCA
TCGA-E2-A15C-01	0	1.90137	9.60184	Tumor	BRCA
TCGA-EW-A1OW-01	0	1.90137	11.7179	Tumor	BRCA
TCGA-AC-A23E-01	0	1.91233	10.631	Tumor	BRCA
TCGA-BH-A0WA-01	0	1.92055	11.2054	Tumor	BRCA
TCGA-BH-A0H7-01	0	1.92329	10.4343	Tumor	BRCA
TCGA-EW-A1P5-01	0	1.92603	10.1351	Tumor	BRCA
TCGA-A2-A4S0-01	0	1.93425	8.76396	Tumor	BRCA
TCGA-AC-A3YI-01	0	1.93699	10.9818	Tumor	BRCA
TCGA-E2-A153-01	0	1.93699	10.4799	Tumor	BRCA
TCGA-AR-A0TU-01	0	1.94247	11.3585	Tumor	BRCA
TCGA-E2-A15A-06	0	1.94521	10.8809	Tumor	BRCA
TCGA-E2-A15A-01	0	1.94521	10.9699	Tumor	BRCA
TCGA-OL-A66I-01	0	1.95616	11.7549	Tumor	BRCA
TCGA-A2-A1FV-01	0	1.95616	9.06699	Tumor	BRCA
TCGA-BH-A5J0-01	0	1.9589	11.8514	Tumor	BRCA
TCGA-EW-A424-01	0	1.9589	10.8767	Tumor	BRCA
TCGA-A7-A13G-01	0	1.96712	9.5534	Tumor	BRCA
TCGA-A7-A26G-01	0	1.97808	9.67739	Tumor	BRCA
TCGA-A2-A0YT-01	1	1.98082	9.74882	Tumor	BRCA
TCGA-A7-A26H-01	0	1.98356	9.76032	Tumor	BRCA
TCGA-E9-A54Y-01	0	1.9863	11.3583	Tumor	BRCA
TCGA-E2-A156-01	0	1.98904	9.36338	Tumor	BRCA
TCGA-E9-A54X-01	0	1.99178	10.1582	Tumor	BRCA
TCGA-BH-A0HF-01	0	1.99178	10.9789	Tumor	BRCA
TCGA-D8-A1X9-01	0	1.99178	9.68063	Tumor	BRCA
TCGA-BH-A0W3-01	0	1.99452	9.87367	Tumor	BRCA
TCGA-AC-A3QQ-01	0	2.01096	9.54801	Tumor	BRCA
TCGA-A7-A26F-01	0	2.02192	11.0866	Tumor	BRCA
TCGA-A2-A4RX-01	0	2.03288	9.85043	Tumor	BRCA
TCGA-BH-A0EB-01	0	2.0411	10.5825	Tumor	BRCA
TCGA-E9-A24A-01	0	2.04658	9.62233	Tumor	BRCA
TCGA-BH-A0H6-01	0	2.04658	10.2799	Tumor	BRCA
TCGA-C8-A27A-01	0	2.04658	10.2615	Tumor	BRCA
TCGA-E2-A1LA-01	0	2.04932	11.117	Tumor	BRCA
TCGA-B6-A0I8-01	1	2.05205	9.49723	Tumor	BRCA
TCGA-A2-A0EX-01	0	2.06027	10.2738	Tumor	BRCA
TCGA-OL-A5RY-01	0	2.06027	12.0658	Tumor	BRCA
TCGA-AC-A3YJ-01	0	2.06575	10.9297	Tumor	BRCA
TCGA-AQ-A04H-01	0	2.06575	11.4193	Tumor	BRCA
TCGA-A2-A0CM-01	1	2.06575	11.5752	Tumor	BRCA
TCGA-E9-A1QZ-01	0	2.06849	10.2775	Tumor	BRCA
TCGA-BH-A0W4-01	0	2.07945	10.3911	Tumor	BRCA
TCGA-LL-A440-01	0	2.07945	10.4942	Tumor	BRCA
TCGA-EW-A6SB-01	0	2.08219	12.2176	Tumor	BRCA
TCGA-A8-A07U-01	0	2.08219	11.4611	Tumor	BRCA
TCGA-A8-A09Q-01	0	2.08493	10.0002	Tumor	BRCA
TCGA-LL-A50Y-01	0	2.08767	11.3159	Tumor	BRCA
TCGA-AC-A3TM-01	0	2.08767	12.8146	Tumor	BRCA
TCGA-E2-A159-01	0	2.08767	12.811	Tumor	BRCA
TCGA-A7-A13F-01	0	2.09589	9.40575	Tumor	BRCA
TCGA-D8-A73X-01	0	2.10137	10.4672	Tumor	BRCA
TCGA-A2-A0D4-01	0	2.10137	9.62346	Tumor	BRCA
TCGA-A2-A0YD-01	0	2.10685	10.1582	Tumor	BRCA
TCGA-BH-A0AY-01	0	2.12877	11.6017	Tumor	BRCA
TCGA-D8-A1X8-01	0	2.14521	9.59956	Tumor	BRCA
TCGA-BH-A1F0-01	1	2.15068	11.2949	Tumor	BRCA
TCGA-E9-A5UO-01	0	2.15068	9.24065	Tumor	BRCA
TCGA-E9-A1NG-01	1	2.15342	11.1167	Tumor	BRCA
TCGA-EW-A2FV-01	0	2.1589	10.791	Tumor	BRCA
TCGA-EW-A1OV-01	0	2.16164	11.5852	Tumor	BRCA
TCGA-A8-A06Y-01	0	2.16712	9.65897	Tumor	BRCA
TCGA-AC-A2FM-01	1	2.16986	9.8734	Tumor	BRCA
TCGA-OL-A66N-01	0	2.16986	12.269	Tumor	BRCA
TCGA-AO-A0J5-01	1	2.16986	9.96585	Tumor	BRCA
TCGA-BH-A202-01	0	2.17808	10.6178	Tumor	BRCA
TCGA-AO-A0JG-01	0	2.1863	10.2394	Tumor	BRCA
TCGA-E9-A5UP-01	0	2.2	8.49141	Tumor	BRCA
TCGA-BH-A0HB-01	0	2.20822	11.648	Tumor	BRCA
TCGA-BH-A18L-01	1	2.22192	7.85468	Tumor	BRCA
TCGA-E9-A5FK-01	0	2.22466	12.4159	Tumor	BRCA
TCGA-OL-A66H-01	0	2.22466	10.1334	Tumor	BRCA
TCGA-AQ-A04J-01	0	2.24384	11.546	Tumor	BRCA
TCGA-A2-A4S1-01	0	2.24658	11.7829	Tumor	BRCA
TCGA-E2-A2P5-01	1	2.24932	11.2589	Tumor	BRCA
TCGA-A8-A0A9-01	0	2.25205	9.98824	Tumor	BRCA
TCGA-A2-A0SV-01	1	2.26027	10.4433	Tumor	BRCA
TCGA-BH-A0HX-01	0	2.27123	10.0949	Tumor	BRCA
TCGA-E2-A108-01	0	2.29315	10.9064	Tumor	BRCA
TCGA-D8-A1XA-01	0	2.29863	8.93728	Tumor	BRCA
TCGA-E9-A6HE-01	0	2.32055	12.7097	Tumor	BRCA
TCGA-LQ-A4E4-01	0	2.32603	10.956	Tumor	BRCA
TCGA-A1-A0SO-01	0	2.33425	11.4624	Tumor	BRCA
TCGA-BH-A201-01	0	2.34521	10.2382	Tumor	BRCA
TCGA-OL-A6VO-01	0	2.35068	12.5847	Tumor	BRCA
TCGA-B6-A0X4-01	1	2.35616	9.25697	Tumor	BRCA
TCGA-E9-A1R0-01	0	2.35616	10.1134	Tumor	BRCA
TCGA-E2-A1IJ-01	0	2.36986	10.6175	Tumor	BRCA
TCGA-E2-A10E-01	0	2.36986	10.5538	Tumor	BRCA
TCGA-E2-A1B6-01	0	2.37534	12.4478	Tumor	BRCA
TCGA-EW-A1J6-01	0	2.39726	10.8238	Tumor	BRCA
TCGA-E2-A10F-01	0	2.40548	10.3908	Tumor	BRCA
TCGA-OL-A5RX-01	0	2.40548	10.7043	Tumor	BRCA
TCGA-E2-A1LE-01	1	2.40822	12.5413	Tumor	BRCA
TCGA-A8-A08C-01	0	2.4137	9.43817	Tumor	BRCA
TCGA-WT-AB44-01	0	2.41918	11.8055	Tumor	BRCA
TCGA-A8-A06U-01	1	2.41918	11.4613	Tumor	BRCA
TCGA-LL-A442-01	0	2.43562	8.55645	Tumor	BRCA
TCGA-AC-A4ZE-01	0	2.43836	9.372	Tumor	BRCA
TCGA-A7-A13H-01	0	2.46301	10.3741	Tumor	BRCA
TCGA-E9-A2JS-01	1	2.47671	10.6079	Tumor	BRCA
TCGA-A7-A0DC-01	0	2.48219	8.79582	Tumor	BRCA
TCGA-EW-A1P4-01	0	2.48493	12.5573	Tumor	BRCA
TCGA-EW-A1OY-01	0	2.48767	10.1476	Tumor	BRCA
TCGA-EW-A1OX-01	0	2.49589	10.5188	Tumor	BRCA
TCGA-BH-A0DI-01	0	2.49863	10.8367	Tumor	BRCA
TCGA-A8-A09K-01	0	2.49863	10.4526	Tumor	BRCA
TCGA-A2-A3XU-01	1	2.49863	12.0277	Tumor	BRCA
TCGA-EW-A1P7-01	0	2.50685	10.9568	Tumor	BRCA
TCGA-E9-A3QA-01	0	2.51507	11.156	Tumor	BRCA
TCGA-BH-A18P-01	1	2.52329	10.5876	Tumor	BRCA
TCGA-BH-A0GY-01	0	2.52877	11.2081	Tumor	BRCA
TCGA-E9-A3X8-01	0	2.53699	13.0673	Tumor	BRCA
TCGA-A7-A0CJ-01	0	2.55068	10.9553	Tumor	BRCA
TCGA-E2-A570-01	0	2.55068	11.1619	Tumor	BRCA
TCGA-A8-A092-01	0	2.58082	10.3612	Tumor	BRCA
TCGA-A8-A08P-01	0	2.58356	11.5052	Tumor	BRCA
TCGA-A8-A08O-01	0	2.58356	9.90033	Tumor	BRCA
TCGA-BH-A0EE-01	0	2.58356	11.9832	Tumor	BRCA
TCGA-A8-A06X-01	1	2.58356	12.3438	Tumor	BRCA
TCGA-EW-A6SC-01	0	2.60822	10.507	Tumor	BRCA
TCGA-A7-A26E-01	0	2.6137	10.1854	Tumor	BRCA
TCGA-BH-A1F2-01	1	2.6274	9.73641	Tumor	BRCA
TCGA-A7-A13D-01	0	2.64384	11.132	Tumor	BRCA
TCGA-A2-A0YM-01	0	2.64384	11.1752	Tumor	BRCA
TCGA-A1-A0SK-01	1	2.64932	10.2412	Tumor	BRCA
TCGA-A2-A0EV-01	0	2.65205	10.8245	Tumor	BRCA
TCGA-E2-A14X-01	0	2.66301	10.4487	Tumor	BRCA
TCGA-OL-A5D8-01	0	2.66575	11.6302	Tumor	BRCA
TCGA-BH-A0BC-01	0	2.66849	10.8732	Tumor	BRCA
TCGA-E2-A14W-01	0	2.66849	10.1073	Tumor	BRCA
TCGA-E9-A227-01	0	2.67123	10.5576	Tumor	BRCA
TCGA-A8-A07L-01	0	2.67123	9.3415	Tumor	BRCA
TCGA-E9-A1RB-01	1	2.67397	10.8482	Tumor	BRCA
TCGA-E2-A1B5-01	0	2.69589	11.2658	Tumor	BRCA
TCGA-AC-A3BB-01	0	2.70411	11.2309	Tumor	BRCA
TCGA-AQ-A1H3-01	0	2.70959	9.95405	Tumor	BRCA
TCGA-A2-A0YC-01	0	2.71233	9.79069	Tumor	BRCA
TCGA-BH-A0EA-01	1	2.71507	9.86462	Tumor	BRCA
TCGA-B6-A0I6-01	1	2.71507	10.4505	Tumor	BRCA
TCGA-A2-A3XV-01	0	2.72877	12.7492	Tumor	BRCA
TCGA-LL-A441-01	0	2.72877	11.0707	Tumor	BRCA
TCGA-AO-A0J2-01	0	2.73151	12.6047	Tumor	BRCA
TCGA-E9-A1N4-01	0	2.73973	10.0026	Tumor	BRCA
TCGA-E9-A3Q9-01	0	2.74247	9.51216	Tumor	BRCA
TCGA-BH-A18F-01	0	2.74247	11.4012	Tumor	BRCA
TCGA-AQ-A54O-01	0	2.74247	11.875	Tumor	BRCA
TCGA-A8-A08F-01	0	2.75068	10.8254	Tumor	BRCA
TCGA-A8-A091-01	0	2.75068	8.55474	Tumor	BRCA
TCGA-E2-A1B4-01	1	2.75068	10.7753	Tumor	BRCA
TCGA-A8-A08S-01	0	2.75068	9.86078	Tumor	BRCA
TCGA-AC-A2QH-01	0	2.75342	9.29904	Tumor	BRCA
TCGA-A8-A09M-01	0	2.75616	10.2661	Tumor	BRCA
TCGA-A7-A0DB-01	0	2.7589	9.41029	Tumor	BRCA
TCGA-BH-A1FD-01	1	2.76438	10.5435	Tumor	BRCA
TCGA-EW-A6SD-01	0	2.76712	11.5877	Tumor	BRCA
TCGA-AR-A5QN-01	0	2.77534	10.4265	Tumor	BRCA
TCGA-D8-A3Z5-01	0	2.78082	10.8302	Tumor	BRCA
TCGA-E2-A1II-01	0	2.80822	11.2256	Tumor	BRCA
TCGA-AR-A1AY-01	0	2.81096	10.8047	Tumor	BRCA
TCGA-E2-A1IH-01	0	2.81096	10.5815	Tumor	BRCA
TCGA-A2-A0D2-01	0	2.8137	11.7537	Tumor	BRCA
TCGA-A2-A3XS-01	1	2.8274	12.5465	Tumor	BRCA
TCGA-A8-A07C-01	0	2.83288	10.891	Tumor	BRCA
TCGA-C8-A3M7-01	1	2.83288	11.172	Tumor	BRCA
TCGA-BH-A1FH-01	1	2.83288	10.141	Tumor	BRCA
TCGA-EW-A3E8-01	0	2.83562	11.1281	Tumor	BRCA
TCGA-E9-A1N8-01	0	2.84658	10.6094	Tumor	BRCA
TCGA-E2-A14V-01	0	2.85479	11.3322	Tumor	BRCA
TCGA-A2-A0EU-01	0	2.85753	9.2704	Tumor	BRCA
TCGA-E2-A576-01	0	2.85753	13.2758	Tumor	BRCA
TCGA-A7-A0CG-01	0	2.85753	10.4803	Tumor	BRCA
TCGA-E2-A107-01	0	2.86849	11.4732	Tumor	BRCA
TCGA-E9-A226-01	1	2.87123	9.72016	Tumor	BRCA
TCGA-E2-A2P6-01	0	2.87945	10.2435	Tumor	BRCA
TCGA-EW-A1PG-01	0	2.87945	10.4116	Tumor	BRCA
TCGA-A2-A0D1-01	0	2.87945	11.7746	Tumor	BRCA
TCGA-E9-A1N3-01	0	2.90137	8.79953	Tumor	BRCA
TCGA-OL-A5RV-01	0	2.90959	10.6159	Tumor	BRCA
TCGA-E2-A573-01	0	2.90959	12.8147	Tumor	BRCA
TCGA-E9-A1R2-01	0	2.91233	10.2757	Tumor	BRCA
TCGA-A2-A0ET-01	0	2.92055	8.47391	Tumor	BRCA
TCGA-E9-A1NF-01	1	2.93699	10.963	Tumor	BRCA
TCGA-A7-A0CE-01	0	2.94247	11.2804	Tumor	BRCA
TCGA-A7-A0CH-01	0	2.95616	10.3469	Tumor	BRCA
TCGA-A7-A0DA-01	0	2.9726	11.0459	Tumor	BRCA
TCGA-E9-A1NE-01	0	2.98082	10.6473	Tumor	BRCA
TCGA-A2-A3XY-01	1	2.99452	11.5139	Tumor	BRCA
TCGA-BH-A18I-01	0	2.99452	9.95942	Tumor	BRCA
TCGA-A2-A04Y-01	0	3.01096	11.3358	Tumor	BRCA
TCGA-E9-A1N9-01	0	3.01644	11.5167	Tumor	BRCA
TCGA-A2-A3KC-01	0	3.01918	10.8459	Tumor	BRCA
TCGA-OL-A5D6-01	1	3.02466	11.7858	Tumor	BRCA
TCGA-OL-A5RW-01	0	3.03014	12.5387	Tumor	BRCA
TCGA-E9-A1NA-01	0	3.04658	11.0545	Tumor	BRCA
TCGA-BH-A28Q-01	0	3.06575	10.146	Tumor	BRCA
TCGA-E9-A1N5-01	0	3.06849	10.2795	Tumor	BRCA
TCGA-BH-A28O-01	0	3.06849	9.83734	Tumor	BRCA
TCGA-BH-A0HQ-01	0	3.07123	10.4106	Tumor	BRCA
TCGA-A8-A085-01	0	3.07945	10.2051	Tumor	BRCA
TCGA-A8-A08J-01	1	3.08767	11.2069	Tumor	BRCA
TCGA-BH-A0BA-01	0	3.10137	9.7993	Tumor	BRCA
TCGA-E2-A1BD-01	0	3.10411	11.3245	Tumor	BRCA
TCGA-E2-A1IF-01	0	3.11781	11.6473	Tumor	BRCA
TCGA-A7-A0D9-01	0	3.12055	9.18939	Tumor	BRCA
TCGA-AO-A0J6-01	0	3.12329	11.303	Tumor	BRCA
TCGA-E2-A10B-01	0	3.12603	9.84077	Tumor	BRCA
TCGA-BH-A18R-01	1	3.12877	9.78714	Tumor	BRCA
TCGA-E9-A229-01	0	3.14521	10.8219	Tumor	BRCA
TCGA-BH-A0B1-01	0	3.14521	9.87285	Tumor	BRCA
TCGA-AR-A1AS-01	0	3.15068	11.3914	Tumor	BRCA
TCGA-B6-A3ZX-01	1	3.15616	11.1156	Tumor	BRCA
TCGA-BH-A0DH-01	0	3.16712	10.244	Tumor	BRCA
TCGA-A8-A08B-01	0	3.16712	11.3621	Tumor	BRCA
TCGA-A8-A0AD-01	0	3.16986	9.26915	Tumor	BRCA
TCGA-E9-A3HO-01	0	3.1726	11.6098	Tumor	BRCA
TCGA-AR-A2LN-01	0	3.18082	9.81227	Tumor	BRCA
TCGA-GM-A3NY-01	0	3.18356	12.6842	Tumor	BRCA
TCGA-E2-A14Q-01	0	3.1863	10.8844	Tumor	BRCA
TCGA-A7-A0CD-01	0	3.19178	9.77333	Tumor	BRCA
TCGA-E9-A22B-01	0	3.19726	11.1553	Tumor	BRCA
TCGA-E2-A14R-01	0	3.21644	11.0935	Tumor	BRCA
TCGA-BH-A203-01	1	3.21644	11.7473	Tumor	BRCA
TCGA-E2-A574-01	0	3.23014	13.1393	Tumor	BRCA
TCGA-AR-A5QP-01	0	3.24658	10.9301	Tumor	BRCA
TCGA-E9-A247-01	0	3.24932	11.9446	Tumor	BRCA
TCGA-E9-A22A-01	0	3.25753	11.0631	Tumor	BRCA
TCGA-BH-A0B4-01	0	3.26301	11.0192	Tumor	BRCA
TCGA-A1-A0SN-01	0	3.27671	9.8433	Tumor	BRCA
TCGA-AR-A2LO-01	0	3.28219	10.4404	Tumor	BRCA
TCGA-BH-A0B3-01	0	3.29589	11.6995	Tumor	BRCA
TCGA-E9-A1NC-01	0	3.29589	11.9556	Tumor	BRCA
TCGA-A2-A3KD-01	0	3.30411	9.95509	Tumor	BRCA
TCGA-E2-A572-01	0	3.30959	11.1448	Tumor	BRCA
TCGA-EW-A1IX-01	0	3.30959	9.92572	Tumor	BRCA
TCGA-EW-A1P1-01	0	3.31507	11.2675	Tumor	BRCA
TCGA-A8-A08Z-01	0	3.33425	10.256	Tumor	BRCA
TCGA-OL-A5RU-01	0	3.33973	10.7473	Tumor	BRCA
TCGA-OL-A6VR-01	0	3.34247	9.34564	Tumor	BRCA
TCGA-E2-A10C-01	0	3.34247	12.5608	Tumor	BRCA
TCGA-E9-A1RC-01	0	3.35342	9.98147	Tumor	BRCA
TCGA-E2-A10A-01	0	3.36712	9.79255	Tumor	BRCA
TCGA-EW-A1OZ-01	0	3.36712	11.1138	Tumor	BRCA
TCGA-E9-A22H-01	0	3.37534	11.0547	Tumor	BRCA
TCGA-AR-A2LQ-01	0	3.37808	10.5835	Tumor	BRCA
TCGA-AC-A2FB-01	0	3.38082	10.6878	Tumor	BRCA
TCGA-AO-A12H-01	0	3.38082	9.41726	Tumor	BRCA
TCGA-E9-A22G-01	0	3.39452	12.1138	Tumor	BRCA
TCGA-E2-A14P-01	0	3.4137	11.9316	Tumor	BRCA
TCGA-BH-A0H9-01	0	3.41644	11.7965	Tumor	BRCA
TCGA-E9-A22D-01	0	3.41918	11.8019	Tumor	BRCA
TCGA-EW-A1P0-01	0	3.4274	8.56807	Tumor	BRCA
TCGA-E9-A1ND-01	0	3.46849	11.6027	Tumor	BRCA
TCGA-E9-A22E-01	0	3.47671	11.7119	Tumor	BRCA
TCGA-BH-A0C0-01	0	3.47945	11.1772	Tumor	BRCA
TCGA-AR-A1AT-01	1	3.48493	11.3139	Tumor	BRCA
TCGA-OL-A66K-01	1	3.49315	10.8239	Tumor	BRCA
TCGA-A8-A095-01	0	3.49863	10.6435	Tumor	BRCA
TCGA-E9-A228-01	0	3.52055	11.232	Tumor	BRCA
TCGA-BH-A1EU-01	1	3.52329	9.72312	Tumor	BRCA
TCGA-BH-A0W5-01	0	3.52877	10.3141	Tumor	BRCA
TCGA-A2-A25B-01	0	3.53699	10.7829	Tumor	BRCA
TCGA-OL-A66L-01	0	3.56438	12.6087	Tumor	BRCA
TCGA-A8-A07B-01	0	3.58356	11.2757	Tumor	BRCA
TCGA-A8-A08X-01	0	3.58356	12.0898	Tumor	BRCA
TCGA-E2-A105-01	0	3.58356	10.6624	Tumor	BRCA
TCGA-D8-A1XW-01	0	3.5863	9.8706	Tumor	BRCA
TCGA-E2-A1LL-01	0	3.5863	12.9924	Tumor	BRCA
TCGA-E2-A14U-01	0	3.61096	10.3831	Tumor	BRCA
TCGA-A1-A0SE-01	0	3.61918	11.2262	Tumor	BRCA
TCGA-BH-A0BF-01	1	3.6274	10.974	Tumor	BRCA
TCGA-E2-A3DX-01	0	3.63014	10.2934	Tumor	BRCA
TCGA-B6-A1KC-01	0	3.63288	8.1991	Tumor	BRCA
TCGA-GM-A3XG-01	0	3.64384	11.5122	Tumor	BRCA
TCGA-A2-A0SY-01	0	3.69041	10.7259	Tumor	BRCA
TCGA-AO-A03V-01	0	3.70137	10.661	Tumor	BRCA
TCGA-E2-A14O-01	0	3.72329	10.4749	Tumor	BRCA
TCGA-BH-A0E7-01	0	3.73425	9.59361	Tumor	BRCA
TCGA-BH-A0W7-01	0	3.73425	11.12	Tumor	BRCA
TCGA-A2-A0SW-01	1	3.73973	11.7806	Tumor	BRCA
TCGA-E9-A1RA-01	0	3.75068	10.2897	Tumor	BRCA
TCGA-A8-A09I-01	0	3.75616	11.491	Tumor	BRCA
TCGA-A8-A07Z-01	0	3.75616	10.0542	Tumor	BRCA
TCGA-BH-A1FM-01	1	3.80274	9.25679	Tumor	BRCA
TCGA-BH-A0C1-01	1	3.86575	11.294	Tumor	BRCA
TCGA-E9-A1RH-01	0	3.88219	11.6842	Tumor	BRCA
TCGA-E2-A109-01	0	3.88219	10.8299	Tumor	BRCA
TCGA-E9-A1RE-01	0	3.88767	9.32029	Tumor	BRCA
TCGA-PE-A5DC-01	1	3.91781	11.3919	Tumor	BRCA
TCGA-E2-A14N-01	0	3.92877	11.7065	Tumor	BRCA
TCGA-A1-A0SH-01	0	3.93699	10.3113	Tumor	BRCA
TCGA-A2-A3XX-01	1	3.94247	11.9741	Tumor	BRCA
TCGA-3C-AALK-01	0	3.96712	11.4671	Tumor	BRCA
TCGA-E9-A1RI-01	0	3.96986	9.99248	Tumor	BRCA
TCGA-D8-A27K-01	0	4.00274	9.9632	Tumor	BRCA
TCGA-A1-A0SF-01	0	4.00822	11.3049	Tumor	BRCA
TCGA-E9-A1R7-01	0	4.01918	9.93679	Tumor	BRCA
TCGA-A2-A0CO-01	1	4.02192	10.5808	Tumor	BRCA
TCGA-5L-AAT1-01	0	4.03014	11.3086	Tumor	BRCA
TCGA-3C-AALJ-01	0	4.03836	12.1392	Tumor	BRCA
TCGA-A2-A0YL-01	0	4.03836	10.615	Tumor	BRCA
TCGA-C8-A12Y-01	0	4.04384	12.3534	Tumor	BRCA
TCGA-5L-AAT0-01	0	4.04658	11.6327	Tumor	BRCA
TCGA-A8-A09E-01	0	4.08767	9.75247	Tumor	BRCA
TCGA-A2-A0YI-01	0	4.12329	10.3777	Tumor	BRCA
TCGA-BH-A1EX-01	1	4.13151	10.7549	Tumor	BRCA
TCGA-A2-A0T3-01	0	4.15342	10.1027	Tumor	BRCA
TCGA-BH-A0BV-01	0	4.16164	10.3714	Tumor	BRCA
TCGA-A8-A09D-01	0	4.16986	10.2117	Tumor	BRCA
TCGA-E2-A1LG-01	0	4.1726	9.8789	Tumor	BRCA
TCGA-AO-A0JI-01	0	4.1863	9.24051	Tumor	BRCA
TCGA-A2-A3XZ-01	0	4.19726	11.9109	Tumor	BRCA
TCGA-A2-A0SX-01	0	4.20274	11.2484	Tumor	BRCA
TCGA-A2-A0YF-01	0	4.20548	10.0212	Tumor	BRCA
TCGA-AO-A0JB-01	0	4.22466	11.5076	Tumor	BRCA
TCGA-BH-A0HY-01	0	4.23288	11.5085	Tumor	BRCA
TCGA-A2-A3Y0-01	0	4.23562	12.0049	Tumor	BRCA
TCGA-AO-A0JC-01	0	4.23836	11.2532	Tumor	BRCA
TCGA-AR-A24K-01	0	4.2411	8.88008	Tumor	BRCA
TCGA-AR-A24W-01	0	4.24658	9.05487	Tumor	BRCA
TCGA-BH-A18V-01	1	4.26301	11.1812	Tumor	BRCA
TCGA-BH-A18V-06	1	4.26301	11.2191	Tumor	BRCA
TCGA-BH-A0HW-01	0	4.27671	8.66701	Tumor	BRCA
TCGA-BH-A18U-01	1	4.28219	10.1071	Tumor	BRCA
TCGA-E2-A15T-01	0	4.28219	8.75372	Tumor	BRCA
TCGA-BH-A0B8-01	0	4.29863	9.38219	Tumor	BRCA
TCGA-BH-A0B9-01	0	4.30685	11.8397	Tumor	BRCA
TCGA-AO-A0J4-01	0	4.34795	10.8847	Tumor	BRCA
TCGA-A2-A259-01	0	4.3726	9.64454	Tumor	BRCA
TCGA-E2-A1LS-01	0	4.39452	11.4085	Tumor	BRCA
TCGA-EW-A2FS-01	0	4.39452	12.5496	Tumor	BRCA
TCGA-EW-A1P3-01	0	4.4137	10.9606	Tumor	BRCA
TCGA-BH-A0HA-01	0	4.4137	11.9568	Tumor	BRCA
TCGA-WT-AB41-01	0	4.4137	12.7472	Tumor	BRCA
TCGA-D8-A1JG-01	0	4.41644	11.1189	Tumor	BRCA
TCGA-AO-A0J9-01	0	4.41918	11.5624	Tumor	BRCA
TCGA-A8-A06T-01	0	4.42192	10.6676	Tumor	BRCA
TCGA-A2-A0CZ-01	0	4.4274	10.493	Tumor	BRCA
TCGA-BH-A0H5-01	0	4.43836	10.9963	Tumor	BRCA
TCGA-E2-A1B0-01	0	4.46849	10.2615	Tumor	BRCA
TCGA-AO-A12G-01	0	4.49041	10.3958	Tumor	BRCA
TCGA-E2-A15J-01	0	4.49315	9.54587	Tumor	BRCA
TCGA-A8-A076-01	0	4.49863	11.1534	Tumor	BRCA
TCGA-BH-A1FR-01	1	4.49863	9.62116	Tumor	BRCA
TCGA-BH-A0DO-01	0	4.50411	9.89578	Tumor	BRCA
TCGA-E2-A1L6-01	0	4.51507	10.5553	Tumor	BRCA
TCGA-AR-A2LK-01	1	4.51781	9.68999	Tumor	BRCA
TCGA-A2-A0SU-01	0	4.55342	10.4714	Tumor	BRCA
TCGA-EW-A2FR-01	0	4.58356	11.7031	Tumor	BRCA
TCGA-BH-A1FL-01	1	4.58356	10.607	Tumor	BRCA
TCGA-A2-A0CY-01	0	4.58356	11.4354	Tumor	BRCA
TCGA-D8-A1XO-01	0	4.60822	9.91727	Tumor	BRCA
TCGA-AO-A0JL-01	0	4.61096	12.1782	Tumor	BRCA
TCGA-A2-A04X-01	0	4.61918	10.6476	Tumor	BRCA
TCGA-D8-A1JB-01	0	4.62466	10.2903	Tumor	BRCA
TCGA-BH-A1FU-01	1	4.62466	11.3071	Tumor	BRCA
TCGA-E2-A15I-01	0	4.63562	9.72786	Tumor	BRCA
TCGA-BH-A18Q-01	1	4.63562	10.2259	Tumor	BRCA
TCGA-BH-A1EW-01	1	4.6411	10.8003	Tumor	BRCA
TCGA-AR-A0TY-01	1	4.65479	10.7768	Tumor	BRCA
TCGA-A2-A3XW-01	0	4.69041	10.7509	Tumor	BRCA
TCGA-D8-A13Y-01	0	4.73425	10.5509	Tumor	BRCA
TCGA-A2-A0CX-01	0	4.73425	12.116	Tumor	BRCA
TCGA-E2-A15R-01	0	4.74521	8.65759	Tumor	BRCA
TCGA-AR-A2LR-01	0	4.7726	10.8066	Tumor	BRCA
TCGA-BH-A208-01	1	4.81918	11.3068	Tumor	BRCA
TCGA-OL-A5D7-01	0	4.87671	11.6398	Tumor	BRCA
TCGA-B6-A0X7-01	1	4.87945	10.3477	Tumor	BRCA
TCGA-OL-A5DA-01	0	4.88493	11.6604	Tumor	BRCA
TCGA-AO-A03U-01	1	4.91233	9.86294	Tumor	BRCA
TCGA-E2-A1IK-01	0	4.93151	10.3046	Tumor	BRCA
TCGA-GM-A2D9-01	1	4.96438	11.0994	Tumor	BRCA
TCGA-BH-A0AV-01	0	4.9863	10.8179	Tumor	BRCA
TCGA-E2-A1L7-01	0	5.03014	11.156	Tumor	BRCA
TCGA-AO-A12F-01	0	5.04658	12.6653	Tumor	BRCA
TCGA-A2-A1FX-01	0	5.06027	8.76284	Tumor	BRCA
TCGA-AC-A2FG-01	0	5.07671	10.0023	Tumor	BRCA
TCGA-E2-A1IO-01	0	5.08219	10.4824	Tumor	BRCA
TCGA-AR-A1AV-01	0	5.10685	10.1794	Tumor	BRCA
TCGA-AO-A03M-01	0	5.11233	11.3705	Tumor	BRCA
TCGA-BH-A0BG-01	0	5.12603	11.3354	Tumor	BRCA
TCGA-A2-A0D3-01	0	5.13151	10.3734	Tumor	BRCA
TCGA-BH-A0BM-01	0	5.13973	10.0431	Tumor	BRCA
TCGA-AO-A1KQ-01	0	5.15616	11.3361	Tumor	BRCA
TCGA-A2-A0EW-01	1	5.16164	10.1629	Tumor	BRCA
TCGA-AO-A0JJ-01	0	5.16986	9.9903	Tumor	BRCA
TCGA-HN-A2OB-01	1	5.20548	10.82	Tumor	BRCA
TCGA-BH-A0AU-01	0	5.24384	9.56442	Tumor	BRCA
TCGA-BH-A0AZ-01	0	5.25753	10.782	Tumor	BRCA
TCGA-A2-A04V-01	1	5.26027	10.6055	Tumor	BRCA
TCGA-A2-A0EY-01	0	5.27397	12.1432	Tumor	BRCA
TCGA-BH-A0EI-01	0	5.27671	9.7652	Tumor	BRCA
TCGA-BH-A1FJ-01	1	5.27945	10.5279	Tumor	BRCA
TCGA-BH-A0H3-01	0	5.28219	10.2213	Tumor	BRCA
TCGA-AR-A2LM-01	0	5.30137	10.4597	Tumor	BRCA
TCGA-E2-A150-01	0	5.30137	11.0855	Tumor	BRCA
TCGA-PE-A5DD-01	0	5.35068	12.3717	Tumor	BRCA
TCGA-AR-A0TX-01	0	5.40274	11.7825	Tumor	BRCA
TCGA-AO-A0JF-01	0	5.42466	10.4491	Tumor	BRCA
TCGA-AR-A0U0-01	0	5.44658	11.0133	Tumor	BRCA
TCGA-B6-A0IE-01	1	5.46027	12.1581	Tumor	BRCA
TCGA-OL-A66J-01	0	5.46849	11.0932	Tumor	BRCA
TCGA-BH-A18S-01	1	5.50411	9.43455	Tumor	BRCA
TCGA-AR-A2LL-01	0	5.51233	11.255	Tumor	BRCA
TCGA-GM-A3XN-01	0	5.53151	11.4333	Tumor	BRCA
TCGA-AO-A03N-01	0	5.56438	11.8341	Tumor	BRCA
TCGA-V7-A7HQ-01	0	5.56986	12.8963	Tumor	BRCA
TCGA-BH-A0DG-01	0	5.59178	11.4312	Tumor	BRCA
TCGA-A2-A0D0-01	0	5.61096	12.2984	Tumor	BRCA
TCGA-BH-A0DV-01	0	5.65479	10.5724	Tumor	BRCA
TCGA-B6-A408-01	0	5.67671	10.6599	Tumor	BRCA
TCGA-B6-A0RG-01	0	5.70411	11.8123	Tumor	BRCA
TCGA-AO-A03R-01	0	5.72877	10.9404	Tumor	BRCA
TCGA-B6-A0X5-01	1	5.74521	10.8331	Tumor	BRCA
TCGA-GM-A3XL-01	0	5.77534	11.7087	Tumor	BRCA
TCGA-E2-A14Y-01	0	5.77808	11.4252	Tumor	BRCA
TCGA-AO-A03T-01	0	5.81918	11.1802	Tumor	BRCA
TCGA-BH-A1EN-01	1	5.8274	11.0519	Tumor	BRCA
TCGA-E2-A152-01	0	5.83014	11.2407	Tumor	BRCA
TCGA-BH-A0B5-01	0	5.85205	10.8925	Tumor	BRCA
TCGA-E2-A1IG-01	0	5.86301	10.5223	Tumor	BRCA
TCGA-AO-A12E-01	0	5.86849	10.2616	Tumor	BRCA
TCGA-GM-A2DF-01	0	5.90411	12.3976	Tumor	BRCA
TCGA-BH-A0DX-01	0	5.90685	11.0488	Tumor	BRCA
TCGA-AR-A255-01	0	5.92055	10.1964	Tumor	BRCA
TCGA-B6-A40C-01	0	5.92877	11.0793	Tumor	BRCA
TCGA-AO-A0JM-01	0	5.98356	11.2272	Tumor	BRCA
TCGA-A2-A0ES-01	0	6	10.5124	Tumor	BRCA
TCGA-AO-A0JD-01	0	6	10.9925	Tumor	BRCA
TCGA-GM-A4E0-01	0	6.00274	11.0626	Tumor	BRCA
TCGA-BH-A1FN-01	1	6.00548	11.4483	Tumor	BRCA
TCGA-GM-A2DH-01	0	6.00822	11.1206	Tumor	BRCA
TCGA-BH-A0BO-01	0	6.01918	10.0833	Tumor	BRCA
TCGA-BH-A18M-01	1	6.04658	10.0945	Tumor	BRCA
TCGA-AC-A2BK-01	0	6.08767	11.731	Tumor	BRCA
TCGA-AR-A5QM-01	0	6.11233	10.4527	Tumor	BRCA
TCGA-B6-A1KI-01	0	6.12603	9.93885	Tumor	BRCA
TCGA-E2-A1L8-01	0	6.13699	10.2487	Tumor	BRCA
TCGA-A2-A04T-01	0	6.15342	10.569	Tumor	BRCA
TCGA-AC-A23G-01	0	6.1589	10.8797	Tumor	BRCA
TCGA-BH-A0BQ-01	0	6.17808	11.1887	Tumor	BRCA
TCGA-BH-A0BZ-01	0	6.17808	11.4272	Tumor	BRCA
TCGA-AC-A2FO-01	0	6.17808	10.4049	Tumor	BRCA
TCGA-A2-A0ER-01	0	6.2	9.35798	Tumor	BRCA
TCGA-BH-A1FE-06	1	6.2274	11.4853	Tumor	BRCA
TCGA-BH-A1FE-01	1	6.2274	11.0849	Tumor	BRCA
TCGA-BH-A0BL-01	0	6.2411	11.8993	Tumor	BRCA
TCGA-B6-A402-01	0	6.24932	12.2203	Tumor	BRCA
TCGA-GM-A2DD-01	0	6.25205	12.5335	Tumor	BRCA
TCGA-AR-A0TV-01	0	6.26849	8.9163	Tumor	BRCA
TCGA-A2-A0CT-01	0	6.27123	9.08321	Tumor	BRCA
TCGA-BH-A0BP-01	1	6.29041	10.9717	Tumor	BRCA
TCGA-E2-A1LB-01	0	6.31781	10.8059	Tumor	BRCA
TCGA-E2-A14T-01	0	6.33151	10.7605	Tumor	BRCA
TCGA-E2-A1AZ-01	0	6.38082	10.5082	Tumor	BRCA
TCGA-BH-A0BR-01	0	6.38356	11.0821	Tumor	BRCA
TCGA-AO-A0JE-01	0	6.39726	10.7488	Tumor	BRCA
TCGA-A2-A0CS-01	1	6.43288	10.7018	Tumor	BRCA
TCGA-B6-A0I1-01	1	6.46849	10.7933	Tumor	BRCA
TCGA-E2-A1IE-01	0	6.47123	10.6817	Tumor	BRCA
TCGA-BH-A0BT-01	0	6.47945	11.2376	Tumor	BRCA
TCGA-BH-A0BW-01	0	6.49589	10.5953	Tumor	BRCA
TCGA-AO-A12C-01	0	6.49863	10.0987	Tumor	BRCA
TCGA-BH-A0DE-01	0	6.49863	9.93339	Tumor	BRCA
TCGA-B6-A0RM-01	1	6.50137	9.08844	Tumor	BRCA
TCGA-BH-A0DL-01	0	6.52329	10.988	Tumor	BRCA
TCGA-AR-A1AJ-01	0	6.52877	11.4119	Tumor	BRCA
TCGA-A2-A04Q-01	0	6.53425	11.534	Tumor	BRCA
TCGA-BH-A0DT-01	0	6.58356	10.4146	Tumor	BRCA
TCGA-GM-A2DB-01	0	6.59178	13.3223	Tumor	BRCA
TCGA-B6-A0WV-01	1	6.62192	10.2091	Tumor	BRCA
TCGA-A2-A0EQ-01	0	6.64658	11.8827	Tumor	BRCA
TCGA-A2-A0EO-01	0	6.69041	10.7057	Tumor	BRCA
TCGA-AO-A03L-01	0	6.69041	11.2613	Tumor	BRCA
TCGA-B6-A0RL-01	1	6.76438	10.6666	Tumor	BRCA
TCGA-BH-A0B0-01	0	6.7863	11.1369	Tumor	BRCA
TCGA-AO-A03O-01	1	6.80274	10.8313	Tumor	BRCA
TCGA-BH-A0B6-01	0	6.80274	11.6583	Tumor	BRCA
TCGA-BH-A0DD-01	0	6.81096	10.3052	Tumor	BRCA
TCGA-BH-A0E9-01	0	6.81918	10.534	Tumor	BRCA
TCGA-AO-A1KR-01	0	6.88493	13.4007	Tumor	BRCA
TCGA-AO-A12D-01	0	6.89041	11.5985	Tumor	BRCA
TCGA-BH-A1ET-01	1	6.90411	9.2801	Tumor	BRCA
TCGA-BH-A204-01	1	6.94247	9.90036	Tumor	BRCA
TCGA-GM-A2DC-01	0	6.94521	9.61999	Tumor	BRCA
TCGA-E2-A106-01	0	6.96164	10.7282	Tumor	BRCA
TCGA-AR-A0U2-01	1	6.98904	10.08	Tumor	BRCA
TCGA-AR-A0TS-01	0	7.00822	11.3613	Tumor	BRCA
TCGA-BH-A0B7-01	0	7.01096	12.0091	Tumor	BRCA
TCGA-B6-A0IN-01	1	7.04932	11.6286	Tumor	BRCA
TCGA-GM-A2DI-01	0	7.09589	10.9073	Tumor	BRCA
TCGA-GM-A2DO-01	0	7.11233	11.7164	Tumor	BRCA
TCGA-B6-A401-01	0	7.11233	10.9444	Tumor	BRCA
TCGA-AR-A254-01	0	7.13699	10.5844	Tumor	BRCA
TCGA-AR-A1AO-01	0	7.1726	11.5024	Tumor	BRCA
TCGA-AR-A1AX-01	0	7.20274	10.2285	Tumor	BRCA
TCGA-AR-A1AW-01	0	7.21096	11.2352	Tumor	BRCA
TCGA-AR-A2LJ-01	0	7.21096	12.069	Tumor	BRCA
TCGA-AC-A2FE-01	1	7.22192	11.0184	Tumor	BRCA
TCGA-PE-A5DE-01	0	7.24658	11.1921	Tumor	BRCA
TCGA-GM-A2DK-01	0	7.24658	11.3982	Tumor	BRCA
TCGA-AC-A2FK-01	0	7.26027	9.85754	Tumor	BRCA
TCGA-E2-A1B1-01	0	7.26849	10.4147	Tumor	BRCA
TCGA-A2-A04U-01	0	7.27123	12.3822	Tumor	BRCA
TCGA-A2-A0CQ-01	0	7.38356	10.0997	Tumor	BRCA
TCGA-AR-A250-01	0	7.41644	10.4326	Tumor	BRCA
TCGA-BH-A0C3-01	0	7.42192	10.089	Tumor	BRCA
TCGA-BH-A1F5-01	1	7.43014	8.39725	Tumor	BRCA
TCGA-B6-A0RT-01	0	7.45479	11.0181	Tumor	BRCA
TCGA-AC-A2FF-01	0	7.5589	10.5399	Tumor	BRCA
TCGA-BH-A18K-01	1	7.56986	11.6126	Tumor	BRCA
TCGA-BH-A0C7-01	0	7.58082	10.4452	Tumor	BRCA
TCGA-A2-A3XT-01	0	7.58904	11.1551	Tumor	BRCA
TCGA-BH-A1EO-01	1	7.66575	9.54021	Tumor	BRCA
TCGA-A2-A0CP-01	0	7.70685	11.408	Tumor	BRCA
TCGA-AR-A252-01	0	7.77534	10.8073	Tumor	BRCA
TCGA-AR-A256-01	1	7.81918	11.2635	Tumor	BRCA
TCGA-AR-A1AP-01	0	7.82466	11.236	Tumor	BRCA
TCGA-AR-A24L-01	1	7.85205	10.0864	Tumor	BRCA
TCGA-AR-A1AU-01	0	7.85753	10.5528	Tumor	BRCA
TCGA-AO-A03P-01	1	7.97534	10.2881	Tumor	BRCA
TCGA-AR-A1AN-01	0	8	10.1828	Tumor	BRCA
TCGA-AO-A1KP-01	0	8.09041	9.15858	Tumor	BRCA
TCGA-B6-A0IH-01	1	8.12329	10.3198	Tumor	BRCA
TCGA-BH-A1F6-01	1	8.12329	11.6758	Tumor	BRCA
TCGA-B6-A0WS-01	1	8.12329	10.3561	Tumor	BRCA
TCGA-AR-A1AL-01	0	8.13973	9.9901	Tumor	BRCA
TCGA-AR-A24S-01	0	8.15342	10.5597	Tumor	BRCA
TCGA-AO-A12B-01	0	8.18904	8.84701	Tumor	BRCA
TCGA-AR-A0TQ-01	0	8.19452	10.1914	Tumor	BRCA
TCGA-AR-A1AM-01	0	8.19452	10.7452	Tumor	BRCA
TCGA-AR-A24Z-01	0	8.22192	10.3333	Tumor	BRCA
TCGA-AR-A24X-01	0	8.23014	10.3248	Tumor	BRCA
TCGA-AR-A0TW-01	0	8.24384	9.66368	Tumor	BRCA
TCGA-A2-A0CV-01	0	8.24932	10.0956	Tumor	BRCA
TCGA-A2-A0CL-01	0	8.26027	11.0686	Tumor	BRCA
TCGA-A2-A0ST-01	0	8.26575	11.8124	Tumor	BRCA
TCGA-AR-A1AQ-01	0	8.27671	11.862	Tumor	BRCA
TCGA-AC-A2BM-01	0	8.27945	8.62003	Tumor	BRCA
TCGA-AR-A251-01	0	8.30137	10.8951	Tumor	BRCA
TCGA-AR-A24N-01	0	8.31507	9.34909	Tumor	BRCA
TCGA-B6-A0RS-01	1	8.39178	11.8234	Tumor	BRCA
TCGA-B6-A1KF-01	0	8.46027	12.1057	Tumor	BRCA
TCGA-GM-A2DN-01	0	8.46849	11.0284	Tumor	BRCA
TCGA-A2-A0EM-01	0	8.47671	10.2843	Tumor	BRCA
TCGA-A2-A04W-01	0	8.49863	12.2602	Tumor	BRCA
TCGA-AO-A12A-01	0	8.52603	9.95648	Tumor	BRCA
TCGA-E2-A1LI-01	0	8.55068	12.1157	Tumor	BRCA
TCGA-B6-A0RP-01	1	8.56438	10.0692	Tumor	BRCA
TCGA-AR-A24U-01	0	8.56986	10.6597	Tumor	BRCA
TCGA-B6-A40B-01	0	8.63562	11.4548	Tumor	BRCA
TCGA-AR-A1AK-01	0	8.65479	10.1206	Tumor	BRCA
TCGA-AR-A24Q-01	0	8.69041	10.4415	Tumor	BRCA
TCGA-AR-A24T-01	0	8.7726	10.4893	Tumor	BRCA
TCGA-AR-A24V-01	0	8.77534	9.49765	Tumor	BRCA
TCGA-A2-A25E-01	0	8.77808	9.43415	Tumor	BRCA
TCGA-GM-A2DM-01	0	8.83836	9.38357	Tumor	BRCA
TCGA-E2-A1LH-01	0	8.89589	12.6247	Tumor	BRCA
TCGA-AO-A128-01	0	8.89863	11.0901	Tumor	BRCA
TCGA-Z7-A8R6-01	0	8.92055	11.5396	Tumor	BRCA
TCGA-AR-A0U4-01	0	8.93425	10.9804	Tumor	BRCA
TCGA-AR-A0TZ-01	1	8.93699	9.0083	Tumor	BRCA
TCGA-A2-A25A-01	0	8.97534	10.8194	Tumor	BRCA
TCGA-A2-A0CW-01	0	8.99452	11.6036	Tumor	BRCA
TCGA-A2-A0CR-01	0	8.99452	12.5434	Tumor	BRCA
TCGA-AO-A129-01	0	9.00274	11.918	Tumor	BRCA
TCGA-Z7-A8R5-01	0	9.00548	12.3512	Tumor	BRCA
TCGA-AR-A1AI-01	0	9.03014	12.0645	Tumor	BRCA
TCGA-AO-A126-01	0	9.06027	11.0747	Tumor	BRCA
TCGA-AR-A0TT-01	0	9.08493	11.1294	Tumor	BRCA
TCGA-GI-A2C9-01	0	9.15616	10.8105	Tumor	BRCA
TCGA-GM-A3NW-01	0	9.20822	10.3225	Tumor	BRCA
TCGA-BH-A42U-01	0	9.21644	11.4847	Tumor	BRCA
TCGA-A8-A08T-01	1	9.33973	9.89886	Tumor	BRCA
TCGA-AR-A24R-01	0	9.39726	9.45151	Tumor	BRCA
TCGA-AO-A125-01	0	9.46849	10.7224	Tumor	BRCA
TCGA-B6-A0WY-01	1	9.48219	10.8515	Tumor	BRCA
TCGA-BH-A1ES-01	1	9.48493	10.397	Tumor	BRCA
TCGA-BH-A1ES-06	1	9.48493	10.2385	Tumor	BRCA
TCGA-BH-A1FC-01	1	9.51233	11.9561	Tumor	BRCA
TCGA-AO-A124-01	0	9.60548	11.442	Tumor	BRCA
TCGA-GM-A2DL-01	0	9.6411	11.3895	Tumor	BRCA
TCGA-A2-A0EP-01	0	9.87123	11.3122	Tumor	BRCA
TCGA-AR-A24O-01	0	9.88219	9.96109	Tumor	BRCA
TCGA-AR-A24M-01	0	10.0274	9.94934	Tumor	BRCA
TCGA-BH-A1FB-01	1	10.0521	10.2046	Tumor	BRCA
TCGA-A2-A04R-01	0	10.1616	9.87508	Tumor	BRCA
TCGA-AR-A1AH-01	0	10.4301	11.6946	Tumor	BRCA
TCGA-B6-A0IM-01	1	10.611	10.3181	Tumor	BRCA
TCGA-B6-A0IP-01	1	10.7562	10.6439	Tumor	BRCA
TCGA-B6-A0IB-01	1	10.7973	11.6886	Tumor	BRCA
TCGA-B6-A0X0-01	1	10.8082	10.6231	Tumor	BRCA
TCGA-AQ-A04L-01	0	10.8411	10.8238	Tumor	BRCA
TCGA-BH-A209-01	1	10.8466	10.6754	Tumor	BRCA
TCGA-3C-AALI-01	0	10.9726	11.6355	Tumor	BRCA
TCGA-3C-AAAU-01	0	11.0877	9.05216	Tumor	BRCA
TCGA-AR-A0U3-01	0	11.1781	11.4375	Tumor	BRCA
TCGA-A2-A0EN-01	0	11.2	11.3293	Tumor	BRCA
TCGA-A2-A0CK-01	0	11.3945	11.3095	Tumor	BRCA
TCGA-B6-A1KN-01	0	11.5973	9.9905	Tumor	BRCA
TCGA-B6-A0RQ-01	1	11.6904	10.4419	Tumor	BRCA
TCGA-AR-A0TP-01	0	11.7123	9.79959	Tumor	BRCA
TCGA-B6-A0IQ-01	0	11.7397	12.4066	Tumor	BRCA
TCGA-A2-A04N-01	0	11.9288	10.4005	Tumor	BRCA
TCGA-B6-A0I2-01	0	11.9479	11.9826	Tumor	BRCA
TCGA-B6-A0IG-01	1	12.2082	11.6897	Tumor	BRCA
TCGA-AR-A24H-01	0	13.4082	9.64968	Tumor	BRCA
TCGA-B6-A0RO-01	0	13.5041	10.058	Tumor	BRCA
TCGA-B6-A0IO-01	0	13.8137	11.4167	Tumor	BRCA
TCGA-AR-A2LE-01	0	13.8685	9.46274	Tumor	BRCA
TCGA-B6-A0RV-01	0	14.126	10.9617	Tumor	BRCA
TCGA-B6-A2IU-01	0	14.1808	10.0459	Tumor	BRCA
TCGA-B6-A0WT-01	0	15.7233	10.5253	Tumor	BRCA
TCGA-B6-A0WZ-01	0	17.2384	11.6668	Tumor	BRCA
TCGA-B6-A0RH-01	1	17.6877	12.1324	Tumor	BRCA
TCGA-GM-A2DA-01	1	18.063	11.7912	Tumor	BRCA
TCGA-B6-A0IJ-01	0	19.4685	11.7769	Tumor	BRCA
TCGA-B6-A0RI-01	0	19.5233	10.7669	Tumor	BRCA
TCGA-B6-A0X1-01	1	20.4247	11.0923	Tumor	BRCA
TCGA-B6-A0RE-01	0	21.3068	11.8396	Tumor	BRCA
TCGA-B6-A0RN-01	0	21.9397	10.6126	Tumor	BRCA
TCGA-B6-A0IA-01	0	22.989	10.2455	Tumor	BRCA
TCGA-B6-A0I5-01	0	23.4411	11.7274	Tumor	BRCA
TCGA-B6-A0RU-01	0	23.5753	10.3842	Tumor	BRCA
TCGA-EK-A2RO-01	0	0.00547945	11.9877	Tumor	CESC
TCGA-EK-A3GJ-01	0	0.00821918	12.134	Tumor	CESC
TCGA-EK-A2R9-01	0	0.0109589	11.6321	Tumor	CESC
TCGA-ZJ-AAXU-01	0	0.0136986	11.7507	Tumor	CESC
TCGA-LP-A5U2-01	0	0.0246575	10.7172	Tumor	CESC
TCGA-EK-A2RB-01	0	0.0246575	12.2031	Tumor	CESC
TCGA-EA-A97N-01	0	0.030137	10.5705	Tumor	CESC
TCGA-EK-A2PK-01	0	0.0328767	12.0209	Tumor	CESC
TCGA-EK-A2PL-01	0	0.0356164	11.9007	Tumor	CESC
TCGA-EK-A2RK-01	0	0.0356164	11.9687	Tumor	CESC
TCGA-C5-A1MJ-01	1	0.0383562	10.7517	Tumor	CESC
TCGA-EK-A3GK-01	0	0.0410959	10.3582	Tumor	CESC
TCGA-EK-A2PM-01	0	0.0493151	11.6041	Tumor	CESC
TCGA-ZJ-AAX4-01	0	0.0575342	11.5338	Tumor	CESC
TCGA-LP-A5U3-01	0	0.0684932	11.2878	Tumor	CESC
TCGA-EK-A2R7-01	0	0.0739726	10.2804	Tumor	CESC
TCGA-LP-A4AW-01	0	0.0739726	11.6628	Tumor	CESC
TCGA-EK-A3GN-01	0	0.0739726	11.8171	Tumor	CESC
TCGA-FU-A770-01	0	0.0931507	11.0615	Tumor	CESC
TCGA-DG-A2KH-01	0	0.0931507	11.3971	Tumor	CESC
TCGA-ZJ-AAXA-01	0	0.117808	10.8052	Tumor	CESC
TCGA-EK-A2R8-01	0	0.120548	12.0642	Tumor	CESC
TCGA-FU-A3TX-01	0	0.123288	9.89517	Tumor	CESC
TCGA-EK-A2PG-01	0	0.126027	11.4825	Tumor	CESC
TCGA-EK-A2RM-01	0	0.136986	11.8183	Tumor	CESC
TCGA-VS-A9UJ-01	1	0.142466	11.3613	Tumor	CESC
TCGA-EK-A2RJ-01	0	0.145205	12.2976	Tumor	CESC
TCGA-EK-A2RE-01	0	0.156164	11.0974	Tumor	CESC
TCGA-EK-A2RN-01	0	0.194521	11.4931	Tumor	CESC
TCGA-C5-A1MK-01	1	0.20274	11.3984	Tumor	CESC
TCGA-C5-A7X8-01	0	0.227397	11.7193	Tumor	CESC
TCGA-PN-A8MA-01	0	0.246575	10.7378	Tumor	CESC
TCGA-JW-A5VH-01	1	0.273973	10.7104	Tumor	CESC
TCGA-VS-A9UV-01	1	0.284932	10.8947	Tumor	CESC
TCGA-C5-A1MP-01	0	0.29863	10.8525	Tumor	CESC
TCGA-ZX-AA5X-01	0	0.326027	11.1874	Tumor	CESC
TCGA-EK-A2RC-01	0	0.353425	11.5104	Tumor	CESC
TCGA-VS-A9V4-01	1	0.361644	11.315	Tumor	CESC
TCGA-VS-A94Y-01	1	0.394521	12.4656	Tumor	CESC
TCGA-C5-A902-01	0	0.408219	11.7404	Tumor	CESC
TCGA-VS-A9V1-01	1	0.430137	11.4675	Tumor	CESC
TCGA-C5-A1BN-01	1	0.454795	11.6713	Tumor	CESC
TCGA-EK-A2IP-01	0	0.553425	12.8031	Tumor	CESC
TCGA-EA-A50E-01	1	0.621918	11.6396	Tumor	CESC
TCGA-EX-A1H6-01	0	0.660274	11.4029	Tumor	CESC
TCGA-DS-A7WI-01	1	0.690411	12.2984	Tumor	CESC
TCGA-JW-A852-01	1	0.690411	13.4103	Tumor	CESC
TCGA-EX-A69M-01	1	0.693151	11.1642	Tumor	CESC
TCGA-C5-A8XI-01	0	0.69589	11.0633	Tumor	CESC
TCGA-MA-AA42-01	0	0.709589	11.9173	Tumor	CESC
TCGA-DS-A1O9-01	1	0.728767	11.7832	Tumor	CESC
TCGA-Q1-A6DT-01	1	0.753425	11.0732	Tumor	CESC
TCGA-MA-AA41-01	0	0.764384	11.5439	Tumor	CESC
TCGA-Q1-A73Q-01	0	0.778082	11.3684	Tumor	CESC
TCGA-C5-A7X3-01	1	0.778082	13.2145	Tumor	CESC
TCGA-HM-A6W2-06	0	0.786301	10.7574	Tumor	CESC
TCGA-HM-A6W2-01	0	0.786301	11.7809	Tumor	CESC
TCGA-VS-A8EB-01	1	0.835616	11.4128	Tumor	CESC
TCGA-FU-A5XV-01	0	0.879452	10.3398	Tumor	CESC
TCGA-LP-A4AU-01	0	0.939726	11.657	Tumor	CESC
TCGA-MA-AA43-01	0	0.947945	11.1642	Tumor	CESC
TCGA-C5-A0TN-01	1	0.953425	12.314	Tumor	CESC
TCGA-VS-A8QC-01	1	0.958904	11.3087	Tumor	CESC
TCGA-UC-A7PD-01	1	0.972603	11.9118	Tumor	CESC
TCGA-EA-A44S-01	0	1.01096	11.6694	Tumor	CESC
TCGA-UC-A7PG-06	1	1.0137	11.4788	Tumor	CESC
TCGA-UC-A7PG-01	1	1.0137	10.3559	Tumor	CESC
TCGA-FU-A23K-01	0	1.01918	13.6228	Tumor	CESC
TCGA-DS-A1OC-01	0	1.03014	10.0156	Tumor	CESC
TCGA-LP-A4AX-01	0	1.0411	12.1729	Tumor	CESC
TCGA-EK-A2GZ-01	0	1.04932	11.7217	Tumor	CESC
TCGA-EA-A3QD-01	0	1.08767	12.0437	Tumor	CESC
TCGA-LP-A7HU-01	0	1.11233	12.4673	Tumor	CESC
TCGA-EA-A78R-01	0	1.12329	12.6712	Tumor	CESC
TCGA-C5-A7X5-01	1	1.13425	12.3586	Tumor	CESC
TCGA-FU-A40J-01	0	1.16712	10.652	Tumor	CESC
TCGA-Q1-A73O-01	0	1.1726	11.7231	Tumor	CESC
TCGA-VS-A9UL-01	1	1.21096	11.2986	Tumor	CESC
TCGA-VS-A9UU-01	0	1.21096	10.441	Tumor	CESC
TCGA-RA-A741-01	0	1.21644	11.1663	Tumor	CESC
TCGA-EX-A449-01	0	1.22466	11.9542	Tumor	CESC
TCGA-C5-A907-01	0	1.2274	12.7202	Tumor	CESC
TCGA-EA-A556-01	0	1.2411	11.0218	Tumor	CESC
TCGA-HM-A4S6-01	0	1.24384	11.5431	Tumor	CESC
TCGA-EX-A3L1-01	0	1.26849	11.6965	Tumor	CESC
TCGA-VS-AA62-01	1	1.28493	11.5505	Tumor	CESC
TCGA-C5-A7CL-01	1	1.29041	11.3285	Tumor	CESC
TCGA-EX-A8YF-01	0	1.29589	11.1429	Tumor	CESC
TCGA-Q1-A5R1-01	0	1.29863	10.9943	Tumor	CESC
TCGA-JW-A5VL-01	0	1.29863	11.4905	Tumor	CESC
TCGA-VS-A953-01	1	1.30685	12.174	Tumor	CESC
TCGA-VS-A9UT-01	0	1.32055	10.7502	Tumor	CESC
TCGA-Q1-A73P-01	0	1.32329	10.6974	Tumor	CESC
TCGA-Q1-A5R3-01	0	1.32877	14.5791	Tumor	CESC
TCGA-FU-A3EO-01	0	1.34247	13.0374	Tumor	CESC
TCGA-Q1-A6DV-01	0	1.34521	11.248	Tumor	CESC
TCGA-FU-A3WB-01	0	1.34521	11.1335	Tumor	CESC
TCGA-DS-A7WF-01	1	1.34795	11.2814	Tumor	CESC
TCGA-VS-A9V5-01	1	1.35342	10.9516	Tumor	CESC
TCGA-Q1-A5R2-01	0	1.36712	12.2273	Tumor	CESC
TCGA-VS-A94X-01	1	1.3863	12.108	Tumor	CESC
TCGA-DS-A5RQ-01	0	1.40274	11.6309	Tumor	CESC
TCGA-C5-A901-01	0	1.41918	10.1393	Tumor	CESC
TCGA-C5-A7UC-01	1	1.43288	11.598	Tumor	CESC
TCGA-MY-A913-01	0	1.43562	11.104	Tumor	CESC
TCGA-DS-A7WH-01	0	1.46027	9.90713	Tumor	CESC
TCGA-2W-A8YY-01	0	1.46027	10.7162	Tumor	CESC
TCGA-Q1-A6DW-01	0	1.46301	10.5859	Tumor	CESC
TCGA-VS-A9V3-01	0	1.47945	10.9699	Tumor	CESC
TCGA-GH-A9DA-01	0	1.47945	11.3037	Tumor	CESC
TCGA-MA-AA3Y-01	0	1.48493	11.7281	Tumor	CESC
TCGA-4J-AA1J-01	0	1.48493	10.8698	Tumor	CESC
TCGA-C5-A3HF-01	1	1.48767	11.1469	Tumor	CESC
TCGA-C5-A3HE-01	0	1.50137	11.5004	Tumor	CESC
TCGA-JW-AAVH-01	0	1.51233	9.94805	Tumor	CESC
TCGA-VS-A9UY-01	1	1.52055	10.8541	Tumor	CESC
TCGA-VS-A9V2-01	0	1.52055	10.759	Tumor	CESC
TCGA-Q1-A73R-01	0	1.55342	11.3324	Tumor	CESC
TCGA-C5-A1BF-01	1	1.56164	11.8179	Tumor	CESC
TCGA-VS-A9V0-01	0	1.56986	11.2912	Tumor	CESC
TCGA-FU-A2QG-01	0	1.5863	10.7546	Tumor	CESC
TCGA-ZJ-A8QR-01	1	1.59452	11.6681	Tumor	CESC
TCGA-EK-A2PI-01	0	1.60548	10.7958	Tumor	CESC
TCGA-MA-AA3Z-01	0	1.63014	10.4332	Tumor	CESC
TCGA-R2-A69V-01	0	1.63288	13.1882	Tumor	CESC
TCGA-EX-A69L-01	0	1.64932	12.2149	Tumor	CESC
TCGA-C5-A1BQ-01	1	1.65479	12.2553	Tumor	CESC
TCGA-MU-A8JM-01	0	1.66301	11.5848	Tumor	CESC
TCGA-VS-A8EJ-01	1	1.66301	12.556	Tumor	CESC
TCGA-MA-AA3X-01	0	1.69041	11.5309	Tumor	CESC
TCGA-C5-A7CM-01	0	1.69589	10.9104	Tumor	CESC
TCGA-EX-A1H5-01	0	1.69589	11.0316	Tumor	CESC
TCGA-C5-A3HL-01	0	1.70137	10.6221	Tumor	CESC
TCGA-JW-A5VK-01	0	1.70685	12.1222	Tumor	CESC
TCGA-HM-A3JK-01	0	1.73151	11.1091	Tumor	CESC
TCGA-C5-A8YT-01	1	1.73425	11.1442	Tumor	CESC
TCGA-MY-A5BF-01	0	1.73699	11.7966	Tumor	CESC
TCGA-JX-A5QV-01	0	1.74247	12.2447	Tumor	CESC
TCGA-C5-A1ML-01	1	1.74247	11.7551	Tumor	CESC
TCGA-C5-A8ZZ-01	0	1.74247	10.8013	Tumor	CESC
TCGA-FU-A3NI-01	1	1.74795	10.7865	Tumor	CESC
TCGA-JX-A3PZ-01	1	1.7589	13.0195	Tumor	CESC
TCGA-JW-A5VJ-01	0	1.7863	11.253	Tumor	CESC
TCGA-HM-A3JJ-01	1	1.80548	11.3478	Tumor	CESC
TCGA-MA-AA3W-01	0	1.87671	11.0314	Tumor	CESC
TCGA-Q1-A73S-01	0	1.88493	12.0291	Tumor	CESC
TCGA-DS-A3LQ-01	0	1.91507	11.6966	Tumor	CESC
TCGA-C5-A8YQ-01	1	1.9589	10.0592	Tumor	CESC
TCGA-BI-A20A-01	0	1.9726	11.451	Tumor	CESC
TCGA-FU-A23L-01	0	1.9863	11.6421	Tumor	CESC
TCGA-VS-A8EI-01	0	1.99726	11.5459	Tumor	CESC
TCGA-EA-A6QX-01	0	2	11.1786	Tumor	CESC
TCGA-VS-A9UD-01	0	2.02466	12.4137	Tumor	CESC
TCGA-JW-A5VI-01	0	2.04658	10.9975	Tumor	CESC
TCGA-EA-A411-01	0	2.04658	10.8137	Tumor	CESC
TCGA-EA-A4BA-01	0	2.06849	12.2924	Tumor	CESC
TCGA-EA-A3QE-01	0	2.08493	11.1663	Tumor	CESC
TCGA-HG-A2PA-01	1	2.11781	10.6129	Tumor	CESC
TCGA-EA-A5O9-01	0	2.1589	11.9998	Tumor	CESC
TCGA-EA-A43B-01	0	2.16712	12.6944	Tumor	CESC
TCGA-WL-A834-01	0	2.16712	11.0975	Tumor	CESC
TCGA-VS-A9UR-01	0	2.1726	10.7597	Tumor	CESC
TCGA-FU-A3TQ-01	0	2.17808	11.645	Tumor	CESC
TCGA-EK-A2H1-01	0	2.18904	12.9725	Tumor	CESC
TCGA-EA-A410-01	0	2.2	11.5219	Tumor	CESC
TCGA-EA-A5FO-01	0	2.23288	10.7269	Tumor	CESC
TCGA-VS-A9UC-01	0	2.26027	11.4429	Tumor	CESC
TCGA-EA-A5ZF-01	0	2.26849	10.3036	Tumor	CESC
TCGA-VS-A9UM-01	1	2.27123	10.2366	Tumor	CESC
TCGA-EA-A5ZE-01	0	2.27123	11.0287	Tumor	CESC
TCGA-VS-A8EK-01	1	2.27123	11.192	Tumor	CESC
TCGA-EA-A5ZD-01	0	2.27397	11.3838	Tumor	CESC
TCGA-JW-A5VG-01	0	2.28493	11.5163	Tumor	CESC
TCGA-C5-A8YR-01	1	2.29315	11.3828	Tumor	CESC
TCGA-MU-A51Y-01	0	2.33973	11.0812	Tumor	CESC
TCGA-DS-A1OB-01	1	2.3589	11.7872	Tumor	CESC
TCGA-FU-A3YQ-01	0	2.3589	11.3586	Tumor	CESC
TCGA-JW-A69B-01	0	2.36438	11.0279	Tumor	CESC
TCGA-DS-A1OA-01	1	2.40822	11.0532	Tumor	CESC
TCGA-XS-A8TJ-01	0	2.43836	10.9218	Tumor	CESC
TCGA-IR-A3LK-01	1	2.48767	11.1181	Tumor	CESC
TCGA-VS-A9UB-01	0	2.49589	11.6189	Tumor	CESC
TCGA-C5-A1M8-01	0	2.51781	12.0793	Tumor	CESC
TCGA-EA-A3HR-01	0	2.57534	10.9846	Tumor	CESC
TCGA-VS-A8QM-01	1	2.60548	10.8268	Tumor	CESC
TCGA-FU-A3HY-01	0	2.6137	11.8745	Tumor	CESC
TCGA-EA-A3HT-01	0	2.6137	11.5206	Tumor	CESC
TCGA-C5-A1M6-01	1	2.61644	10.9756	Tumor	CESC
TCGA-EA-A3HS-01	0	2.6274	10.2988	Tumor	CESC
TCGA-EA-A439-01	0	2.64384	10.948	Tumor	CESC
TCGA-VS-A8Q8-01	1	2.67945	12.0664	Tumor	CESC
TCGA-VS-A8EH-01	0	2.70137	9.89922	Tumor	CESC
TCGA-C5-A2M2-01	1	2.76986	10.6434	Tumor	CESC
TCGA-EA-A3HU-01	0	2.77534	11.8995	Tumor	CESC
TCGA-VS-A94Z-01	0	2.78082	11.1061	Tumor	CESC
TCGA-C5-A1MQ-01	0	2.82466	12.4742	Tumor	CESC
TCGA-MU-A5YI-01	0	2.88493	10.9882	Tumor	CESC
TCGA-C5-A1M9-01	1	2.91781	12.4021	Tumor	CESC
TCGA-MY-A5BE-01	0	2.92055	11.8243	Tumor	CESC
TCGA-FU-A57G-01	0	2.95342	11.784	Tumor	CESC
TCGA-C5-A1MI-01	1	2.96712	10.6886	Tumor	CESC
TCGA-VS-A8QA-01	0	3.01096	11.6153	Tumor	CESC
TCGA-FU-A3HZ-01	0	3.02192	11.3628	Tumor	CESC
TCGA-IR-A3LL-01	0	3.03014	12.6727	Tumor	CESC
TCGA-C5-A1BI-01	0	3.04658	11.2103	Tumor	CESC
TCGA-DS-A0VK-01	1	3.06301	11.0814	Tumor	CESC
TCGA-EA-A3Y4-01	0	3.07397	13.783	Tumor	CESC
TCGA-EA-A3HQ-01	0	3.11233	10.8747	Tumor	CESC
TCGA-C5-A2M1-01	0	3.20274	11.5101	Tumor	CESC
TCGA-C5-A1MH-01	1	3.24932	11.9643	Tumor	CESC
TCGA-EA-A1QS-01	0	3.29589	11.3788	Tumor	CESC
TCGA-VS-A8QH-01	1	3.31507	10.935	Tumor	CESC
TCGA-VS-A950-01	0	3.34521	11.7329	Tumor	CESC
TCGA-EA-A1QT-01	0	3.40548	11.0138	Tumor	CESC
TCGA-VS-A94W-01	0	3.40548	10.9158	Tumor	CESC
TCGA-C5-A1MN-01	1	3.41096	12.3449	Tumor	CESC
TCGA-EK-A2RA-01	0	3.4137	13.5506	Tumor	CESC
TCGA-VS-A9UQ-01	0	3.46027	10.3771	Tumor	CESC
TCGA-VS-A9U6-01	0	3.61644	10.7828	Tumor	CESC
TCGA-C5-A2LS-01	0	3.68493	11.6434	Tumor	CESC
TCGA-JX-A3Q8-01	0	3.71781	11.9103	Tumor	CESC
TCGA-DG-A2KL-01	0	3.74521	11.3428	Tumor	CESC
TCGA-VS-A9UI-01	1	3.7589	10.9069	Tumor	CESC
TCGA-VS-A8EG-01	0	3.79726	10.8251	Tumor	CESC
TCGA-C5-A8XH-01	1	3.81918	12.0498	Tumor	CESC
TCGA-C5-A1M7-01	0	3.86027	11.7486	Tumor	CESC
TCGA-VS-A8EC-01	0	3.87671	11.1769	Tumor	CESC
TCGA-VS-A9UH-01	0	3.90959	12.1613	Tumor	CESC
TCGA-VS-A9UP-01	0	3.95616	10.1662	Tumor	CESC
TCGA-EK-A2RL-01	1	3.98082	11.8224	Tumor	CESC
TCGA-VS-A9UO-01	0	3.98904	10.4591	Tumor	CESC
TCGA-VS-A9U7-01	0	4.03288	11.3905	Tumor	CESC
TCGA-BI-A0VR-01	0	4.12329	10.9304	Tumor	CESC
TCGA-VS-A958-01	0	4.17808	11.2848	Tumor	CESC
TCGA-VS-A9U5-01	0	4.20548	10.6199	Tumor	CESC
TCGA-C5-A7XC-01	0	4.24932	10.702	Tumor	CESC
TCGA-VS-A959-01	0	4.27671	10.7852	Tumor	CESC
TCGA-C5-A3HD-01	0	4.33425	11.348	Tumor	CESC
TCGA-C5-A1MF-01	0	4.43014	14.1513	Tumor	CESC
TCGA-VS-A8Q9-01	0	4.46575	12.0089	Tumor	CESC
TCGA-MY-A5BD-01	0	4.56712	11.3648	Tumor	CESC
TCGA-VS-A957-01	0	4.62466	10.3909	Tumor	CESC
TCGA-DS-A0VL-01	1	4.63562	10.6763	Tumor	CESC
TCGA-VS-A954-01	0	4.69589	10.9216	Tumor	CESC
TCGA-BI-A0VS-01	0	4.75342	11.5985	Tumor	CESC
TCGA-C5-A1ME-01	0	4.81096	12.9124	Tumor	CESC
TCGA-VS-A952-01	0	4.87123	10.7677	Tumor	CESC
TCGA-DR-A0ZM-01	0	4.90685	12.6854	Tumor	CESC
TCGA-VS-A8QF-01	0	4.93151	10.8922	Tumor	CESC
TCGA-EK-A2H0-01	0	5.06027	11.768	Tumor	CESC
TCGA-DG-A2KM-01	0	5.33151	11.4994	Tumor	CESC
TCGA-VS-A8EL-01	0	5.45753	12.0008	Tumor	CESC
TCGA-IR-A3LB-01	1	5.56712	12.0613	Tumor	CESC
TCGA-VS-A9UZ-01	0	5.6	10.065	Tumor	CESC
TCGA-C5-A1M5-01	1	5.62192	11.1688	Tumor	CESC
TCGA-ZJ-A8QQ-01	0	5.63288	11.3337	Tumor	CESC
TCGA-C5-A1BE-01	1	5.73699	11.0325	Tumor	CESC
TCGA-UC-A7PI-01	0	5.79178	10.1045	Tumor	CESC
TCGA-C5-A2LT-01	0	6.09863	11.3836	Tumor	CESC
TCGA-C5-A2LV-01	0	6.12055	13.625	Tumor	CESC
TCGA-C5-A2LY-01	0	6.52877	12.1837	Tumor	CESC
TCGA-IR-A3LH-01	0	6.5589	11.8118	Tumor	CESC
TCGA-IR-A3LI-01	0	6.83014	11.6991	Tumor	CESC
TCGA-DG-A2KK-01	0	6.83836	10.8795	Tumor	CESC
TCGA-C5-A1BM-01	1	6.90411	11.2962	Tumor	CESC
TCGA-C5-A2LX-01	0	6.92055	12.8784	Tumor	CESC
TCGA-DR-A0ZL-01	0	7.31233	10.7313	Tumor	CESC
TCGA-UC-A7PF-01	1	7.83288	11.2694	Tumor	CESC
TCGA-C5-A7UI-01	1	7.91233	12.7551	Tumor	CESC
TCGA-DG-A2KJ-01	0	7.92603	14.9305	Tumor	CESC
TCGA-IR-A3LF-01	0	8.07945	10.7372	Tumor	CESC
TCGA-C5-A8XK-01	0	8.32603	12.0009	Tumor	CESC
TCGA-C5-A2LZ-01	1	8.34521	10.872	Tumor	CESC
TCGA-C5-A7CJ-01	1	8.48493	10.4436	Tumor	CESC
TCGA-EK-A2IR-01	0	9.43014	9.20213	Tumor	CESC
TCGA-DS-A0VM-01	0	9.83288	12.2682	Tumor	CESC
TCGA-DS-A0VN-01	0	9.88767	12.4583	Tumor	CESC
TCGA-DS-A1OD-01	0	10.6137	11.5535	Tumor	CESC
TCGA-IR-A3LC-01	0	10.7808	13.264	Tumor	CESC
TCGA-C5-A7UH-01	0	10.926	11.1525	Tumor	CESC
TCGA-C5-A7CK-01	1	11.1945	10.6955	Tumor	CESC
TCGA-IR-A3LA-01	0	11.4301	10.8142	Tumor	CESC
TCGA-C5-A1BJ-01	0	12.0137	10.6156	Tumor	CESC
TCGA-C5-A8XJ-01	0	12.2384	10.1022	Tumor	CESC
TCGA-C5-A7CO-01	0	12.2795	11.0576	Tumor	CESC
TCGA-IR-A3L7-01	0	12.2822	9.7736	Tumor	CESC
TCGA-C5-A7CH-01	0	12.8603	11.6144	Tumor	CESC
TCGA-C5-A7UE-01	0	12.9808	11.6955	Tumor	CESC
TCGA-C5-A905-01	0	13.3671	10.3997	Tumor	CESC
TCGA-C5-A1BL-01	0	14.4411	11.0117	Tumor	CESC
TCGA-C5-A1BK-01	0	14.7534	12.2713	Tumor	CESC
TCGA-JX-A3Q0-01	0	17.4658	11.1052	Tumor	CESC
TCGA-C5-A7CG-01	0	17.5562	11.0136	Tumor	CESC
TCGA-W5-AA31-01	0	0.0273973	11.0511	Tumor	CHOL
TCGA-WD-A7RX-01	1	0.0575342	11.6872	Tumor	CHOL
TCGA-YR-A95A-01	1	0.0712329	11.8463	Tumor	CHOL
TCGA-W5-AA2Q-01	0	0.136986	11.1178	Tumor	CHOL
TCGA-ZU-A8S4-01	1	0.268493	12.7222	Tumor	CHOL
TCGA-ZD-A8I3-01	1	0.463014	11.8955	Tumor	CHOL
TCGA-W5-AA39-01	1	0.465753	10.0414	Tumor	CHOL
TCGA-W5-AA2X-01	1	0.742466	11.4776	Tumor	CHOL
TCGA-3X-AAV9-01	1	0.928767	11.6277	Tumor	CHOL
TCGA-ZH-A8Y1-01	1	1.05479	11.8707	Tumor	CHOL
TCGA-3X-AAVB-01	0	1.10137	11.7039	Tumor	CHOL
TCGA-4G-AAZT-01	0	1.15068	13.4073	Tumor	CHOL
TCGA-3X-AAVA-01	1	1.21918	11.5136	Tumor	CHOL
TCGA-ZH-A8Y6-01	0	1.42192	8.94505	Tumor	CHOL
TCGA-W5-AA34-01	1	1.52055	12.3814	Tumor	CHOL
TCGA-ZH-A8Y8-01	0	1.64932	12.5041	Tumor	CHOL
TCGA-W5-AA2U-01	1	1.71781	11.4491	Tumor	CHOL
TCGA-W5-AA2O-01	1	1.75342	11.4823	Tumor	CHOL
TCGA-3X-AAVE-01	0	1.78082	11.5033	Tumor	CHOL
TCGA-ZH-A8Y2-01	1	1.92055	11.4964	Tumor	CHOL
TCGA-3X-AAVC-01	0	1.94247	10.6651	Tumor	CHOL
TCGA-ZH-A8Y4-01	1	2.03014	11.263	Tumor	CHOL
TCGA-W6-AA0S-01	0	2.2137	11.0848	Tumor	CHOL
TCGA-W5-AA2W-01	1	2.53151	9.57159	Tumor	CHOL
TCGA-W5-AA2H-01	0	2.95068	12.0125	Tumor	CHOL
TCGA-W5-AA30-01	0	3.1589	11.4539	Tumor	CHOL
TCGA-4G-AAZO-01	0	3.22466	12.2277	Tumor	CHOL
TCGA-W5-AA2T-01	1	3.34247	12.3949	Tumor	CHOL
TCGA-ZH-A8Y5-01	0	3.36712	12.0059	Tumor	CHOL
TCGA-W5-AA36-01	1	3.8411	12.0755	Tumor	CHOL
TCGA-W5-AA33-01	0	3.96986	10.6568	Tumor	CHOL
TCGA-W5-AA38-01	0	4.03014	12.0312	Tumor	CHOL
TCGA-W5-AA2R-01	0	4.22466	10.6662	Tumor	CHOL
TCGA-W5-AA2Z-01	0	4.42192	11.5993	Tumor	CHOL
TCGA-W5-AA2I-01	1	5.31233	13.4863	Tumor	CHOL
TCGA-W5-AA2G-01	0	5.4137	11.7097	Tumor	CHOL
TCGA-AA-3492-01	1	0.00273973	12.392	Tumor	COAD
TCGA-G4-6626-01	1	0.00273973	11.2551	Tumor	COAD
TCGA-AA-3525-01	0	0.00273973	12.0436	Tumor	COAD
TCGA-AY-6196-01	0	0.0164384	10.7517	Tumor	COAD
TCGA-AM-5820-01	0	0.0383562	11.3689	Tumor	COAD
TCGA-F4-6854-01	0	0.0438356	10.8868	Tumor	COAD
TCGA-AA-A02O-01	0	0.0767123	11.6721	Tumor	COAD
TCGA-AM-5821-01	0	0.0767123	12.7364	Tumor	COAD
TCGA-AY-4071-01	1	0.0794521	11.413	Tumor	COAD
TCGA-AA-A00R-01	0	0.0821918	12.6361	Tumor	COAD
TCGA-AA-3543-01	0	0.0821918	12.105	Tumor	COAD
TCGA-AA-3818-01	1	0.0821918	11.6743	Tumor	COAD
TCGA-AA-3856-01	0	0.0821918	11.358	Tumor	COAD
TCGA-AA-A01V-01	0	0.0849315	10.7408	Tumor	COAD
TCGA-AA-3514-01	0	0.0849315	10.5188	Tumor	COAD
TCGA-AA-3496-01	0	0.0849315	11.288	Tumor	COAD
TCGA-AA-3494-01	0	0.0849315	11.7282	Tumor	COAD
TCGA-AA-3518-01	0	0.0849315	11.7697	Tumor	COAD
TCGA-AA-A01Q-01	0	0.0849315	11.374	Tumor	COAD
TCGA-AA-A01S-01	0	0.0849315	10.5357	Tumor	COAD
TCGA-AA-3821-01	0	0.0849315	11.691	Tumor	COAD
TCGA-AZ-4323-01	1	0.117808	10.7216	Tumor	COAD
TCGA-F4-6704-01	0	0.128767	10.861	Tumor	COAD
TCGA-5M-AAT4-01	1	0.134247	11.9316	Tumor	COAD
TCGA-AZ-6608-01	1	0.161644	11.7906	Tumor	COAD
TCGA-AA-3666-01	1	0.167123	11.4941	Tumor	COAD
TCGA-AA-3952-01	1	0.167123	11.7972	Tumor	COAD
TCGA-CK-6748-01	0	0.167123	11.9216	Tumor	COAD
TCGA-AA-A02H-01	1	0.167123	11.5137	Tumor	COAD
TCGA-AA-3966-01	0	0.167123	11.8881	Tumor	COAD
TCGA-AA-3930-01	1	0.167123	11.8327	Tumor	COAD
TCGA-AA-A02E-01	1	0.246575	11.5007	Tumor	COAD
TCGA-AZ-6607-01	1	0.265753	11.2393	Tumor	COAD
TCGA-AA-A00N-01	1	0.334247	11.7477	Tumor	COAD
TCGA-D5-6537-01	1	0.4	11.9066	Tumor	COAD
TCGA-4N-A93T-01	0	0.4	11.8752	Tumor	COAD
TCGA-AA-A02J-01	1	0.419178	10.6431	Tumor	COAD
TCGA-CM-5862-01	1	0.419178	11.4074	Tumor	COAD
TCGA-AA-3696-01	1	0.419178	11.7468	Tumor	COAD
TCGA-AA-3488-01	1	0.419178	12.2025	Tumor	COAD
TCGA-AZ-4616-01	1	0.427397	12.9897	Tumor	COAD
TCGA-AZ-6605-01	1	0.435616	11.463	Tumor	COAD
TCGA-AZ-4614-01	1	0.471233	12.234	Tumor	COAD
TCGA-AD-6899-01	1	0.482192	11.0467	Tumor	COAD
TCGA-DM-A285-01	1	0.490411	10.6712	Tumor	COAD
TCGA-AA-3681-01	0	0.49863	11.4698	Tumor	COAD
TCGA-AA-3662-01	0	0.50411	11.3813	Tumor	COAD
TCGA-F4-6570-01	1	0.515068	11.723	Tumor	COAD
TCGA-AZ-6599-01	1	0.564384	11.2583	Tumor	COAD
TCGA-AA-3663-01	0	0.580822	12.0346	Tumor	COAD
TCGA-AA-3511-01	0	0.580822	11.1746	Tumor	COAD
TCGA-AA-3489-01	1	0.586301	11.1371	Tumor	COAD
TCGA-DM-A1DA-01	1	0.624658	12.4561	Tumor	COAD
TCGA-D5-6898-01	0	0.627397	10.7967	Tumor	COAD
TCGA-DM-A280-01	1	0.646575	12.4504	Tumor	COAD
TCGA-AA-3989-01	1	0.663014	12.0026	Tumor	COAD
TCGA-AA-3980-01	0	0.663014	11.6846	Tumor	COAD
TCGA-CM-4750-01	0	0.668493	12.1621	Tumor	COAD
TCGA-G4-6295-01	0	0.69589	11.5524	Tumor	COAD
TCGA-A6-6141-01	0	0.69863	11.5774	Tumor	COAD
TCGA-QG-A5Z1-01	1	0.70137	10.6162	Tumor	COAD
TCGA-F4-6459-01	1	0.717808	10.9626	Tumor	COAD
TCGA-D5-6926-01	0	0.753425	11.1458	Tumor	COAD
TCGA-AA-3519-01	0	0.756164	11.9488	Tumor	COAD
TCGA-D5-6927-01	0	0.786301	11.8328	Tumor	COAD
TCGA-5M-AAT6-01	1	0.794521	11.9882	Tumor	COAD
TCGA-A6-A5ZU-01	0	0.80274	10.3157	Tumor	COAD
TCGA-NH-A6GA-01	1	0.827397	11.142	Tumor	COAD
TCGA-AA-3811-01	1	0.838356	10.7101	Tumor	COAD
TCGA-AA-3848-01	1	0.838356	10.2759	Tumor	COAD
TCGA-CM-6679-01	0	0.838356	11.55	Tumor	COAD
TCGA-CA-6718-01	1	0.838356	11.4832	Tumor	COAD
TCGA-D5-6922-01	0	0.843836	10.7631	Tumor	COAD
TCGA-D5-7000-01	0	0.854795	11.2776	Tumor	COAD
TCGA-AD-6964-01	1	0.906849	12.712	Tumor	COAD
TCGA-NH-A50U-01	1	0.915068	11.7578	Tumor	COAD
TCGA-AA-A01D-01	1	0.915068	10.5801	Tumor	COAD
TCGA-CM-6172-01	0	0.917808	10.6265	Tumor	COAD
TCGA-CM-6678-01	0	0.917808	11.8461	Tumor	COAD
TCGA-AA-3680-01	1	0.917808	11.3825	Tumor	COAD
TCGA-CM-6676-01	0	0.923288	11.0633	Tumor	COAD
TCGA-CM-6677-01	0	0.923288	11.4078	Tumor	COAD
TCGA-F4-6461-01	1	0.926027	11.7158	Tumor	COAD
TCGA-D5-6932-01	0	0.947945	11.8019	Tumor	COAD
TCGA-D5-6928-01	0	0.969863	11.1308	Tumor	COAD
TCGA-AZ-6606-01	1	0.978082	11.1391	Tumor	COAD
TCGA-T9-A92H-01	0	0.991781	11.678	Tumor	COAD
TCGA-CM-6162-01	0	1	11.0901	Tumor	COAD
TCGA-AA-A01G-01	0	1	11.2568	Tumor	COAD
TCGA-D5-6931-01	0	1	10.888	Tumor	COAD
TCGA-CM-6680-01	0	1.00274	11.3345	Tumor	COAD
TCGA-AZ-6600-01	1	1.00822	11.3496	Tumor	COAD
TCGA-AD-5900-01	0	1.0137	11.3417	Tumor	COAD
TCGA-CA-6716-01	0	1.01644	12.2086	Tumor	COAD
TCGA-CA-5255-01	0	1.03014	11.657	Tumor	COAD
TCGA-D5-6920-01	0	1.03288	11.0357	Tumor	COAD
TCGA-CA-5796-01	0	1.03288	10.9341	Tumor	COAD
TCGA-D5-6923-01	0	1.03562	10.5435	Tumor	COAD
TCGA-CA-5256-01	0	1.03836	12.7472	Tumor	COAD
TCGA-D5-6539-01	0	1.0411	11.1908	Tumor	COAD
TCGA-CA-6715-01	0	1.04932	11.437	Tumor	COAD
TCGA-CA-5797-01	0	1.04932	11.3768	Tumor	COAD
TCGA-DM-A1D8-01	1	1.04932	11.6066	Tumor	COAD
TCGA-4T-AA8H-01	0	1.05479	11.2258	Tumor	COAD
TCGA-CA-5254-01	0	1.05753	11.4922	Tumor	COAD
TCGA-CA-6717-01	0	1.06301	11.2334	Tumor	COAD
TCGA-NH-A6GC-01	0	1.06575	11.7781	Tumor	COAD
TCGA-CM-6674-01	0	1.07945	11.7482	Tumor	COAD
TCGA-AA-3939-01	0	1.08219	12.4125	Tumor	COAD
TCGA-CM-6168-01	0	1.08219	11.045	Tumor	COAD
TCGA-AA-3542-01	0	1.08219	12.5871	Tumor	COAD
TCGA-CM-6169-01	0	1.08493	10.5399	Tumor	COAD
[truncated: 8,072 more rows]

## Sheet: DFS-univariate cox
id	DFS	time	TMSB10	Type	CancerType		cancer	HR	HR.95L	HR.95H	pvalue
TCGA-DD-A3A4-01	1	2.86027	5.88293	Tumor	LIHC		ACC	1.85406	1.09993	3.12523	0.0204766
TCGA-BC-A10Z-01	0	1.11781	6.00761	Tumor	LIHC		BLCA	0.825573	0.576934	1.18137	0.294471
TCGA-G3-A6UC-01	1	21.0082	6.05417	Tumor	LIHC		BRCA	1.1448	0.917964	1.42769	0.230045
TCGA-CC-A7IL-01	1	5.88493	6.24883	Tumor	LIHC		CESC	0.795229	0.510886	1.23783	0.310154
TCGA-EP-A12J-01	0	18.7397	6.35441	Tumor	LIHC		CHOL	1.09956	0.792503	1.52559	0.569996
TCGA-DD-AAVY-01	0	64.7671	6.37467	Tumor	LIHC		COAD	0.937366	0.482193	1.82221	0.84875
TCGA-DD-AAE6-01	1	3.45205	6.59204	Tumor	LIHC		DLBC	2.42711	0.430841	13.673	0.314746
TCGA-DD-A3A5-11	1	2.76164	6.64608	Normal	LIHC		ESCA	0.97555	0.565968	1.68154	0.928994
TCGA-W5-AA31-11	0	0.328767	6.65562	Normal	CHOL		HNSC	1.0048	0.652362	1.54765	0.982657
TCGA-W5-AA34-11	1	1.31507	6.67336	Normal	CHOL		KICH	1.34356	0.388617	4.64509	0.640778
TCGA-DD-A39W-01	0	27.189	6.72854	Tumor	LIHC		KIRC	0.891348	0.625535	1.27011	0.524389
TCGA-DD-AAD0-01	1	1.54521	6.77741	Tumor	LIHC		KIRP	1.08538	0.710514	1.65804	0.704679
TCGA-DD-AACS-01	0	59.3096	6.78465	Tumor	LIHC		LGG	0.813992	0.495141	1.33817	0.417119
TCGA-DD-A4NF-01	1	21.5671	6.81303	Tumor	LIHC		LIHC	1.04827	0.94355	1.16461	0.38002
TCGA-DD-A73D-01	1	19.463	6.82716	Tumor	LIHC		LUAD	1.43149	1.11455	1.83856	0.00496442
TCGA-DD-AAW3-01	0	53.6877	6.85467	Tumor	LIHC		LUSC	0.974991	0.68005	1.39785	0.890406
TCGA-DD-AACE-01	1	42.0493	6.8999	Tumor	LIHC		MESO	1.25405	0.524221	2.99993	0.610971
TCGA-DD-A3A6-11	0	107.112	6.91786	Normal	LIHC		OV	1.19489	0.938941	1.5206	0.147702
TCGA-2Y-A9GZ-01	1	23.6384	6.92953	Tumor	LIHC		PAAD	1.41952	0.925936	2.17622	0.108059
TCGA-DD-A1EB-01	1	16.6027	6.99249	Tumor	LIHC		PCPG	0.663318	0.16484	2.6692	0.563346
TCGA-ZP-A9D4-01	0	12.9863	6.99572	Tumor	LIHC		PRAD	1.65627	1.14703	2.39159	0.00710766
TCGA-W5-AA2I-11	0	63.7479	7.00785	Normal	CHOL		READ	0.554654	0.115143	2.67181	0.462463
TCGA-OR-A5K4-01	0	35.5726	7.04137	Tumor	ACC		SARC	1.10048	0.902314	1.34216	0.344567
TCGA-DD-A39W-11	0	27.189	7.04725	Normal	LIHC		STAD	0.968129	0.666793	1.40565	0.864817
TCGA-DD-AADG-01	1	8.87671	7.05582	Tumor	LIHC		TGCT	1.35047	0.813385	2.24221	0.245443
TCGA-ZS-A9CE-01	0	40.8	7.06088	Tumor	LIHC		THCA	1.16406	0.831784	1.62906	0.375679
TCGA-FV-A3I0-11	1	5.2274	7.06324	Normal	LIHC		UCEC	0.958371	0.701532	1.30924	0.789364
TCGA-DD-A3A2-01	0	70.0603	7.06639	Tumor	LIHC		UCS	1.43526	0.712216	2.89235	0.312154
TCGA-TM-A84M-01	0	24.789	7.08057	Tumor	LGG
TCGA-FV-A3I1-11	0	8.12055	7.08433	Normal	LIHC
TCGA-DD-A73E-01	0	1.44658	7.08712	Tumor	LIHC
TCGA-UB-A7MC-01	1	11.8027	7.1042	Tumor	LIHC
TCGA-DD-A4NK-01	1	2.92603	7.12462	Tumor	LIHC
TCGA-DD-AACA-02	1	25.5123	7.18497	Tumor	LIHC
TCGA-DD-A1EE-01	1	1.44658	7.18857	Tumor	LIHC
TCGA-DD-AAW1-01	0	65.3918	7.19645	Tumor	LIHC
TCGA-TM-A84G-01	0	40.6356	7.21265	Tumor	LGG
TCGA-DD-A1EB-11	1	16.6027	7.22469	Normal	LIHC
TCGA-DD-A113-11	1	55.1014	7.22518	Normal	LIHC
TCGA-HC-7747-11	0	24.5918	7.22711	Normal	PRAD
TCGA-XR-A8TE-01	1	6.90411	7.22798	Tumor	LIHC
TCGA-B2-3923-01	0	32.6137	7.2523	Tumor	KIRC
TCGA-DD-AACY-01	1	25.5123	7.25811	Tumor	LIHC
TCGA-BC-A10X-11	0	25.3151	7.26995	Normal	LIHC
TCGA-S9-A6UB-01	0	123.649	7.28253	Tumor	LGG
TCGA-XF-A8HG-01	1	13.0849	7.28476	Tumor	BLCA
TCGA-WB-A81I-01	0	22.3233	7.29723	Tumor	PCPG
TCGA-DH-A66F-01	0	17.1945	7.32402	Tumor	LGG
TCGA-DD-A1EA-01	1	24.789	7.34806	Tumor	LIHC
TCGA-DD-A73C-01	1	18.6082	7.35891	Tumor	LIHC
TCGA-HC-7211-11	0	40.1425	7.36401	Normal	PRAD
TCGA-DD-A4NP-01	1	42.2795	7.36577	Tumor	LIHC
TCGA-DD-A39X-11	1	33.9288	7.37441	Normal	LIHC
TCGA-DD-A11D-01	1	16.3726	7.37764	Tumor	LIHC
TCGA-KM-8440-01	0	44.9096	7.39297	Tumor	KICH
TCGA-DD-AACA-01	1	25.5123	7.39352	Tumor	LIHC
TCGA-DD-A39Z-11	0	19.7589	7.40336	Normal	LIHC
TCGA-G3-A25U-01	0	53.7863	7.4194	Tumor	LIHC
TCGA-DD-A1EI-11	0	6.01644	7.44075	Normal	LIHC
TCGA-DH-5144-01	0	24.5918	7.45933	Tumor	LGG
TCGA-DD-A3A8-11	0	0.361644	7.47209	Normal	LIHC
TCGA-HT-7855-01	0	19.2329	7.47598	Tumor	LGG
TCGA-ZS-A9CF-02	1	20.9096	7.4829	Tumor	LIHC
TCGA-GI-A2C8-11	0	7.39726	7.49371	Normal	BRCA
TCGA-FY-A3WA-01	0	17.063	7.49567	Tumor	THCA
TCGA-DD-AAW2-01	1	12.8548	7.51163	Tumor	LIHC
TCGA-W2-A7HB-01	0	19.8575	7.51446	Tumor	PCPG
TCGA-ZP-A9D0-01	0	35.8685	7.52287	Tumor	LIHC
TCGA-KO-8411-01	0	130.126	7.52956	Tumor	KICH
TCGA-DD-A3A2-11	0	70.0603	7.53375	Normal	LIHC
TCGA-DD-A113-01	1	55.1014	7.54466	Tumor	LIHC
TCGA-DD-AADY-01	0	18.2466	7.54896	Tumor	LIHC
TCGA-DD-A1EH-11	1	3.94521	7.56838	Normal	LIHC
TCGA-DD-A3A8-01	0	0.361644	7.57196	Tumor	LIHC
TCGA-IE-A4EI-01	0	19.5288	7.5826	Tumor	SARC
TCGA-QH-A870-01	1	11.0137	7.58521	Tumor	LGG
TCGA-D8-A1JT-01	0	13.3151	7.58828	Tumor	BRCA
TCGA-CC-A7IH-01	0	12	7.58899	Tumor	LIHC
TCGA-DB-A4XD-01	0	39.7808	7.59367	Tumor	LGG
TCGA-QH-A86X-01	0	11.0795	7.59802	Tumor	LGG
TCGA-DB-A64R-01	0	31.3973	7.60332	Tumor	LGG
TCGA-BC-A110-11	1	67.6274	7.60992	Normal	LIHC
TCGA-W5-AA2U-11	0	20.6137	7.63984	Normal	CHOL
TCGA-BR-A4CR-01	0	0	7.64776	Tumor	STAD
TCGA-DD-A4NO-01	1	32.5479	7.65003	Tumor	LIHC
TCGA-DD-A4NL-01	0	56.2521	7.65378	Tumor	LIHC
TCGA-P5-A72Z-01	0	11.6384	7.66062	Tumor	LGG
TCGA-DD-AACX-01	1	1.38082	7.66657	Tumor	LIHC
TCGA-2Y-A9GU-01	0	63.7479	7.67781	Tumor	LIHC
TCGA-DD-A116-11	1	27.2219	7.68297	Normal	LIHC
TCGA-HC-7745-11	0	23.7041	7.68366	Normal	PRAD
TCGA-DD-A39V-11	1	14.9589	7.6936	Normal	LIHC
TCGA-SR-A6MT-01	0	106.751	7.69372	Tumor	PCPG
TCGA-RW-A688-01	0	1.21644	7.70459	Tumor	PCPG
TCGA-DD-A1EC-11	1	9.83014	7.70826	Normal	LIHC
TCGA-DB-5280-01	0	36.5589	7.70837	Tumor	LGG
TCGA-ZS-A9CF-01	1	20.9096	7.71083	Tumor	LIHC
TCGA-BJ-A190-01	0	20.5808	7.71213	Tumor	THCA
TCGA-KN-8419-01	0	23.474	7.72208	Tumor	KICH
TCGA-PK-A5H9-01	0	20.2521	7.72805	Tumor	ACC
TCGA-P5-A77W-01	0	19.2	7.73024	Tumor	LGG
TCGA-KN-8435-01	0	115.003	7.73466	Tumor	KICH
TCGA-ZU-A8S4-11	1	2.36712	7.73845	Normal	CHOL
TCGA-W5-AA2R-11	0	50.6959	7.74216	Normal	CHOL
TCGA-KN-8437-01	0	100.866	7.74624	Tumor	KICH
TCGA-DB-A64U-01	0	27.8137	7.75837	Tumor	LGG
TCGA-W2-A7HH-01	0	25.611	7.75842	Tumor	PCPG
TCGA-XR-A8TC-01	0	44.0219	7.763	Tumor	LIHC
TCGA-CC-A7IK-01	1	4.93151	7.76513	Tumor	LIHC
TCGA-BC-A10Y-11	1	13.1507	7.76993	Normal	LIHC
TCGA-QT-A69Q-01	0	0.789041	7.77595	Tumor	PCPG
TCGA-OR-A5JL-01	0	67.5945	7.77904	Tumor	ACC
TCGA-A8-A06N-01	0	0	7.7844	Tumor	BRCA
TCGA-EM-A2CO-01	0	6.04932	7.78743	Tumor	THCA
TCGA-DD-AADL-01	0	20.9096	7.78969	Tumor	LIHC
TCGA-FY-A3NM-01	0	29.0959	7.79098	Tumor	THCA
TCGA-DD-AADD-01	0	40.4712	7.80014	Tumor	LIHC
TCGA-EJ-7782-01	0	38.3671	7.80244	Tumor	PRAD
TCGA-G3-A5SK-01	1	15.8795	7.80335	Tumor	LIHC
TCGA-EM-A2OY-01	0	32.3178	7.80707	Tumor	THCA
TCGA-DD-AACQ-01	1	3.45205	7.81287	Tumor	LIHC
TCGA-OR-A5L8-01	0	29.0959	7.81412	Tumor	ACC
TCGA-DD-A4NV-01	0	78.8384	7.82509	Tumor	LIHC
TCGA-OR-A5LR-01	0	28.0438	7.82991	Tumor	ACC
TCGA-CH-5741-01	0	12.9863	7.83001	Tumor	PRAD
TCGA-G3-A5SL-01	0	20.4164	7.83959	Tumor	LIHC
TCGA-HT-7620-01	1	9.20548	7.84023	Tumor	LGG
TCGA-TT-A6YN-01	0	19.9233	7.84663	Tumor	PCPG
TCGA-BH-A18L-01	0	26.663	7.85468	Tumor	BRCA
TCGA-WX-AA46-01	0	24.8548	7.85525	Tumor	LIHC
TCGA-NI-A4U2-01	1	3.48493	7.85696	Tumor	LIHC
TCGA-DD-A11A-11	0	2.59726	7.85792	Normal	LIHC
TCGA-UB-A7MB-01	1	1.57808	7.86704	Tumor	LIHC
TCGA-QH-A6X4-01	0	14.5315	7.87012	Tumor	LGG
TCGA-DD-A1ED-01	0	75.6493	7.87994	Tumor	LIHC
TCGA-RW-A67Y-01	0	7.10137	7.8867	Tumor	PCPG
TCGA-BD-A3EP-11	0	13.4466	7.89535	Normal	LIHC
TCGA-LG-A9QC-01	0	13.9726	7.89622	Tumor	LIHC
TCGA-F2-6880-01	0	9.69863	7.89916	Tumor	PAAD
TCGA-EP-A12J-11	0	18.7397	7.90509	Normal	LIHC
TCGA-DD-A4NI-01	0	26.8274	7.90932	Tumor	LIHC
TCGA-BC-A216-11	0	44.4164	7.91964	Normal	LIHC
TCGA-HC-8258-11	0	27.8466	7.93395	Normal	PRAD
TCGA-ZS-A9CG-01	0	11.211	7.95421	Tumor	LIHC
TCGA-TM-A7CF-02	1	30.3781	7.96327	Tumor	LGG
TCGA-G3-A3CI-01	0	5.91781	7.96576	Tumor	LIHC
TCGA-DB-5279-01	1	22.8493	7.97238	Tumor	LGG
TCGA-EJ-7125-01	0	93.6986	7.97622	Tumor	PRAD
TCGA-QR-A708-01	0	1.15068	7.98109	Tumor	PCPG
TCGA-DJ-A2PP-01	0	30.5753	7.98807	Tumor	THCA
TCGA-G3-A7M5-01	0	14.6959	7.98901	Tumor	LIHC
TCGA-W5-AA30-11	0	37.9068	7.99081	Normal	CHOL
TCGA-G3-AAV2-01	0	12.2301	7.99435	Tumor	LIHC
TCGA-HT-A619-01	0	21.4027	8.00159	Tumor	LGG
TCGA-DD-A118-11	1	21.6329	8.00187	Normal	LIHC
TCGA-G3-AAV4-01	0	0.887671	8.00772	Tumor	LIHC
TCGA-KN-8436-01	0	42.3452	8.00801	Tumor	KICH
TCGA-KO-8414-01	0	105.6	8.00899	Tumor	KICH
TCGA-3A-A9IS-01	0	32.811	8.01227	Tumor	PAAD
TCGA-DD-A4NE-01	1	6.24658	8.01725	Tumor	LIHC
TCGA-DD-A115-01	1	15.4192	8.02158	Tumor	LIHC
TCGA-WB-A81M-01	0	45.8301	8.02384	Tumor	PCPG
TCGA-TM-A84H-01	0	30.4438	8.02466	Tumor	LGG
TCGA-TQ-A7RK-02	1	28.2082	8.02626	Tumor	LGG
TCGA-DB-A75M-01	0	17.8849	8.02704	Tumor	LGG
TCGA-HT-7485-01	0	4.01096	8.02786	Tumor	LGG
TCGA-VN-A88N-01	0	25.1836	8.02891	Tumor	PRAD
TCGA-DD-A11D-11	1	16.3726	8.03315	Normal	LIHC
TCGA-KN-8432-01	0	2.49863	8.03868	Tumor	KICH
TCGA-HC-7740-11	0	23.5726	8.03994	Normal	PRAD
TCGA-G3-A3CH-11	1	3.8137	8.04194	Normal	LIHC
TCGA-G3-A3CK-01	0	19.2329	8.04197	Tumor	LIHC
TCGA-WJ-A86L-01	0	11.3425	8.04434	Tumor	LIHC
TCGA-EM-A22L-01	0	10.4548	8.04651	Tumor	THCA
TCGA-P5-A730-01	0	10.9479	8.04914	Tumor	LGG
TCGA-FV-A496-01	0	0.328767	8.05323	Tumor	LIHC
TCGA-WA-A7GZ-11	0	20.5479	8.06039	Normal	HNSC
TCGA-S9-A6U1-01	0	25.8082	8.06252	Tumor	LGG
TCGA-EJ-7785-01	0	38.6959	8.06501	Tumor	PRAD
TCGA-BC-A10R-11	1	6.54247	8.06533	Normal	LIHC
TCGA-AK-3433-01	0	112.077	8.07082	Tumor	KIRC
TCGA-XR-A8TG-01	1	11.5068	8.07292	Tumor	LIHC
TCGA-HT-7689-01	0	14.9589	8.07384	Tumor	LGG
TCGA-EJ-5496-01	0	19.5616	8.07424	Tumor	PRAD
TCGA-FG-A60J-01	0	14.7616	8.07489	Tumor	LGG
TCGA-KO-8417-01	0	92.5479	8.0782	Tumor	KICH
TCGA-DD-A4NG-01	1	14.137	8.08047	Tumor	LIHC
TCGA-A3-3328-01	0	45.5342	8.08549	Tumor	KIRC
TCGA-WX-AA47-01	1	3.3863	8.08885	Tumor	LIHC
TCGA-S9-A6TX-01	1	28.1425	8.09304	Tumor	LGG
TCGA-HC-7211-01	0	40.1425	8.09677	Tumor	PRAD
TCGA-DD-AAE1-01	0	18.1479	8.1087	Tumor	LIHC
TCGA-5P-A9KH-01	0	67.4301	8.11156	Tumor	KIRP
TCGA-RW-A681-01	0	37.5123	8.11303	Tumor	PCPG
TCGA-DB-A64P-01	0	30.1151	8.1169	Tumor	LGG
TCGA-B0-5699-11	1	3.09041	8.1265	Normal	KIRC
TCGA-EJ-5511-01	0	48.526	8.13907	Tumor	PRAD
TCGA-FG-A4MT-01	1	16.4055	8.13963	Tumor	LGG
TCGA-KC-A4BN-01	0	59.6712	8.14487	Tumor	PRAD
TCGA-OR-A5K3-01	0	113.918	8.14704	Tumor	ACC
TCGA-DD-A1EE-11	1	1.44658	8.14712	Normal	LIHC
TCGA-DD-A1EJ-11	1	8.64658	8.14815	Normal	LIHC
TCGA-TQ-A7RS-01	0	0	8.16101	Tumor	LGG
TCGA-F6-A8O3-01	0	0.230137	8.16414	Tumor	LGG
TCGA-OR-A5L3-01	0	152.153	8.16506	Tumor	ACC
TCGA-CH-5746-01	0	24.0329	8.16629	Tumor	PRAD
TCGA-KD-A5QT-01	0	16.4055	8.16806	Tumor	SARC
TCGA-ED-A7XP-01	1	6.14795	8.16953	Tumor	LIHC
TCGA-TQ-A7RK-01	1	28.2082	8.17304	Tumor	LGG
TCGA-CH-5739-01	0	22.0603	8.17941	Tumor	PRAD
TCGA-5C-A9VG-01	0	10.7836	8.18019	Tumor	LIHC
TCGA-DB-A4X9-01	1	16.4712	8.18049	Tumor	LGG
TCGA-HC-8256-01	0	28.274	8.18054	Tumor	PRAD
TCGA-FG-8187-01	0	20.0877	8.19425	Tumor	LGG
TCGA-DD-AAE9-01	0	23.737	8.19468	Tumor	LIHC
TCGA-CH-5789-01	0	9.99452	8.19636	Tumor	PRAD
TCGA-BJ-A0Z0-01	0	13.7753	8.1975	Tumor	THCA
TCGA-B6-A1KC-01	0	43.5945	8.1991	Tumor	BRCA
TCGA-G9-6384-01	0	25.1507	8.20782	Tumor	PRAD
TCGA-4R-AA8I-01	1	5.19452	8.209	Tumor	LIHC
TCGA-L5-A4OJ-11	0	21.0082	8.21106	Normal	ESCA
TCGA-L5-A4OR-11	0	3.15616	8.21135	Normal	ESCA
TCGA-OR-A5LS-01	0	36.0329	8.21381	Tumor	ACC
TCGA-WB-A80Y-01	0	19.5945	8.22014	Tumor	PCPG
TCGA-EM-A4FK-01	0	21.337	8.22026	Tumor	THCA
TCGA-DD-A73B-01	1	7.89041	8.22281	Tumor	LIHC
TCGA-QR-A6GU-01	0	58.8822	8.22836	Tumor	PCPG
TCGA-VM-A8CH-01	0	23.474	8.22956	Tumor	LGG
TCGA-HC-8213-01	0	19.3644	8.23375	Tumor	PRAD
TCGA-EJ-5532-01	0	60.0986	8.23377	Tumor	PRAD
TCGA-G3-AAV1-01	1	1.61096	8.23739	Tumor	LIHC
TCGA-ZP-A9CY-01	0	25.7096	8.24043	Tumor	LIHC
TCGA-KO-8406-01	0	103.397	8.24137	Tumor	KICH
TCGA-DD-AAE2-01	0	20.9753	8.24181	Tumor	LIHC
TCGA-SA-A6C2-01	0	9.73151	8.24237	Tumor	PCPG
TCGA-TM-A84I-01	0	28.0767	8.2486	Tumor	LGG
TCGA-VP-A87D-01	1	39.2548	8.25269	Tumor	PRAD
TCGA-S7-A7WT-01	0	42.7726	8.25596	Tumor	PCPG
TCGA-DD-AAVZ-01	0	62.4658	8.25749	Tumor	LIHC
TCGA-QR-A70D-01	0	0.230137	8.25805	Tumor	PCPG
TCGA-MI-A75G-01	0	22.9479	8.25847	Tumor	LIHC
TCGA-J4-A83N-01	0	32.6137	8.26053	Tumor	PRAD
TCGA-CD-8533-01	1	7.43014	8.26485	Tumor	STAD
TCGA-HC-A8D1-01	0	18.8384	8.27747	Tumor	PRAD
TCGA-2Y-A9GV-01	0	83.2438	8.27917	Tumor	LIHC
TCGA-B8-4619-01	0	17.1945	8.27946	Tumor	KIRC
TCGA-AK-3440-01	0	94.1918	8.27982	Tumor	KIRC
TCGA-EJ-7123-11	0	84.5589	8.28	Normal	PRAD
TCGA-FY-A3R9-01	0	16.5699	8.2819	Tumor	THCA
TCGA-KK-A8I5-01	0	101.786	8.28312	Tumor	PRAD
TCGA-KM-8477-01	0	51.0575	8.28564	Tumor	KICH
TCGA-P7-A5NY-01	0	31.463	8.28568	Tumor	PCPG
TCGA-QH-A6X3-01	0	10.2904	8.28859	Tumor	LGG
TCGA-NI-A8LF-01	0	26.2685	8.28915	Tumor	LIHC
TCGA-QT-A7U0-01	0	13.0849	8.28927	Tumor	PCPG
TCGA-DD-AACW-01	0	46.8164	8.29036	Tumor	LIHC
TCGA-ET-A3DS-01	0	66.8384	8.29059	Tumor	THCA
TCGA-HC-8257-01	0	23.8685	8.30336	Tumor	PRAD
TCGA-KN-8429-01	1	65.3918	8.30732	Tumor	KICH
TCGA-DD-AACT-01	0	51.3534	8.30892	Tumor	LIHC
TCGA-HC-7737-11	0	35.8356	8.31104	Normal	PRAD
TCGA-EJ-5515-01	0	60.2301	8.31143	Tumor	PRAD
TCGA-QR-A7IP-01	0	17.9507	8.31155	Tumor	PCPG
TCGA-B0-5697-11	0	86.4658	8.31543	Normal	KIRC
TCGA-XQ-A8TB-01	0	25.3151	8.31586	Tumor	PRAD
TCGA-EM-A1YC-01	0	78.6082	8.3196	Tumor	THCA
TCGA-EJ-7331-01	0	24.3945	8.32546	Tumor	PRAD
TCGA-EM-A3SY-01	0	13.5123	8.33219	Tumor	THCA
TCGA-TM-A7C5-01	0	49.3151	8.34005	Tumor	LGG
TCGA-SP-A6QG-01	0	79.463	8.3415	Tumor	PCPG
TCGA-RC-A7SK-01	1	10.2575	8.34206	Tumor	LIHC
TCGA-YL-A8SJ-01	1	24.7233	8.34221	Tumor	PRAD
TCGA-QR-A6GY-01	0	1.05205	8.34362	Tumor	PCPG
TCGA-B8-A54E-01	0	29.8849	8.34366	Tumor	KIRC
TCGA-EM-A2CL-01	0	13.1836	8.34506	Tumor	THCA
TCGA-EL-A3T2-01	1	29.6877	8.34747	Tumor	THCA
TCGA-HT-7695-01	0	14.5315	8.34899	Tumor	LGG
TCGA-WY-A85B-01	0	45.7973	8.35065	Tumor	LGG
TCGA-KO-8416-01	0	90.4767	8.35251	Tumor	KICH
TCGA-UB-AA0V-01	0	10.3233	8.35989	Tumor	LIHC
TCGA-TM-A7CA-01	0	34.7836	8.36406	Tumor	LGG
TCGA-P5-A781-01	0	4.40548	8.36422	Tumor	LGG
TCGA-HC-7209-01	0	14.4658	8.36676	Tumor	PRAD
TCGA-OR-A5LO-01	1	5.03014	8.36865	Tumor	ACC
TCGA-EJ-5497-01	0	13.3151	8.37248	Tumor	PRAD
TCGA-HU-A4GP-11	0	8.97534	8.37605	Normal	STAD
TCGA-2Y-A9H9-01	1	1.93973	8.37667	Tumor	LIHC
TCGA-EL-A3ZT-11	0	59.4411	8.37892	Normal	THCA
TCGA-FV-A3R2-01	0	6.37808	8.37901	Tumor	LIHC
TCGA-EJ-7793-01	0	3.74795	8.37986	Tumor	PRAD
TCGA-WB-A821-01	0	93.1068	8.37993	Tumor	PCPG
TCGA-HT-7479-01	1	23.1781	8.38242	Tumor	LGG
TCGA-B0-5696-11	1	56.4493	8.38289	Normal	KIRC
TCGA-BC-A3KG-01	1	6.87123	8.38306	Tumor	LIHC
TCGA-HT-7879-01	0	3.68219	8.38386	Tumor	LGG
TCGA-HC-7736-01	0	36.263	8.3854	Tumor	PRAD
TCGA-2Y-A9H7-01	1	36.7233	8.38887	Tumor	LIHC
TCGA-EJ-7781-01	0	35.2767	8.39091	Tumor	PRAD
TCGA-KR-A7K0-01	0	2.13699	8.39159	Tumor	LIHC
TCGA-HT-A615-01	0	16.9315	8.392	Tumor	LGG
TCGA-OR-A5JV-01	0	66.5096	8.39499	Tumor	ACC
TCGA-M7-A721-01	0	13.1507	8.39697	Tumor	PRAD
TCGA-EM-A1YA-01	0	19.7918	8.39766	Tumor	THCA
TCGA-WB-A81S-01	0	23.7699	8.39778	Tumor	PCPG
TCGA-D8-A1JI-01	0	18.9699	8.40098	Tumor	BRCA
TCGA-ZP-A9D1-01	0	0.690411	8.40178	Tumor	LIHC
TCGA-EJ-A46I-01	0	21.9616	8.40425	Tumor	PRAD
TCGA-HC-7819-11	0	17.8521	8.40693	Normal	PRAD
TCGA-RW-A7CZ-01	0	13.874	8.40826	Tumor	PCPG
TCGA-B0-5705-11	1	27.6822	8.41136	Normal	KIRC
TCGA-TQ-A7RQ-01	0	26.137	8.41173	Tumor	LGG
TCGA-HT-7611-01	0	57.6	8.41326	Tumor	LGG
TCGA-QR-A70H-01	0	26.8274	8.41463	Tumor	PCPG
TCGA-KM-8443-01	0	49.9726	8.42468	Tumor	KICH
TCGA-DD-A11A-01	0	2.59726	8.42538	Tumor	LIHC
TCGA-FG-7641-01	0	20.6137	8.42973	Tumor	LGG
TCGA-P5-A735-01	0	9.6	8.43003	Tumor	LGG
TCGA-EM-A2CT-01	0	48.4603	8.433	Tumor	THCA
TCGA-B0-5117-01	0	52.8658	8.43773	Tumor	KIRC
TCGA-MO-A47P-01	0	11.5726	8.43824	Tumor	SARC
TCGA-EJ-5530-01	0	60.2301	8.44623	Tumor	PRAD
TCGA-S9-A7QW-01	1	12.5589	8.44731	Tumor	LGG
TCGA-OR-A5JD-01	0	99.8795	8.45142	Tumor	ACC
TCGA-FG-6691-01	1	30.0164	8.46023	Tumor	LGG
TCGA-RT-A6YC-01	0	8.08767	8.46471	Tumor	PCPG
TCGA-KM-8438-01	1	76.1753	8.46801	Tumor	KICH
TCGA-TM-A84S-01	0	14.926	8.46976	Tumor	LGG
TCGA-LG-A9QD-01	0	12.0329	8.47111	Tumor	LIHC
TCGA-G3-AAV0-01	0	15.6493	8.47173	Tumor	LIHC
TCGA-A2-A0ET-01	0	35.0466	8.47391	Tumor	BRCA
TCGA-G3-A7M7-01	0	11.8685	8.47426	Tumor	LIHC
TCGA-QT-A5XO-01	0	2.30137	8.48204	Tumor	PCPG
TCGA-XK-AAJR-01	1	4.30685	8.48358	Tumor	PRAD
TCGA-EJ-7794-01	0	42.937	8.48382	Tumor	PRAD
TCGA-SP-A6QI-01	0	110.038	8.48561	Tumor	PCPG
TCGA-S7-A7WL-01	0	31.5945	8.48713	Tumor	PCPG
TCGA-DD-AADP-01	0	15.0575	8.48792	Tumor	LIHC
TCGA-EJ-5503-01	0	45.7315	8.48805	Tumor	PRAD
TCGA-P5-A780-01	0	2.36712	8.48828	Tumor	LGG
TCGA-CH-5767-01	0	15.0575	8.48903	Tumor	PRAD
TCGA-KK-A6E2-01	0	165.173	8.49072	Tumor	PRAD
TCGA-P5-A737-01	0	12.2301	8.49074	Tumor	LGG
TCGA-P5-A77X-01	0	3.45205	8.49122	Tumor	LGG
TCGA-E9-A5UP-01	0	26.4	8.49141	Tumor	BRCA
TCGA-TT-A6YJ-01	0	4.33973	8.49181	Tumor	PCPG
TCGA-DD-AAD3-01	0	42.5753	8.49198	Tumor	LIHC
TCGA-V1-A8WN-01	0	30.3781	8.49577	Tumor	PRAD
TCGA-LN-A4MQ-01	1	0.821918	8.49605	Tumor	ESCA
TCGA-HT-7467-01	0	0.0986301	8.49753	Tumor	LGG
TCGA-KM-8441-01	1	28.8	8.4996	Tumor	KICH
TCGA-P5-A733-01	0	13.611	8.50125	Tumor	LGG
TCGA-EP-A2KC-01	0	0.624658	8.50198	Tumor	LIHC
TCGA-DD-AACU-01	0	51.5178	8.50575	Tumor	LIHC
TCGA-2Y-A9GT-01	1	35.6055	8.50729	Tumor	LIHC
TCGA-BJ-A0ZA-01	0	18.8712	8.5077	Tumor	THCA
TCGA-EM-A3FL-01	0	47.3753	8.51296	Tumor	THCA
TCGA-DD-AADU-01	0	18.2137	8.5135	Tumor	LIHC
TCGA-RD-A8N2-01	0	116.384	8.51526	Tumor	STAD
TCGA-5R-AA1C-01	0	17.0959	8.51696	Tumor	LIHC
TCGA-2Z-A9JN-01	0	24.3288	8.51881	Tumor	KIRP
TCGA-SR-A6MS-01	0	81.9288	8.51915	Tumor	PCPG
TCGA-QR-A70I-01	0	29.9178	8.52456	Tumor	PCPG
TCGA-CC-A7IF-01	0	21.337	8.52564	Tumor	LIHC
TCGA-QT-A5XN-01	0	25.1836	8.52606	Tumor	PCPG
TCGA-D8-A1X6-01	0	17.7863	8.53079	Tumor	BRCA
TCGA-2Y-A9H0-01	0	120.822	8.53559	Tumor	LIHC
TCGA-EJ-7783-01	0	25.874	8.55316	Tumor	PRAD
TCGA-A8-A091-01	1	7.98904	8.55474	Tumor	BRCA
TCGA-LL-A442-01	0	29.2274	8.55645	Tumor	BRCA
TCGA-FV-A23B-11	1	47.7699	8.56	Normal	LIHC
TCGA-QR-A70K-01	0	9.00822	8.56026	Tumor	PCPG
TCGA-BC-A10X-01	0	25.3151	8.5609	Tumor	LIHC
TCGA-EJ-7123-01	0	84.5589	8.56502	Tumor	PRAD
TCGA-EJ-7317-11	0	25.3479	8.56556	Normal	PRAD
TCGA-HC-8259-01	0	30.3781	8.56696	Tumor	PRAD
TCGA-HU-8244-01	0	24.3945	8.56737	Tumor	STAD
TCGA-B6-A0IC-01	0	50.6959	8.56764	Tumor	BRCA
TCGA-EW-A1P0-01	1	35.9671	8.56807	Tumor	BRCA
TCGA-BJ-A0ZC-01	0	11.5726	8.57334	Tumor	THCA
TCGA-2Y-A9HB-01	0	8.54795	8.57422	Tumor	LIHC
TCGA-2Y-A9H8-01	1	13.0849	8.57454	Tumor	LIHC
TCGA-WB-A81P-01	0	12.9863	8.57472	Tumor	PCPG
TCGA-G9-6364-01	0	39.3863	8.57472	Tumor	PRAD
TCGA-DD-A1EG-11	1	28.7671	8.57686	Normal	LIHC
TCGA-OR-A5K1-01	1	27.1562	8.57875	Tumor	ACC
TCGA-DX-A7EN-01	1	11.5726	8.57946	Tumor	SARC
TCGA-FG-A4MX-01	0	18.7068	8.58004	Tumor	LGG
TCGA-EJ-7786-01	0	36.0329	8.58062	Tumor	PRAD
TCGA-ET-A39I-01	0	33.2384	8.58214	Tumor	THCA
TCGA-DD-A73A-01	0	23.9342	8.58324	Tumor	LIHC
TCGA-IK-8125-01	0	42.7726	8.58451	Tumor	LGG
TCGA-VN-A88K-01	0	25.5123	8.58636	Tumor	PRAD
TCGA-H9-7775-01	0	6.08219	8.58718	Tumor	PRAD
TCGA-CH-5767-11	0	15.0575	8.59042	Normal	PRAD
TCGA-CH-5790-01	0	32.0219	8.59054	Tumor	PRAD
TCGA-WB-A81E-01	1	29.1616	8.5941	Tumor	PCPG
TCGA-HC-7212-01	0	28.6027	8.59469	Tumor	PRAD
TCGA-EJ-A7NK-01	0	15.6493	8.59734	Tumor	PRAD
TCGA-EJ-7321-01	0	27.0904	8.59864	Tumor	PRAD
TCGA-BR-8060-11	0	11.4411	8.5994	Normal	STAD
TCGA-DD-A3A3-11	0	17.589	8.60024	Normal	LIHC
TCGA-BC-A10Y-01	1	13.1507	8.60031	Tumor	LIHC
TCGA-QT-A5XM-01	0	0.723288	8.60246	Tumor	PCPG
TCGA-QR-A70G-01	0	2.33425	8.60287	Tumor	PCPG
TCGA-CC-A9FS-01	0	6.93699	8.60758	Tumor	LIHC
TCGA-EL-A3GZ-11	0	139.989	8.60778	Normal	THCA
TCGA-HC-8260-11	0	22.5534	8.60875	Normal	PRAD
TCGA-TM-A84Q-01	1	14.9589	8.60904	Tumor	LGG
TCGA-S7-A7WR-01	0	40.7014	8.61231	Tumor	PCPG
TCGA-EJ-7786-11	0	36.0329	8.61569	Normal	PRAD
TCGA-EJ-7791-01	0	36.7562	8.61808	Tumor	PRAD
TCGA-IG-A3YB-01	0	2.63014	8.61836	Tumor	ESCA
TCGA-AC-A2BM-01	0	99.3534	8.62003	Tumor	BRCA
TCGA-BC-A69I-01	0	12.7233	8.62219	Tumor	LIHC
TCGA-FV-A23B-01	1	47.7699	8.62752	Tumor	LIHC
TCGA-G9-6384-11	0	25.1507	8.62995	Normal	PRAD
TCGA-QR-A70E-01	0	6.31233	8.63096	Tumor	PCPG
TCGA-B8-5549-11	0	6.37808	8.63107	Normal	KIRC
TCGA-EJ-7784-11	0	25.6767	8.63397	Normal	PRAD
TCGA-KN-8425-01	0	104.515	8.63458	Tumor	KICH
TCGA-FV-A3R2-11	0	6.37808	8.63891	Normal	LIHC
TCGA-EJ-5506-01	0	45.4027	8.63985	Tumor	PRAD
TCGA-KM-8476-01	0	123.123	8.64092	Tumor	KICH
TCGA-QH-A6XA-01	0	16.5041	8.64127	Tumor	LGG
TCGA-X6-A8C7-01	0	29.4575	8.64343	Tumor	SARC
TCGA-HT-7692-01	0	2.9589	8.64956	Tumor	LGG
TCGA-HP-A5N0-01	1	5.88493	8.65329	Tumor	LIHC
TCGA-KN-8423-01	0	25.9068	8.65636	Tumor	KICH
TCGA-OR-A5L4-01	0	31.7918	8.65747	Tumor	ACC
TCGA-E2-A15R-01	0	56.9425	8.65759	Tumor	BRCA
TCGA-EM-A2CQ-01	0	12.2959	8.65794	Tumor	THCA
TCGA-QR-A702-01	0	1.28219	8.65798	Tumor	PCPG
TCGA-B2-5641-11	0	21.5671	8.65949	Normal	KIRC
TCGA-EJ-A46H-01	0	23.8027	8.66051	Tumor	PRAD
TCGA-A8-A090-01	0	0	8.66194	Tumor	BRCA
TCGA-DD-AACK-01	0	0.29589	8.66243	Tumor	LIHC
TCGA-EM-A3OA-01	0	27.0247	8.66245	Tumor	THCA
TCGA-G9-6377-01	0	31.4959	8.66249	Tumor	PRAD
TCGA-BH-A0HW-01	0	51.3205	8.66701	Tumor	BRCA
TCGA-OR-A5L9-01	0	28.6356	8.67122	Tumor	ACC
TCGA-EJ-7797-01	0	32.3178	8.67757	Tumor	PRAD
TCGA-DD-AAEH-01	1	21.1726	8.68404	Tumor	LIHC
TCGA-VP-A879-01	0	23.9342	8.68406	Tumor	PRAD
TCGA-CH-5763-01	0	12	8.68532	Tumor	PRAD
TCGA-WB-A81R-01	0	1.61096	8.68742	Tumor	PCPG
TCGA-EJ-7218-01	0	83.5726	8.69055	Tumor	PRAD
TCGA-YU-A90Q-01	0	64.5699	8.69089	Tumor	TGCT
TCGA-EJ-5498-01	0	56.5479	8.69222	Tumor	PRAD
TCGA-G9-6332-01	1	38.7945	8.69251	Tumor	PRAD
TCGA-DD-AAVX-01	1	12.9205	8.69539	Tumor	LIHC
TCGA-B2-5636-11	0	30.2137	8.69656	Normal	KIRC
TCGA-G9-6385-01	0	27.2877	8.69746	Tumor	PRAD
TCGA-CH-5768-01	0	24.0329	8.69878	Tumor	PRAD
TCGA-CC-A9FW-01	1	5.03014	8.69918	Tumor	LIHC
TCGA-FC-7708-01	0	28.4055	8.70069	Tumor	PRAD
TCGA-EJ-7331-11	0	24.3945	8.70165	Normal	PRAD
TCGA-EJ-A7NN-01	1	6.47671	8.70225	Tumor	PRAD
TCGA-OR-A5JR-01	0	121.249	8.70249	Tumor	ACC
TCGA-G9-6366-01	0	64.011	8.70267	Tumor	PRAD
TCGA-FY-A3NP-01	0	16.1425	8.70405	Tumor	THCA
TCGA-FC-A4JI-01	0	28.8329	8.70614	Tumor	PRAD
TCGA-EJ-7327-01	0	30.3452	8.70698	Tumor	PRAD
TCGA-S9-A6U5-01	0	32.6137	8.70833	Tumor	LGG
TCGA-KN-8424-01	0	65.1945	8.71065	Tumor	KICH
TCGA-G3-AAV5-01	1	3.84658	8.7111	Tumor	LIHC
TCGA-EJ-7327-11	0	30.3452	8.71376	Normal	PRAD
TCGA-E2-A15F-01	0	21.6329	8.71431	Tumor	BRCA
TCGA-B4-5832-01	0	5.09589	8.71432	Tumor	KIRC
TCGA-P5-A72X-01	0	13.2493	8.71568	Tumor	LGG
TCGA-EJ-7781-11	0	35.2767	8.71687	Normal	PRAD
TCGA-K7-A5RF-01	1	6.73973	8.71713	Tumor	LIHC
TCGA-VN-A943-01	0	16.3068	8.71986	Tumor	PRAD
TCGA-HU-A4HB-11	1	12.8219	8.72092	Normal	STAD
TCGA-EJ-5516-01	0	62.1041	8.72249	Tumor	PRAD
TCGA-5R-AAAM-01	0	1.51233	8.72328	Tumor	LIHC
TCGA-HT-7858-01	0	50.6301	8.732	Tumor	LGG
TCGA-G9-6356-11	0	47.1452	8.732	Normal	PRAD
TCGA-DD-AACJ-01	1	3.28767	8.73355	Tumor	LIHC
TCGA-HT-7483-01	0	172.767	8.73496	Tumor	LGG
TCGA-FG-7636-01	0	17.8849	8.73623	Tumor	LGG
TCGA-SR-A6N0-01	0	49.611	8.73665	Tumor	PCPG
TCGA-DD-A4ND-01	0	90.2795	8.73846	Tumor	LIHC
TCGA-FG-8185-01	0	14.2356	8.73957	Tumor	LGG
TCGA-WB-A81D-01	0	35.8356	8.74159	Tumor	PCPG
TCGA-EJ-A8FP-01	1	3.84658	8.74563	Tumor	PRAD
TCGA-DB-A64L-01	1	23.8027	8.74569	Tumor	LGG
TCGA-RD-A8N4-01	0	71.3753	8.74589	Tumor	STAD
TCGA-FY-A3TY-11	0	23.3096	8.74733	Normal	THCA
TCGA-A7-A3RF-01	1	5.72055	8.74736	Tumor	BRCA
TCGA-IN-AB1V-11	0	15.7479	8.74834	Normal	STAD
TCGA-DD-AADQ-01	0	14.3342	8.75091	Tumor	LIHC
TCGA-KN-8425-11	0	104.515	8.75147	Normal	KICH
TCGA-OR-A5J9-01	1	13.611	8.75159	Tumor	ACC
TCGA-E2-A15T-01	0	51.3863	8.75372	Tumor	BRCA
TCGA-EJ-A46B-01	0	21.6	8.75521	Tumor	PRAD
TCGA-G3-A3CJ-01	1	9.73151	8.75653	Tumor	LIHC
TCGA-WB-A818-01	0	42.3452	8.75665	Tumor	PCPG
TCGA-EM-A1YB-01	0	19.463	8.75956	Tumor	THCA
TCGA-HU-A4GH-11	0	11.7699	8.76199	Normal	STAD
TCGA-RW-A68A-01	0	25.0521	8.76208	Tumor	PCPG
TCGA-A2-A1FX-01	0	60.7233	8.76284	Tumor	BRCA
TCGA-EM-A1YD-01	0	57.0082	8.76293	Tumor	THCA
TCGA-A2-A4S0-01	0	23.211	8.76396	Tumor	BRCA
TCGA-EM-A1CW-11	0	18.0493	8.77229	Normal	THCA
TCGA-Y8-A8RY-11	0	25.2822	8.77508	Normal	KIRP
TCGA-M7-A720-01	0	12.6247	8.77509	Tumor	PRAD
TCGA-CH-5762-01	0	44.0219	8.7751	Tumor	PRAD
TCGA-G9-6342-01	0	55.7589	8.77808	Tumor	PRAD
TCGA-A4-A4ZT-11	0	16.9644	8.77892	Normal	KIRP
TCGA-DD-A3A5-01	1	2.76164	8.78264	Tumor	LIHC
TCGA-HC-8262-01	0	22.3233	8.7827	Tumor	PRAD
TCGA-WB-A81W-01	0	78.2137	8.78341	Tumor	PCPG
TCGA-EJ-7784-01	0	25.6767	8.78599	Tumor	PRAD
TCGA-SR-A6MQ-01	0	68.6137	8.78813	Tumor	PCPG
TCGA-EJ-A46E-01	0	17.2274	8.78825	Tumor	PRAD
TCGA-EJ-7793-11	0	3.74795	8.78871	Normal	PRAD
TCGA-VQ-A91Z-01	1	43.0685	8.79031	Tumor	STAD
TCGA-J4-A83L-01	0	23.6712	8.79109	Tumor	PRAD
TCGA-DD-A3A4-11	1	2.86027	8.79215	Normal	LIHC
TCGA-G9-6353-01	0	50.6959	8.79316	Tumor	PRAD
TCGA-EP-A2KB-01	1	5.29315	8.79494	Tumor	LIHC
TCGA-EJ-5495-01	0	57.863	8.7957	Tumor	PRAD
TCGA-A7-A0DC-01	0	29.7863	8.79582	Tumor	BRCA
TCGA-KN-8433-11	0	11.211	8.79655	Normal	KICH
TCGA-E9-A1N3-01	0	34.8164	8.79953	Tumor	BRCA
TCGA-K1-A42X-01	1	66.937	8.79968	Tumor	SARC
TCGA-RW-A68D-01	0	72.789	8.79986	Tumor	PCPG
TCGA-G9-6351-11	0	67.3315	8.80123	Normal	PRAD
TCGA-WB-A80L-01	0	34.2575	8.80165	Tumor	PCPG
TCGA-EL-A4JV-01	0	57.4685	8.80424	Tumor	THCA
TCGA-QR-A7IN-01	0	12.3945	8.81035	Tumor	PCPG
TCGA-HT-8114-01	0	34.1918	8.81315	Tumor	LGG
TCGA-DB-5275-01	0	47.9342	8.81724	Tumor	LGG
TCGA-EJ-5505-01	0	30.3123	8.81824	Tumor	PRAD
TCGA-OR-A5LN-01	0	76.9973	8.8198	Tumor	ACC
TCGA-HT-7477-01	0	24.263	8.82142	Tumor	LGG
TCGA-PR-A5PF-01	0	17.9507	8.82343	Tumor	PCPG
TCGA-HC-7819-01	0	17.8521	8.82706	Tumor	PRAD
TCGA-BD-A2L6-01	1	13.6438	8.82753	Tumor	LIHC
TCGA-WB-A817-01	0	43.0685	8.82901	Tumor	PCPG
TCGA-BH-A18N-01	0	37.7425	8.82909	Tumor	BRCA
TCGA-EJ-7794-11	0	42.937	8.83162	Normal	PRAD
TCGA-EJ-7321-11	0	27.0904	8.83219	Normal	PRAD
TCGA-EJ-5542-01	0	49.7425	8.83284	Tumor	PRAD
TCGA-W5-AA2Q-11	0	1.64384	8.83429	Normal	CHOL
TCGA-WB-A81A-01	0	24.1644	8.8344	Tumor	PCPG
TCGA-DJ-A2Q0-01	0	34.3562	8.83441	Tumor	THCA
TCGA-2Y-A9H4-01	0	47.737	8.83588	Tumor	LIHC
TCGA-HC-7740-01	0	23.5726	8.83667	Tumor	PRAD
TCGA-KN-8434-01	0	59.0795	8.83951	Tumor	KICH
TCGA-EJ-5509-01	0	48.1315	8.84039	Tumor	PRAD
TCGA-E7-A6MF-01	0	24.6575	8.8404	Tumor	BLCA
TCGA-DX-A6B7-01	0	37.5781	8.84203	Tumor	SARC
TCGA-KO-8407-01	0	92.7123	8.84434	Tumor	KICH
TCGA-HC-7748-01	0	26.0384	8.84463	Tumor	PRAD
TCGA-QR-A6GX-01	0	19.0356	8.84515	Tumor	PCPG
TCGA-HC-7745-01	0	23.7041	8.84526	Tumor	PRAD
TCGA-WB-A81G-01	0	38.7616	8.84585	Tumor	PCPG
TCGA-DD-A114-11	0	37.7753	8.84599	Normal	LIHC
TCGA-RC-A7SB-01	0	19.3315	8.8461	Tumor	LIHC
TCGA-BR-6710-01	0	8.97534	8.84699	Tumor	STAD
TCGA-AO-A12B-01	0	98.2685	8.84701	Tumor	BRCA
TCGA-RW-A689-01	0	27.2219	8.84916	Tumor	PCPG
TCGA-CH-5752-01	0	31.0027	8.84936	Tumor	PRAD
TCGA-DD-AAE7-01	0	21.1726	8.85149	Tumor	LIHC
TCGA-GJ-A9DB-01	0	2.20274	8.85157	Tumor	LIHC
TCGA-V1-A9ZK-01	0	45.4685	8.85228	Tumor	PRAD
TCGA-HC-8262-11	0	22.3233	8.8531	Normal	PRAD
TCGA-DD-AADF-01	0	3.78082	8.85324	Tumor	LIHC
TCGA-EJ-A7NJ-01	0	6.47671	8.85609	Tumor	PRAD
TCGA-WB-A815-01	0	53.589	8.85759	Tumor	PCPG
TCGA-EL-A3T2-11	1	29.6877	8.85917	Normal	THCA
TCGA-S6-A8JX-01	0	18.1479	8.86037	Tumor	TGCT
TCGA-IG-A5S3-01	0	23.4082	8.86046	Tumor	ESCA
TCGA-GL-A9DE-11	0	16.3068	8.86417	Normal	KIRP
TCGA-EJ-A7NF-01	0	8.21918	8.86436	Tumor	PRAD
TCGA-DB-A64S-01	0	27.4521	8.86449	Tumor	LGG
TCGA-QR-A707-01	0	13.0849	8.86634	Tumor	PCPG
TCGA-EJ-5512-01	0	56.9753	8.86888	Tumor	PRAD
TCGA-HC-7737-01	0	35.8356	8.87191	Tumor	PRAD
TCGA-C8-A133-01	0	0	8.87285	Tumor	BRCA
TCGA-BC-A10Z-11	0	1.11781	8.87449	Normal	LIHC
TCGA-BR-8384-01	0	3.71507	8.87562	Tumor	STAD
TCGA-OR-A5JW-01	0	72.3945	8.87568	Tumor	ACC
TCGA-DD-AAD8-01	0	40.0767	8.87653	Tumor	LIHC
TCGA-EL-A3T7-11	0	41.2932	8.87688	Normal	THCA
TCGA-B0-5711-11	1	123.814	8.87909	Normal	KIRC
TCGA-KN-8433-01	0	11.211	8.87956	Tumor	KICH
TCGA-AR-A24K-01	0	50.8932	8.88008	Tumor	BRCA
TCGA-EM-A3O8-01	0	12.526	8.88013	Tumor	THCA
TCGA-D8-A27E-01	0	17.4247	8.8805	Tumor	BRCA
TCGA-G9-6333-11	0	81.0411	8.88089	Normal	PRAD
TCGA-G9-7509-01	0	52.9315	8.88144	Tumor	PRAD
TCGA-EJ-5508-01	0	64.6027	8.88268	Tumor	PRAD
TCGA-EJ-7328-11	0	27.6822	8.88336	Normal	PRAD
TCGA-G3-A3CH-01	1	3.8137	8.88388	Tumor	LIHC
TCGA-KN-8422-11	0	25.4795	8.88403	Normal	KICH
TCGA-ZS-A9CD-01	1	12.1973	8.88721	Tumor	LIHC
TCGA-P7-A5NX-01	0	26.8932	8.89452	Tumor	PCPG
TCGA-G3-A5SI-01	1	11.4411	8.89524	Tumor	LIHC
TCGA-W2-A7H5-01	0	20.0877	8.90032	Tumor	PCPG
TCGA-TM-A7CF-01	1	30.3781	8.90102	Tumor	LGG
TCGA-EJ-5522-01	0	68.3507	8.9027	Tumor	PRAD
TCGA-TM-A84L-01	1	32.4493	8.90295	Tumor	LGG
TCGA-OR-A5LT-01	0	18.0493	8.90431	Tumor	ACC
TCGA-RW-A68B-01	0	23.9014	8.90595	Tumor	PCPG
TCGA-BH-A0HO-01	0	2.49863	8.90726	Tumor	BRCA
TCGA-MI-A75H-01	1	9.89589	8.90757	Tumor	LIHC
TCGA-BR-8373-01	0	14.7945	8.90772	Tumor	STAD
TCGA-HU-A4GN-11	1	5.52329	8.90838	Normal	STAD
TCGA-DB-A4XE-01	0	37.4466	8.90897	Tumor	LGG
TCGA-EJ-5531-01	0	41.8521	8.915	Tumor	PRAD
TCGA-AR-A0TV-01	0	75.2219	8.9163	Tumor	BRCA
TCGA-KK-A8I8-01	0	31.7918	8.91637	Tumor	PRAD
TCGA-J4-8200-01	0	40.0438	8.91718	Tumor	PRAD
TCGA-DD-A4NJ-01	1	18.0493	8.91876	Tumor	LIHC
TCGA-CH-5768-11	0	24.0329	8.92086	Normal	PRAD
TCGA-HC-7820-01	0	24.5589	8.92194	Tumor	PRAD
TCGA-FG-A70Y-01	1	16.1096	8.92264	Tumor	LGG
TCGA-Z6-A9VB-01	0	1.31507	8.92318	Tumor	ESCA
TCGA-HC-7210-01	0	28.537	8.92393	Tumor	PRAD
TCGA-EM-A2OW-01	0	40.3397	8.92404	Tumor	THCA
TCGA-J4-A83K-01	0	10.7836	8.92422	Tumor	PRAD
TCGA-WB-A80K-01	1	25.3808	8.92459	Tumor	PCPG
TCGA-EJ-5502-01	0	38.4986	8.92537	Tumor	PRAD
TCGA-BK-A0CB-11	0	35.9014	8.9282	Normal	UCEC
TCGA-UB-A7MD-01	0	1.70959	8.92989	Tumor	LIHC
TCGA-EL-A3MW-11	0	108.658	8.93052	Normal	THCA
TCGA-KK-A8IK-01	0	67.463	8.93154	Tumor	PRAD
TCGA-FX-A3NJ-01	0	31.1342	8.93204	Tumor	SARC
TCGA-HC-8258-01	0	27.8466	8.93483	Tumor	PRAD
TCGA-D8-A1XA-01	0	27.5836	8.93728	Tumor	BRCA
TCGA-FX-A2QS-11	0	49.1507	8.93899	Normal	SARC
TCGA-HT-7874-01	0	37.1507	8.93961	Tumor	LGG
TCGA-KO-8409-01	0	104.548	8.9446	Tumor	KICH
TCGA-ZH-A8Y6-01	0	17.063	8.94505	Tumor	CHOL
TCGA-DJ-A3VM-01	0	27.6164	8.94603	Tumor	THCA
TCGA-QU-A6IP-01	0	86.137	8.94646	Tumor	PRAD
TCGA-ZP-A9CZ-01	0	23.211	8.9502	Tumor	LIHC
TCGA-DE-A2OL-01	0	37.6438	8.95075	Tumor	THCA
TCGA-CH-5738-01	0	6.96986	8.95288	Tumor	PRAD
TCGA-EJ-A65G-01	0	21.8959	8.95292	Tumor	PRAD
TCGA-RX-A8JQ-01	0	20.0877	8.95303	Tumor	PCPG
TCGA-PK-A5H8-01	0	119.112	8.95331	Tumor	ACC
TCGA-QR-A6H6-01	0	15.5836	8.95351	Tumor	PCPG
TCGA-K1-A42X-02	1	66.937	8.95486	Tumor	SARC
TCGA-DD-AADA-01	0	40.537	8.95556	Tumor	LIHC
TCGA-HT-A4DV-01	0	26.0384	8.95765	Tumor	LGG
TCGA-CH-5743-01	0	13.9726	8.95803	Tumor	PRAD
TCGA-DD-AACH-01	1	2.72877	8.96199	Tumor	LIHC
TCGA-G9-6351-01	0	67.3315	8.96295	Tumor	PRAD
TCGA-EJ-7792-11	0	45.8959	8.96485	Normal	PRAD
TCGA-DJ-A13S-01	0	8.71233	8.96514	Tumor	THCA
TCGA-DD-AAEK-01	0	35.0795	8.96657	Tumor	LIHC
TCGA-QT-A5XP-01	0	4.40548	8.96692	Tumor	PCPG
TCGA-CV-7238-11	0	89.6548	8.96766	Normal	HNSC
TCGA-OR-A5L5-01	0	43.2986	8.97085	Tumor	ACC
TCGA-QT-A5XK-01	0	6.93699	8.9719	Tumor	PCPG
TCGA-LN-A4A5-01	1	7.36438	8.97339	Tumor	ESCA
TCGA-UY-A78O-01	0	76.011	8.97403	Tumor	BLCA
TCGA-KN-8434-11	0	59.0795	8.97672	Normal	KICH
TCGA-AQ-A1H2-01	0	15.6164	8.98107	Tumor	BRCA
TCGA-VP-A876-01	0	109.578	8.98209	Tumor	PRAD
TCGA-DB-A75K-01	0	12.0986	8.98524	Tumor	LGG
TCGA-BJ-A2N7-11	0	18.3781	8.98556	Normal	THCA
TCGA-CS-5393-01	0	40.1753	8.98882	Tumor	LGG
TCGA-L5-A4OF-11	0	26.3342	8.989	Normal	ESCA
TCGA-ED-A4XI-01	0	26.926	8.99064	Tumor	LIHC
TCGA-W2-A7HC-01	0	14.4329	8.99329	Tumor	PCPG
TCGA-ET-A4KQ-01	0	31.3973	8.99379	Tumor	THCA
TCGA-DD-A73F-01	0	35.6712	8.99872	Tumor	LIHC
TCGA-PR-A5PH-01	0	28.0767	9.00079	Tumor	PCPG
TCGA-EL-A3H1-11	0	49.3151	9.00701	Normal	THCA
TCGA-XK-AAJU-01	0	51.8137	9.00786	Tumor	PRAD
TCGA-AR-A0TZ-01	1	43.1671	9.0083	Tumor	BRCA
TCGA-BC-A8YO-01	1	7.23288	9.00841	Tumor	LIHC
TCGA-FP-7735-11	0	3.48493	9.00968	Normal	STAD
TCGA-HC-7232-01	1	25.1836	9.01346	Tumor	PRAD
TCGA-J4-A83I-01	0	22.5205	9.01513	Tumor	PRAD
TCGA-EM-A2CK-01	0	17.8849	9.01727	Tumor	THCA
TCGA-J4-8198-01	0	20.1863	9.01891	Tumor	PRAD
TCGA-PR-A5PG-01	1	74.8932	9.01905	Tumor	PCPG
TCGA-WB-A80M-01	0	4.47123	9.0198	Tumor	PCPG
TCGA-HT-7473-01	0	16.537	9.0222	Tumor	LGG
TCGA-HC-8259-11	0	30.3781	9.02242	Normal	PRAD
TCGA-DB-5273-01	0	81.9616	9.02331	Tumor	LGG
TCGA-EJ-A8FO-11	0	9.27123	9.02355	Normal	PRAD
TCGA-EJ-7789-11	0	36.3288	9.02478	Normal	PRAD
TCGA-EJ-7314-11	0	37.8082	9.02816	Normal	PRAD
TCGA-KK-A8ID-01	0	69.2712	9.03246	Tumor	PRAD
TCGA-E2-A15S-01	0	14.0712	9.03297	Tumor	BRCA
TCGA-S7-A7WN-01	0	37.2493	9.03569	Tumor	PCPG
TCGA-HC-7080-01	0	36.3616	9.03639	Tumor	PRAD
TCGA-WB-A81T-01	0	25.5123	9.03743	Tumor	PCPG
TCGA-PC-A5DK-01	0	122.959	9.03818	Tumor	SARC
TCGA-EL-A3ZH-01	0	91.1671	9.03878	Tumor	THCA
TCGA-S6-A8JW-01	0	22.9479	9.03932	Tumor	TGCT
TCGA-DD-AAD6-01	1	1.64384	9.04293	Tumor	LIHC
TCGA-ET-A3DP-11	0	94.5863	9.04322	Normal	THCA
TCGA-LG-A6GG-01	0	12.7233	9.04397	Tumor	LIHC
TCGA-EJ-A8FO-01	0	9.27123	9.04437	Tumor	PRAD
TCGA-AO-A1KS-01	0	11.5068	9.0445	Tumor	BRCA
TCGA-A8-A083-01	0	0	9.04524	Tumor	BRCA
TCGA-EL-A3N2-11	0	29.6548	9.04842	Normal	THCA
TCGA-G9-6365-11	0	44.811	9.04971	Normal	PRAD
TCGA-WB-A816-01	0	41.2274	9.05085	Tumor	PCPG
TCGA-3C-AAAU-01	1	59.4411	9.05216	Tumor	BRCA
TCGA-EL-A3TB-11	0	82.8164	9.05251	Normal	THCA
TCGA-TP-A8TV-01	0	20.0548	9.05319	Tumor	PRAD
TCGA-AR-A24W-01	0	50.9589	9.05487	Tumor	BRCA
TCGA-B8-4146-01	0	16.8	9.0561	Tumor	KIRC
TCGA-A2-A1G0-01	0	20.2521	9.05724	Tumor	BRCA
TCGA-WB-A80O-01	0	25.5123	9.0586	Tumor	PCPG
TCGA-S7-A7X0-01	0	17.9507	9.05961	Tumor	PCPG
TCGA-YL-A8HJ-01	0	52.9644	9.06267	Tumor	PRAD
TCGA-RW-A68F-01	0	44.5151	9.06471	Tumor	PCPG
TCGA-A2-A1FV-01	0	23.474	9.06699	Tumor	BRCA
TCGA-BD-A3ER-01	1	7.43014	9.06708	Tumor	LIHC
TCGA-DD-AAEE-01	1	7.36438	9.06741	Tumor	LIHC
TCGA-QR-A70U-01	0	48.4274	9.0679	Tumor	PCPG
TCGA-IN-AB1X-11	0	13.5123	9.06814	Normal	STAD
TCGA-EJ-7792-01	0	45.8959	9.06848	Tumor	PRAD
TCGA-EL-A3N3-11	0	178.29	9.06901	Normal	THCA
TCGA-DB-A75L-01	0	11.2438	9.06903	Tumor	LGG
TCGA-G9-A9S4-01	0	29.7863	9.06922	Tumor	PRAD
TCGA-EM-A1YE-01	0	54.0822	9.06981	Tumor	THCA
TCGA-W2-A7HF-01	0	17.6877	9.07044	Tumor	PCPG
TCGA-T7-A92I-01	0	11.7041	9.0715	Tumor	KIRC
TCGA-EJ-A46D-01	0	20.5808	9.07369	Tumor	PRAD
TCGA-XK-AAIR-01	0	31.9562	9.07928	Tumor	PRAD
TCGA-BR-8682-01	0	32.5808	9.0804	Tumor	STAD
TCGA-KM-8639-01	0	31.3315	9.08134	Tumor	KICH
TCGA-HT-7688-01	0	31.6932	9.08269	Tumor	LGG
TCGA-A2-A0CT-01	0	75.2548	9.08321	Tumor	BRCA
TCGA-VP-A87K-01	1	17.5233	9.08459	Tumor	PRAD
TCGA-3A-A9IJ-01	0	60.9534	9.08559	Tumor	PAAD
TCGA-J4-A83J-11	0	22.8822	9.0858	Normal	PRAD
TCGA-EJ-A7NG-01	0	14.2027	9.08583	Tumor	PRAD
TCGA-EJ-5499-01	0	46.5205	9.08668	Tumor	PRAD
TCGA-EL-A3T3-11	0	132.066	9.08847	Normal	THCA
TCGA-EJ-7317-01	0	25.3479	9.09378	Tumor	PRAD
TCGA-V1-A9OQ-01	0	12.1973	9.09447	Tumor	PRAD
TCGA-EM-A1CW-01	0	18.0493	9.09467	Tumor	THCA
TCGA-B8-4619-11	0	17.1945	9.09598	Normal	KIRC
TCGA-CH-5765-01	0	23.0137	9.09598	Tumor	PRAD
TCGA-B0-5701-11	1	7.36438	9.097	Normal	KIRC
TCGA-KN-8435-11	0	115.003	9.09989	Normal	KICH
TCGA-EM-A1CS-11	0	26.8603	9.10047	Normal	THCA
TCGA-DD-AAEG-01	0	23.6384	9.10114	Tumor	LIHC
TCGA-DD-AADV-01	0	18.8712	9.10127	Tumor	LIHC
TCGA-DD-AACV-01	1	11.3096	9.1027	Tumor	LIHC
TCGA-F6-A8O4-01	0	0.19726	9.10431	Tumor	LGG
TCGA-EJ-7115-01	0	88.3397	9.10974	Tumor	PRAD
TCGA-KC-A7F3-01	0	21.863	9.1103	Tumor	PRAD
TCGA-QR-A70W-01	0	41.7863	9.11188	Tumor	PCPG
TCGA-FC-A8O0-01	0	20.2521	9.11333	Tumor	PRAD
TCGA-DD-A39Z-01	0	19.7589	9.11421	Tumor	LIHC
TCGA-QR-A70R-01	0	14.2027	9.11446	Tumor	PCPG
TCGA-A1-A0SQ-01	0	18.2137	9.11647	Tumor	BRCA
TCGA-BR-7197-01	0	9.20548	9.11766	Tumor	STAD
TCGA-HC-7821-01	0	31.4301	9.11956	Tumor	PRAD
TCGA-DJ-A1QG-01	0	44.9753	9.12063	Tumor	THCA
TCGA-D8-A1XV-01	0	15.1562	9.12285	Tumor	BRCA
TCGA-TM-A7C3-01	1	23.4411	9.12421	Tumor	LGG
TCGA-DX-A48J-01	1	3.18904	9.12537	Tumor	SARC
TCGA-HC-7075-01	0	19.7589	9.12738	Tumor	PRAD
TCGA-D8-A1XS-01	0	16.3068	9.13001	Tumor	BRCA
TCGA-B0-5709-11	0	130.652	9.13019	Normal	KIRC
TCGA-QR-A70V-01	0	0.0657534	9.13096	Tumor	PCPG
TCGA-J4-A6M7-01	0	16.8329	9.13541	Tumor	PRAD
TCGA-G3-A25Z-01	0	21.5342	9.13679	Tumor	LIHC
TCGA-HT-7478-01	0	6.37808	9.13696	Tumor	LGG
TCGA-FP-8209-01	1	55.1014	9.13735	Tumor	STAD
TCGA-EL-A3ZH-11	0	91.1671	9.13884	Normal	THCA
TCGA-E3-A3DZ-01	0	47.211	9.14136	Tumor	THCA
TCGA-G9-6370-01	0	38.0055	9.14248	Tumor	PRAD
TCGA-DH-A7UR-01	0	54.2466	9.14498	Tumor	LGG
TCGA-DX-A7EM-01	0	62.2027	9.14512	Tumor	SARC
TCGA-P4-A5ED-11	0	92.5808	9.14827	Normal	KIRP
TCGA-HT-7694-01	0	6.90411	9.14844	Tumor	LGG
TCGA-M7-A71Y-01	0	16.2082	9.14923	Tumor	PRAD
TCGA-S9-A6U6-01	0	35.1452	9.15276	Tumor	LGG
TCGA-BR-7704-11	0	35.2438	9.15277	Normal	STAD
TCGA-XR-A8TF-01	1	7.59452	9.1531	Tumor	LIHC
TCGA-HT-7470-01	0	40.1096	9.15365	Tumor	LGG
TCGA-EM-A2CJ-01	0	47.5726	9.15453	Tumor	THCA
TCGA-PA-A5YG-01	0	24.8548	9.15585	Tumor	ACC
TCGA-W2-A7HE-01	0	16.6027	9.15656	Tumor	PCPG
TCGA-KO-8415-01	0	96.6247	9.1569	Tumor	KICH
TCGA-BC-A3KF-01	0	0.263014	9.15745	Tumor	LIHC
TCGA-E2-A15K-06	0	9.0411	9.15827	Tumor	BRCA
TCGA-AO-A1KP-01	0	97.0849	9.15858	Tumor	BRCA
TCGA-V1-A8MK-01	0	16.7014	9.16149	Tumor	PRAD
TCGA-CH-5771-01	0	13.0192	9.16359	Tumor	PRAD
TCGA-DX-A48L-01	1	10.389	9.16367	Tumor	SARC
TCGA-EL-A3ZL-11	0	62.3014	9.16368	Normal	THCA
TCGA-BH-A0H0-01	0	15.1562	9.16447	Tumor	BRCA
TCGA-W2-A7HA-01	0	1.18356	9.16666	Tumor	PCPG
TCGA-A4-8312-01	0	23.2767	9.16718	Tumor	KIRP
TCGA-J1-A4AH-01	0	19.1014	9.16741	Tumor	LUSC
TCGA-J9-A8CN-01	0	40.6685	9.16811	Tumor	PRAD
TCGA-BR-8367-01	1	19.0685	9.16825	Tumor	STAD
TCGA-HT-A5R5-01	0	0.131507	9.16831	Tumor	LGG
TCGA-WB-A81H-01	0	63.9781	9.16984	Tumor	PCPG
TCGA-RT-A6Y9-01	0	108.263	9.17745	Tumor	PCPG
TCGA-G3-A5SM-01	1	8.28493	9.17795	Tumor	LIHC
TCGA-BR-8380-01	1	15.3534	9.17805	Tumor	STAD
TCGA-BH-A18R-11	0	37.5452	9.17833	Normal	BRCA
TCGA-EM-A4FH-01	0	29.326	9.17939	Tumor	THCA
TCGA-ES-A2HT-11	0	14.4	9.18014	Normal	LIHC
TCGA-S7-A7WU-01	0	30.5096	9.18132	Tumor	PCPG
TCGA-DD-AAW0-01	0	66.2466	9.18163	Tumor	LIHC
TCGA-E2-A15I-11	0	55.6274	9.18448	Normal	BRCA
TCGA-WB-A81F-01	0	57.1068	9.18618	Tumor	PCPG
TCGA-CF-A3MF-01	0	12.5918	9.18647	Tumor	BLCA
TCGA-A7-A0D9-01	0	37.4466	9.18939	Tumor	BRCA
TCGA-ED-A7XO-01	1	8.6137	9.18979	Tumor	LIHC
TCGA-AR-A0TR-01	0	5.26027	9.19068	Tumor	BRCA
TCGA-HE-7130-01	0	58.1918	9.19133	Tumor	KIRP
TCGA-MI-A75I-01	1	8.71233	9.19339	Tumor	LIHC
TCGA-FP-7829-11	0	19.5288	9.19487	Normal	STAD
TCGA-KC-A4BR-01	1	33.6	9.19606	Tumor	PRAD
TCGA-ED-A7PZ-01	0	0.19726	9.19698	Tumor	LIHC
TCGA-3A-A9IR-01	0	50.6959	9.19843	Tumor	PAAD
TCGA-V1-A9OF-01	0	38.926	9.19963	Tumor	PRAD
TCGA-EK-A2IR-01	0	113.162	9.20213	Tumor	CESC
TCGA-A7-A13G-11	0	23.6055	9.20316	Normal	BRCA
TCGA-G3-A25V-01	1	16.0767	9.20494	Tumor	LIHC
TCGA-A8-A06O-01	0	13.0192	9.20526	Tumor	BRCA
TCGA-J4-A83J-01	0	22.8822	9.20556	Tumor	PRAD
TCGA-DD-AAE3-01	0	18.6082	9.20763	Tumor	LIHC
TCGA-GL-A59R-11	0	12.4274	9.20858	Normal	KIRP
TCGA-WK-A8XS-01	0	84.789	9.20888	Tumor	SARC
TCGA-OR-A5LM-01	0	61.0849	9.20997	Tumor	ACC
TCGA-WB-A81J-01	0	24.3616	9.21071	Tumor	PCPG
TCGA-BC-A216-01	0	44.4164	9.21077	Tumor	LIHC
TCGA-QR-A6H2-01	0	9.92877	9.21207	Tumor	PCPG
TCGA-BR-8060-01	0	11.4411	9.2123	Tumor	STAD
TCGA-V1-A9ZG-01	0	49.874	9.21239	Tumor	PRAD
TCGA-G9-7522-01	0	35.4411	9.2128	Tumor	PRAD
TCGA-ZG-A9ND-01	0	13.4795	9.21609	Tumor	PRAD
TCGA-EM-A4FU-01	1	25.6767	9.2185	Tumor	THCA
TCGA-EM-A2OV-01	0	22.1589	9.21896	Tumor	THCA
TCGA-BH-A0HA-11	0	52.9644	9.21983	Normal	BRCA
TCGA-VP-A875-01	0	75.9123	9.22137	Tumor	PRAD
TCGA-EJ-5527-01	0	58.4548	9.22177	Tumor	PRAD
TCGA-EJ-A8FN-01	0	10.8164	9.22183	Tumor	PRAD
TCGA-A8-A097-01	0	12	9.22333	Tumor	BRCA
TCGA-S7-A7WP-01	0	31.0356	9.22383	Tumor	PCPG
TCGA-QH-A6CX-01	1	8.97534	9.22383	Tumor	LGG
TCGA-2G-AAH3-01	0	59.9014	9.22423	Tumor	TGCT
TCGA-D8-A27W-01	0	12.263	9.22688	Tumor	BRCA
TCGA-IN-7806-01	0	36.3616	9.22805	Tumor	STAD
TCGA-EM-A2CM-01	0	41.1945	9.23023	Tumor	THCA
TCGA-HT-7856-01	0	39.0904	9.23144	Tumor	LGG
TCGA-DD-A4NB-01	1	29.9836	9.23591	Tumor	LIHC
TCGA-G9-6354-01	0	67.9233	9.23965	Tumor	PRAD
TCGA-AO-A0JI-01	0	50.2356	9.24051	Tumor	BRCA
TCGA-E9-A5UO-01	0	25.8082	9.24065	Tumor	BRCA
TCGA-FV-A2QQ-01	0	23.9671	9.24144	Tumor	LIHC
TCGA-L5-A43E-01	0	30.2466	9.24761	Tumor	ESCA
TCGA-EL-A3TA-11	0	66.9041	9.24834	Normal	THCA
TCGA-3B-A9HR-01	1	16.3068	9.24852	Tumor	SARC
TCGA-HC-A8D0-01	0	25.4795	9.24865	Tumor	PRAD
TCGA-ED-A8O5-01	0	13.3479	9.24975	Tumor	LIHC
TCGA-EJ-7315-11	0	33.1397	9.25058	Normal	PRAD
TCGA-KS-A41J-11	0	15.6822	9.25299	Normal	THCA
TCGA-HT-7881-01	0	35.474	9.25437	Tumor	LGG
TCGA-D8-A1XG-01	0	14.7288	9.25562	Tumor	BRCA
TCGA-B6-A0X4-01	1	23.5397	9.25697	Tumor	BRCA
TCGA-DD-AAC8-01	0	0.526027	9.25723	Tumor	LIHC
TCGA-2Z-A9JO-01	0	31.2	9.25762	Tumor	KIRP
TCGA-EJ-7115-11	0	88.3397	9.26045	Normal	PRAD
TCGA-DX-A48U-01	0	108.822	9.26104	Tumor	SARC
TCGA-QR-A6GS-01	0	1.24932	9.26164	Tumor	PCPG
TCGA-EL-A3H1-01	0	49.3151	9.26332	Tumor	THCA
TCGA-IC-A6RE-11	0	7.69315	9.26367	Normal	ESCA
TCGA-E9-A1R5-01	0	3.02466	9.26381	Tumor	BRCA
TCGA-BJ-A3PU-11	1	5.72055	9.265	Normal	THCA
TCGA-S7-A7WM-01	0	36.5589	9.26527	Tumor	PCPG
TCGA-S3-AA12-01	0	18.8712	9.26556	Tumor	BRCA
TCGA-IF-A4AJ-01	1	18.411	9.26767	Tumor	SARC
TCGA-3A-A9IV-01	0	36.263	9.26787	Tumor	PAAD
TCGA-A8-A0AD-01	0	38.0384	9.26915	Tumor	BRCA
TCGA-BH-A0HK-01	0	5.85205	9.26985	Tumor	BRCA
TCGA-A2-A0EU-01	0	34.2904	9.2704	Tumor	BRCA
TCGA-B0-5706-11	0	105.37	9.27113	Normal	KIRC
TCGA-K4-A54R-11	0	27.6822	9.27191	Normal	BLCA
TCGA-2Y-A9GW-01	1	40.4055	9.27478	Tumor	LIHC
TCGA-FY-A3I5-01	0	7.82466	9.27495	Tumor	THCA
TCGA-DJ-A2Q2-01	0	43.9562	9.27497	Tumor	THCA
TCGA-HC-7818-01	0	30.8384	9.27987	Tumor	PRAD
TCGA-2Y-A9GS-01	1	3.35342	9.28064	Tumor	LIHC
TCGA-ET-A25I-01	0	81.6986	9.2809	Tumor	THCA
TCGA-EL-A3ZQ-11	0	61.2164	9.28184	Normal	THCA
TCGA-WB-A80V-01	0	29.1616	9.28204	Tumor	PCPG
TCGA-CC-A8HU-01	1	9.89589	9.2829	Tumor	LIHC
TCGA-HP-A5MZ-01	0	2.99178	9.28291	Tumor	LIHC
TCGA-QR-A70O-01	0	3.64932	9.28371	Tumor	PCPG
TCGA-HT-7475-01	0	17.4247	9.28439	Tumor	LGG
TCGA-AJ-A3NH-11	0	10.1918	9.28692	Normal	UCEC
TCGA-CH-5750-01	0	13.0192	9.28772	Tumor	PRAD
TCGA-J4-A67T-01	0	6.01644	9.28989	Tumor	PRAD
TCGA-XJ-A9DK-01	0	9.0411	9.29133	Tumor	PRAD
TCGA-SP-A6QD-01	0	109.249	9.29247	Tumor	PCPG
TCGA-ET-A3DW-11	0	24.7233	9.29493	Normal	THCA
TCGA-2Y-A9H6-01	0	11.737	9.2953	Tumor	LIHC
TCGA-XK-AAJP-01	0	41.3918	9.29582	Tumor	PRAD
TCGA-HF-7134-01	0	52.2082	9.29665	Tumor	STAD
TCGA-G3-AAV3-01	0	13.5452	9.29873	Tumor	LIHC
TCGA-AC-A2QH-01	0	33.0411	9.29904	Tumor	BRCA
TCGA-P5-A736-01	0	7.56164	9.30312	Tumor	LGG
TCGA-HT-7686-01	0	42.7397	9.3033	Tumor	LGG
TCGA-SR-A6MP-01	0	51.2219	9.30409	Tumor	PCPG
TCGA-2F-A9KQ-01	0	94.8822	9.30827	Tumor	BLCA
TCGA-EJ-7785-11	0	38.6959	9.31182	Normal	PRAD
TCGA-HC-7747-01	0	24.5918	9.31204	Tumor	PRAD
TCGA-KC-A7FE-01	0	11.5726	9.3135	Tumor	PRAD
TCGA-S7-A7WW-01	0	23.211	9.31417	Tumor	PCPG
TCGA-EJ-7788-01	0	28.2411	9.31664	Tumor	PRAD
TCGA-GV-A40G-01	0	19.0685	9.31851	Tumor	BLCA
TCGA-W2-A7H7-01	0	17.1616	9.31889	Tumor	PCPG
TCGA-E9-A1RE-01	0	46.6521	9.32029	Tumor	BRCA
TCGA-EM-A3AI-01	0	22.5205	9.3211	Tumor	THCA
TCGA-J4-AAU2-01	0	27.1233	9.32238	Tumor	PRAD
TCGA-LN-A4A4-01	0	12.5918	9.32256	Tumor	ESCA
TCGA-H9-A6BX-01	0	30.937	9.3264	Tumor	PRAD
TCGA-MI-A75E-01	0	16.6685	9.32775	Tumor	LIHC
TCGA-BH-A18Q-11	0	55.6274	9.32846	Normal	BRCA
TCGA-RW-A686-01	0	19.2986	9.32856	Tumor	PCPG
TCGA-G9-6348-11	0	49.8082	9.32974	Normal	PRAD
TCGA-44-5645-01	0	28.011	9.32976	Tumor	LUAD
TCGA-EM-A3FR-01	0	15.0247	9.33306	Tumor	THCA
TCGA-OR-A5JP-01	0	15.2548	9.33365	Tumor	ACC
TCGA-37-4129-01	0	7.95616	9.33481	Tumor	LUSC
TCGA-OR-A5KV-01	1	36.6904	9.33818	Tumor	ACC
TCGA-IF-A4AK-01	0	52.274	9.33909	Tumor	SARC
TCGA-V1-A8ML-01	0	14.7288	9.34018	Tumor	PRAD
TCGA-A8-A07L-01	0	32.0548	9.3415	Tumor	BRCA
TCGA-KO-8415-11	0	96.6247	9.34251	Normal	KICH
TCGA-ES-A2HT-01	0	14.4	9.34297	Tumor	LIHC
TCGA-KS-A41L-11	0	113.852	9.34303	Normal	THCA
TCGA-WB-A80N-01	0	4.73425	9.34411	Tumor	PCPG
TCGA-G9-6342-11	0	55.7589	9.34472	Normal	PRAD
TCGA-OL-A6VR-01	0	40.1096	9.34564	Tumor	BRCA
TCGA-AR-A24N-01	0	99.7808	9.34909	Tumor	BRCA
TCGA-DD-AAEA-01	0	18.9041	9.3503	Tumor	LIHC
TCGA-FU-A3EO-11	0	16.1096	9.35038	Normal	CESC
TCGA-ED-A66Y-01	0	9.73151	9.35447	Tumor	LIHC
TCGA-AX-A2H8-11	0	61.1836	9.35573	Normal	UCEC
TCGA-KN-8436-11	0	42.3452	9.35641	Normal	KICH
TCGA-A2-A0ER-01	0	74.4	9.35798	Tumor	BRCA
TCGA-XJ-A83F-01	0	37.0521	9.36016	Tumor	PRAD
TCGA-ET-A3BW-01	0	46.6521	9.36145	Tumor	THCA
TCGA-E2-A156-01	0	23.8685	9.36338	Tumor	BRCA
TCGA-HC-7750-01	0	17.1616	9.36667	Tumor	PRAD
TCGA-G9-6333-01	0	81.0411	9.36938	Tumor	PRAD
TCGA-KC-A7F6-01	0	8.64658	9.36973	Tumor	PRAD
TCGA-A7-A26J-01	0	20.6137	9.37074	Tumor	BRCA
TCGA-WB-A81K-01	0	40.0438	9.37169	Tumor	PCPG
TCGA-EM-A3AP-01	0	8.35068	9.37192	Tumor	THCA
TCGA-AC-A4ZE-01	0	29.2603	9.372	Tumor	BRCA
TCGA-P8-A5KC-11	0	29.0301	9.37206	Normal	PCPG
TCGA-DX-A3UD-01	1	19.8247	9.37244	Tumor	SARC
TCGA-DB-5277-01	1	38.0055	9.37276	Tumor	LGG
TCGA-HT-7681-01	0	44.6795	9.37289	Tumor	LGG
TCGA-PK-A5HA-01	0	39.4849	9.37937	Tumor	ACC
TCGA-2G-AAGY-05	1	20.4822	9.38166	Tumor	TGCT
TCGA-BH-A0B8-01	0	51.5836	9.38219	Tumor	BRCA
TCGA-SR-A6MU-01	0	110.532	9.38297	Tumor	PCPG
TCGA-GM-A2DM-01	0	106.06	9.38357	Tumor	BRCA
TCGA-CF-A7I0-01	0	12.0986	9.38669	Tumor	BLCA
TCGA-QR-A6GO-01	0	35.0137	9.38709	Tumor	PCPG
TCGA-2X-A9D6-01	0	19.9562	9.38824	Tumor	TGCT
TCGA-EJ-A7NH-01	0	15.5836	9.38904	Tumor	PRAD
TCGA-HT-8113-01	0	29.589	9.38933	Tumor	LGG
TCGA-EJ-7328-01	0	27.6822	9.395	Tumor	PRAD
TCGA-E9-A1N4-11	0	32.8767	9.40022	Normal	BRCA
TCGA-F1-6875-01	0	72.2301	9.40376	Tumor	STAD
TCGA-22-5477-01	1	16.8	9.40404	Tumor	LUSC
TCGA-IN-7806-11	0	36.3616	9.40573	Normal	STAD
TCGA-A7-A13F-01	0	25.1507	9.40575	Tumor	BRCA
TCGA-FG-A6IZ-01	0	15.0247	9.40605	Tumor	LGG
TCGA-AN-A03Y-01	0	0.328767	9.40803	Tumor	BRCA
TCGA-HT-8110-01	0	13.7753	9.41022	Tumor	LGG
TCGA-DD-A1EJ-01	1	8.64658	9.41218	Tumor	LIHC
TCGA-DD-AACF-01	1	3.91233	9.41227	Tumor	LIHC
TCGA-AO-A12H-01	0	40.5699	9.41726	Tumor	BRCA
TCGA-SR-A6MY-01	0	24.6575	9.41791	Tumor	PCPG
TCGA-HT-7684-01	0	6.04932	9.41937	Tumor	LGG
TCGA-KC-A4BV-01	1	43.6603	9.41942	Tumor	PRAD
TCGA-S7-A7WX-01	0	25.3151	9.4219	Tumor	PCPG
TCGA-QR-A705-01	0	10.4219	9.42273	Tumor	PCPG
TCGA-D7-8579-01	0	20.9096	9.42347	Tumor	STAD
TCGA-WB-A819-01	0	33.8959	9.42578	Tumor	PCPG
TCGA-V1-A9ZR-01	0	44.7452	9.42696	Tumor	PRAD
TCGA-WB-A814-01	0	74.0384	9.42801	Tumor	PCPG
TCGA-EL-A3ZR-11	0	60.1644	9.42981	Normal	THCA
TCGA-XJ-A83G-01	0	48.0329	9.4304	Tumor	PRAD
TCGA-A2-A25E-01	1	98.2685	9.43415	Tumor	BRCA
TCGA-D7-8572-01	0	16.8	9.43416	Tumor	STAD
TCGA-BH-A18S-01	0	66.0493	9.43455	Tumor	BRCA
TCGA-BR-A4J9-01	0	0.460274	9.43573	Tumor	STAD
TCGA-A8-A08C-01	0	28.9644	9.43817	Tumor	BRCA
TCGA-JY-A93C-01	1	21.4356	9.44013	Tumor	ESCA
TCGA-HC-7749-01	0	23.8027	9.4402	Tumor	PRAD
TCGA-J4-A83M-01	1	17.1288	9.44065	Tumor	PRAD
TCGA-CC-A3MC-01	1	9.76438	9.44183	Tumor	LIHC
TCGA-CR-7389-01	0	12.8877	9.44216	Tumor	HNSC
TCGA-FE-A239-01	1	30.674	9.44532	Tumor	THCA
TCGA-G9-6499-11	0	50.7288	9.45004	Normal	PRAD
TCGA-HC-8260-01	0	22.5534	9.45051	Tumor	PRAD
TCGA-AR-A24R-01	0	112.767	9.45151	Tumor	BRCA
TCGA-AJ-A2QL-11	0	19.7918	9.45273	Normal	UCEC
TCGA-XK-AAJ3-01	0	41.4904	9.4534	Tumor	PRAD
TCGA-86-8668-01	0	13.9068	9.45539	Tumor	LUAD
TCGA-B8-5552-11	0	34.389	9.45698	Normal	KIRC
TCGA-EJ-5519-01	0	64.5041	9.46197	Tumor	PRAD
TCGA-AR-A2LE-01	0	166.422	9.46274	Tumor	BRCA
TCGA-P8-A5KC-01	0	29.0301	9.46414	Tumor	PCPG
TCGA-CH-5794-01	0	28.9973	9.46561	Tumor	PRAD
TCGA-BH-A0C0-11	0	41.7534	9.47672	Normal	BRCA
TCGA-VN-A88Q-01	0	44.9096	9.47697	Tumor	PRAD
TCGA-L5-A4OH-01	0	32.6137	9.47752	Tumor	ESCA
TCGA-SO-A8JP-01	0	17.7534	9.47845	Tumor	TGCT
TCGA-P5-A72W-01	0	10.4219	9.4787	Tumor	LGG
TCGA-BJ-A2N7-01	0	18.3781	9.48054	Tumor	THCA
TCGA-EW-A2FW-01	0	22.0932	9.48087	Tumor	BRCA
TCGA-HC-7233-01	0	44.5479	9.48543	Tumor	PRAD
TCGA-E9-A1R6-01	0	11.1452	9.48713	Tumor	BRCA
TCGA-EL-A3GW-01	0	50.2027	9.48915	Tumor	THCA
TCGA-L5-A4ON-01	0	18.3452	9.48916	Tumor	ESCA
TCGA-YL-A8HK-01	1	45.2384	9.491	Tumor	PRAD
TCGA-EL-A3H7-11	0	139.003	9.49134	Normal	THCA
TCGA-EJ-A65E-01	0	13.7096	9.49257	Tumor	PRAD
TCGA-G9-6343-01	0	80.5479	9.49444	Tumor	PRAD
TCGA-EJ-5494-01	0	48.5589	9.49444	Tumor	PRAD
TCGA-QR-A6H1-01	0	14.1699	9.49522	Tumor	PCPG
TCGA-ZG-A9LY-01	0	12.1644	9.49668	Tumor	PRAD
TCGA-EJ-AB27-01	0	4.76712	9.49678	Tumor	PRAD
TCGA-AR-A24V-01	0	105.304	9.49765	Tumor	BRCA
TCGA-BH-A0B7-11	0	84.1315	9.49803	Normal	BRCA
TCGA-G9-6361-01	0	46.5205	9.49875	Tumor	PRAD
TCGA-63-A5ML-01	0	45.5671	9.50091	Tumor	LUSC
TCGA-EL-A3ZO-11	0	72.6904	9.50218	Normal	THCA
TCGA-TT-A6YO-01	1	12.3945	9.50468	Tumor	PCPG
TCGA-DD-AADM-01	0	0.394521	9.50533	Tumor	LIHC
TCGA-AO-A1KO-01	0	20.4493	9.50701	Tumor	BRCA
TCGA-EL-A3T0-11	0	142.521	9.50754	Normal	THCA
TCGA-E2-A1IU-01	0	11.0795	9.51018	Tumor	BRCA
TCGA-E9-A3Q9-01	0	32.9096	9.51216	Tumor	BRCA
TCGA-DD-A4NS-01	1	29.3589	9.51714	Tumor	LIHC
TCGA-SU-A7E7-01	0	18.1151	9.51811	Tumor	PRAD
TCGA-3A-A9IN-01	0	68.5151	9.5292	Tumor	PAAD
TCGA-EJ-7782-11	0	38.3671	9.53063	Normal	PRAD
TCGA-OR-A5KU-01	0	153.633	9.53115	Tumor	ACC
TCGA-51-6867-01	1	25.9068	9.53392	Tumor	LUSC
TCGA-FG-A713-01	0	20.4493	9.53485	Tumor	LGG
TCGA-D7-8575-01	1	14.0384	9.53535	Tumor	STAD
TCGA-LN-A9FQ-01	1	2.69589	9.53577	Tumor	ESCA
TCGA-EJ-8470-01	0	38.1041	9.53721	Tumor	PRAD
TCGA-KN-8419-11	0	23.474	9.53742	Normal	KICH
TCGA-WB-A80Q-01	0	127.562	9.53876	Tumor	PCPG
TCGA-G9-6356-01	0	47.1452	9.53917	Tumor	PRAD
TCGA-V1-A9Z9-01	0	17.7534	9.53986	Tumor	PRAD
TCGA-RW-A685-01	0	0.854795	9.54057	Tumor	PCPG
TCGA-QR-A706-01	0	4.10959	9.54093	Tumor	PCPG
TCGA-BJ-A18Y-01	0	51.3863	9.54167	Tumor	THCA
TCGA-QR-A70Q-01	0	4.60274	9.54221	Tumor	PCPG
TCGA-FG-A4MT-02	1	16.4055	9.5443	Tumor	LGG
TCGA-D7-6822-01	0	12.3288	9.54495	Tumor	STAD
TCGA-E2-A15J-01	0	53.9178	9.54587	Tumor	BRCA
TCGA-BH-A0H5-11	0	53.2603	9.54615	Normal	BRCA
TCGA-DD-AAEB-01	0	15.7151	9.54702	Tumor	LIHC
TCGA-OR-A5JF-01	0	66.2466	9.55294	Tumor	ACC
TCGA-A7-A13G-01	0	23.6055	9.5534	Tumor	BRCA
TCGA-KK-A7AV-01	0	27.0247	9.55361	Tumor	PRAD
TCGA-BH-A0DV-11	0	67.8575	9.55657	Normal	BRCA
TCGA-D1-A16J-01	0	29.9178	9.55737	Tumor	UCEC
TCGA-E2-A1LS-11	0	52.7342	9.55772	Normal	BRCA
TCGA-HC-8216-01	0	22.4219	9.55877	Tumor	PRAD
TCGA-HC-8261-01	0	17.9507	9.56098	Tumor	PRAD
TCGA-KK-A8IM-01	0	62.9589	9.56154	Tumor	PRAD
TCGA-FG-A87Q-01	0	5.72055	9.56167	Tumor	LGG
TCGA-G9-6373-01	0	26.663	9.56324	Tumor	PRAD
TCGA-BH-A0AU-01	0	62.926	9.56442	Tumor	BRCA
TCGA-OR-A5L6-01	0	28.3068	9.56751	Tumor	ACC
TCGA-X2-A95T-01	0	63.3534	9.56788	Tumor	SARC
TCGA-EJ-A8FU-01	0	4.53699	9.5685	Tumor	PRAD
TCGA-DD-AAC9-01	0	11.4082	9.56896	Tumor	LIHC
TCGA-SP-A6QK-01	0	111.255	9.56913	Tumor	PCPG
TCGA-VQ-AA68-01	0	43.6603	9.56926	Tumor	STAD
TCGA-A8-A0A2-01	0	19.0356	9.57249	Tumor	BRCA
TCGA-OR-A5LP-01	0	61.0521	9.5726	Tumor	ACC
TCGA-WK-A8XZ-01	1	2.92603	9.57325	Tumor	SARC
TCGA-EL-A3ZR-01	0	60.1644	9.5775	Tumor	THCA
TCGA-KO-8413-01	0	99.8795	9.5779	Tumor	KICH
TCGA-VP-A87C-01	0	55.5616	9.5787	Tumor	PRAD
TCGA-G3-AAUZ-01	0	15.7808	9.5787	Tumor	LIHC
TCGA-KN-8424-11	0	65.1945	9.58226	Normal	KICH
TCGA-DB-5270-01	0	122.729	9.5825	Tumor	LGG
TCGA-BH-A0DO-11	0	54.0493	9.58286	Normal	BRCA
TCGA-XK-AAK1-01	0	32.1863	9.58337	Tumor	PRAD
TCGA-VP-A87H-01	0	21.7973	9.58347	Tumor	PRAD
TCGA-GC-A3RD-01	0	14.0712	9.5835	Tumor	BLCA
TCGA-FN-7833-01	0	27.5178	9.58372	Tumor	LGG
TCGA-RG-A7D4-01	0	36.0986	9.58549	Tumor	LIHC
TCGA-E2-A1LB-11	0	75.8137	9.58549	Normal	BRCA
TCGA-44-6147-01	0	27.7808	9.58585	Tumor	LUAD
TCGA-G9-7510-01	0	38.9589	9.59061	Tumor	PRAD
TCGA-HC-8265-01	0	15.8795	9.59066	Tumor	PRAD
TCGA-BH-A0E7-01	0	44.811	9.59361	Tumor	BRCA
TCGA-KR-A7K2-01	0	27.2548	9.59454	Tumor	LIHC
TCGA-CD-8528-01	0	12.3288	9.59457	Tumor	STAD
TCGA-G9-6336-01	0	67.989	9.59555	Tumor	PRAD
TCGA-XA-A8JR-01	0	12.3616	9.59576	Tumor	PRAD
TCGA-EJ-7783-11	0	25.874	9.59742	Normal	PRAD
TCGA-DD-A3A3-01	0	17.589	9.59853	Tumor	LIHC
TCGA-5P-A9KC-01	0	12.3945	9.59935	Tumor	KIRP
TCGA-D8-A1X8-01	0	25.7425	9.59956	Tumor	BRCA
TCGA-HT-A618-01	0	16.8329	9.60021	Tumor	LGG
TCGA-S7-A7WO-01	0	35.5068	9.60031	Tumor	PCPG
TCGA-E2-A15C-01	0	22.8164	9.60184	Tumor	BRCA
TCGA-VN-A88L-01	0	24.526	9.60244	Tumor	PRAD
TCGA-HT-8558-01	0	13.7425	9.60517	Tumor	LGG
TCGA-BK-A4ZD-11	0	16.6356	9.60531	Normal	UCEC
TCGA-OR-A5LG-01	1	45.7973	9.60542	Tumor	ACC
TCGA-60-2719-01	0	42.6411	9.60567	Tumor	LUSC
TCGA-EL-A3ZK-11	0	51.7808	9.60763	Normal	THCA
TCGA-EJ-8474-01	0	25.1836	9.60881	Tumor	PRAD
TCGA-L5-A88T-01	0	22.8164	9.60954	Tumor	ESCA
TCGA-D8-A1XD-01	0	17.1616	9.60983	Tumor	BRCA
TCGA-RC-A7SF-01	1	16.5041	9.61177	Tumor	LIHC
TCGA-BH-A0HL-01	0	2.36712	9.6121	Tumor	BRCA
TCGA-D7-8576-01	1	6.70685	9.61277	Tumor	STAD
TCGA-V1-A8MF-01	0	47.6384	9.6144	Tumor	PRAD
TCGA-GI-A2C8-01	0	7.39726	9.61617	Tumor	BRCA
TCGA-HC-7752-01	0	25.7096	9.61637	Tumor	PRAD
TCGA-HT-8019-01	0	33.0082	9.61681	Tumor	LGG
TCGA-GM-A2DC-01	0	83.3425	9.61999	Tumor	BRCA
TCGA-KN-8423-11	0	25.9068	9.62034	Normal	KICH
TCGA-E9-A24A-01	0	24.5589	9.62233	Tumor	BRCA
TCGA-A2-A0D4-01	0	25.2164	9.62346	Tumor	BRCA
TCGA-56-A4BX-01	0	13.3151	9.62491	Tumor	LUSC
TCGA-DJ-A1QL-01	0	17.589	9.62738	Tumor	THCA
TCGA-TM-A84R-01	0	18.6082	9.62762	Tumor	LGG
TCGA-A7-A3IZ-01	0	10.5863	9.63067	Tumor	BRCA
TCGA-2G-AAGV-01	0	148.833	9.63109	Tumor	TGCT
TCGA-OR-A5J6-01	0	88.8658	9.63123	Tumor	ACC
TCGA-IG-A3I8-01	0	33.2712	9.63443	Tumor	ESCA
TCGA-W4-A7U2-01	0	41.5233	9.63635	Tumor	TGCT
TCGA-WB-A81N-01	0	62.0384	9.63714	Tumor	PCPG
TCGA-A8-A09V-01	0	15.0247	9.63756	Tumor	BRCA
TCGA-E8-A416-01	0	31.2986	9.63809	Tumor	THCA
TCGA-MS-A51U-01	0	22.389	9.63811	Tumor	BRCA
TCGA-44-6148-01	0	23.1452	9.63903	Tumor	LUAD
TCGA-BH-A0B8-11	0	51.5836	9.63924	Normal	BRCA
TCGA-V1-A9OH-01	0	79.0027	9.63927	Tumor	PRAD
TCGA-HI-7170-01	0	82.9151	9.64366	Tumor	PRAD
TCGA-KK-A59Y-01	0	64.7014	9.64428	Tumor	PRAD
TCGA-MB-A8JL-01	0	19.726	9.64797	Tumor	SARC
TCGA-AR-A24H-01	0	160.899	9.64968	Tumor	BRCA
TCGA-HT-A61A-01	0	6.37808	9.64984	Tumor	LGG
TCGA-J8-A3O0-01	0	43.1671	9.64999	Tumor	THCA
TCGA-FX-A8OO-01	0	8.05479	9.65069	Tumor	SARC
TCGA-BC-A110-01	1	67.6274	9.65138	Tumor	LIHC
TCGA-DD-AAD2-01	0	21.6329	9.65261	Tumor	LIHC
TCGA-BD-A3EP-01	0	13.4466	9.65505	Tumor	LIHC
TCGA-JY-A93D-01	1	24.0658	9.65522	Tumor	ESCA
TCGA-G9-6496-11	0	56.7452	9.65643	Normal	PRAD
TCGA-A8-A06Y-01	1	26.0055	9.65897	Tumor	BRCA
TCGA-KK-A8I6-01	0	21.9616	9.65905	Tumor	PRAD
TCGA-BC-A10S-01	1	37.1507	9.65921	Tumor	LIHC
TCGA-HC-7231-01	0	30.8712	9.65968	Tumor	PRAD
TCGA-LN-A49U-01	0	15.3534	9.65977	Tumor	ESCA
TCGA-D7-6815-01	0	15.9781	9.66184	Tumor	STAD
TCGA-FC-A6HD-01	0	25.9397	9.66189	Tumor	PRAD
TCGA-EJ-A65J-01	0	14.8274	9.66261	Tumor	PRAD
TCGA-TM-A7C4-01	0	48.3288	9.66292	Tumor	LGG
TCGA-WW-A8ZI-01	0	14.7616	9.66324	Tumor	PRAD
TCGA-AR-A0TW-01	1	24.2959	9.66368	Tumor	BRCA
TCGA-ET-A3DQ-01	0	84.8548	9.66492	Tumor	THCA
TCGA-E9-A1RI-11	0	47.6384	9.66555	Normal	BRCA
TCGA-EJ-7797-11	0	32.3178	9.66658	Normal	PRAD
TCGA-LN-A7HW-01	1	3.18904	9.66865	Tumor	ESCA
TCGA-L7-A6VZ-01	0	10.3562	9.66951	Tumor	ESCA
TCGA-D8-A140-01	0	13.2493	9.67124	Tumor	BRCA
TCGA-BH-A0AU-11	0	62.926	9.67276	Normal	BRCA
TCGA-BH-A0E1-01	0	15.6822	9.67288	Tumor	BRCA
TCGA-L5-A4OM-01	0	47.9342	9.67294	Tumor	ESCA
TCGA-HT-A5R7-01	0	20.2192	9.67386	Tumor	LGG
TCGA-HD-8635-11	0	22.8493	9.67392	Normal	HNSC
TCGA-DJ-A3UT-01	0	36.3288	9.67547	Tumor	THCA
TCGA-A7-A3J0-01	0	10.2904	9.67582	Tumor	BRCA
TCGA-CC-A3MB-01	0	10.3562	9.67611	Tumor	LIHC
TCGA-58-A46K-01	1	24.1644	9.67724	Tumor	LUSC
TCGA-A7-A26G-01	0	23.737	9.67739	Tumor	BRCA
TCGA-G9-6329-01	0	41.6219	9.67776	Tumor	PRAD
TCGA-LN-A9FP-01	1	9.53425	9.67777	Tumor	ESCA
TCGA-BH-A8FY-01	0	9.69863	9.67831	Tumor	BRCA
TCGA-J4-AATZ-01	1	2.59726	9.67919	Tumor	PRAD
TCGA-CR-7370-01	0	3.45205	9.68047	Tumor	HNSC
TCGA-DD-AADJ-01	0	35.0466	9.68116	Tumor	LIHC
TCGA-HU-A4H8-01	1	11.6384	9.6823	Tumor	STAD
TCGA-EM-A3OB-01	0	38.663	9.68332	Tumor	THCA
TCGA-CJ-5676-11	1	72.9534	9.68513	Normal	KIRC
TCGA-K1-A3PN-01	1	33.9616	9.68952	Tumor	SARC
TCGA-QR-A6GZ-05	0	30.5096	9.68952	Tumor	PCPG
TCGA-AR-A2LK-01	1	42.8712	9.68999	Tumor	BRCA
TCGA-V1-A9Z7-01	0	28.7342	9.69038	Tumor	PRAD
TCGA-K1-A42W-01	1	27.1562	9.6925	Tumor	SARC
TCGA-CR-7393-01	0	32.6466	9.69403	Tumor	HNSC
TCGA-ET-A25P-01	0	18.3781	9.69505	Tumor	THCA
TCGA-E9-A245-01	0	0.854795	9.69513	Tumor	BRCA
TCGA-RW-A68G-01	0	41.8849	9.69544	Tumor	PCPG
TCGA-E2-A158-11	0	14.7945	9.69601	Normal	BRCA
TCGA-D8-A1XR-01	0	15.8466	9.6987	Tumor	BRCA
TCGA-VP-A87E-01	0	66.9699	9.70039	Tumor	PRAD
TCGA-G9-6338-01	0	66.674	9.70046	Tumor	PRAD
TCGA-S7-A7X1-01	0	18.937	9.70072	Tumor	PCPG
TCGA-22-5485-01	1	27.6164	9.70152	Tumor	LUSC
TCGA-E2-A1LH-11	0	106.751	9.70185	Normal	BRCA
TCGA-XF-A8HB-01	0	45.0411	9.70361	Tumor	BLCA
TCGA-B9-A8YI-01	0	12.2959	9.704	Tumor	KIRP
TCGA-EL-A3CW-01	0	57.0082	9.70426	Tumor	THCA
TCGA-SR-A6MZ-01	0	26.2027	9.70487	Tumor	PCPG
TCGA-R3-A69X-01	0	14.2356	9.70616	Tumor	BLCA
TCGA-D8-A1XZ-01	0	15.3205	9.70792	Tumor	BRCA
TCGA-BH-A0DG-11	0	67.1014	9.70922	Normal	BRCA
TCGA-FV-A4ZQ-01	0	0.394521	9.71087	Tumor	LIHC
TCGA-DX-A48P-01	0	46.0274	9.71359	Tumor	SARC
TCGA-BH-A18N-11	0	37.7425	9.71573	Normal	BRCA
TCGA-DD-A1EH-01	1	3.94521	9.71732	Tumor	LIHC
TCGA-P5-A72U-01	0	0.230137	9.71899	Tumor	LGG
TCGA-E9-A226-01	1	25.9726	9.72016	Tumor	BRCA
TCGA-OR-A5LL-01	1	7.00274	9.72021	Tumor	ACC
TCGA-EM-A3AL-01	0	14.137	9.7211	Tumor	THCA
TCGA-LN-A49Y-01	1	2.9589	9.72245	Tumor	ESCA
TCGA-WY-A858-01	0	43.9562	9.72279	Tumor	LGG
TCGA-BR-A4IV-01	1	24.2301	9.7242	Tumor	STAD
TCGA-P7-A5NY-05	0	31.463	9.72464	Tumor	PCPG
TCGA-HZ-7924-01	1	27.3205	9.72495	Tumor	PAAD
TCGA-E2-A15I-01	0	55.6274	9.72786	Tumor	BRCA
TCGA-RM-A68T-01	0	77.9836	9.72802	Tumor	PCPG
TCGA-A3-3373-01	0	53.2932	9.72818	Tumor	KIRC
TCGA-HC-7230-01	0	32.9096	9.73116	Tumor	PRAD
TCGA-44-6775-01	1	22.4877	9.7322	Tumor	LUAD
TCGA-DD-AACP-01	0	13.6438	9.73295	Tumor	LIHC
TCGA-WZ-A7V5-01	0	34.8822	9.73748	Tumor	TGCT
TCGA-DX-A48O-01	0	52.7671	9.73822	Tumor	SARC
TCGA-SI-A71Q-01	0	32.7452	9.73943	Tumor	SARC
TCGA-BR-8364-01	0	22.1918	9.73967	Tumor	STAD
TCGA-55-A4DF-01	1	16.9315	9.74019	Tumor	LUAD
TCGA-BR-8590-01	1	7.33151	9.74121	Tumor	STAD
TCGA-GV-A3QI-01	1	25.2493	9.74251	Tumor	BLCA
TCGA-EJ-A46G-01	0	21.9616	9.74349	Tumor	PRAD
TCGA-SN-A6IS-01	0	16.3068	9.74421	Tumor	TGCT
TCGA-KB-A93G-01	0	20.1534	9.74565	Tumor	STAD
TCGA-A2-A0YT-01	0	23.7699	9.74882	Tumor	BRCA
TCGA-A8-A082-01	0	18.0493	9.74982	Tumor	BRCA
TCGA-E2-A1IG-11	0	70.3562	9.74989	Normal	BRCA
TCGA-D8-A147-01	0	19.2	9.75215	Tumor	BRCA
TCGA-DD-A1EC-01	1	9.83014	9.75672	Tumor	LIHC
TCGA-HU-A4GU-01	0	6.57534	9.75749	Tumor	STAD
TCGA-A7-A26H-01	1	9.56712	9.76032	Tumor	BRCA
TCGA-BH-A0BV-11	0	49.9397	9.76086	Normal	BRCA
TCGA-DX-A3UB-01	0	73.874	9.76175	Tumor	SARC
TCGA-E2-A15O-01	1	39.7808	9.76231	Tumor	BRCA
TCGA-WB-A81V-01	0	71.0466	9.76411	Tumor	PCPG
TCGA-BH-A0EI-01	0	63.3205	9.7652	Tumor	BRCA
TCGA-KK-A8IH-01	0	66.1808	9.76629	Tumor	PRAD
TCGA-BK-A13C-11	0	24.9863	9.76833	Normal	UCEC
TCGA-BJ-A0ZF-01	1	24.1644	9.76847	Tumor	THCA
TCGA-BH-A0AZ-11	0	63.0904	9.77049	Normal	BRCA
TCGA-EM-A1CS-01	0	26.8603	9.77063	Tumor	THCA
TCGA-CC-A9FU-01	0	0	9.77065	Tumor	LIHC
TCGA-44-7659-01	0	22.7178	9.77245	Tumor	LUAD
TCGA-D7-A4Z0-01	0	14.7616	9.77277	Tumor	STAD
TCGA-A7-A0CD-01	0	38.3014	9.77333	Tumor	BRCA
TCGA-IR-A3L7-01	0	147.386	9.7736	Tumor	CESC
TCGA-V1-A8MG-01	0	28.1753	9.77413	Tumor	PRAD
TCGA-EJ-5517-01	0	62.1041	9.77452	Tumor	PRAD
TCGA-HI-7169-01	0	88.2411	9.77472	Tumor	PRAD
TCGA-OR-A5K6-01	1	12.8548	9.77676	Tumor	ACC
TCGA-86-8358-01	0	21.4685	9.779	Tumor	LUAD
TCGA-DD-A3A1-11	0	7.66027	9.77906	Normal	LIHC
TCGA-85-A4QR-01	0	19.726	9.77964	Tumor	LUSC
TCGA-CC-A5UC-01	0	11.4082	9.78083	Tumor	LIHC
TCGA-BK-A0CC-01	1	33.2055	9.78187	Tumor	UCEC
TCGA-EW-A1IY-01	0	8.48219	9.78362	Tumor	BRCA
TCGA-EL-A3ZP-11	0	65.4904	9.78408	Normal	THCA
TCGA-LN-A5U7-01	1	17.589	9.78422	Tumor	ESCA
TCGA-HU-A4GP-01	0	8.97534	9.78571	Tumor	STAD
TCGA-ED-A7PY-01	0	12.8219	9.78621	Tumor	LIHC
TCGA-BH-A18R-01	0	37.5452	9.78714	Tumor	BRCA
TCGA-A7-A0DC-11	0	29.7863	9.78912	Normal	BRCA
TCGA-AR-A24P-01	0	2.76164	9.7895	Tumor	BRCA
TCGA-DB-A75P-01	0	16.1753	9.78981	Tumor	LGG
TCGA-EM-A3FP-01	0	17.3918	9.791	Tumor	THCA
TCGA-L5-A4OX-01	0	7.43014	9.791	Tumor	ESCA
TCGA-XE-AANV-01	1	45.0411	9.7924	Tumor	TGCT
TCGA-E2-A10A-01	1	2.46575	9.79255	Tumor	BRCA
TCGA-BH-A0DQ-11	0	3.22192	9.79316	Normal	BRCA
TCGA-BR-8592-01	0	6.27945	9.79655	Tumor	STAD
TCGA-E9-A1N9-11	0	36.1973	9.79851	Normal	BRCA
TCGA-LN-A9FR-01	0	12.263	9.7989	Tumor	ESCA
TCGA-ET-A3BN-01	0	28.2411	9.79905	Tumor	THCA
TCGA-BH-A0BA-01	0	37.2164	9.7993	Tumor	BRCA
TCGA-AR-A0TP-01	0	140.548	9.79959	Tumor	BRCA
TCGA-A6-5656-01	0	32.9096	9.80067	Tumor	COAD
TCGA-B0-5110-01	0	66.0493	9.80182	Tumor	KIRC
TCGA-BH-AB28-01	0	9.43562	9.80249	Tumor	BRCA
TCGA-63-A5MU-01	1	13.8082	9.80332	Tumor	LUSC
TCGA-VN-A88P-01	0	41.4247	9.80357	Tumor	PRAD
TCGA-HC-7744-01	0	17.4575	9.80373	Tumor	PRAD
TCGA-LT-A5Z6-01	0	15.5836	9.80461	Tumor	BLCA
TCGA-EL-A4K2-01	0	30.5096	9.80633	Tumor	THCA
TCGA-2Y-A9H5-01	1	8.48219	9.80677	Tumor	LIHC
TCGA-A2-A1G6-01	0	16.4712	9.80766	Tumor	BRCA
TCGA-BR-7959-01	0	33.2055	9.80767	Tumor	STAD
TCGA-RW-A68C-01	0	6.27945	9.80777	Tumor	PCPG
TCGA-A2-A1FW-01	0	17.3589	9.80849	Tumor	BRCA
TCGA-J2-A4AE-01	0	35.474	9.81009	Tumor	LUAD
TCGA-RW-A684-01	0	1.05205	9.81035	Tumor	PCPG
TCGA-DX-A3UE-01	1	7.36438	9.81162	Tumor	SARC
TCGA-AR-A2LN-01	0	38.1699	9.81227	Tumor	BRCA
TCGA-DD-A114-01	0	37.7753	9.81469	Tumor	LIHC
TCGA-D8-A4Z1-01	0	21.6658	9.81752	Tumor	BRCA
TCGA-HC-7077-01	0	69.5342	9.81762	Tumor	PRAD
TCGA-BH-A0C3-11	1	87.9123	9.81776	Normal	BRCA
TCGA-2Y-A9H1-01	1	10.5534	9.81831	Tumor	LIHC
TCGA-KK-A8IG-01	0	82.3562	9.81997	Tumor	PRAD
TCGA-QR-A70A-01	0	69.6658	9.82043	Tumor	PCPG
TCGA-DJ-A4V0-01	0	35.5397	9.82044	Tumor	THCA
TCGA-W2-A7HD-01	0	18.4438	9.82139	Tumor	PCPG
TCGA-96-A4JK-01	0	19.3644	9.82198	Tumor	LUSC
TCGA-77-8153-01	0	65.4904	9.82216	Tumor	LUSC
TCGA-D6-6827-01	0	18.674	9.82253	Tumor	HNSC
TCGA-QR-A70X-01	0	6.01644	9.82468	Tumor	PCPG
TCGA-ET-A2MX-11	0	88.4055	9.82986	Normal	THCA
TCGA-E9-A1R7-11	0	48.2301	9.83116	Normal	BRCA
TCGA-QR-A6H5-01	0	31.5288	9.83133	Tumor	PCPG
TCGA-KH-A6WC-01	0	6.27945	9.83159	Tumor	ESCA
TCGA-BJ-A0YZ-01	0	24.789	9.83193	Tumor	THCA
TCGA-N8-A4PN-01	0	26.6959	9.83406	Tumor	UCS
TCGA-E9-A1RF-11	0	6.57534	9.83484	Normal	BRCA
TCGA-98-A53A-01	0	18.1479	9.83577	Tumor	LUSC
TCGA-EW-A1J5-01	0	15.6822	9.83697	Tumor	BRCA
TCGA-BH-A28O-01	0	36.8219	9.83734	Tumor	BRCA
TCGA-G9-7525-01	0	32.6795	9.83747	Tumor	PRAD
TCGA-E2-A15L-01	0	20.5808	9.83829	Tumor	BRCA
TCGA-V1-A8WL-01	0	64.0438	9.83841	Tumor	PRAD
TCGA-BR-6457-11	0	13.6767	9.83886	Normal	STAD
TCGA-VQ-A8PX-01	0	64.5699	9.83982	Tumor	STAD
TCGA-G9-6496-01	0	56.7452	9.84133	Tumor	PRAD
TCGA-XY-A9T9-01	0	9.23836	9.84275	Tumor	TGCT
TCGA-A1-A0SN-01	0	39.3205	9.8433	Tumor	BRCA
TCGA-DD-AAVS-01	0	59.9342	9.84469	Tumor	LIHC
TCGA-43-6143-01	0	22.9808	9.8469	Tumor	LUSC
TCGA-2A-AAYF-01	0	44.8438	9.84987	Tumor	PRAD
TCGA-A2-A4RX-01	0	24.3945	9.85043	Tumor	BRCA
TCGA-BH-A0BA-11	0	37.2164	9.853	Normal	BRCA
TCGA-BH-A0BQ-11	1	56.1863	9.85348	Normal	BRCA
TCGA-A2-A0T6-01	0	18.9041	9.85582	Tumor	BRCA
TCGA-BD-A2L6-11	1	13.6438	9.85721	Normal	LIHC
TCGA-RD-A8N9-01	0	35.6055	9.8575	Tumor	STAD
TCGA-AC-A2FK-01	0	87.1233	9.85754	Tumor	BRCA
TCGA-DD-A4NQ-01	1	4.14247	9.85788	Tumor	LIHC
TCGA-D8-A1JE-01	0	18.9041	9.85789	Tumor	BRCA
TCGA-E9-A1RB-11	0	32.0877	9.85801	Normal	BRCA
TCGA-A8-A08S-01	0	33.0082	9.86078	Tumor	BRCA
TCGA-DD-AACB-01	0	76.4055	9.86098	Tumor	LIHC
TCGA-CU-A3YL-01	1	12.1644	9.86218	Tumor	BLCA
TCGA-AO-A03U-01	0	58.9479	9.86294	Tumor	BRCA
TCGA-5R-AA1D-01	0	14.7616	9.86298	Tumor	LIHC
TCGA-BH-A0EA-01	0	32.5808	9.86462	Tumor	BRCA
TCGA-60-2710-01	0	66.5425	9.8654	Tumor	LUSC
TCGA-DO-A1K0-01	1	18.9699	9.86619	Tumor	THCA
TCGA-BH-A18U-11	0	51.3863	9.86889	Normal	BRCA
TCGA-D8-A1XW-01	0	43.0356	9.8706	Tumor	BRCA
TCGA-CH-5751-01	1	12	9.8707	Tumor	PRAD
TCGA-BH-A0DT-11	0	79.0027	9.87097	Normal	BRCA
TCGA-E9-A1N6-11	1	14.5644	9.87259	Normal	BRCA
TCGA-Y6-A9XI-01	0	17.2932	9.87284	Tumor	PRAD
TCGA-BH-A0B1-01	0	37.7425	9.87285	Tumor	BRCA
TCGA-AC-A2FM-01	1	25.6438	9.8734	Tumor	BRCA
TCGA-FC-7961-01	0	15.4192	9.87454	Tumor	PRAD
TCGA-A2-A04R-01	0	121.94	9.87508	Tumor	BRCA
TCGA-61-1910-01	0	37.0521	9.87533	Tumor	OV
TCGA-FY-A40N-01	0	19.0356	9.87662	Tumor	THCA
TCGA-DD-AAVP-01	1	29.6877	9.87724	Tumor	LIHC
TCGA-G9-6371-01	0	40.3068	9.87804	Tumor	PRAD
TCGA-DJ-A3VG-01	0	35.6712	9.87814	Tumor	THCA
TCGA-E9-A1RH-11	0	46.5863	9.87862	Normal	BRCA
TCGA-E2-A1LG-01	0	50.0712	9.8789	Tumor	BRCA
TCGA-E2-A15G-01	0	18.2137	9.88235	Tumor	BRCA
TCGA-EJ-7325-01	0	35.1781	9.88256	Tumor	PRAD
TCGA-V1-A9OY-01	0	35.0795	9.88567	Tumor	PRAD
TCGA-BL-A0C8-01	1	20.7123	9.88643	Tumor	BLCA
TCGA-A1-A0SB-01	0	8.51507	9.88672	Tumor	BRCA
TCGA-YL-A8SH-01	0	28.7671	9.88717	Tumor	PRAD
TCGA-C8-A12O-01	0	12.6575	9.88753	Tumor	BRCA
TCGA-A3-3329-01	0	53.3918	9.88821	Tumor	KIRC
TCGA-IN-AB1V-01	0	15.7479	9.88941	Tumor	STAD
TCGA-DJ-A3UZ-01	0	40.9644	9.89028	Tumor	THCA
TCGA-LN-A8HZ-01	0	12.3288	9.89035	Tumor	ESCA
TCGA-YL-A8HM-01	1	48.4274	9.89039	Tumor	PRAD
TCGA-E9-A1N5-11	0	36.8219	9.89054	Normal	BRCA
TCGA-HT-8563-01	0	28.274	9.89267	Tumor	LGG
TCGA-M7-A71Z-01	0	21.1397	9.89333	Tumor	PRAD
TCGA-BH-A0DO-01	0	54.0493	9.89578	Tumor	BRCA
TCGA-DJ-A13U-01	0	52.274	9.89612	Tumor	THCA
TCGA-E2-A1IL-01	0	3.87945	9.89628	Tumor	BRCA
TCGA-QR-A70M-01	0	33.9945	9.89802	Tumor	PCPG
TCGA-EW-A1PD-01	0	13.9397	9.89831	Tumor	BRCA
TCGA-E2-A15E-06	0	20.7123	9.89862	Tumor	BRCA
TCGA-VS-A8EH-01	0	32.4164	9.89922	Tumor	CESC
TCGA-ET-A3DV-01	0	166.619	9.90023	Tumor	THCA
TCGA-IM-A41Z-01	0	31.1014	9.90026	Tumor	THCA
TCGA-YU-A90W-01	0	36.5918	9.90175	Tumor	TGCT
TCGA-KK-A8I9-01	1	30.9041	9.90378	Tumor	PRAD
TCGA-A8-A086-01	0	13.0192	9.90516	Tumor	BRCA
TCGA-B0-5703-11	0	73.8411	9.90639	Normal	KIRC
TCGA-D8-A1JS-01	0	12.1973	9.90701	Tumor	BRCA
TCGA-DS-A7WH-01	0	17.5233	9.90713	Tumor	CESC
TCGA-WZ-A7V3-01	0	24.7562	9.9076	Tumor	TGCT
TCGA-CF-A3MG-01	0	12.1315	9.90803	Tumor	BLCA
TCGA-EJ-5507-01	0	47.9014	9.90882	Tumor	PRAD
TCGA-AN-A0XT-01	0	0.328767	9.91028	Tumor	BRCA
TCGA-RC-A7S9-01	0	21.0411	9.91079	Tumor	LIHC
TCGA-G9-6499-01	0	50.7288	9.91081	Tumor	PRAD
TCGA-AO-A0J7-01	0	20.3178	9.91095	Tumor	BRCA
TCGA-RW-A686-06	0	19.2986	9.91097	Tumor	PCPG
TCGA-SB-A76C-01	0	1.38082	9.9123	Tumor	TGCT
TCGA-C8-A1HE-01	0	12.3288	9.91262	Tumor	BRCA
TCGA-AN-A0FY-01	0	0.328767	9.91294	Tumor	BRCA
TCGA-AJ-A3NC-11	0	36.9863	9.9133	Normal	UCEC
TCGA-XE-A8H5-01	0	40.011	9.91342	Tumor	TGCT
TCGA-33-A4WN-01	0	4.70137	9.91457	Tumor	LUSC
TCGA-RW-A7D0-01	0	11.5726	9.91706	Tumor	PCPG
TCGA-D8-A1XO-01	0	55.2986	9.91727	Tumor	BRCA
TCGA-S8-A6BW-01	0	20.3836	9.91947	Tumor	ESCA
TCGA-G9-6365-01	0	44.811	9.92237	Tumor	PRAD
TCGA-DD-AAED-01	1	6.50959	9.92339	Tumor	LIHC
TCGA-44-8119-01	0	9.36986	9.92491	Tumor	LUAD
TCGA-D8-A1XB-01	0	18.1479	9.92514	Tumor	BRCA
TCGA-EW-A1IX-01	0	39.7151	9.92572	Tumor	BRCA
TCGA-TM-A84F-01	0	59.0466	9.92604	Tumor	LGG
TCGA-91-6828-01	0	10.6192	9.92676	Tumor	LUAD
TCGA-BR-8369-01	1	13.7753	9.9291	Tumor	STAD
TCGA-FY-A76V-01	0	1.67671	9.92942	Tumor	THCA
TCGA-95-7948-01	0	15.6493	9.93164	Tumor	LUAD
TCGA-M9-A5M8-01	0	33.1068	9.93205	Tumor	ESCA
TCGA-3B-A9HQ-01	0	68.5479	9.93216	Tumor	SARC
TCGA-58-8392-01	1	3.15616	9.93216	Tumor	LUSC
TCGA-AG-3732-11	0	32.9753	9.93255	Normal	READ
TCGA-BH-A0DE-01	0	77.9836	9.93339	Tumor	BRCA
TCGA-D8-A1JU-01	0	14.6959	9.93348	Tumor	BRCA
TCGA-SP-A6QJ-01	0	15.5178	9.93442	Tumor	PCPG
TCGA-BK-A26L-01	0	24.1315	9.93648	Tumor	UCEC
TCGA-E9-A1R7-01	0	48.2301	9.93679	Tumor	BRCA
TCGA-QR-A70T-01	0	8.77808	9.937	Tumor	PCPG
TCGA-B6-A1KI-01	0	73.5123	9.93885	Tumor	BRCA
TCGA-XF-AAMR-01	0	91.726	9.9391	Tumor	BLCA
TCGA-EL-A3T8-11	0	107.474	9.94006	Normal	THCA
TCGA-CJ-4634-01	0	115.003	9.94127	Tumor	KIRC
TCGA-XJ-A9DI-01	0	48.0329	9.94267	Tumor	PRAD
TCGA-VQ-A8P8-01	0	30.9699	9.94491	Tumor	STAD
TCGA-85-8580-01	0	36.5918	9.9472	Tumor	LUSC
TCGA-FE-A236-01	0	66.7726	9.94755	Tumor	THCA
TCGA-DJ-A3UP-01	0	16.4055	9.94755	Tumor	THCA
TCGA-JW-AAVH-01	0	18.1479	9.94805	Tumor	CESC
TCGA-E2-A15E-01	0	20.7123	9.94886	Tumor	BRCA
TCGA-AR-A24M-01	0	120.329	9.94934	Tumor	BRCA
TCGA-RT-A6YA-01	0	50.6301	9.95158	Tumor	PCPG
TCGA-KK-A7B1-01	0	34.9479	9.95163	Tumor	PRAD
TCGA-E2-A154-01	0	19.4301	9.95226	Tumor	BRCA
TCGA-EJ-A6RC-01	0	28.7014	9.95271	Tumor	PRAD
TCGA-AQ-A1H3-01	0	32.5151	9.95405	Tumor	BRCA
TCGA-E9-A1RD-01	0	1.11781	9.95422	Tumor	BRCA
TCGA-DD-AAEI-01	1	16.1425	9.95554	Tumor	LIHC
TCGA-VN-A88O-01	0	15.8137	9.95655	Tumor	PRAD
TCGA-IE-A3OV-01	1	16.1096	9.95661	Tumor	SARC
TCGA-BH-A18I-01	0	35.9342	9.95942	Tumor	BRCA
TCGA-LN-A49S-01	1	1.61096	9.96011	Tumor	ESCA
TCGA-AR-A24O-01	1	84.1973	9.96109	Tumor	BRCA
TCGA-A4-7585-01	0	35.1781	9.96213	Tumor	KIRP
TCGA-D8-A27K-01	0	48.0329	9.9632	Tumor	BRCA
TCGA-ZF-A9RM-01	0	47.8356	9.96342	Tumor	BLCA
TCGA-YL-A9WL-01	1	24.3288	9.96386	Tumor	PRAD
TCGA-LN-A4A8-01	1	8.21918	9.965	Tumor	ESCA
TCGA-63-A5MB-01	0	102.674	9.96513	Tumor	LUSC
TCGA-CD-8535-01	0	12.8219	9.96756	Tumor	STAD
TCGA-WK-A8XT-01	1	19.6932	9.96833	Tumor	SARC
TCGA-UZ-A9PQ-01	1	70.6192	9.96839	Tumor	KIRP
TCGA-60-2711-01	0	41.4247	9.96901	Tumor	LUSC
TCGA-24-1467-01	1	41.1945	9.96953	Tumor	OV
TCGA-VN-A88M-01	0	6.2137	9.97031	Tumor	PRAD
TCGA-DJ-A13T-01	0	56.1863	9.97083	Tumor	THCA
TCGA-A8-A0A4-01	0	13.0192	9.97102	Tumor	BRCA
TCGA-85-8277-01	0	10.0932	9.97247	Tumor	LUSC
TCGA-BR-6452-01	0	34.6849	9.97281	Tumor	STAD
TCGA-DJ-A13W-01	0	52.3726	9.97435	Tumor	THCA
TCGA-85-8288-01	0	13.2164	9.97733	Tumor	LUSC
TCGA-EM-A4G1-01	0	13.6767	9.97875	Tumor	THCA
TCGA-MJ-A68H-01	0	14.9918	9.98025	Tumor	SARC
TCGA-G3-AAV6-01	1	1.44658	9.98052	Tumor	LIHC
TCGA-CN-5373-01	0	52.0767	9.98071	Tumor	HNSC
TCGA-A3-3370-01	0	74.7616	9.981	Tumor	KIRC
TCGA-E9-A1RC-01	0	40.2411	9.98147	Tumor	BRCA
TCGA-A7-A13E-01	1	18.2795	9.98312	Tumor	BRCA
TCGA-HC-7752-11	0	25.7096	9.98338	Normal	PRAD
TCGA-TT-A6YK-01	0	37.3479	9.98376	Tumor	PCPG
TCGA-55-7725-01	0	14.5315	9.98448	Tumor	LUAD
TCGA-A7-A6VX-01	0	10.4219	9.98505	Tumor	BRCA
TCGA-QR-A6H4-01	0	87.4849	9.98595	Tumor	PCPG
TCGA-BH-A18M-11	0	72.5589	9.98611	Normal	BRCA
TCGA-CJ-4639-01	0	106.159	9.98663	Tumor	KIRC
TCGA-EL-A3CL-01	0	31.6603	9.98713	Tumor	THCA
TCGA-A8-A08G-01	0	19.9562	9.98758	Tumor	BRCA
TCGA-CF-A1HR-01	1	9.66575	9.98805	Tumor	BLCA
TCGA-A8-A0A9-01	0	27.0247	9.98824	Tumor	BRCA
TCGA-E9-A1NF-11	1	2.9589	9.98844	Normal	BRCA
TCGA-BG-A3EW-11	0	11.3096	9.98885	Normal	UCEC
TCGA-56-8504-01	0	16.7671	9.9889	Tumor	LUSC
TCGA-MO-A47R-01	1	8.51507	9.98941	Tumor	SARC
TCGA-AR-A1AL-01	0	97.6767	9.9901	Tumor	BRCA
TCGA-AO-A0JJ-01	0	62.0384	9.9903	Tumor	BRCA
TCGA-LD-A7W6-01	0	13.2822	9.99032	Tumor	BRCA
TCGA-B6-A1KN-01	0	139.167	9.9905	Tumor	BRCA
TCGA-BH-A0B3-11	0	39.5507	9.99141	Normal	BRCA
TCGA-E9-A1RI-01	0	47.6384	9.99248	Tumor	BRCA
TCGA-ES-A2HS-01	0	22.6192	9.99324	Tumor	LIHC
TCGA-FY-A3NN-01	0	0	9.99335	Tumor	THCA
TCGA-J4-A6G1-01	0	25.2822	9.9941	Tumor	PRAD
TCGA-LN-A49W-01	0	13.2493	9.99737	Tumor	ESCA
TCGA-AK-3427-01	0	117.797	9.99756	Tumor	KIRC
TCGA-HU-A4H5-01	0	23.8027	9.99971	Tumor	STAD
TCGA-D8-A145-01	0	13.4795	10.002	Tumor	BRCA
TCGA-AC-A2FG-01	0	60.9205	10.0023	Tumor	BRCA
TCGA-OR-A5JQ-01	0	36.263	10.0024	Tumor	ACC
TCGA-E9-A1N4-01	0	32.8767	10.0026	Tumor	BRCA
TCGA-ED-A66X-01	1	4.07671	10.0036	Tumor	LIHC
TCGA-44-6146-01	1	20.7452	10.0048	Tumor	LUAD
TCGA-2G-AAHP-05	1	26.8274	10.0054	Tumor	TGCT
TCGA-D8-A1X7-01	0	16.7342	10.0054	Tumor	BRCA
TCGA-EJ-7314-01	0	37.8082	10.0058	Tumor	PRAD
TCGA-DX-A7EL-01	1	73.9397	10.0059	Tumor	SARC
TCGA-V1-A9OA-01	0	20.9096	10.0087	Tumor	PRAD
TCGA-A7-A4SC-01	0	14.663	10.0093	Tumor	BRCA
TCGA-A8-A09R-01	0	8.97534	10.0099	Tumor	BRCA
TCGA-60-2706-01	0	92.7123	10.0099	Tumor	LUSC
TCGA-AN-A0FS-01	0	6.90411	10.0105	Tumor	BRCA
TCGA-XE-A9SE-01	0	23.2767	10.0116	Tumor	TGCT
TCGA-62-8397-01	0	42.3781	10.0135	Tumor	LUAD
TCGA-36-1571-01	1	12.3288	10.0145	Tumor	OV
TCGA-DS-A1OC-01	0	12.3616	10.0156	Tumor	CESC
TCGA-C8-A1HO-01	0	12.3288	10.0169	Tumor	BRCA
TCGA-55-5899-01	0	30.5753	10.0171	Tumor	LUAD
TCGA-BR-7901-01	1	2.99178	10.0174	Tumor	STAD
TCGA-BH-A0E1-11	0	15.6822	10.0184	Normal	BRCA
TCGA-FC-A66V-01	0	17.2274	10.0185	Tumor	PRAD
TCGA-DJ-A2PV-01	0	31.989	10.0192	Tumor	THCA
TCGA-2G-AAG3-01	0	52.3726	10.0198	Tumor	TGCT
TCGA-A2-A0YF-01	0	50.4658	10.0212	Tumor	BRCA
TCGA-D8-A73W-01	1	0.690411	10.0223	Tumor	BRCA
TCGA-2G-AAH0-01	1	3.51781	10.0251	Tumor	TGCT
TCGA-C8-A12W-01	0	12.6575	10.0261	Tumor	BRCA
TCGA-DJ-A13X-01	0	8.31781	10.0279	Tumor	THCA
TCGA-HS-A5N9-01	0	52.1096	10.0283	Tumor	SARC
TCGA-IG-A3QL-01	0	35.211	10.0288	Tumor	ESCA
TCGA-BT-A2LB-11	0	16.1753	10.0295	Normal	BLCA
TCGA-BT-A20U-11	0	14.9589	10.03	Normal	BLCA
TCGA-KN-8437-11	0	100.866	10.0326	Normal	KICH
TCGA-L3-A524-01	0	16.1096	10.0342	Tumor	LUSC
TCGA-63-7023-01	0	55.2986	10.0347	Tumor	LUSC
TCGA-A3-3385-01	0	65.5233	10.0384	Tumor	KIRC
TCGA-E7-A8O8-01	0	0.427397	10.0389	Tumor	BLCA
TCGA-D8-A1JH-01	0	14.0055	10.0401	Tumor	BRCA
TCGA-85-8071-01	0	26.7945	10.0402	Tumor	LUSC
TCGA-AN-A0XP-01	0	0.29589	10.0416	Tumor	BRCA
TCGA-VQ-A91K-01	0	61.2164	10.0424	Tumor	STAD
TCGA-DD-AADW-01	1	12.6904	10.0424	Tumor	LIHC
TCGA-BH-A0BM-01	0	61.6767	10.0431	Tumor	BRCA
TCGA-CD-8531-01	0	12.5918	10.0456	Tumor	STAD
TCGA-BH-A0BS-11	0	85.874	10.0458	Normal	BRCA
TCGA-B6-A2IU-01	0	170.17	10.0459	Tumor	BRCA
TCGA-EM-A3O6-01	0	15.0575	10.0472	Tumor	THCA
TCGA-4K-AA1G-01	0	14.3342	10.0475	Tumor	TGCT
TCGA-91-8497-01	0	14.2685	10.0484	Tumor	LUAD
TCGA-44-6148-11	0	23.1452	10.0488	Normal	LUAD
TCGA-DD-A116-01	1	27.2219	10.0523	Tumor	LIHC
TCGA-LN-A7HZ-01	1	3.84658	10.0536	Tumor	ESCA
TCGA-A8-A07Z-01	0	45.074	10.0542	Tumor	BRCA
TCGA-86-8669-01	1	27.9123	10.0546	Tumor	LUAD
TCGA-EL-A3T6-11	0	98.2356	10.0549	Normal	THCA
TCGA-22-4609-11	0	9.56712	10.0551	Normal	LUSC
TCGA-D7-8574-01	0	17.1945	10.0561	Tumor	STAD
TCGA-OR-A5LK-01	0	90.0822	10.0562	Tumor	ACC
TCGA-W4-A7U4-01	0	24.263	10.0566	Tumor	TGCT
TCGA-OR-A5LA-01	0	23.6384	10.0578	Tumor	ACC
TCGA-B6-A0RO-01	0	162.049	10.058	Tumor	BRCA
TCGA-ZA-A8F6-01	0	17.2603	10.0584	Tumor	STAD
TCGA-55-6971-11	0	46.0274	10.0586	Normal	LUAD
TCGA-B8-4148-01	0	49.9726	10.0594	Tumor	KIRC
TCGA-RM-A68W-01	0	0.920548	10.0597	Tumor	PCPG
TCGA-85-8070-01	0	31.5616	10.0601	Tumor	LUSC
TCGA-D8-A27P-01	0	1.61096	10.0606	Tumor	BRCA
TCGA-E9-A1RD-11	0	1.11781	10.061	Normal	BRCA
TCGA-E2-A15D-01	0	17.2932	10.061	Tumor	BRCA
TCGA-ED-A627-01	0	13.9068	10.061	Tumor	LIHC
TCGA-AX-A05Y-11	1	6.37808	10.0616	Normal	UCEC
TCGA-YL-A8SI-01	1	46.7836	10.0625	Tumor	PRAD
TCGA-VQ-A94U-01	0	26.926	10.0628	Tumor	STAD
TCGA-CF-A47X-01	0	12.6247	10.0636	Tumor	BLCA
TCGA-DD-AAVW-01	0	76.1753	10.064	Tumor	LIHC
TCGA-VS-A9UZ-01	0	67.2	10.065	Tumor	CESC
TCGA-KK-A7AY-01	1	36.9534	10.0675	Tumor	PRAD
TCGA-55-A4DG-01	0	19.989	10.068	Tumor	LUAD
TCGA-EJ-7125-11	0	93.6986	10.0681	Normal	PRAD
TCGA-ED-A97K-01	0	0.19726	10.0682	Tumor	LIHC
TCGA-B6-A0RP-01	1	91.6274	10.0692	Tumor	BRCA
TCGA-QR-A703-01	0	38.3671	10.0703	Tumor	PCPG
TCGA-HB-A43Z-01	1	29.3918	10.0703	Tumor	SARC
TCGA-A7-A3J1-01	0	11.2767	10.073	Tumor	BRCA
TCGA-ET-A39L-01	0	108.46	10.0744	Tumor	THCA
TCGA-RW-A680-01	0	47.6384	10.0749	Tumor	PCPG
TCGA-RD-A8N1-01	0	115.693	10.0754	Tumor	STAD
TCGA-VP-A87J-01	0	58.3233	10.0755	Tumor	PRAD
TCGA-33-4533-01	0	133.742	10.0768	Tumor	LUSC
TCGA-CC-A8HS-01	1	6.60822	10.0769	Tumor	LIHC
TCGA-A8-A0A1-01	0	12	10.0778	Tumor	BRCA
TCGA-EM-A3ST-11	1	31.7589	10.0784	Normal	THCA
TCGA-EJ-5501-01	0	44.8767	10.079	Tumor	PRAD
TCGA-AR-A0U2-01	1	52.8986	10.08	Tumor	BRCA
TCGA-WQ-AB4B-01	1	8.97534	10.0805	Tumor	LIHC
TCGA-BJ-A191-01	0	4.83288	10.0808	Tumor	THCA
TCGA-ZF-A9R3-01	1	30.1479	10.0825	Tumor	BLCA
TCGA-EJ-7312-01	0	36.1315	10.0827	Tumor	PRAD
TCGA-BH-A0BO-01	0	72.2301	10.0833	Tumor	BRCA
TCGA-Z6-A8JE-01	0	2.10411	10.0833	Tumor	ESCA
TCGA-L9-A7SV-01	0	18.5753	10.0849	Tumor	LUAD
TCGA-AN-A0FK-01	0	7.00274	10.0853	Tumor	BRCA
TCGA-AR-A24L-01	1	46.4877	10.0864	Tumor	BRCA
TCGA-D8-A1JC-01	0	15.7808	10.0872	Tumor	BRCA
TCGA-FK-A3SD-01	0	1.05205	10.0885	Tumor	THCA
TCGA-BH-A0C3-01	1	87.9123	10.089	Tumor	BRCA
TCGA-DE-A0Y2-01	0	21.6329	10.0905	Tumor	THCA
TCGA-EY-A3L3-01	0	27.3534	10.092	Tumor	UCEC
TCGA-BH-A0DP-11	0	15.6493	10.0921	Normal	BRCA
TCGA-CV-7183-11	0	130.882	10.093	Normal	HNSC
TCGA-D8-A1JF-01	0	12.0329	10.0943	Tumor	BRCA
TCGA-RD-A8N0-01	0	40.6356	10.0943	Tumor	STAD
TCGA-BH-A18M-01	0	72.5589	10.0945	Tumor	BRCA
TCGA-SB-A6J6-01	0	13.5781	10.0946	Tumor	TGCT
TCGA-BH-A0HX-01	0	27.2548	10.0949	Tumor	BRCA
TCGA-EM-A2P2-01	0	17.2932	10.095	Tumor	THCA
TCGA-A2-A0CV-01	0	98.9918	10.0956	Tumor	BRCA
TCGA-43-6770-01	0	21.4685	10.097	Tumor	LUSC
TCGA-ZG-A9LS-01	0	16.9644	10.0972	Tumor	PRAD
TCGA-91-6828-11	0	10.6192	10.0973	Normal	LUAD
TCGA-AO-A12C-01	0	77.9836	10.0987	Tumor	BRCA
TCGA-22-5478-01	0	0.789041	10.0991	Tumor	LUSC
TCGA-A2-A0CQ-01	0	88.6027	10.0997	Tumor	BRCA
TCGA-77-8154-01	0	60.526	10.1003	Tumor	LUSC
TCGA-AX-A0J0-11	0	40.1096	10.1018	Normal	UCEC
TCGA-AX-A2HA-11	0	81.3699	10.1027	Normal	UCEC
TCGA-A2-A0T3-01	0	49.8411	10.1027	Tumor	BRCA
TCGA-BH-A0DD-11	0	81.7315	10.1028	Normal	BRCA
TCGA-BH-A18L-11	0	26.663	10.1032	Normal	BRCA
TCGA-BT-A20U-01	0	14.9589	10.1039	Tumor	BLCA
TCGA-UC-A7PI-01	1	25.5781	10.1045	Tumor	CESC
TCGA-95-7947-01	0	15.6822	10.1056	Tumor	LUAD
TCGA-DD-AADC-01	1	3.32055	10.1069	Tumor	LIHC
TCGA-BH-A18U-01	0	51.3863	10.1071	Tumor	BRCA
TCGA-E2-A14W-01	0	32.0219	10.1073	Tumor	BRCA
TCGA-56-8624-01	0	13.8082	10.1105	Tumor	LUSC
TCGA-AN-A0XL-01	0	5.3589	10.1106	Tumor	BRCA
TCGA-43-A475-01	0	9.73151	10.1107	Tumor	LUSC
TCGA-BK-A13C-01	0	24.9863	10.1115	Tumor	UCEC
TCGA-ET-A39T-01	0	98.2027	10.1126	Tumor	THCA
TCGA-5N-A9KM-01	1	9.07397	10.113	Tumor	BLCA
TCGA-85-8072-01	0	30.6411	10.1131	Tumor	LUSC
TCGA-QT-A5XL-01	0	1.80822	10.1136	Tumor	PCPG
TCGA-BG-A187-01	0	14.7288	10.1157	Tumor	UCEC
TCGA-DJ-A1QF-01	0	30.6082	10.1162	Tumor	THCA
TCGA-D8-A27V-01	0	12.526	10.1175	Tumor	BRCA
TCGA-RW-A67W-01	0	19.8575	10.1183	Tumor	PCPG
TCGA-IE-A6BZ-01	0	19.8904	10.1191	Tumor	SARC
TCGA-AR-A1AK-01	0	103.858	10.1206	Tumor	BRCA
TCGA-39-5034-01	1	11.5726	10.121	Tumor	LUSC
TCGA-A6-2675-11	0	43.4301	10.1211	Normal	COAD
TCGA-AL-3467-01	0	70.1918	10.1228	Tumor	KIRP
TCGA-EM-A2CP-01	0	2.99178	10.1235	Tumor	THCA
TCGA-85-7696-01	0	36.526	10.1239	Tumor	LUSC
TCGA-63-A5MI-01	0	58.6521	10.1245	Tumor	LUSC
TCGA-BH-A0DL-11	0	78.2795	10.1249	Normal	BRCA
TCGA-E2-A15M-11	0	11.0466	10.125	Normal	BRCA
TCGA-KK-A6E5-01	0	68.1534	10.1258	Tumor	PRAD
TCGA-56-7823-01	0	33.2384	10.1263	Tumor	LUSC
TCGA-24-2290-01	1	10.6521	10.1271	Tumor	OV
TCGA-S9-A6TV-01	0	18.7726	10.1277	Tumor	LGG
TCGA-D8-A1XM-01	0	17.6877	10.1278	Tumor	BRCA
TCGA-S7-A7X2-01	0	24.1973	10.1287	Tumor	PCPG
TCGA-FP-7998-01	0	22.2904	10.1288	Tumor	STAD
TCGA-D8-A1JA-01	1	14.1699	10.129	Tumor	BRCA
TCGA-AN-A0FF-01	0	5.65479	10.1318	Tumor	BRCA
TCGA-XR-A8TD-01	0	33.863	10.1326	Tumor	LIHC
TCGA-92-8064-01	0	5.26027	10.1339	Tumor	LUSC
TCGA-EW-A1P5-01	0	23.1123	10.1351	Tumor	BRCA
TCGA-DD-A118-01	1	21.6329	10.1363	Tumor	LIHC
TCGA-97-8172-01	0	17.9178	10.1365	Tumor	LUAD
TCGA-HT-A61B-01	0	17.5233	10.1371	Tumor	LGG
TCGA-A2-A0YH-01	0	21.6658	10.1374	Tumor	BRCA
TCGA-E2-A15P-01	0	19.5616	10.1381	Tumor	BRCA
TCGA-BH-A0BZ-11	0	74.137	10.1382	Normal	BRCA
TCGA-G3-A25Y-01	1	11.6712	10.1388	Tumor	LIHC
TCGA-BR-7703-11	0	36.1644	10.1396	Normal	STAD
TCGA-VQ-A91S-01	0	32.8767	10.1402	Tumor	STAD
TCGA-MP-A5C7-01	0	73.9068	10.1407	Tumor	LUAD
TCGA-ET-A2MX-01	0	88.4055	10.143	Tumor	THCA
TCGA-CF-A3MI-01	0	12.1644	10.1431	Tumor	BLCA
TCGA-DD-A4NN-01	1	5.45753	10.1437	Tumor	LIHC
TCGA-XP-A8T6-01	0	25.0849	10.1437	Tumor	ESCA
TCGA-HZ-8519-01	0	14.926	10.1448	Tumor	PAAD
TCGA-B0-5705-01	1	27.6822	10.1463	Tumor	KIRC
TCGA-L5-A4OJ-01	0	21.0082	10.1469	Tumor	ESCA
TCGA-AO-A0J8-01	0	22.3562	10.1472	Tumor	BRCA
TCGA-BR-8484-01	0	25.1836	10.1474	Tumor	STAD
TCGA-EW-A1OY-01	0	29.8521	10.1476	Tumor	BRCA
TCGA-BA-A4II-01	1	6.47671	10.1483	Tumor	HNSC
TCGA-VQ-A8DT-01	1	45.2384	10.1488	Tumor	STAD
TCGA-BR-6803-01	0	31.2	10.1489	Tumor	STAD
TCGA-J8-A3YD-01	0	31.8247	10.1494	Tumor	THCA
TCGA-DX-AB3B-01	0	50.8932	10.1529	Tumor	SARC
TCGA-V1-A9OL-01	1	3.45205	10.1544	Tumor	PRAD
TCGA-33-4538-01	0	97.9397	10.1547	Tumor	LUSC
TCGA-A2-A4S3-01	0	21.8959	10.155	Tumor	BRCA
TCGA-KC-A7FD-01	0	8.87671	10.1573	Tumor	PRAD
TCGA-BR-A4J7-01	0	32.5151	10.1575	Tumor	STAD
TCGA-63-A5MW-01	0	53.8849	10.1577	Tumor	LUSC
TCGA-E9-A54X-01	0	23.9014	10.1582	Tumor	BRCA
TCGA-A2-A0YD-01	0	25.2822	10.1582	Tumor	BRCA
TCGA-EJ-AB20-01	0	4.30685	10.159	Tumor	PRAD
TCGA-BR-8683-01	0	9.86301	10.16	Tumor	STAD
TCGA-44-6146-11	1	20.7452	10.1617	Normal	LUAD
TCGA-F1-6874-01	0	14.4658	10.1632	Tumor	STAD
TCGA-G3-AAV7-01	0	11.8685	10.1653	Tumor	LIHC
TCGA-44-7669-01	1	12.8219	10.1658	Tumor	LUAD
TCGA-E2-A153-11	0	23.2438	10.1659	Normal	BRCA
TCGA-VS-A9UP-01	1	11.5726	10.1662	Tumor	CESC
TCGA-EM-A2OZ-01	0	33.9616	10.1677	Tumor	THCA
TCGA-BK-A0CA-01	0	34.9808	10.1706	Tumor	UCEC
TCGA-58-8391-01	1	66.8384	10.1714	Tumor	LUSC
TCGA-44-3917-01	0	38.8932	10.1721	Tumor	LUAD
TCGA-HT-8015-01	0	0.0986301	10.1739	Tumor	LGG
TCGA-2G-AAG7-01	0	81.3699	10.1749	Tumor	TGCT
TCGA-EM-A3AK-01	0	15.6822	10.1756	Tumor	THCA
TCGA-C8-A1HN-01	0	12.9534	10.1759	Tumor	BRCA
TCGA-C8-A12M-01	0	11.7699	10.1762	Tumor	BRCA
TCGA-D1-A16I-01	0	11.5068	10.1766	Tumor	UCEC
TCGA-DJ-A1QM-01	0	6.01644	10.1768	Tumor	THCA
TCGA-QR-A70C-01	0	116.186	10.1772	Tumor	PCPG
TCGA-OR-A5K8-01	0	24.6247	10.1776	Tumor	ACC
TCGA-DD-A1EI-01	0	6.01644	10.1779	Tumor	LIHC
TCGA-2G-AAF1-01	0	46.126	10.1779	Tumor	TGCT
TCGA-CR-7391-01	0	30.0164	10.179	Tumor	HNSC
TCGA-AR-A1AV-01	0	61.2822	10.1794	Tumor	BRCA
TCGA-EJ-7315-01	0	33.1397	10.1809	Tumor	PRAD
TCGA-AR-A1AN-01	0	96	10.1828	Tumor	BRCA
TCGA-VQ-A91E-01	0	21.8301	10.1841	Tumor	STAD
TCGA-H7-A6C5-11	0	21.1068	10.1851	Normal	HNSC
TCGA-A7-A26E-01	0	31.3644	10.1854	Tumor	BRCA
TCGA-43-6647-11	0	24.8877	10.1865	Normal	LUSC
TCGA-E9-A1R3-01	0	2.56438	10.1891	Tumor	BRCA
TCGA-A7-A0D9-11	0	37.4466	10.1893	Normal	BRCA
TCGA-BH-A1EN-11	0	69.9288	10.1908	Normal	BRCA
TCGA-DJ-A2PO-01	0	7.98904	10.1911	Tumor	THCA
TCGA-AR-A0TQ-01	0	98.3342	10.1914	Tumor	BRCA
TCGA-BR-7716-11	0	39.7808	10.1925	Normal	STAD
TCGA-56-A49D-01	0	20.9425	10.1949	Tumor	LUSC
TCGA-2G-AAEX-01	0	41.3918	10.1963	Tumor	TGCT
TCGA-AR-A255-01	0	71.0466	10.1964	Tumor	BRCA
TCGA-3B-A9I0-01	1	16.537	10.1973	Tumor	SARC
TCGA-K7-A5RG-01	0	17.063	10.1973	Tumor	LIHC
TCGA-ED-A8O6-01	0	1.8411	10.1973	Tumor	LIHC
TCGA-2G-AAGI-05	1	72.0986	10.1977	Tumor	TGCT
TCGA-2G-AAFH-01	0	45.2055	10.2005	Tumor	TGCT
TCGA-VQ-AA6A-01	0	38.926	10.2017	Tumor	STAD
TCGA-KS-A41I-11	0	15.9781	10.2022	Normal	THCA
TCGA-KR-A7K7-01	1	7.85753	10.2023	Tumor	LIHC
TCGA-DD-A4NH-01	1	5.29315	10.2027	Tumor	LIHC
TCGA-DD-AAVR-01	0	82.6192	10.2029	Tumor	LIHC
TCGA-A8-A085-01	0	36.9534	10.2051	Tumor	BRCA
TCGA-QH-A6XC-01	1	14.4	10.2055	Tumor	LGG
TCGA-AN-A0XV-01	0	5.32603	10.2065	Tumor	BRCA
TCGA-HU-A4GH-01	0	11.7699	10.2069	Tumor	STAD
TCGA-43-7657-01	0	7.7589	10.2084	Tumor	LUSC
TCGA-KS-A4IB-01	0	84.7233	10.2085	Tumor	THCA
TCGA-2G-AAGS-01	0	158.334	10.2085	Tumor	TGCT
TCGA-BH-A0HN-01	0	16.9644	10.209	Tumor	BRCA
TCGA-B6-A0WV-01	0	79.463	10.2091	Tumor	BRCA
TCGA-S3-A6ZG-01	0	18.4767	10.2098	Tumor	BRCA
TCGA-DD-AADB-01	0	40.8329	10.2099	Tumor	LIHC
TCGA-BH-A0BJ-11	0	21.6986	10.2104	Normal	BRCA
TCGA-85-8582-01	0	38.137	10.2105	Tumor	LUSC
TCGA-A8-A09D-01	0	50.0384	10.2117	Tumor	BRCA
TCGA-HC-7078-01	0	65.2603	10.2126	Tumor	PRAD
TCGA-ET-A3DR-01	0	80.5808	10.2133	Tumor	THCA
TCGA-CE-A483-01	0	15.0247	10.2133	Tumor	THCA
TCGA-IN-A6RI-01	0	18.3781	10.2179	Tumor	STAD
TCGA-VQ-AA6D-01	0	17.1288	10.2199	Tumor	STAD
TCGA-BH-A0H3-01	0	63.3863	10.2213	Tumor	BRCA
TCGA-DJ-A1QD-01	0	48.0658	10.2224	Tumor	THCA
TCGA-OR-A5KT-01	1	69.0082	10.2235	Tumor	ACC
TCGA-KB-A93J-01	0	36.9534	10.2242	Tumor	STAD
TCGA-BH-A18Q-01	0	55.6274	10.2259	Tumor	BRCA
TCGA-50-5933-11	0	78.674	10.2264	Normal	LUAD
TCGA-E9-A1RC-11	0	40.2411	10.2271	Normal	BRCA
TCGA-EW-A1J2-01	0	13.2493	10.2273	Tumor	BRCA
TCGA-AR-A1AX-01	0	86.4329	10.2285	Tumor	BRCA
TCGA-FP-A9TM-01	0	6.2137	10.2287	Tumor	STAD
TCGA-18-4721-01	0	154.323	10.2292	Tumor	LUSC
TCGA-22-5483-11	1	18.674	10.2295	Normal	LUSC
TCGA-BH-A0BT-11	0	77.7534	10.2297	Normal	BRCA
TCGA-A2-A4RY-01	0	21.3041	10.2303	Tumor	BRCA
TCGA-WZ-A7V4-01	0	29.3918	10.231	Tumor	TGCT
TCGA-A8-A07P-01	0	10.9808	10.2314	Tumor	BRCA
TCGA-86-A4D0-01	0	3.8137	10.2319	Tumor	LUAD
TCGA-55-6642-01	0	80.5151	10.2324	Tumor	LUAD
TCGA-AC-A8OR-01	0	1.31507	10.2332	Tumor	BRCA
TCGA-2G-AAHP-01	1	26.8274	10.2346	Tumor	TGCT
TCGA-HU-A4HB-01	1	12.8219	10.2347	Tumor	STAD
TCGA-JY-A6FB-01	0	60.3945	10.2352	Tumor	ESCA
TCGA-X6-A7WD-01	1	18.3452	10.2358	Tumor	SARC
TCGA-69-8254-01	0	13.4466	10.2359	Tumor	LUAD
TCGA-E9-A1NG-11	0	25.8411	10.2361	Normal	BRCA
TCGA-BA-5153-01	1	50.0384	10.2366	Tumor	HNSC
TCGA-LT-A8JT-01	0	21.074	10.2372	Tumor	BLCA
TCGA-ZF-A9R5-01	0	35.8356	10.2394	Tumor	BLCA
TCGA-A2-A25C-01	0	17.1945	10.2406	Tumor	BRCA
TCGA-DJ-A3UX-01	0	11.3425	10.2409	Tumor	THCA
TCGA-IC-A6RF-11	1	9.63288	10.241	Normal	ESCA
TCGA-CD-A486-01	1	2.59726	10.2415	Tumor	STAD
TCGA-GS-A9TQ-01	0	32.2849	10.2431	Tumor	DLBC
TCGA-E2-A2P6-01	0	34.5534	10.2435	Tumor	BRCA
TCGA-BH-A0DH-01	0	38.0055	10.244	Tumor	BRCA
TCGA-CH-5772-01	0	15.9781	10.2441	Tumor	PRAD
TCGA-2G-AAHT-01	0	17.8192	10.2445	Tumor	TGCT
TCGA-DX-A2IZ-01	0	8.58082	10.2447	Tumor	SARC
TCGA-A7-A4SE-01	0	21.1726	10.245	Tumor	BRCA
TCGA-AX-A0IZ-11	0	43.8247	10.2451	Normal	UCEC
TCGA-B6-A0IA-01	0	275.868	10.2455	Tumor	BRCA
TCGA-BH-A0AY-11	0	25.5452	10.2465	Normal	BRCA
TCGA-E9-A249-01	0	7.13425	10.2473	Tumor	BRCA
TCGA-43-A474-01	0	11.6055	10.2484	Tumor	LUSC
TCGA-E2-A1L8-01	0	73.6438	10.2487	Tumor	BRCA
TCGA-AA-3841-01	0	36.9534	10.2495	Tumor	COAD
TCGA-22-5472-11	1	24.526	10.2505	Normal	LUSC
TCGA-A7-A4SB-01	0	13.7425	10.2507	Tumor	BRCA
TCGA-KR-A7K8-01	0	29.7863	10.2516	Tumor	LIHC
TCGA-CR-5250-01	0	26.2685	10.252	Tumor	HNSC
TCGA-58-A46L-01	0	56.6466	10.2522	Tumor	LUSC
TCGA-56-A4ZK-01	0	18.7397	10.2534	Tumor	LUSC
TCGA-BH-A0DP-01	0	15.6493	10.2534	Tumor	BRCA
TCGA-A8-A08Z-01	0	40.011	10.256	Tumor	BRCA
TCGA-68-A59J-01	0	14.7288	10.2579	Tumor	LUSC
TCGA-A2-A0T5-01	0	17.4575	10.2596	Tumor	BRCA
TCGA-IG-A8O2-01	0	4.66849	10.2609	Tumor	ESCA
TCGA-EL-A3T1-11	0	129.567	10.2612	Normal	THCA
TCGA-C8-A27A-01	0	24.5589	10.2615	Tumor	BRCA
TCGA-E2-A1B0-01	0	53.6219	10.2615	Tumor	BRCA
TCGA-AO-A12E-01	0	70.4219	10.2616	Tumor	BRCA
TCGA-FP-8099-01	0	17.063	10.2631	Tumor	STAD
TCGA-HU-8238-11	0	1.51233	10.2631	Normal	STAD
TCGA-VQ-AA69-01	0	28.4055	10.2647	Tumor	STAD
TCGA-A8-A09M-01	0	33.074	10.2661	Tumor	BRCA
TCGA-D8-A1JP-01	0	21.0082	10.2664	Tumor	BRCA
TCGA-BH-A0BM-11	0	61.6767	10.2675	Normal	BRCA
TCGA-G9-6363-11	0	45.3041	10.2676	Normal	PRAD
TCGA-22-5474-01	0	14.6301	10.2677	Tumor	LUSC
TCGA-A8-A07J-01	0	12	10.2701	Tumor	BRCA
TCGA-VP-AA1N-01	0	44.8767	10.272	Tumor	PRAD
TCGA-50-5939-11	0	15.1233	10.2724	Normal	LUAD
TCGA-KO-8405-01	0	100.471	10.2731	Tumor	KICH
TCGA-DJ-A3UY-01	0	35.8685	10.2731	Tumor	THCA
TCGA-A2-A0EX-01	0	24.7233	10.2738	Tumor	BRCA
TCGA-E2-A1LK-01	1	5.09589	10.2755	Tumor	BRCA
TCGA-LN-A49P-01	1	10.5205	10.2769	Tumor	ESCA
TCGA-A2-A0T7-01	0	20.7452	10.2773	Tumor	BRCA
TCGA-E9-A1QZ-01	0	24.8219	10.2775	Tumor	BRCA
TCGA-A8-A08I-01	0	12	10.2776	Tumor	BRCA
TCGA-22-5471-11	1	7.52877	10.2784	Normal	LUSC
TCGA-PG-A915-01	0	8.1863	10.2785	Tumor	UCEC
TCGA-85-7844-01	0	29.9507	10.2789	Tumor	LUSC
TCGA-E9-A1N5-01	0	36.8219	10.2795	Tumor	BRCA
TCGA-VR-A8Q7-01	0	52.274	10.2796	Tumor	ESCA
TCGA-EL-A3GQ-01	0	50.2356	10.2797	Tumor	THCA
TCGA-BH-A0H6-01	0	24.5589	10.2799	Tumor	BRCA
TCGA-V1-A9Z8-01	0	27.189	10.2806	Tumor	PRAD
TCGA-91-6831-01	0	10.1918	10.2806	Tumor	LUAD
TCGA-66-2759-01	0	25.0521	10.2808	Tumor	LUSC
TCGA-FX-A76Y-01	0	15.4849	10.282	Tumor	SARC
TCGA-CG-4436-01	0	7.98904	10.282	Tumor	STAD
TCGA-56-8626-01	0	9.92877	10.2828	Tumor	LUSC
TCGA-A2-A0EM-01	0	101.721	10.2843	Tumor	BRCA
TCGA-E2-A158-01	0	14.7945	10.2844	Tumor	BRCA
TCGA-IB-7652-01	0	36.6904	10.2846	Tumor	PAAD
TCGA-FV-A3R3-01	0	12.0329	10.2858	Tumor	LIHC
TCGA-DJ-A13M-01	0	48.789	10.2865	Tumor	THCA
TCGA-FV-A3I1-01	0	8.12055	10.2875	Tumor	LIHC
TCGA-D7-8578-01	1	14.8274	10.2882	Tumor	STAD
TCGA-BH-A0HI-01	0	20.3836	10.2883	Tumor	BRCA
TCGA-E9-A1NA-11	0	36.5589	10.2893	Normal	BRCA
TCGA-E9-A1RA-01	0	45.0082	10.2897	Tumor	BRCA
TCGA-S5-AA26-01	0	16.537	10.2898	Tumor	BLCA
TCGA-FY-A3BL-01	0	20.4164	10.2902	Tumor	THCA
TCGA-D8-A1JB-01	0	55.4959	10.2903	Tumor	BRCA
TCGA-DK-A3IT-01	0	21.3041	10.292	Tumor	BLCA
TCGA-BR-8291-01	0	19.9562	10.2936	Tumor	STAD
TCGA-F5-6571-01	1	4.01096	10.2937	Tumor	READ
TCGA-77-A5GF-01	1	23.737	10.295	Tumor	LUSC
TCGA-B2-A4SR-01	1	8.74521	10.2952	Tumor	KIRC
TCGA-WK-A8XX-01	1	3.64932	10.2967	Tumor	SARC
TCGA-A4-8518-01	0	19.726	10.2969	Tumor	KIRP
TCGA-EJ-A65B-01	0	23.3425	10.2976	Tumor	PRAD
TCGA-EL-A3GV-01	0	50.3671	10.2979	Tumor	THCA
TCGA-N5-A4R8-01	0	102.411	10.298	Tumor	UCS
TCGA-EA-A3HS-01	0	31.5288	10.2988	Tumor	CESC
TCGA-EL-A3CU-01	0	157.151	10.3008	Tumor	THCA
TCGA-DX-A1KX-01	0	68.6137	10.3016	Tumor	SARC
TCGA-AO-A1KT-01	0	17.7863	10.3022	Tumor	BRCA
TCGA-GK-A6C7-01	0	2.00548	10.3031	Tumor	KIRC
TCGA-M7-A723-01	0	25.0849	10.3031	Tumor	PRAD
TCGA-EA-A5ZF-01	1	14.4658	10.3036	Tumor	CESC
TCGA-KK-A6E4-01	0	115.134	10.3043	Tumor	PRAD
TCGA-EJ-5514-01	0	60.1315	10.3043	Tumor	PRAD
TCGA-E2-A1IK-01	0	59.1781	10.3046	Tumor	BRCA
TCGA-IN-A6RN-01	0	19.5288	10.3047	Tumor	STAD
TCGA-50-8457-01	0	36.9863	10.3051	Tumor	LUAD
TCGA-BH-A0DD-01	0	81.7315	10.3052	Tumor	BRCA
TCGA-BH-A0DK-11	0	13.9068	10.3063	Normal	BRCA
TCGA-55-8206-01	0	29.1945	10.3064	Tumor	LUAD
TCGA-77-A5GA-01	0	42.0822	10.3083	Tumor	LUSC
TCGA-CH-5791-01	0	33.0082	10.3091	Tumor	PRAD
TCGA-2G-AAKH-01	0	225.6	10.3096	Tumor	TGCT
TCGA-A1-A0SG-01	0	14.2685	10.3101	Tumor	BRCA
TCGA-A1-A0SH-01	0	47.2438	10.3113	Tumor	BRCA
TCGA-2G-AAF4-01	0	76.1096	10.3115	Tumor	TGCT
TCGA-24-2020-01	1	23.7699	10.3129	Tumor	OV
TCGA-BH-A0W5-01	0	42.3452	10.3141	Tumor	BRCA
TCGA-ED-A82E-01	0	13.4137	10.3142	Tumor	LIHC
TCGA-85-A50Z-01	0	16.2082	10.3146	Tumor	LUSC
TCGA-A6-A5ZU-01	0	9.63288	10.3157	Tumor	COAD
TCGA-XK-AAIW-01	0	40.0438	10.3163	Tumor	PRAD
TCGA-AN-A0G0-01	0	0.526027	10.3176	Tumor	BRCA
TCGA-B6-A0IM-01	0	127.332	10.3181	Tumor	BRCA
TCGA-BA-6869-01	0	21.1726	10.3189	Tumor	HNSC
TCGA-AC-A8OS-01	0	2.30137	10.3198	Tumor	BRCA
TCGA-B6-A0IH-01	0	112.373	10.3198	Tumor	BRCA
TCGA-A8-A096-01	0	0	10.3212	Tumor	BRCA
TCGA-G9-6348-01	0	49.8082	10.3215	Tumor	PRAD
TCGA-AC-A8OP-01	0	20.1863	10.3219	Tumor	BRCA
TCGA-A6-5659-01	0	30.4438	10.3224	Tumor	COAD
TCGA-GM-A3NW-01	0	110.499	10.3225	Tumor	BRCA
TCGA-A7-A13F-11	0	25.1507	10.3229	Normal	BRCA
TCGA-OR-A5KW-01	0	68.2521	10.3245	Tumor	ACC
TCGA-AR-A24X-01	0	98.7616	10.3248	Tumor	BRCA
TCGA-B2-3924-01	0	35.9014	10.3262	Tumor	KIRC
TCGA-V1-A9O9-01	0	94.3562	10.3269	Tumor	PRAD
TCGA-61-1736-01	1	25.1178	10.3269	Tumor	OV
TCGA-A7-A2KD-01	0	22.3233	10.3272	Tumor	BRCA
TCGA-J8-A3YE-01	0	27.8466	10.3275	Tumor	THCA
TCGA-DJ-A3VK-01	0	24.7562	10.3278	Tumor	THCA
TCGA-IB-AAUW-01	1	6.08219	10.3298	Tumor	PAAD
TCGA-2G-AAFJ-01	1	10.2904	10.3309	Tumor	TGCT
TCGA-AN-A0XR-01	0	0.328767	10.3325	Tumor	BRCA
TCGA-77-8148-01	0	66.5096	10.3329	Tumor	LUSC
TCGA-HC-7817-01	0	30.5096	10.333	Tumor	PRAD
TCGA-CV-7235-11	0	77.1616	10.3332	Normal	HNSC
TCGA-AR-A24Z-01	0	98.663	10.3333	Tumor	BRCA
TCGA-98-8021-01	1	30.1808	10.3341	Tumor	LUSC
TCGA-HD-8314-01	0	22.0274	10.3342	Tumor	HNSC
TCGA-FB-A4P6-01	1	20.3836	10.3342	Tumor	PAAD
TCGA-13-A5FT-01	0	70.4548	10.3362	Tumor	OV
TCGA-62-A46R-01	0	56.7123	10.3364	Tumor	LUAD
TCGA-DD-A3A1-01	0	7.66027	10.3367	Tumor	LIHC
TCGA-91-6835-11	0	2.59726	10.3367	Normal	LUAD
TCGA-HT-7603-01	0	23.1781	10.3384	Tumor	LGG
TCGA-FU-A5XV-01	0	10.5534	10.3398	Tumor	CESC
TCGA-A3-3352-01	0	18.4438	10.3424	Tumor	KIRC
TCGA-85-8052-01	0	24.1315	10.3426	Tumor	LUSC
TCGA-49-AARR-01	1	158.203	10.3435	Tumor	LUAD
TCGA-KC-A7FA-01	0	19.6603	10.3441	Tumor	PRAD
TCGA-58-A46N-01	1	20.7123	10.3443	Tumor	LUSC
TCGA-UB-A7ME-01	0	15.9781	10.3444	Tumor	LIHC
TCGA-A8-A07O-01	0	9.99452	10.3446	Tumor	BRCA
TCGA-AG-3732-01	0	32.9753	10.3447	Tumor	READ
TCGA-DJ-A2PU-01	0	33.9616	10.3453	Tumor	THCA
[truncated: 3,666 more rows]

## Sheet: PFS-univariate cox
id	PFS	time	TMSB10	Type	CancerType		cancer	HR	HR.95L	HR.95H	pvalue
TCGA-CF-A9FH-01	0	0	10.8734	Tumor	BLCA		ACC	1.49783	1.15553	1.94152	0.00227328
TCGA-PL-A8LV-01	0	0	12.0612	Tumor	BRCA		BLCA	0.849218	0.73008	0.987798	0.0340785
TCGA-A8-A09Z-01	0	0	10.7535	Tumor	BRCA		BRCA	1.07671	0.914643	1.26749	0.374549
TCGA-A8-A090-01	0	0	8.66194	Tumor	BRCA		CESC	0.904329	0.688498	1.18782	0.469793
TCGA-C8-A133-01	0	0	8.87285	Tumor	BRCA		CHOL	0.997935	0.773877	1.28686	0.987287
TCGA-A8-A081-01	0	0	11.3734	Tumor	BRCA		COAD	0.96817	0.729827	1.28435	0.822489
TCGA-A8-A083-01	0	0	9.04524	Tumor	BRCA		DLBC	1.16534	0.588615	2.30714	0.660595
TCGA-A8-A094-01	0	0	11.039	Tumor	BRCA		ESCA	0.943182	0.709711	1.25346	0.686856
TCGA-A8-A06N-01	0	0	7.7844	Tumor	BRCA		GBM	1.38374	1.1012	1.73877	0.00531591
TCGA-A8-A08H-01	0	0	11.2596	Tumor	BRCA		HNSC	1.11289	0.960834	1.28902	0.153592
TCGA-A8-A096-01	0	0	10.3212	Tumor	BRCA		KICH	1.78917	1.04562	3.06149	0.0337769
TCGA-A8-A09G-01	0	0	11.4984	Tumor	BRCA		KIRC	1.33281	1.15341	1.54012	9.82158e-05
TCGA-C8-A12K-01	0	0	11.5284	Tumor	BRCA		KIRP	1.03211	0.830359	1.28287	0.775821
TCGA-C8-A12T-01	0	0	11.2735	Tumor	BRCA		LGG	1.61707	1.38593	1.88675	1.01352e-09
TCGA-ZJ-AB0I-01	0	0	11.8468	Tumor	CESC		LIHC	1.04487	0.95702	1.14078	0.327308
TCGA-ZJ-AAXT-01	0	0	11.143	Tumor	CESC		LUAD	1.22121	1.04046	1.43337	0.0144735
TCGA-ZJ-AB0H-01	0	0	11.8716	Tumor	CESC		LUSC	1.12646	0.906235	1.40021	0.283315
TCGA-ZJ-AAXF-01	0	0	10.1663	Tumor	CESC		MESO	1.465	0.971858	2.20837	0.0682068
TCGA-ZJ-AAXD-01	0	0	10.5173	Tumor	CESC		OV	1.03741	0.884443	1.21683	0.651834
TCGA-LP-A4AV-01	0	0	13.4791	Tumor	CESC		PAAD	1.42321	1.1313	1.79043	0.00258382
TCGA-ZJ-AAXI-01	0	0	11.6371	Tumor	CESC		PCPG	1.13373	0.658514	1.9519	0.650681
TCGA-ZJ-AAXJ-01	0	0	11.3979	Tumor	CESC		PRAD	1.51353	1.2258	1.86881	0.000116962
TCGA-ZJ-AAXB-01	0	0	12.3854	Tumor	CESC		READ	0.992878	0.580775	1.6974	0.979159
TCGA-EK-A3GM-01	0	0	11.3948	Tumor	CESC		SARC	1.1129	0.965595	1.28268	0.139766
TCGA-ZJ-AAXN-01	0	0	11.814	Tumor	CESC		SKCM	0.965228	0.829126	1.12367	0.648122
TCGA-ZJ-AAX8-01	0	0	10.5796	Tumor	CESC		STAD	1.03713	0.843266	1.27555	0.729881
TCGA-ZJ-A8QO-01	0	0	10.6525	Tumor	CESC		TGCT	1.23892	0.789014	1.94536	0.352054
TCGA-AA-3684-01	0	0	10.9475	Tumor	COAD		THCA	1.02412	0.805304	1.3024	0.845902
TCGA-AA-3527-11	0	0	11.0284	Normal	COAD		THYM	1.28094	0.883059	1.85808	0.192012
TCGA-AA-3984-01	0	0	11.1784	Tumor	COAD		UCEC	0.936992	0.767467	1.14396	0.522738
TCGA-AA-3814-01	0	0	11.6495	Tumor	COAD		UCS	1.03582	0.704314	1.52336	0.858076
TCGA-AA-3712-11	0	0	10.8136	Normal	COAD		UVM	1.16223	0.55699	2.42514	0.688713
TCGA-AA-3872-01	0	0	11.7984	Tumor	COAD
TCGA-AA-3712-01	0	0	10.8851	Tumor	COAD
TCGA-CK-5915-01	0	0	10.9572	Tumor	COAD
TCGA-CK-6746-01	0	0	11.151	Tumor	COAD
TCGA-AD-A5EJ-01	0	0	11.9219	Tumor	COAD
TCGA-AA-A022-01	0	0	11.3599	Tumor	COAD
TCGA-AA-3693-01	0	0	12.0174	Tumor	COAD
TCGA-AA-3527-01	0	0	10.8869	Tumor	COAD
TCGA-VB-A8QN-01	0	0	11.3556	Tumor	DLBC
TCGA-A3-A8OU-01	0	0	11.3001	Tumor	KIRC
TCGA-A3-A8OX-01	0	0	10.931	Tumor	KIRC
TCGA-A4-A7UZ-01	0	0	11.5423	Tumor	KIRP
TCGA-A4-A772-01	0	0	11.6443	Tumor	KIRP
TCGA-P5-A5ET-01	0	0	8.63189	Tumor	LGG
TCGA-P5-A5EU-01	0	0	10.6509	Tumor	LGG
TCGA-TQ-A7RS-01	0	0	8.16101	Tumor	LGG
TCGA-CC-A9FU-01	0	0	9.77065	Tumor	LIHC
TCGA-RC-A6M3-01	0	0	10.8994	Tumor	LIHC
TCGA-CC-A9FV-01	0	0	10.8111	Tumor	LIHC
TCGA-BW-A5NQ-01	0	0	9.56905	Tumor	LIHC
TCGA-05-4410-01	0	0	10.9009	Tumor	LUAD
TCGA-86-8281-01	0	0	10.9107	Tumor	LUAD
TCGA-05-4244-01	0	0	11.4703	Tumor	LUAD
TCGA-05-4395-01	0	0	12.3696	Tumor	LUAD
TCGA-63-A5M9-01	0	0	10.9587	Tumor	LUSC
TCGA-NQ-A638-01	0	0	12.3992	Tumor	MESO
TCGA-HZ-A8P0-01	0	0	11.5926	Tumor	PAAD
TCGA-AG-A01L-01	0	0	12.1317	Tumor	READ
TCGA-AG-A01W-01	0	0	11.0782	Tumor	READ
TCGA-AG-4015-01	0	0	11.2524	Tumor	READ
TCGA-AG-3601-01	0	0	11.6432	Tumor	READ
TCGA-AG-A01Y-01	0	0	10.277	Tumor	READ
TCGA-AG-3602-01	0	0	12.6196	Tumor	READ
TCGA-EB-A430-01	0	0	10.605	Tumor	SKCM
TCGA-BR-8679-01	0	0	10.7257	Tumor	STAD
TCGA-CG-4442-01	0	0	11.5475	Tumor	STAD
TCGA-BR-4369-01	0	0	10.5173	Tumor	STAD
TCGA-BR-6454-11	0	0	10.3177	Normal	STAD
TCGA-BR-A4CR-01	0	0	7.64776	Tumor	STAD
TCGA-BR-6454-01	0	0	10.5082	Tumor	STAD
TCGA-BR-4368-01	0	0	10.3112	Tumor	STAD
TCGA-BR-4367-01	0	0	10.8567	Tumor	STAD
TCGA-BR-4294-01	0	0	9.3721	Tumor	STAD
TCGA-BR-4363-01	0	0	10.9622	Tumor	STAD
TCGA-BR-4370-01	0	0	10.1177	Tumor	STAD
TCGA-CG-4476-01	0	0	9.81709	Tumor	STAD
TCGA-BR-4366-01	0	0	9.90448	Tumor	STAD
TCGA-BR-4357-01	0	0	10.2786	Tumor	STAD
TCGA-BR-4371-01	0	0	10.4565	Tumor	STAD
TCGA-BR-4361-01	0	0	11.3534	Tumor	STAD
TCGA-CG-5716-01	0	0	10.3475	Tumor	STAD
TCGA-FY-A3NN-01	0	0	9.99335	Tumor	THCA
TCGA-AX-A3FV-01	0	0	11.3218	Tumor	UCEC
TCGA-QN-A5NN-01	0	0	11.8275	Tumor	UCS
TCGA-AA-3529-01	1	0	11.4775	Tumor	COAD
TCGA-AA-3845-01	1	0	12.3455	Tumor	COAD
TCGA-CM-6678-01	1	0	11.8461	Tumor	COAD
TCGA-AA-3852-01	1	0	11.551	Tumor	COAD
TCGA-AA-3850-01	1	0	11.7869	Tumor	COAD
TCGA-MH-A855-01	1	0	11.207	Tumor	KIRP
TCGA-QR-A703-01	1	0	10.0703	Tumor	PCPG
TCGA-AG-4021-01	1	0	11.0015	Tumor	READ
TCGA-ER-A198-06	1	0	10.1221	Tumor	SKCM
TCGA-D3-A5GR-06	1	0	11.0212	Tumor	SKCM
TCGA-D3-A1QB-06	1	0	10.9773	Tumor	SKCM
TCGA-ER-A19N-06	1	0	10.8544	Tumor	SKCM
TCGA-D3-A3CE-06	1	0	9.82582	Tumor	SKCM
TCGA-CG-4462-01	1	0	10.1793	Tumor	STAD
TCGA-C8-A275-01	0	0.0328767	11.2546	Tumor	BRCA
TCGA-AC-A7VC-01	0	0.0328767	11.6806	Tumor	BRCA
TCGA-RQ-A6JB-01	0	0.0328767	10.9822	Tumor	DLBC
TCGA-HT-7472-01	0	0.0328767	8.07264	Tumor	LGG
TCGA-FV-A495-01	0	0.0328767	11.337	Tumor	LIHC
TCGA-58-8386-11	0	0.0328767	11.0199	Normal	LUSC
TCGA-58-8386-01	0	0.0328767	10.934	Tumor	LUSC
TCGA-EK-A2RO-01	0	0.0657534	11.9877	Tumor	CESC
TCGA-CV-7421-01	0	0.0657534	10.4731	Tumor	HNSC
TCGA-IQ-A61I-01	0	0.0657534	11.1808	Tumor	HNSC
TCGA-BP-4337-01	0	0.0657534	11.3586	Tumor	KIRC
TCGA-HT-A5R9-01	0	0.0657534	8.09028	Tumor	LGG
TCGA-NC-A5HD-01	0	0.0657534	10.8647	Tumor	LUSC
TCGA-QR-A70V-01	0	0.0657534	9.13096	Tumor	PCPG
TCGA-SL-A6J9-01	0	0.0657534	13.4626	Tumor	UCEC
TCGA-2G-AAL7-01	1	0.0657534	10.9407	Tumor	TGCT
TCGA-EK-A3GJ-01	0	0.0986301	12.134	Tumor	CESC
TCGA-A3-A8CQ-01	0	0.0986301	10.389	Tumor	KIRC
TCGA-A3-A6NN-01	0	0.0986301	10.9646	Tumor	KIRC
TCGA-A4-7583-01	0	0.0986301	11.7382	Tumor	KIRP
TCGA-HT-7687-01	0	0.0986301	8.35469	Tumor	LGG
TCGA-HT-7467-01	0	0.0986301	8.49753	Tumor	LGG
TCGA-HT-7691-01	0	0.0986301	8.73908	Tumor	LGG
TCGA-VM-A8CB-01	0	0.0986301	7.94576	Tumor	LGG
TCGA-HT-A74O-01	0	0.0986301	10.2248	Tumor	LGG
TCGA-HT-7690-01	0	0.0986301	9.80307	Tumor	LGG
TCGA-HT-A5RB-01	0	0.0986301	8.42521	Tumor	LGG
TCGA-HT-8015-01	0	0.0986301	10.1739	Tumor	LGG
TCGA-56-7731-01	0	0.0986301	11.5011	Tumor	LUSC
TCGA-56-7731-11	0	0.0986301	10.9925	Normal	LUSC
TCGA-SQ-A6I6-01	0	0.0986301	8.29678	Tumor	PCPG
TCGA-HU-A4GQ-01	0	0.0986301	10.7893	Tumor	STAD
TCGA-4K-AA1I-01	0	0.0986301	11.3622	Tumor	TGCT
TCGA-EK-A2R9-01	0	0.131507	11.6321	Tumor	CESC
TCGA-LN-A9FO-01	0	0.131507	10.1878	Tumor	ESCA
TCGA-4A-A93W-01	0	0.131507	12.0706	Tumor	KIRP
TCGA-HT-7471-01	0	0.131507	9.23975	Tumor	LGG
TCGA-HT-A5R5-01	0	0.131507	9.16831	Tumor	LGG
TCGA-HT-7877-01	0	0.131507	8.62396	Tumor	LGG
TCGA-NJ-A4YI-01	0	0.131507	11.2532	Tumor	LUAD
TCGA-56-A5DR-01	0	0.131507	10.5723	Tumor	LUSC
TCGA-HZ-7922-01	0	0.131507	11.2696	Tumor	PAAD
TCGA-AJ-A8CW-01	0	0.131507	11.4777	Tumor	UCEC
TCGA-VD-A8KM-01	0	0.131507	10.8375	Tumor	UVM
TCGA-B0-4849-01	1	0.131507	10.6095	Tumor	KIRC
TCGA-AN-A0AM-01	0	0.164384	10.89	Tumor	BRCA
TCGA-C8-A1HJ-01	0	0.164384	11.251	Tumor	BRCA
TCGA-PL-A8LX-01	0	0.164384	9.59847	Tumor	BRCA
TCGA-ZJ-AAXU-01	0	0.164384	11.7507	Tumor	CESC
TCGA-19-2624-01	0	0.164384	10.7645	Tumor	GBM
TCGA-B9-A5W9-01	0	0.164384	11.3921	Tumor	KIRP
TCGA-HT-7676-01	0	0.164384	9.30662	Tumor	LGG
TCGA-77-7338-11	0	0.164384	11.0159	Normal	LUSC
TCGA-77-7338-01	0	0.164384	10.4212	Tumor	LUSC
TCGA-94-7557-01	0	0.164384	11.1289	Tumor	LUSC
TCGA-AY-6196-01	0	0.19726	10.7517	Tumor	COAD
TCGA-F6-A8O4-01	0	0.19726	9.10431	Tumor	LGG
TCGA-ED-A7PX-01	0	0.19726	11.079	Tumor	LIHC
TCGA-ED-A7PZ-01	0	0.19726	9.19698	Tumor	LIHC
TCGA-ED-A97K-01	0	0.19726	10.0682	Tumor	LIHC
TCGA-XC-AA0X-01	0	0.19726	10.2206	Tumor	LUSC
TCGA-RP-A690-06	0	0.19726	9.29632	Tumor	SKCM
TCGA-J8-A4HY-01	0	0.19726	10.3461	Tumor	THCA
TCGA-AX-A3FT-01	0	0.19726	12.8512	Tumor	UCEC
TCGA-AX-A3FZ-01	0	0.19726	11.0945	Tumor	UCEC
TCGA-VD-AA8M-01	0	0.19726	10.2992	Tumor	UVM
TCGA-VD-AA8R-01	0	0.19726	9.00585	Tumor	UVM
TCGA-NH-A6GA-01	1	0.19726	11.142	Tumor	COAD
TCGA-02-0055-01	1	0.19726	12.1483	Tumor	GBM
TCGA-41-4097-01	1	0.19726	10.6369	Tumor	GBM
TCGA-EL-A3GO-01	1	0.19726	10.3897	Tumor	THCA
TCGA-AN-A041-01	0	0.230137	10.7228	Tumor	BRCA
TCGA-B4-5844-01	0	0.230137	10.3412	Tumor	KIRC
TCGA-A4-7915-01	0	0.230137	11.0963	Tumor	KIRP
TCGA-P5-A72U-01	0	0.230137	9.71899	Tumor	LGG
TCGA-P5-A5EV-01	0	0.230137	8.1461	Tumor	LGG
TCGA-HT-7857-01	0	0.230137	10.6701	Tumor	LGG
TCGA-F6-A8O3-01	0	0.230137	8.16414	Tumor	LGG
TCGA-HT-A4DS-01	0	0.230137	11.7233	Tumor	LGG
TCGA-HT-8111-01	0	0.230137	8.56424	Tumor	LGG
TCGA-HZ-A8P1-01	0	0.230137	11.3613	Tumor	PAAD
TCGA-QR-A70D-01	0	0.230137	8.25805	Tumor	PCPG
TCGA-HR-A2OG-06	0	0.230137	10.3728	Tumor	SKCM
TCGA-FP-A8CX-01	0	0.230137	10.4819	Tumor	STAD
TCGA-AX-A3FS-01	0	0.230137	11.207	Tumor	UCEC
TCGA-SL-A6JA-01	0	0.230137	11.38	Tumor	UCEC
TCGA-HT-7616-01	1	0.230137	9.1144	Tumor	LGG
TCGA-IB-A7LX-01	1	0.230137	11.543	Tumor	PAAD
TCGA-X6-A8C2-01	1	0.230137	10.3166	Tumor	SARC
TCGA-PL-A8LY-01	0	0.263014	11.1304	Tumor	BRCA
TCGA-CS-5394-01	0	0.263014	7.19981	Tumor	LGG
TCGA-BC-A3KF-01	0	0.263014	9.15745	Tumor	LIHC
TCGA-56-A5DS-01	0	0.263014	11.1185	Tumor	LUSC
TCGA-IB-AAUM-01	0	0.263014	9.76948	Tumor	PAAD
TCGA-HU-A4GY-11	0	0.263014	8.50637	Normal	STAD
TCGA-HU-A4GY-01	0	0.263014	10.4717	Tumor	STAD
TCGA-AX-A3G6-01	0	0.263014	13.81	Tumor	UCEC
TCGA-30-1857-01	1	0.263014	12.1732	Tumor	OV
TCGA-N7-A4Y5-01	1	0.263014	10.7474	Tumor	UCS
TCGA-AN-A0XP-01	0	0.29589	10.0416	Tumor	BRCA
TCGA-EK-A2RB-01	0	0.29589	12.2031	Tumor	CESC
TCGA-LP-A5U2-01	0	0.29589	10.7172	Tumor	CESC
TCGA-DD-AACK-01	0	0.29589	8.66243	Tumor	LIHC
TCGA-DD-A4NR-01	0	0.29589	10.5967	Tumor	LIHC
TCGA-RC-A6M6-01	0	0.29589	11.0025	Tumor	LIHC
TCGA-33-A5GW-01	0	0.29589	10.3462	Tumor	LUSC
TCGA-25-1631-01	0	0.29589	10.4146	Tumor	OV
TCGA-RL-AAAS-01	0	0.29589	11.7115	Tumor	PAAD
TCGA-AX-A3G4-01	0	0.29589	13.2262	Tumor	UCEC
TCGA-AX-A3G7-01	0	0.29589	13.0168	Tumor	UCEC
TCGA-CS-4941-01	1	0.29589	9.31875	Tumor	LGG
TCGA-23-1107-01	1	0.29589	13.1185	Tumor	OV
TCGA-IW-A3M5-01	1	0.29589	12.4179	Tumor	SARC
TCGA-AN-A03X-01	0	0.328767	10.8134	Tumor	BRCA
TCGA-AN-A0FY-01	0	0.328767	9.91294	Tumor	BRCA
TCGA-AN-A0XU-01	0	0.328767	11.5069	Tumor	BRCA
TCGA-AN-A0AR-01	0	0.328767	10.8737	Tumor	BRCA
TCGA-AN-A0FV-01	0	0.328767	11.8727	Tumor	BRCA
TCGA-AN-A0AT-01	0	0.328767	11.1114	Tumor	BRCA
TCGA-AN-A0FZ-01	0	0.328767	11.1745	Tumor	BRCA
TCGA-AN-A0XT-01	0	0.328767	9.91028	Tumor	BRCA
TCGA-AN-A0XS-01	0	0.328767	10.5215	Tumor	BRCA
TCGA-AN-A0XN-01	0	0.328767	10.4519	Tumor	BRCA
TCGA-AN-A03Y-01	0	0.328767	9.40803	Tumor	BRCA
TCGA-AN-A0XR-01	0	0.328767	10.3325	Tumor	BRCA
TCGA-AN-A046-01	0	0.328767	11.1487	Tumor	BRCA
TCGA-AN-A0AS-01	0	0.328767	10.6239	Tumor	BRCA
TCGA-AN-A0FX-01	0	0.328767	10.4565	Tumor	BRCA
TCGA-W5-AA31-01	0	0.328767	11.0511	Tumor	CHOL
TCGA-W5-AA31-11	0	0.328767	6.65562	Normal	CHOL
TCGA-HT-7875-01	0	0.328767	8.03109	Tumor	LGG
TCGA-FV-A496-01	0	0.328767	8.05323	Tumor	LIHC
TCGA-RP-A693-06	0	0.328767	10.1581	Tumor	SKCM
TCGA-D9-A1JW-06	1	0.328767	10.5051	Tumor	SKCM
TCGA-AN-A0FW-01	0	0.361644	10.7357	Tumor	BRCA
TCGA-EA-A97N-01	0	0.361644	10.5705	Tumor	CESC
TCGA-L5-A88Y-01	0	0.361644	10.4057	Tumor	ESCA
TCGA-HD-A4C1-01	0	0.361644	11.2285	Tumor	HNSC
TCGA-CX-7082-01	0	0.361644	10.7637	Tumor	HNSC
TCGA-B4-5843-01	0	0.361644	10.7673	Tumor	KIRC
TCGA-DD-A3A8-11	0	0.361644	7.47209	Normal	LIHC
TCGA-DD-A3A8-01	0	0.361644	7.57196	Tumor	LIHC
TCGA-55-8506-01	0	0.361644	10.9536	Tumor	LUAD
TCGA-XV-A9VZ-01	0	0.361644	10.2588	Tumor	SKCM
TCGA-P6-A5OG-01	1	0.361644	12.3824	Tumor	ACC
TCGA-98-8020-01	1	0.361644	11.2064	Tumor	LUSC
TCGA-24-2262-01	1	0.361644	11.4863	Tumor	OV
TCGA-EK-A2PK-01	0	0.394521	12.0209	Tumor	CESC
TCGA-DD-AADM-01	0	0.394521	9.50533	Tumor	LIHC
TCGA-FV-A4ZQ-01	0	0.394521	9.71087	Tumor	LIHC
TCGA-37-3792-01	0	0.394521	12.1274	Tumor	LUSC
TCGA-51-4080-01	0	0.394521	9.92946	Tumor	LUSC
TCGA-51-4079-01	0	0.394521	10.6893	Tumor	LUSC
TCGA-37-4141-01	0	0.394521	11.0628	Tumor	LUSC
TCGA-51-4079-11	0	0.394521	10.3355	Normal	LUSC
TCGA-US-A77G-01	0	0.394521	11.1377	Tumor	PAAD
TCGA-AX-A3GI-01	0	0.394521	11.03	Tumor	UCEC
TCGA-WC-A884-01	0	0.394521	10.6914	Tumor	UVM
TCGA-A5-A0GJ-01	1	0.394521	12.441	Tumor	UCEC
TCGA-E7-A8O8-01	0	0.427397	10.0389	Tumor	BLCA
TCGA-EK-A2PL-01	0	0.427397	11.9007	Tumor	CESC
TCGA-EK-A2RK-01	0	0.427397	11.9687	Tumor	CESC
TCGA-06-2569-01	0	0.427397	10.8818	Tumor	GBM
TCGA-BP-4166-01	0	0.427397	11.2171	Tumor	KIRC
TCGA-F9-A97G-01	0	0.427397	10.6462	Tumor	KIRP
TCGA-NJ-A55O-01	0	0.427397	10.6632	Tumor	LUAD
TCGA-NK-A7XE-01	0	0.427397	11.8946	Tumor	LUSC
TCGA-37-3789-01	0	0.427397	12.0105	Tumor	LUSC
TCGA-XE-AAOL-01	0	0.427397	9.47649	Tumor	TGCT
TCGA-4E-A92E-01	0	0.427397	11.2646	Tumor	UCEC
TCGA-BP-4352-01	1	0.427397	12.3069	Tumor	KIRC
TCGA-D3-A2J7-06	1	0.427397	10.5641	Tumor	SKCM
TCGA-C5-A1MJ-01	0	0.460274	10.7517	Tumor	CESC
TCGA-AM-5820-01	0	0.460274	11.3689	Tumor	COAD
TCGA-CV-7414-01	0	0.460274	10.9096	Tumor	HNSC
TCGA-F7-A61W-01	0	0.460274	11.5854	Tumor	HNSC
TCGA-B9-4117-01	0	0.460274	10.8095	Tumor	KIRP
TCGA-HT-8107-01	0	0.460274	8.93715	Tumor	LGG
TCGA-DD-A11B-01	0	0.460274	6.99581	Tumor	LIHC
TCGA-DD-A11B-11	0	0.460274	7.52585	Normal	LIHC
TCGA-35-3615-01	0	0.460274	11.9588	Tumor	LUAD
TCGA-BF-A1PV-01	0	0.460274	10.5557	Tumor	SKCM
TCGA-BR-A4J9-01	0	0.460274	9.43573	Tumor	STAD
TCGA-XE-AANR-01	0	0.460274	10.2735	Tumor	TGCT
TCGA-ZB-A96M-01	0	0.460274	10.2452	Tumor	THYM
TCGA-GC-A4ZW-01	0	0.493151	11.3536	Tumor	BLCA
TCGA-EK-A3GK-01	0	0.493151	10.3582	Tumor	CESC
TCGA-HT-7860-01	0	0.493151	8.87678	Tumor	LGG
TCGA-RC-A6M5-01	0	0.493151	9.22474	Tumor	LIHC
TCGA-NJ-A55A-01	0	0.493151	10.0701	Tumor	LUAD
TCGA-77-7141-01	0	0.493151	9.49334	Tumor	LUSC
TCGA-MB-A5YA-01	0	0.493151	10.7758	Tumor	SARC
TCGA-DD-A4ND-01	1	0.493151	8.73846	Tumor	LIHC
TCGA-50-7109-01	1	0.493151	10.9953	Tumor	LUAD
TCGA-2G-AAGT-01	1	0.493151	11.5202	Tumor	TGCT
TCGA-AN-A0G0-01	0	0.526027	10.3176	Tumor	BRCA
TCGA-F4-6854-01	0	0.526027	10.8868	Tumor	COAD
TCGA-IG-A50L-01	0	0.526027	10.4067	Tumor	ESCA
TCGA-B4-5835-01	0	0.526027	10.4718	Tumor	KIRC
TCGA-A3-3308-01	0	0.526027	10.5291	Tumor	KIRC
TCGA-B8-5551-01	0	0.526027	11.829	Tumor	KIRC
TCGA-DD-AAC8-01	0	0.526027	9.25723	Tumor	LIHC
TCGA-23-1809-01	0	0.526027	11.0582	Tumor	OV
TCGA-BR-A4J4-01	0	0.526027	10.5877	Tumor	STAD
TCGA-DK-AA6P-01	1	0.526027	10.9687	Tumor	BLCA
TCGA-D3-A3MV-06	1	0.526027	10.3751	Tumor	SKCM
TCGA-E7-A5KE-01	0	0.558904	9.81759	Tumor	BLCA
TCGA-RQ-AAAT-01	0	0.558904	11.8962	Tumor	DLBC
TCGA-DU-A7TJ-01	0	0.558904	9.61884	Tumor	LGG
TCGA-22-4596-01	0	0.558904	11.4199	Tumor	LUSC
TCGA-EB-A82C-01	0	0.558904	10.4925	Tumor	SKCM
TCGA-FP-8631-01	0	0.558904	11.0928	Tumor	STAD
TCGA-D1-A0ZR-01	0	0.558904	11.1256	Tumor	UCEC
TCGA-AX-A3FW-01	0	0.558904	11.4812	Tumor	UCEC
TCGA-AW-A1PO-01	0	0.558904	10.2477	Tumor	UCEC
TCGA-YR-A95A-01	1	0.558904	11.8463	Tumor	CHOL
TCGA-CJ-5681-11	1	0.558904	8.58522	Normal	KIRC
TCGA-CJ-5681-01	1	0.558904	9.5437	Tumor	KIRC
TCGA-5P-A9K3-01	1	0.558904	10.3622	Tumor	KIRP
TCGA-3R-A8YX-01	1	0.558904	11.7469	Tumor	SARC
TCGA-YU-A90Y-01	1	0.558904	10.9263	Tumor	TGCT
TCGA-EK-A2PM-01	0	0.591781	11.6041	Tumor	CESC
TCGA-CZ-4856-01	0	0.591781	11.4269	Tumor	KIRC
TCGA-B0-4813-01	0	0.591781	11.2823	Tumor	KIRC
TCGA-97-7938-01	0	0.591781	10.7575	Tumor	LUAD
TCGA-91-6830-01	1	0.591781	10.905	Tumor	LUAD
TCGA-D3-A51N-06	1	0.591781	11.1048	Tumor	SKCM
TCGA-4Z-AA80-01	0	0.624658	11.3562	Tumor	BLCA
TCGA-AN-A049-01	0	0.624658	10.015	Tumor	BRCA
TCGA-EP-A2KC-01	0	0.624658	8.50198	Tumor	LIHC
TCGA-86-8672-01	0	0.624658	11.9771	Tumor	LUAD
TCGA-VD-A8KG-01	0	0.624658	10.2257	Tumor	UVM
TCGA-E7-A5KF-01	0	0.657534	11.0248	Tumor	BLCA
TCGA-BW-A5NO-01	0	0.657534	9.20941	Tumor	LIHC
TCGA-5C-AAPD-01	0	0.657534	11.1435	Tumor	LIHC
TCGA-BR-A4J6-01	0	0.657534	11.3427	Tumor	STAD
TCGA-D1-A165-01	0	0.657534	11.3377	Tumor	UCEC
TCGA-YC-A9TC-01	1	0.657534	11.9176	Tumor	BLCA
TCGA-NQ-A57I-01	1	0.657534	12.4595	Tumor	MESO
TCGA-E9-A244-01	0	0.690411	11.5168	Tumor	BRCA
TCGA-ZJ-AAX4-01	0	0.690411	11.5338	Tumor	CESC
TCGA-WD-A7RX-01	0	0.690411	11.6872	Tumor	CHOL
TCGA-ZP-A9D1-01	0	0.690411	8.40178	Tumor	LIHC
TCGA-RP-A694-06	0	0.690411	10.7071	Tumor	SKCM
TCGA-GF-A2C7-01	0	0.690411	9.7156	Tumor	SKCM
TCGA-BR-8077-01	0	0.690411	11.7335	Tumor	STAD
TCGA-D1-A16R-01	0	0.690411	12.0701	Tumor	UCEC
TCGA-D8-A73W-01	1	0.690411	10.0223	Tumor	BRCA
TCGA-CK-4947-01	1	0.690411	11.0159	Tumor	COAD
TCGA-73-4662-01	1	0.690411	10.7841	Tumor	LUAD
TCGA-RC-A6M4-01	0	0.723288	8.18318	Tumor	LIHC
TCGA-50-6673-01	0	0.723288	10.8933	Tumor	LUAD
TCGA-QT-A5XM-01	0	0.723288	8.60246	Tumor	PCPG
TCGA-RN-A68Q-01	0	0.723288	11.0825	Tumor	SARC
TCGA-D1-A1NW-01	0	0.723288	11.438	Tumor	UCEC
TCGA-06-0219-01	1	0.723288	11.9768	Tumor	GBM
TCGA-2Y-A9H3-01	1	0.723288	10.6956	Tumor	LIHC
TCGA-HS-A5N8-01	1	0.723288	10.1044	Tumor	SARC
TCGA-CV-A463-01	0	0.756164	10.8508	Tumor	HNSC
TCGA-A4-8516-01	0	0.756164	11.3791	Tumor	KIRP
TCGA-HT-7680-01	0	0.756164	8.31342	Tumor	LGG
TCGA-T1-A6J8-01	0	0.756164	9.54785	Tumor	LIHC
TCGA-85-8287-01	0	0.756164	10.5911	Tumor	LUSC
TCGA-24-1422-01	0	0.756164	11.2674	Tumor	OV
TCGA-HC-A4ZV-01	0	0.756164	9.85069	Tumor	PRAD
TCGA-HU-8610-01	0	0.756164	10.4982	Tumor	STAD
TCGA-BP-4771-01	1	0.756164	11.1095	Tumor	KIRC
TCGA-E1-A7YU-01	1	0.756164	9.24177	Tumor	LGG
TCGA-E9-A5FL-01	0	0.789041	12.605	Tumor	BRCA
TCGA-IG-A5B8-01	0	0.789041	11.4582	Tumor	ESCA
TCGA-86-8074-01	0	0.789041	10.9772	Tumor	LUAD
TCGA-22-5478-01	0	0.789041	10.0991	Tumor	LUSC
TCGA-22-5478-11	0	0.789041	10.3586	Normal	LUSC
TCGA-04-1519-01	0	0.789041	10.9485	Tumor	OV
TCGA-QT-A69Q-01	0	0.789041	7.77595	Tumor	PCPG
TCGA-ZQ-A9CR-01	0	0.789041	11.5925	Tumor	STAD
TCGA-FF-8047-01	1	0.789041	12.4519	Tumor	DLBC
TCGA-DU-5852-01	1	0.789041	9.61839	Tumor	LGG
TCGA-24-2261-01	1	0.789041	10.7452	Tumor	OV
TCGA-VG-A8LO-01	1	0.789041	9.50684	Tumor	OV
TCGA-EB-A5FP-01	1	0.789041	10.3593	Tumor	SKCM
TCGA-LP-A5U3-01	0	0.821918	11.2878	Tumor	CESC
TCGA-LN-A4MQ-01	1	0.821918	8.49605	Tumor	ESCA
TCGA-24-2288-01	1	0.821918	10.7828	Tumor	OV
TCGA-D3-A2JF-06	1	0.821918	11.8229	Tumor	SKCM
TCGA-E9-A245-01	0	0.854795	9.69513	Tumor	BRCA
TCGA-B8-5164-01	0	0.854795	10.4241	Tumor	KIRC
TCGA-RW-A685-01	0	0.854795	9.54057	Tumor	PCPG
TCGA-41-2571-01	1	0.854795	10.9429	Tumor	GBM
TCGA-VT-A80G-01	1	0.854795	12.0109	Tumor	SARC
TCGA-EK-A2R7-01	0	0.887671	10.2804	Tumor	CESC
TCGA-EK-A3GN-01	0	0.887671	11.8171	Tumor	CESC
TCGA-LP-A4AW-01	0	0.887671	11.6628	Tumor	CESC
TCGA-A4-7734-01	0	0.887671	11.3999	Tumor	KIRP
TCGA-G3-AAV4-01	0	0.887671	8.00772	Tumor	LIHC
TCGA-TK-A8OK-01	0	0.887671	9.78245	Tumor	PRAD
TCGA-FD-A5C0-01	1	0.887671	10.9746	Tumor	BLCA
TCGA-RW-A688-01	1	0.887671	7.70459	Tumor	PCPG
TCGA-WK-A8XQ-01	1	0.887671	10.3235	Tumor	SARC
TCGA-E7-A7DU-01	0	0.920548	11.3675	Tumor	BLCA
TCGA-AA-3672-01	0	0.920548	10.7307	Tumor	COAD
TCGA-AA-A02O-01	0	0.920548	11.6721	Tumor	COAD
TCGA-AM-5821-01	0	0.920548	12.7364	Tumor	COAD
TCGA-55-A493-01	0	0.920548	11.5504	Tumor	LUAD
TCGA-66-2755-01	0	0.920548	11.2739	Tumor	LUSC
TCGA-RM-A68W-01	0	0.920548	10.0597	Tumor	PCPG
TCGA-CH-5761-11	0	0.920548	8.76317	Normal	PRAD
TCGA-CH-5761-01	0	0.920548	8.18043	Tumor	PRAD
TCGA-FK-A3SG-01	0	0.920548	11.6878	Tumor	THCA
TCGA-06-0750-01	1	0.920548	11.4408	Tumor	GBM
TCGA-CV-A464-01	1	0.920548	11.1762	Tumor	HNSC
TCGA-AY-4071-01	0	0.953425	11.413	Tumor	COAD
TCGA-BP-5202-01	0	0.953425	10.8592	Tumor	KIRC
TCGA-BQ-5891-11	0	0.953425	8.01008	Normal	KIRP
TCGA-BQ-5891-01	0	0.953425	10.0325	Tumor	KIRP
TCGA-BR-8366-01	0	0.953425	11.8233	Tumor	STAD
TCGA-L5-A4OQ-11	1	0.953425	8.91546	Normal	ESCA
TCGA-14-0781-01	1	0.953425	11.243	Tumor	GBM
TCGA-86-8278-01	1	0.953425	10.4931	Tumor	LUAD
TCGA-A8-A08A-01	0	0.986301	10.7936	Tumor	BRCA
TCGA-A8-A0A7-01	0	0.986301	10.8922	Tumor	BRCA
TCGA-A8-A08R-01	0	0.986301	11.0191	Tumor	BRCA
TCGA-A8-A09W-01	0	0.986301	10.6204	Tumor	BRCA
TCGA-AA-A00R-01	0	0.986301	12.6361	Tumor	COAD
TCGA-AA-3856-01	0	0.986301	11.358	Tumor	COAD
TCGA-AA-3543-01	0	0.986301	12.105	Tumor	COAD
TCGA-CR-7374-01	0	0.986301	9.96838	Tumor	HNSC
TCGA-KN-8427-01	0	0.986301	12.1515	Tumor	KICH
TCGA-KN-8427-11	0	0.986301	9.78101	Normal	KICH
TCGA-WQ-A9G7-01	0	0.986301	12.0476	Tumor	LIHC
TCGA-66-2744-01	0	0.986301	12.7262	Tumor	LUSC
TCGA-66-2756-01	0	0.986301	10.5441	Tumor	LUSC
TCGA-66-2763-01	0	0.986301	11.0796	Tumor	LUSC
TCGA-AG-3742-11	0	0.986301	10.9197	Normal	READ
TCGA-AG-3727-01	0	0.986301	9.87117	Tumor	READ
TCGA-AG-3878-01	0	0.986301	10.6765	Tumor	READ
TCGA-AG-3605-01	0	0.986301	12.0269	Tumor	READ
TCGA-AG-3742-01	0	0.986301	10.9421	Tumor	READ
TCGA-CG-5722-11	0	0.986301	9.48386	Normal	STAD
TCGA-CG-5720-01	0	0.986301	11.2253	Tumor	STAD
TCGA-CG-5722-01	0	0.986301	11.7845	Tumor	STAD
TCGA-CG-5720-11	0	0.986301	10.6388	Normal	STAD
TCGA-D1-A17C-01	0	0.986301	10.8609	Tumor	UCEC
TCGA-AA-3818-01	1	0.986301	11.6743	Tumor	COAD
TCGA-33-AASB-01	1	0.986301	11.4581	Tumor	LUSC
TCGA-DC-6156-01	1	0.986301	11.1229	Tumor	READ
TCGA-DE-A0Y3-01	1	0.986301	9.95377	Tumor	THCA
TCGA-A8-A06Z-01	0	1.01918	9.44191	Tumor	BRCA
TCGA-A8-A06Q-01	0	1.01918	10.953	Tumor	BRCA
TCGA-A8-A09N-01	0	1.01918	10.4298	Tumor	BRCA
TCGA-AA-3494-01	0	1.01918	11.7282	Tumor	COAD
TCGA-AA-3496-11	0	1.01918	10.7995	Normal	COAD
TCGA-AA-3514-11	0	1.01918	11.4938	Normal	COAD
TCGA-AA-3821-01	0	1.01918	11.691	Tumor	COAD
TCGA-AA-3514-01	0	1.01918	10.5188	Tumor	COAD
TCGA-AA-A01V-01	0	1.01918	10.7408	Tumor	COAD
TCGA-AA-A01S-01	0	1.01918	10.5357	Tumor	COAD
TCGA-AA-3518-11	0	1.01918	10.7673	Normal	COAD
TCGA-AA-A01Q-01	0	1.01918	11.374	Tumor	COAD
TCGA-AA-3518-01	0	1.01918	11.7697	Tumor	COAD
TCGA-AA-3496-01	0	1.01918	11.288	Tumor	COAD
TCGA-GJ-A6C0-01	0	1.01918	9.51327	Tumor	LIHC
TCGA-66-2766-01	0	1.01918	11.6148	Tumor	LUSC
TCGA-66-2753-01	0	1.01918	11.245	Tumor	LUSC
TCGA-25-2392-01	0	1.01918	10.3471	Tumor	OV
TCGA-25-1312-01	0	1.01918	10.5566	Tumor	OV
TCGA-FB-AAQ3-01	0	1.01918	13.0364	Tumor	PAAD
TCGA-CH-5764-01	0	1.01918	7.95946	Tumor	PRAD
TCGA-CH-5753-01	0	1.01918	8.6228	Tumor	PRAD
TCGA-CH-5748-01	0	1.01918	8.62479	Tumor	PRAD
TCGA-CH-5766-01	0	1.01918	8.49771	Tumor	PRAD
TCGA-CH-5740-01	0	1.01918	8.92062	Tumor	PRAD
TCGA-AG-A01J-01	0	1.01918	10.9004	Tumor	READ
TCGA-AG-A020-01	0	1.01918	11.1026	Tumor	READ
TCGA-AG-3883-01	0	1.01918	11.8666	Tumor	READ
TCGA-AG-3896-01	0	1.01918	11.3693	Tumor	READ
TCGA-AG-3586-01	0	1.01918	11.6204	Tumor	READ
TCGA-AG-4007-01	0	1.01918	11.446	Tumor	READ
TCGA-CG-5719-01	0	1.01918	11.2398	Tumor	STAD
TCGA-CG-4306-01	0	1.01918	10.8452	Tumor	STAD
TCGA-CM-5862-01	1	1.01918	11.4074	Tumor	COAD
TCGA-CV-A45V-01	0	1.05205	10.8529	Tumor	HNSC
TCGA-GL-A4EM-01	0	1.05205	10.3091	Tumor	KIRP
TCGA-RW-A684-01	0	1.05205	9.81035	Tumor	PCPG
TCGA-QR-A6GY-01	0	1.05205	8.34362	Tumor	PCPG
TCGA-FK-A3SD-01	0	1.05205	10.0885	Tumor	THCA
TCGA-D1-A1O7-01	0	1.05205	12.4968	Tumor	UCEC
TCGA-UY-A8OC-01	1	1.05205	12.5325	Tumor	BLCA
TCGA-JV-A5VF-01	1	1.05205	12.1298	Tumor	SARC
TCGA-D3-A3ML-06	1	1.05205	10.3752	Tumor	SKCM
TCGA-93-A4JO-01	0	1.08493	11.3642	Tumor	LUAD
TCGA-04-1341-01	0	1.08493	12.0111	Tumor	OV
TCGA-HZ-A77Q-01	0	1.08493	11.6615	Tumor	PAAD
TCGA-06-2557-01	1	1.08493	9.98352	Tumor	GBM
TCGA-CJ-4918-01	1	1.08493	10.9466	Tumor	KIRC
TCGA-E9-A1RD-01	0	1.11781	9.95422	Tumor	BRCA
TCGA-E9-A1RD-11	0	1.11781	10.061	Normal	BRCA
TCGA-AC-A8OQ-01	0	1.11781	11.5045	Tumor	BRCA
TCGA-DG-A2KH-01	0	1.11781	11.3971	Tumor	CESC
TCGA-FU-A770-01	0	1.11781	11.0615	Tumor	CESC
TCGA-BC-A10Z-01	0	1.11781	6.00761	Tumor	LIHC
TCGA-BC-A10Z-11	0	1.11781	8.87449	Normal	LIHC
TCGA-34-7107-11	0	1.11781	10.4995	Normal	LUSC
TCGA-34-7107-01	0	1.11781	9.67988	Tumor	LUSC
TCGA-BR-8487-01	0	1.11781	11.8474	Tumor	STAD
TCGA-76-4926-01	1	1.11781	10.8766	Tumor	GBM
TCGA-KQ-A41S-01	0	1.15068	12.0099	Tumor	BLCA
TCGA-B9-4617-01	0	1.15068	12.4051	Tumor	KIRP
TCGA-91-6849-01	0	1.15068	11.4106	Tumor	LUAD
TCGA-91-6849-11	0	1.15068	10.547	Normal	LUAD
TCGA-85-7843-01	0	1.15068	10.6482	Tumor	LUSC
TCGA-QR-A708-01	0	1.15068	7.98109	Tumor	PCPG
TCGA-DX-AATS-01	0	1.15068	11.2707	Tumor	SARC
TCGA-BR-A4PF-01	0	1.15068	10.6163	Tumor	STAD
TCGA-BP-4974-01	1	1.15068	10.3849	Tumor	KIRC
TCGA-73-4659-01	1	1.15068	11.3217	Tumor	LUAD
TCGA-V4-A9E7-01	1	1.15068	9.93989	Tumor	UVM
TCGA-B8-5162-01	0	1.18356	11.6901	Tumor	KIRC
TCGA-F9-A8NY-01	0	1.18356	10.8174	Tumor	KIRP
TCGA-91-8499-01	0	1.18356	11.1131	Tumor	LUAD
TCGA-24-1471-01	0	1.18356	10.257	Tumor	OV
TCGA-W2-A7HA-01	0	1.18356	9.16666	Tumor	PCPG
TCGA-AX-A3G8-01	0	1.18356	13.5096	Tumor	UCEC
TCGA-OR-A5KZ-01	1	1.18356	9.86871	Tumor	ACC
TCGA-32-1980-01	1	1.18356	11.1977	Tumor	GBM
TCGA-2Y-A9HA-01	1	1.18356	8.6003	Tumor	LIHC
TCGA-EB-A6QY-01	1	1.18356	10.9702	Tumor	SKCM
TCGA-E7-A7DV-01	0	1.21644	12.7773	Tumor	BLCA
TCGA-28-1753-01	0	1.21644	10.6734	Tumor	GBM
TCGA-NC-A5HH-01	0	1.21644	11.3522	Tumor	LUSC
TCGA-CJ-4868-01	1	1.21644	12.0056	Tumor	KIRC
TCGA-DU-6400-01	1	1.21644	8.76782	Tumor	LGG
TCGA-G3-A25S-01	1	1.21644	8.4157	Tumor	LIHC
TCGA-B4-5834-01	0	1.24932	10.6835	Tumor	KIRC
TCGA-QR-A6GS-01	0	1.24932	9.26164	Tumor	PCPG
TCGA-HC-A6HX-01	0	1.24932	11.45	Tumor	PRAD
TCGA-FY-A2QD-01	0	1.24932	8.73141	Tumor	THCA
TCGA-G4-6314-01	1	1.24932	11.126	Tumor	COAD
TCGA-73-4677-01	1	1.24932	10.9062	Tumor	LUAD
TCGA-2G-AAFL-01	1	1.24932	11.5435	Tumor	TGCT
TCGA-P5-A5F6-01	0	1.28219	7.14796	Tumor	LGG
TCGA-QR-A702-01	0	1.28219	8.65798	Tumor	PCPG
TCGA-EB-A3HV-01	0	1.28219	10.5435	Tumor	SKCM
TCGA-D1-A17F-01	0	1.28219	12.5949	Tumor	UCEC
TCGA-97-8176-01	1	1.28219	11.862	Tumor	LUAD
TCGA-YS-A95B-01	1	1.28219	11.1554	Tumor	MESO
TCGA-GN-A263-01	1	1.28219	11.913	Tumor	SKCM
TCGA-AC-A8OR-01	0	1.31507	10.2332	Tumor	BRCA
TCGA-Z6-A9VB-01	0	1.31507	8.92318	Tumor	ESCA
TCGA-W5-AA34-11	1	1.31507	6.67336	Normal	CHOL
TCGA-W5-AA34-01	1	1.31507	12.3814	Tumor	CHOL
TCGA-D3-A2JA-06	1	1.31507	11.8955	Tumor	SKCM
TCGA-VD-A8KF-01	1	1.31507	9.03568	Tumor	UVM
TCGA-CW-6087-11	0	1.34795	8.607	Normal	KIRC
TCGA-CW-6087-01	0	1.34795	11.2522	Tumor	KIRC
TCGA-56-8503-01	0	1.34795	11.5169	Tumor	LUSC
TCGA-P4-AAVL-01	1	1.34795	12.3608	Tumor	KIRP
TCGA-IB-A6UG-01	1	1.34795	10.9983	Tumor	PAAD
TCGA-3B-A9HV-01	1	1.34795	11.1118	Tumor	SARC
TCGA-B5-A11S-01	1	1.34795	11.2803	Tumor	UCEC
TCGA-85-7710-11	0	1.38082	10.8219	Normal	LUSC
TCGA-85-7710-01	0	1.38082	11.101	Tumor	LUSC
TCGA-IE-A4EK-01	0	1.38082	8.80592	Tumor	SARC
TCGA-SB-A76C-01	0	1.38082	9.9123	Tumor	TGCT
TCGA-AX-A3G3-01	0	1.38082	12.6084	Tumor	UCEC
TCGA-B0-4698-01	1	1.38082	12.4344	Tumor	KIRC
TCGA-P4-A5E8-01	1	1.38082	11.2571	Tumor	KIRP
TCGA-P4-A5E8-11	1	1.38082	10.0171	Normal	KIRP
TCGA-DD-AACX-01	1	1.38082	7.66657	Tumor	LIHC
TCGA-55-6978-01	1	1.38082	11.5655	Tumor	LUAD
TCGA-55-6978-11	1	1.38082	10.568	Normal	LUAD
TCGA-DX-A6B8-01	1	1.38082	11.5395	Tumor	SARC
TCGA-A5-A0R8-01	1	1.38082	12.557	Tumor	UCEC
TCGA-ZJ-AAXA-01	0	1.4137	10.8052	Tumor	CESC
TCGA-AS-3778-01	0	1.4137	11.1701	Tumor	KIRC
TCGA-SQ-A6I4-11	0	1.4137	8.5896	Normal	PCPG
TCGA-SQ-A6I4-01	0	1.4137	11.2348	Tumor	PCPG
TCGA-QR-A70N-01	0	1.4137	10.9833	Tumor	PCPG
TCGA-D1-A1NS-01	0	1.4137	12.2703	Tumor	UCEC
TCGA-AZ-4323-01	1	1.4137	10.7216	Tumor	COAD
TCGA-B0-4690-01	1	1.4137	11.6773	Tumor	KIRC
TCGA-EK-A2R8-01	0	1.44658	12.0642	Tumor	CESC
TCGA-DD-A73E-01	0	1.44658	7.08712	Tumor	LIHC
TCGA-91-A4BC-01	0	1.44658	10.8265	Tumor	LUAD
TCGA-99-8032-01	0	1.44658	11.3299	Tumor	LUAD
TCGA-HC-A6AS-01	0	1.44658	10.7403	Tumor	PRAD
TCGA-VD-AA8N-01	0	1.44658	10.1022	Tumor	UVM
TCGA-P4-A5EA-01	1	1.44658	12.6416	Tumor	KIRP
TCGA-DD-A1EE-01	1	1.44658	7.18857	Tumor	LIHC
TCGA-G3-AAV6-01	1	1.44658	9.98052	Tumor	LIHC
TCGA-DD-A1EE-11	1	1.44658	8.14712	Normal	LIHC
TCGA-UT-A88G-01	1	1.44658	10.0156	Tumor	MESO
TCGA-D3-A5GS-06	1	1.44658	10.7528	Tumor	SKCM
TCGA-D3-A1Q9-06	1	1.44658	10.3799	Tumor	SKCM
TCGA-SN-A84Y-01	1	1.44658	9.86538	Tumor	TGCT
TCGA-FU-A3TX-01	0	1.47945	9.89517	Tumor	CESC
TCGA-BR-A4CS-01	0	1.47945	10.7484	Tumor	STAD
TCGA-H4-A2HO-01	0	1.51233	10.8481	Tumor	BLCA
TCGA-EK-A2PG-01	0	1.51233	11.4825	Tumor	CESC
TCGA-5R-AAAM-01	0	1.51233	8.72328	Tumor	LIHC
TCGA-HU-8238-11	0	1.51233	10.2631	Normal	STAD
TCGA-HU-8238-01	0	1.51233	10.5355	Tumor	STAD
TCGA-D1-A17N-01	0	1.51233	10.9484	Tumor	UCEC
TCGA-T3-A92N-01	1	1.51233	11.8587	Tumor	HNSC
TCGA-KO-8408-01	1	1.51233	8.73516	Tumor	KICH
TCGA-D7-6520-01	1	1.51233	9.76695	Tumor	STAD
TCGA-F4-6704-01	0	1.54521	10.861	Tumor	COAD
TCGA-F4-6704-11	0	1.54521	11.0588	Normal	COAD
TCGA-VR-A8ET-01	0	1.54521	10.2986	Tumor	ESCA
TCGA-33-4589-01	0	1.54521	13.3541	Tumor	LUSC
TCGA-06-0174-01	1	1.54521	10.9793	Tumor	GBM
TCGA-KL-8336-11	1	1.54521	11.2195	Normal	KICH
TCGA-KL-8336-01	1	1.54521	8.62405	Tumor	KICH
TCGA-DD-AAD0-01	1	1.54521	6.77741	Tumor	LIHC
TCGA-UD-AABY-01	1	1.54521	11.249	Tumor	MESO
TCGA-D3-A3MO-06	1	1.54521	10.9349	Tumor	SKCM
TCGA-26-5139-01	0	1.57808	10.6493	Tumor	GBM
TCGA-55-8616-01	0	1.57808	11.1659	Tumor	LUAD
TCGA-QR-A6ZZ-01	0	1.57808	10.6317	Tumor	PCPG
TCGA-HC-8264-01	0	1.57808	9.35259	Tumor	PRAD
TCGA-D1-A17A-01	0	1.57808	11.6808	Tumor	UCEC
TCGA-CZ-5461-11	1	1.57808	9.10043	Normal	KIRC
TCGA-CZ-5461-01	1	1.57808	11.476	Tumor	KIRC
TCGA-UB-A7MB-01	1	1.57808	7.86704	Tumor	LIHC
TCGA-D3-A1Q6-06	1	1.57808	12.0997	Tumor	SKCM
TCGA-D8-A27P-01	0	1.61096	10.0606	Tumor	BRCA
TCGA-WB-A81R-01	0	1.61096	8.68742	Tumor	PCPG
TCGA-HC-A6AN-01	0	1.61096	11.6649	Tumor	PRAD
TCGA-VD-AA8T-01	0	1.61096	10.5085	Tumor	UVM
TCGA-ZH-A8Y1-01	1	1.61096	11.8707	Tumor	CHOL
TCGA-5M-AAT4-01	1	1.61096	11.9316	Tumor	COAD
TCGA-LN-A49S-01	1	1.61096	9.96011	Tumor	ESCA
TCGA-G3-AAV1-01	1	1.61096	8.23739	Tumor	LIHC
TCGA-L9-A5IP-01	1	1.61096	10.9668	Tumor	LUAD
TCGA-N6-A4VD-01	1	1.61096	11.2146	Tumor	UCS
TCGA-EK-A2RM-01	0	1.64384	11.8183	Tumor	CESC
TCGA-W5-AA2Q-01	0	1.64384	11.1178	Tumor	CHOL
TCGA-W5-AA2Q-11	0	1.64384	8.83429	Normal	CHOL
TCGA-HT-8010-01	0	1.64384	8.41732	Tumor	LGG
TCGA-NJ-A4YP-01	0	1.64384	11.1712	Tumor	LUAD
TCGA-X7-A8M3-01	0	1.64384	9.30383	Tumor	THYM
TCGA-OR-A5LC-01	1	1.64384	10.0311	Tumor	ACC
TCGA-OR-A5J5-01	1	1.64384	10.6777	Tumor	ACC
TCGA-19-0957-02	1	1.64384	9.85315	Tumor	GBM
TCGA-CQ-5334-01	1	1.64384	11.6302	Tumor	HNSC
TCGA-BQ-7058-01	1	1.64384	11.2504	Tumor	KIRP
TCGA-DD-AAD6-01	1	1.64384	9.04293	Tumor	LIHC
TCGA-D3-A2JO-06	1	1.64384	10.7105	Tumor	SKCM
TCGA-D3-A8GI-06	1	1.64384	10.9611	Tumor	SKCM
TCGA-AJ-A3EJ-01	1	1.64384	11.6403	Tumor	UCEC
TCGA-AC-A6NO-01	0	1.67671	10.3462	Tumor	BRCA
TCGA-B2-4098-01	0	1.67671	10.7363	Tumor	KIRC
TCGA-FY-A76V-01	0	1.67671	9.92942	Tumor	THCA
TCGA-ZG-A9L9-01	1	1.67671	11.5865	Tumor	PRAD
TCGA-AN-A04D-01	0	1.70959	11.6822	Tumor	BRCA
TCGA-UB-A7MD-01	0	1.70959	8.92989	Tumor	LIHC
TCGA-39-5028-01	0	1.70959	11.0263	Tumor	LUSC
TCGA-VQ-A91U-01	0	1.70959	11.4219	Tumor	STAD
TCGA-VS-A9UJ-01	1	1.70959	11.3613	Tumor	CESC
TCGA-EK-A2RJ-01	0	1.74247	12.2976	Tumor	CESC
TCGA-B8-A54G-01	0	1.74247	11.5091	Tumor	KIRC
TCGA-22-1011-01	0	1.74247	11.1347	Tumor	LUSC
TCGA-H5-A2HR-01	0	1.74247	12.8372	Tumor	UCEC
TCGA-D1-A101-01	0	1.74247	12.4303	Tumor	UCEC
TCGA-OR-A5J3-01	1	1.74247	10.61	Tumor	ACC
TCGA-06-0211-02	1	1.74247	11.5957	Tumor	GBM
TCGA-06-0211-01	1	1.74247	10.8631	Tumor	GBM
TCGA-CN-5363-01	1	1.74247	11.2737	Tumor	HNSC
TCGA-57-1585-01	1	1.74247	11.3337	Tumor	OV
TCGA-EE-A20I-06	1	1.74247	9.43421	Tumor	SKCM
TCGA-AN-A04C-01	0	1.77534	12.5644	Tumor	BRCA
TCGA-HC-A631-01	0	1.77534	9.29105	Tumor	PRAD
TCGA-D1-A17Q-01	0	1.77534	10.8019	Tumor	UCEC
TCGA-E2-A152-01	1	1.77534	11.2407	Tumor	BRCA
TCGA-97-A4M3-01	1	1.77534	11.2821	Tumor	LUAD
TCGA-K4-A6FZ-01	0	1.80822	11.3734	Tumor	BLCA
TCGA-HT-A616-01	0	1.80822	9.51343	Tumor	LGG
TCGA-56-8622-01	0	1.80822	11.0613	Tumor	LUSC
TCGA-QT-A5XL-01	0	1.80822	10.1136	Tumor	PCPG
TCGA-BG-A221-01	0	1.80822	11.6444	Tumor	UCEC
TCGA-JY-A6FE-01	1	1.80822	12.0805	Tumor	ESCA
TCGA-UF-A7JV-01	1	1.80822	12.4062	Tumor	HNSC
TCGA-CJ-5682-01	1	1.80822	11.7754	Tumor	KIRC
TCGA-UZ-A9PS-01	1	1.80822	11.6871	Tumor	KIRP
TCGA-UZ-A9PS-05	1	1.80822	10.8172	Tumor	KIRP
TCGA-EE-A29L-06	1	1.80822	10.7482	Tumor	SKCM
TCGA-D3-A3C8-06	1	1.80822	12.5122	Tumor	SKCM
TCGA-CU-A5W6-01	0	1.8411	10.9744	Tumor	BLCA
TCGA-CV-7102-01	0	1.8411	11.9312	Tumor	HNSC
TCGA-MT-A67D-01	0	1.8411	11.1482	Tumor	HNSC
TCGA-G3-A7M9-01	0	1.8411	10.7755	Tumor	LIHC
TCGA-ED-A8O6-01	0	1.8411	10.1973	Tumor	LIHC
TCGA-QQ-A5V2-01	0	1.8411	14.0389	Tumor	SARC
TCGA-S5-A6DX-01	1	1.8411	12.5002	Tumor	BLCA
TCGA-E1-A7YI-01	1	1.8411	10.9642	Tumor	LGG
TCGA-EK-A2RE-01	0	1.87397	11.0974	Tumor	CESC
TCGA-XF-A8HH-01	1	1.87397	8.84382	Tumor	BLCA
TCGA-LN-A8I0-01	1	1.87397	11.5882	Tumor	ESCA
TCGA-02-0047-01	1	1.87397	10.2972	Tumor	GBM
TCGA-LK-A4O2-01	1	1.87397	11.4745	Tumor	MESO
TCGA-J9-A52B-01	1	1.87397	10.6363	Tumor	PRAD
TCGA-VQ-A8PM-01	1	1.87397	10.0438	Tumor	STAD
TCGA-FA-A6HN-01	0	1.90685	12.0255	Tumor	DLBC
TCGA-QH-A6X9-01	0	1.90685	8.2481	Tumor	LGG
TCGA-X7-A8D8-01	0	1.90685	10.0274	Tumor	THYM
TCGA-D1-A15Z-01	0	1.90685	10.9085	Tumor	UCEC
TCGA-VS-A9V1-01	1	1.90685	11.4675	Tumor	CESC
TCGA-K7-AAU7-01	1	1.90685	11.4787	Tumor	LIHC
TCGA-D3-A1Q1-06	1	1.90685	9.59213	Tumor	SKCM
TCGA-BS-A0TE-01	1	1.90685	11.6299	Tumor	UCEC
TCGA-C4-A0F0-01	0	1.93973	12.8503	Tumor	BLCA
TCGA-E9-A248-01	0	1.93973	10.9518	Tumor	BRCA
TCGA-AZ-6608-01	0	1.93973	11.7906	Tumor	COAD
TCGA-39-5030-01	0	1.93973	11.0987	Tumor	LUSC
TCGA-ZD-A8I3-01	1	1.93973	11.8955	Tumor	CHOL
TCGA-AA-3511-11	1	1.93973	11.0261	Normal	COAD
TCGA-AA-3511-01	1	1.93973	11.1746	Tumor	COAD
TCGA-CZ-5468-01	1	1.93973	12.1635	Tumor	KIRC
TCGA-CZ-5468-11	1	1.93973	9.72932	Normal	KIRC
TCGA-2Y-A9H9-01	1	1.93973	8.37667	Tumor	LIHC
TCGA-AG-A026-01	1	1.93973	10.5147	Tumor	READ
TCGA-D3-A8GE-06	1	1.93973	11.2659	Tumor	SKCM
TCGA-66-2785-01	0	1.9726	11.7847	Tumor	LUSC
TCGA-CH-5744-01	0	1.9726	9.71399	Tumor	PRAD
TCGA-05-4415-01	1	1.9726	12.1749	Tumor	LUAD
TCGA-EB-A44O-01	1	1.9726	10.6006	Tumor	SKCM
TCGA-E6-A2P8-01	1	1.9726	11.9351	Tumor	UCEC
TCGA-AA-3966-01	0	2.00548	11.8881	Tumor	COAD
TCGA-CK-6748-01	0	2.00548	11.9216	Tumor	COAD
TCGA-GK-A6C7-01	0	2.00548	10.3031	Tumor	KIRC
TCGA-98-A53B-01	0	2.00548	10.3743	Tumor	LUSC
TCGA-66-2777-01	0	2.00548	10.5732	Tumor	LUSC
TCGA-66-2737-01	0	2.00548	10.8047	Tumor	LUSC
TCGA-66-2754-01	0	2.00548	9.02878	Tumor	LUSC
TCGA-85-8355-01	0	2.00548	10.4356	Tumor	LUSC
TCGA-66-2768-01	0	2.00548	12.1755	Tumor	LUSC
TCGA-66-2765-01	0	2.00548	12.0822	Tumor	LUSC
TCGA-66-2767-01	0	2.00548	11.1307	Tumor	LUSC
TCGA-25-1317-01	0	2.00548	11.2568	Tumor	OV
TCGA-61-1995-01	0	2.00548	10.9641	Tumor	OV
TCGA-HC-A632-01	0	2.00548	8.7729	Tumor	PRAD
TCGA-VQ-A923-01	0	2.00548	10.5258	Tumor	STAD
TCGA-AA-3930-01	1	2.00548	11.8327	Tumor	COAD
TCGA-AA-A02H-01	1	2.00548	11.5137	Tumor	COAD
TCGA-AA-3666-01	1	2.00548	11.4941	Tumor	COAD
TCGA-AA-3952-01	1	2.00548	11.7972	Tumor	COAD
TCGA-CJ-4895-01	1	2.00548	11.2987	Tumor	KIRC
TCGA-AG-3594-01	1	2.00548	11.8278	Tumor	READ
TCGA-BP-5173-01	0	2.03836	10.7253	Tumor	KIRC
TCGA-IA-A40Y-01	0	2.03836	11.7264	Tumor	KIRP
TCGA-TQ-A7RI-01	0	2.03836	7.89196	Tumor	LGG
TCGA-S9-A7J2-01	0	2.03836	7.64041	Tumor	LGG
TCGA-05-5715-01	0	2.03836	11.2508	Tumor	LUAD
TCGA-CH-5769-01	0	2.03836	10.9387	Tumor	PRAD
TCGA-CH-5769-11	0	2.03836	10.7938	Normal	PRAD
TCGA-CH-5754-01	0	2.03836	10.738	Tumor	PRAD
TCGA-GF-A6C8-06	0	2.03836	10.0328	Tumor	SKCM
TCGA-OR-A5KX-01	1	2.03836	9.75021	Tumor	ACC
TCGA-C4-A0F7-01	1	2.03836	9.14015	Tumor	BLCA
TCGA-C5-A0TN-01	1	2.03836	12.314	Tumor	CESC
TCGA-P3-A6T4-01	1	2.03836	10.1345	Tumor	HNSC
TCGA-CZ-5467-11	1	2.03836	9.13006	Normal	KIRC
TCGA-B0-4844-01	1	2.03836	11.6804	Tumor	KIRC
TCGA-CZ-5467-01	1	2.03836	11.288	Tumor	KIRC
TCGA-64-5775-01	1	2.03836	12.7289	Tumor	LUAD
TCGA-RY-A843-01	0	2.07123	8.93692	Tumor	LGG
TCGA-D1-A1O0-01	0	2.07123	11.808	Tumor	UCEC
TCGA-QB-A6FS-06	1	2.07123	11.2571	Tumor	SKCM
TCGA-GD-A3OP-01	0	2.10411	9.40506	Tumor	BLCA
TCGA-XF-A9T6-01	0	2.10411	12.3587	Tumor	BLCA
TCGA-GD-A3OP-11	0	2.10411	10.3741	Normal	BLCA
TCGA-OK-A5Q2-01	0	2.10411	10.9536	Tumor	BRCA
TCGA-Z6-A8JE-01	0	2.10411	10.0833	Tumor	ESCA
TCGA-HU-A4H0-01	0	2.10411	11.0194	Tumor	STAD
TCGA-VD-A8KK-01	0	2.10411	10.574	Tumor	UVM
TCGA-06-0649-01	1	2.10411	11.1615	Tumor	GBM
TCGA-CV-7255-11	1	2.10411	10.3026	Normal	HNSC
TCGA-CV-7255-01	1	2.10411	10.9909	Tumor	HNSC
TCGA-KL-8339-11	1	2.10411	9.68003	Normal	KICH
TCGA-KL-8339-01	1	2.10411	7.69446	Tumor	KICH
TCGA-FR-A728-01	1	2.10411	11.0355	Tumor	SKCM
TCGA-ER-A19E-06	1	2.10411	11.4117	Tumor	SKCM
TCGA-DK-A1A5-01	0	2.13699	11.202	Tumor	BLCA
TCGA-B0-4706-01	0	2.13699	11.264	Tumor	KIRC
TCGA-KR-A7K0-01	0	2.13699	8.39159	Tumor	LIHC
TCGA-CV-6934-01	1	2.13699	10.7547	Tumor	HNSC
TCGA-CV-6934-11	1	2.13699	9.93174	Normal	HNSC
TCGA-B0-5084-01	1	2.13699	12.4261	Tumor	KIRC
TCGA-59-2355-01	1	2.13699	11.1499	Tumor	OV
TCGA-F5-6813-01	1	2.13699	11.6055	Tumor	READ
TCGA-2J-AAB1-01	0	2.16986	11.4353	Tumor	PAAD
TCGA-06-0878-01	1	2.16986	10.6586	Tumor	GBM
TCGA-BA-6873-01	1	2.16986	10.9184	Tumor	HNSC
TCGA-IB-A5SS-01	1	2.16986	11.7834	Tumor	PAAD
TCGA-GD-A6C6-01	0	2.20274	14.6517	Tumor	BLCA
TCGA-AT-A5NU-01	0	2.20274	11.2684	Tumor	KIRP
TCGA-GJ-A9DB-01	0	2.20274	8.85157	Tumor	LIHC
TCGA-31-1959-01	0	2.20274	10.852	Tumor	OV
TCGA-HC-A6AL-01	0	2.20274	11.2247	Tumor	PRAD
TCGA-DF-A2KN-01	0	2.20274	11.8025	Tumor	UCEC
TCGA-06-0210-01	1	2.20274	11.4044	Tumor	GBM
TCGA-06-0210-02	1	2.20274	10.3406	Tumor	GBM
TCGA-BR-8295-01	1	2.20274	10.9722	Tumor	STAD
TCGA-E7-A4XJ-01	0	2.23562	10.9647	Tumor	BLCA
TCGA-XF-A9T3-01	0	2.23562	12.0438	Tumor	BLCA
TCGA-14-0787-01	0	2.23562	11.5535	Tumor	GBM
TCGA-B0-5096-01	0	2.23562	11.5662	Tumor	KIRC
TCGA-VD-A8KN-01	0	2.23562	10.4579	Tumor	UVM
TCGA-FD-A6TF-01	0	2.26849	11.8289	Tumor	BLCA
TCGA-BA-A6DG-01	1	2.26849	11.6693	Tumor	HNSC
TCGA-WB-A822-01	1	2.26849	9.58979	Tumor	PCPG
TCGA-WE-A8ZT-06	1	2.26849	9.78226	Tumor	SKCM
TCGA-CD-8524-01	1	2.26849	11.2173	Tumor	STAD
TCGA-AC-A8OS-01	0	2.30137	10.3198	Tumor	BRCA
TCGA-R6-A8WC-01	0	2.30137	9.86671	Tumor	ESCA
TCGA-P5-A5EZ-01	0	2.30137	8.89971	Tumor	LGG
TCGA-92-8065-01	0	2.30137	10.4846	Tumor	LUSC
TCGA-QT-A5XO-01	0	2.30137	8.48204	Tumor	PCPG
TCGA-K4-A83P-01	1	2.30137	11.3689	Tumor	BLCA
TCGA-19-4065-01	1	2.30137	11.9641	Tumor	GBM
TCGA-19-4065-02	1	2.30137	11.3949	Tumor	GBM
TCGA-B0-5109-01	1	2.30137	12.3387	Tumor	KIRC
TCGA-CJ-4638-01	1	2.30137	11.4741	Tumor	KIRC
TCGA-CJ-4890-01	1	2.30137	11.145	Tumor	KIRC
TCGA-NC-A5HI-01	1	2.30137	11.4364	Tumor	LUSC
TCGA-31-1953-01	1	2.30137	11.2878	Tumor	OV
TCGA-24-1928-01	1	2.30137	10.9967	Tumor	OV
TCGA-BG-A0MA-01	1	2.30137	10.9956	Tumor	UCEC
TCGA-EK-A2RN-01	0	2.33425	11.4931	Tumor	CESC
TCGA-QR-A70G-01	0	2.33425	8.60287	Tumor	PCPG
TCGA-HC-A6AP-01	0	2.33425	10.6619	Tumor	PRAD
TCGA-DO-A2HM-01	0	2.33425	11.3292	Tumor	THCA
TCGA-D1-A17T-01	0	2.33425	12.1051	Tumor	UCEC
TCGA-X6-A8C4-01	1	2.33425	11.7534	Tumor	SARC
TCGA-BH-A0HL-01	0	2.36712	9.6121	Tumor	BRCA
TCGA-P5-A780-01	0	2.36712	8.48828	Tumor	LGG
TCGA-P5-A5EY-01	0	2.36712	9.22193	Tumor	LGG
TCGA-OR-A5JM-01	1	2.36712	10.3625	Tumor	ACC
TCGA-ZU-A8S4-01	1	2.36712	12.7222	Tumor	CHOL
TCGA-ZU-A8S4-11	1	2.36712	7.73845	Normal	CHOL
TCGA-27-2528-01	1	2.36712	11.0036	Tumor	GBM
TCGA-F9-A7VF-01	0	2.4	13.6558	Tumor	KIRP
TCGA-DU-6542-01	0	2.4	8.55708	Tumor	LGG
TCGA-HT-A74H-01	0	2.43288	9.98435	Tumor	LGG
TCGA-MP-A4TC-01	0	2.43288	11.8227	Tumor	LUAD
TCGA-C5-A1MK-01	1	2.43288	11.3984	Tumor	CESC
TCGA-DU-A7TB-01	1	2.43288	9.11385	Tumor	LGG
TCGA-IB-AAUO-01	1	2.43288	12.0771	Tumor	PAAD
TCGA-EB-A3XC-01	1	2.43288	11.3952	Tumor	SKCM
TCGA-CD-A4MG-01	1	2.43288	11.2002	Tumor	STAD
TCGA-J8-A42S-01	0	2.46575	11.2334	Tumor	THCA
TCGA-OR-A5JY-01	1	2.46575	8.15854	Tumor	ACC
TCGA-E2-A10A-01	1	2.46575	9.79255	Tumor	BRCA
TCGA-28-2513-01	1	2.46575	11.3376	Tumor	GBM
TCGA-B0-5094-01	1	2.46575	10.8736	Tumor	KIRC
TCGA-B0-5115-01	1	2.46575	11.0585	Tumor	KIRC
TCGA-EJ-A65F-01	1	2.46575	8.01365	Tumor	PRAD
TCGA-D7-6527-01	1	2.46575	10.0752	Tumor	STAD
TCGA-N5-A4RD-01	1	2.46575	11.6429	Tumor	UCS
TCGA-5N-A9KI-01	0	2.49863	12.262	Tumor	BLCA
TCGA-BH-A0HO-01	0	2.49863	8.90726	Tumor	BRCA
TCGA-KN-8432-11	0	2.49863	10.4106	Normal	KICH
TCGA-KN-8432-01	0	2.49863	8.03868	Tumor	KICH
TCGA-HT-8108-01	0	2.49863	8.66474	Tumor	LGG
TCGA-AH-6547-01	0	2.49863	10.5294	Tumor	READ
TCGA-VQ-A8PF-01	0	2.49863	10.5893	Tumor	STAD
TCGA-CV-6961-11	1	2.49863	10.1887	Normal	HNSC
TCGA-CV-6961-01	1	2.49863	10.8594	Tumor	HNSC
TCGA-IS-A3KA-01	1	2.49863	10.5627	Tumor	SARC
TCGA-28-1747-01	0	2.53151	10.2636	Tumor	GBM
TCGA-D6-6824-01	0	2.53151	10.5158	Tumor	HNSC
TCGA-B0-4693-01	0	2.53151	10.3978	Tumor	KIRC
TCGA-QH-A65S-01	0	2.53151	8.6567	Tumor	LGG
TCGA-IP-7968-11	0	2.53151	10.126	Normal	STAD
TCGA-IP-7968-01	0	2.53151	9.44756	Tumor	STAD
TCGA-EX-A69M-01	1	2.53151	11.1642	Tumor	CESC
TCGA-QT-A5XJ-01	1	2.53151	9.62044	Tumor	PCPG
TCGA-E9-A1R3-01	0	2.56438	10.1891	Tumor	BRCA
TCGA-AQ-A54N-01	0	2.56438	12.8813	Tumor	BRCA
TCGA-BH-A0DS-01	0	2.56438	10.5309	Tumor	BRCA
TCGA-06-2561-01	1	2.56438	10.4713	Tumor	GBM
TCGA-BP-4169-01	1	2.56438	11.2399	Tumor	KIRC
TCGA-SC-A6LP-01	1	2.56438	12.8566	Tumor	MESO
TCGA-V4-A9F5-01	1	2.56438	10.8347	Tumor	UVM
TCGA-HN-A2NL-01	0	2.59726	10.7553	Tumor	BRCA
TCGA-L5-A88V-01	0	2.59726	10.8521	Tumor	ESCA
TCGA-DD-A11A-01	0	2.59726	8.42538	Tumor	LIHC
TCGA-DD-A11A-11	0	2.59726	7.85792	Normal	LIHC
TCGA-91-6835-01	0	2.59726	11.0515	Tumor	LUAD
TCGA-91-6835-11	0	2.59726	10.3367	Normal	LUAD
TCGA-J8-A4HW-01	0	2.59726	10.6148	Tumor	THCA
TCGA-J8-A4HW-06	0	2.59726	10.8349	Tumor	THCA
TCGA-DQ-7588-01	1	2.59726	11.465	Tumor	HNSC
TCGA-CN-4726-01	1	2.59726	11.1459	Tumor	HNSC
TCGA-J4-AATZ-01	1	2.59726	9.67919	Tumor	PRAD
TCGA-CD-A486-01	1	2.59726	10.2415	Tumor	STAD
TCGA-LL-A6FQ-01	0	2.63014	12.3927	Tumor	BRCA
TCGA-IG-A3YB-01	0	2.63014	8.61836	Tumor	ESCA
TCGA-34-2596-01	0	2.63014	10.523	Tumor	LUSC
TCGA-2J-AAB8-01	0	2.63014	11.6853	Tumor	PAAD
TCGA-D1-A16F-01	0	2.63014	11.1335	Tumor	UCEC
TCGA-DM-A1D7-01	1	2.63014	11.9075	Tumor	COAD
TCGA-IB-7893-01	1	2.63014	11.0626	Tumor	PAAD
TCGA-D9-A4Z2-01	1	2.63014	9.43205	Tumor	SKCM
TCGA-DS-A0VL-01	0	2.66301	10.6763	Tumor	CESC
TCGA-Z6-AAPN-01	0	2.66301	11.4286	Tumor	ESCA
TCGA-L5-A8NF-01	0	2.66301	9.24706	Tumor	ESCA
TCGA-20-1687-01	0	2.66301	10.3923	Tumor	OV
TCGA-BR-8289-01	0	2.66301	9.79435	Tumor	STAD
TCGA-ET-A2N4-01	0	2.66301	10.4144	Tumor	THCA
TCGA-NF-A4X2-01	0	2.66301	11.2655	Tumor	UCS
TCGA-BL-A13J-01	1	2.66301	9.47402	Tumor	BLCA
TCGA-BL-A13J-11	1	2.66301	9.12401	Normal	BLCA
TCGA-T9-A92H-01	1	2.66301	11.678	Tumor	COAD
TCGA-19-1389-02	1	2.66301	11.3066	Tumor	GBM
TCGA-VQ-A94P-01	1	2.66301	9.0208	Tumor	STAD
TCGA-FD-A62N-01	0	2.69589	12.0921	Tumor	BLCA
TCGA-HT-A614-01	0	2.69589	8.62939	Tumor	LGG
TCGA-92-7340-01	0	2.69589	11.5557	Tumor	LUSC
TCGA-92-7340-11	0	2.69589	10.1868	Normal	LUSC
TCGA-AJ-A8CT-01	0	2.69589	11.7362	Tumor	UCEC
TCGA-LN-A9FQ-01	1	2.69589	9.53577	Tumor	ESCA
TCGA-06-0747-01	1	2.69589	10.7763	Tumor	GBM
TCGA-14-1825-01	1	2.69589	10.4971	Tumor	GBM
TCGA-06-0749-01	1	2.69589	11.0115	Tumor	GBM
TCGA-CN-A642-01	1	2.69589	12.7121	Tumor	HNSC
TCGA-VQ-A8PJ-01	1	2.69589	10.3296	Tumor	STAD
TCGA-WC-A88A-01	1	2.69589	10.143	Tumor	UVM
TCGA-C5-A7X8-01	0	2.72877	11.7193	Tumor	CESC
TCGA-68-7755-01	0	2.72877	11.0692	Tumor	LUSC
TCGA-KK-A8IB-01	0	2.72877	10.2587	Tumor	PRAD
TCGA-06-5418-01	1	2.72877	11.9089	Tumor	GBM
TCGA-CC-A8HT-01	1	2.72877	10.7043	Tumor	LIHC
TCGA-DD-AACH-01	1	2.72877	8.96199	Tumor	LIHC
TCGA-13-0724-01	1	2.72877	12.062	Tumor	OV
TCGA-IB-8126-01	1	2.72877	9.3278	Tumor	PAAD
TCGA-K4-A4AB-01	0	2.76164	10.9553	Tumor	BLCA
TCGA-AR-A24P-01	0	2.76164	9.7895	Tumor	BRCA
TCGA-BQ-5894-11	0	2.76164	8.11714	Normal	KIRP
TCGA-BQ-5894-01	0	2.76164	11.9244	Tumor	KIRP
TCGA-DU-7309-01	0	2.76164	8.92139	Tumor	LGG
TCGA-95-8494-01	0	2.76164	12.1135	Tumor	LUAD
TCGA-MN-A4N5-01	0	2.76164	10.6712	Tumor	LUAD
TCGA-DE-A7U5-01	0	2.76164	11.0311	Tumor	THCA
TCGA-GV-A3QG-01	1	2.76164	11.0753	Tumor	BLCA
TCGA-HQ-A5ND-01	1	2.76164	11.098	Tumor	BLCA
TCGA-KT-A7W1-01	1	2.76164	9.64983	Tumor	LGG
TCGA-DD-A3A5-11	1	2.76164	6.64608	Normal	LIHC
TCGA-DD-A3A5-01	1	2.76164	8.78264	Tumor	LIHC
TCGA-MP-A4TI-01	1	2.76164	12.1607	Tumor	LUAD
TCGA-18-4086-01	0	2.79452	10.738	Tumor	LUSC
TCGA-2F-A9KW-01	1	2.79452	9.99744	Tumor	BLCA
TCGA-06-0644-01	1	2.79452	11.9698	Tumor	GBM
TCGA-BB-4227-01	1	2.79452	11.8926	Tumor	HNSC
TCGA-UD-AAC1-01	1	2.79452	12.1676	Tumor	MESO
TCGA-D3-A2JD-06	1	2.79452	10.3099	Tumor	SKCM
TCGA-EE-A185-06	1	2.79452	10.5605	Tumor	SKCM
TCGA-VD-AA8P-01	0	2.8274	10.2846	Tumor	UVM
TCGA-UF-A71A-06	1	2.8274	11.4191	Tumor	HNSC
TCGA-UF-A71A-01	1	2.8274	11.1345	Tumor	HNSC
TCGA-V4-A9EU-01	1	2.8274	8.86883	Tumor	UVM
TCGA-CC-5260-01	0	2.86027	10.9989	Tumor	LIHC
TCGA-95-7562-01	0	2.86027	11.3716	Tumor	LUAD
TCGA-27-2526-01	1	2.86027	11.2012	Tumor	GBM
TCGA-DD-A3A4-11	1	2.86027	8.79215	Normal	LIHC
TCGA-DD-A3A4-01	1	2.86027	5.88293	Tumor	LIHC
TCGA-O2-A52Q-01	1	2.86027	12.996	Tumor	LUSC
TCGA-XD-AAUH-01	1	2.86027	10.9245	Tumor	PAAD
TCGA-3B-A9I3-01	1	2.86027	10.6695	Tumor	SARC
TCGA-NC-A5HL-01	0	2.89315	10.4076	Tumor	LUSC
TCGA-RW-A8AZ-01	0	2.89315	9.6686	Tumor	PCPG
TCGA-ZF-AA4N-01	1	2.89315	11.4741	Tumor	BLCA
TCGA-LN-A7HY-01	1	2.89315	11.6585	Tumor	ESCA
TCGA-V5-A7RC-06	1	2.89315	8.80459	Tumor	ESCA
TCGA-V5-A7RC-01	1	2.89315	9.12239	Tumor	ESCA
TCGA-R6-A8W8-01	1	2.89315	9.56859	Tumor	ESCA
TCGA-06-5412-01	1	2.89315	11.6661	Tumor	GBM
TCGA-76-4925-01	1	2.89315	10.7811	Tumor	GBM
TCGA-06-0190-01	1	2.89315	11.3882	Tumor	GBM
TCGA-06-0190-02	1	2.89315	11.7426	Tumor	GBM
TCGA-E1-A7YM-01	1	2.89315	9.67932	Tumor	LGG
TCGA-DD-AACZ-01	1	2.89315	10.5693	Tumor	LIHC
TCGA-QA-A7B7-01	1	2.89315	8.41793	Tumor	LIHC
TCGA-C4-A0F1-01	0	2.92603	12.3476	Tumor	BLCA
TCGA-90-7767-01	0	2.92603	10.6981	Tumor	LUSC
TCGA-90-7767-11	0	2.92603	10.615	Normal	LUSC
TCGA-43-8118-01	0	2.92603	10.1942	Tumor	LUSC
TCGA-20-1686-01	0	2.92603	12.3981	Tumor	OV
TCGA-RW-A67X-01	0	2.92603	10.4381	Tumor	PCPG
TCGA-CQ-5326-01	1	2.92603	11.3174	Tumor	HNSC
TCGA-DD-A4NK-01	1	2.92603	7.12462	Tumor	LIHC
TCGA-WK-A8XZ-01	1	2.92603	9.57325	Tumor	SARC
TCGA-BR-8058-01	1	2.92603	10.4494	Tumor	STAD
TCGA-AN-A04A-01	0	2.9589	10.599	Tumor	BRCA
TCGA-PN-A8MA-01	0	2.9589	10.7378	Tumor	CESC
TCGA-HT-7692-01	0	2.9589	8.64956	Tumor	LGG
TCGA-25-2401-01	0	2.9589	11.6996	Tumor	OV
TCGA-XF-AAMT-01	1	2.9589	11.566	Tumor	BLCA
TCGA-E9-A1NF-01	1	2.9589	10.963	Tumor	BRCA
TCGA-E9-A1NF-11	1	2.9589	9.98844	Normal	BRCA
TCGA-AA-A02E-01	1	2.9589	11.5007	Tumor	COAD
TCGA-LN-A49Y-01	1	2.9589	9.72245	Tumor	ESCA
TCGA-06-0158-01	1	2.9589	9.80938	Tumor	GBM
TCGA-06-0646-01	1	2.9589	10.5306	Tumor	GBM
TCGA-EI-6509-01	1	2.9589	11.6248	Tumor	READ
TCGA-CI-6620-01	1	2.9589	11.4051	Tumor	READ
TCGA-DX-A8BZ-01	1	2.9589	14.134	Tumor	SARC
TCGA-2G-AAG0-01	1	2.9589	10.6664	Tumor	TGCT
TCGA-AX-A2HK-01	1	2.9589	11.7119	Tumor	UCEC
TCGA-HP-A5MZ-01	0	2.99178	9.28291	Tumor	LIHC
TCGA-CH-5745-01	0	2.99178	9.50572	Tumor	PRAD
TCGA-CH-5737-01	0	2.99178	8.95582	Tumor	PRAD
TCGA-CH-5792-01	0	2.99178	9.26933	Tumor	PRAD
TCGA-XJ-A9DQ-01	0	2.99178	9.45989	Tumor	PRAD
TCGA-KC-A7F5-01	0	2.99178	10.4609	Tumor	PRAD
TCGA-EM-A2CP-01	0	2.99178	10.1235	Tumor	THCA
TCGA-GU-A42R-01	1	2.99178	10.6419	Tumor	BLCA
TCGA-AA-3555-01	1	2.99178	11.4048	Tumor	COAD
TCGA-DU-7292-01	1	2.99178	9.85447	Tumor	LGG
TCGA-E1-A7YL-01	1	2.99178	10.5171	Tumor	LGG
TCGA-BC-A10W-01	1	2.99178	8.88885	Tumor	LIHC
TCGA-RC-A7SH-01	1	2.99178	10.7911	Tumor	LIHC
TCGA-BC-A10W-11	1	2.99178	8.51243	Normal	LIHC
TCGA-25-1322-01	1	2.99178	10.7711	Tumor	OV
TCGA-VQ-A8PQ-01	1	2.99178	10.2526	Tumor	STAD
TCGA-BR-7901-01	1	2.99178	10.0174	Tumor	STAD
TCGA-ZB-A96B-01	1	2.99178	11.9092	Tumor	THYM
TCGA-E9-A1R5-01	0	3.02466	9.26381	Tumor	BRCA
TCGA-AA-3492-01	0	3.02466	12.392	Tumor	COAD
TCGA-L5-A893-01	0	3.02466	10.0294	Tumor	ESCA
TCGA-F7-A50I-01	0	3.02466	11.3933	Tumor	HNSC
TCGA-DW-7842-01	0	3.02466	11.1745	Tumor	KIRP
TCGA-66-2773-01	0	3.02466	10.5392	Tumor	LUSC
TCGA-25-2396-01	0	3.02466	11.2658	Tumor	OV
TCGA-09-1673-01	0	3.02466	9.81764	Tumor	OV
TCGA-CG-4301-01	0	3.02466	10.3637	Tumor	STAD
TCGA-E8-A418-01	0	3.02466	10.9987	Tumor	THCA
TCGA-06-0745-01	1	3.02466	11.3111	Tumor	GBM
TCGA-CX-7085-01	1	3.02466	10.6587	Tumor	HNSC
TCGA-HT-7469-01	1	3.02466	8.87265	Tumor	LGG
TCGA-FB-AAQ2-01	1	3.02466	11.9556	Tumor	PAAD
TCGA-G5-6233-01	1	3.02466	11.4398	Tumor	READ
TCGA-FD-A6TG-01	0	3.05753	10.6377	Tumor	BLCA
TCGA-DX-A6YQ-01	0	3.05753	11.2246	Tumor	SARC
TCGA-C5-A1BF-01	1	3.05753	11.8179	Tumor	CESC
TCGA-CJ-4644-01	1	3.05753	10.8476	Tumor	KIRC
TCGA-CR-7371-01	0	3.09041	10.4168	Tumor	HNSC
TCGA-ZG-A8QW-01	0	3.09041	10.7391	Tumor	PRAD
TCGA-JW-A5VH-01	1	3.09041	10.7104	Tumor	CESC
TCGA-76-4928-01	1	3.09041	12.2144	Tumor	GBM
TCGA-B0-5699-01	1	3.09041	11.3682	Tumor	KIRC
TCGA-B0-5699-11	1	3.09041	8.1265	Normal	KIRC
TCGA-85-8353-01	1	3.09041	10.5806	Tumor	LUSC
TCGA-DX-A1KU-01	1	3.09041	10.9785	Tumor	SARC
TCGA-GD-A3OQ-01	0	3.12329	11.9232	Tumor	BLCA
TCGA-GD-A3OQ-11	0	3.12329	9.23866	Normal	BLCA
TCGA-28-2499-01	0	3.12329	10.8281	Tumor	GBM
TCGA-Q3-AA2A-01	0	3.12329	12.003	Tumor	PAAD
TCGA-DJ-A3VI-01	0	3.12329	11.0611	Tumor	THCA
TCGA-DJ-A4V2-01	0	3.12329	10.8884	Tumor	THCA
TCGA-W5-AA2U-11	1	3.12329	7.63984	Normal	CHOL
TCGA-W5-AA2U-01	1	3.12329	11.4491	Tumor	CHOL
TCGA-CV-6441-01	1	3.12329	11.5544	Tumor	HNSC
TCGA-F2-A7TX-01	1	3.12329	11.4382	Tumor	PAAD
TCGA-SR-A6MX-05	1	3.12329	11.064	Tumor	PCPG
TCGA-SR-A6MX-06	1	3.12329	8.31876	Tumor	PCPG
TCGA-SR-A6MX-01	1	3.12329	8.47624	Tumor	PCPG
TCGA-FR-A7U9-06	1	3.12329	11.8841	Tumor	SKCM
TCGA-EY-A1G7-01	1	3.12329	11.9888	Tumor	UCEC
TCGA-L5-A4OR-11	0	3.15616	8.21135	Normal	ESCA
TCGA-L5-A43C-01	0	3.15616	10.7277	Tumor	ESCA
TCGA-L5-A43C-11	0	3.15616	7.95174	Normal	ESCA
TCGA-BA-A6DD-01	1	3.15616	12.1275	Tumor	HNSC
TCGA-2Z-A9J7-01	1	3.15616	11.2556	Tumor	KIRP
TCGA-HT-7607-01	1	3.15616	9.36582	Tumor	LGG
TCGA-64-5781-01	1	3.15616	12.7953	Tumor	LUAD
TCGA-58-8392-01	1	3.15616	9.93216	Tumor	LUSC
TCGA-EE-A29V-06	1	3.15616	10.5889	Tumor	SKCM
TCGA-D3-A3CC-06	1	3.15616	10.5123	Tumor	SKCM
TCGA-CC-5261-01	0	3.18904	9.58671	Tumor	LIHC
TCGA-60-2720-01	0	3.18904	13.4919	Tumor	LUSC
TCGA-QU-A6IL-01	0	3.18904	10.8387	Tumor	PRAD
TCGA-OR-A5K2-01	1	3.18904	10.8771	Tumor	ACC
TCGA-AZ-6607-01	1	3.18904	11.2393	Tumor	COAD
TCGA-LN-A7HW-01	1	3.18904	9.66865	Tumor	ESCA
TCGA-06-0157-01	1	3.18904	9.81446	Tumor	GBM
TCGA-06-5858-01	1	3.18904	10.6417	Tumor	GBM
TCGA-E1-A7YV-01	1	3.18904	9.63274	Tumor	LGG
TCGA-44-2666-01	1	3.18904	9.58229	Tumor	LUAD
TCGA-DX-A48J-01	1	3.18904	9.12537	Tumor	SARC
TCGA-BH-A0DQ-11	0	3.22192	9.79316	Normal	BRCA
TCGA-BH-A0DQ-01	0	3.22192	10.8104	Tumor	BRCA
TCGA-23-1111-01	0	3.22192	10.6745	Tumor	OV
TCGA-IE-A4EJ-01	0	3.22192	10.6473	Tumor	SARC
TCGA-OR-A5LJ-01	1	3.22192	10.5878	Tumor	ACC
TCGA-XF-A9SJ-01	1	3.22192	12.6641	Tumor	BLCA
TCGA-L5-A43J-01	1	3.22192	11.5661	Tumor	ESCA
TCGA-12-5299-01	1	3.22192	11.7802	Tumor	GBM
TCGA-HZ-A77O-01	1	3.22192	11.5499	Tumor	PAAD
TCGA-VP-A878-01	1	3.22192	9.49965	Tumor	PRAD
TCGA-ER-A19J-06	1	3.22192	9.90462	Tumor	SKCM
TCGA-RD-A8MW-01	1	3.22192	11.8127	Tumor	STAD
TCGA-FT-A3EE-01	0	3.25479	11.8299	Tumor	BLCA
TCGA-55-A490-01	0	3.25479	11.0592	Tumor	LUAD
TCGA-HU-A4GC-01	0	3.25479	11.1814	Tumor	STAD
TCGA-HU-A4GC-11	0	3.25479	8.64064	Normal	STAD
TCGA-FD-A5BX-01	1	3.25479	12.045	Tumor	BLCA
TCGA-B0-4714-01	1	3.25479	11.3714	Tumor	KIRC
TCGA-MQ-A4LV-01	1	3.25479	12.0523	Tumor	MESO
TCGA-GN-A265-06	1	3.25479	11.1525	Tumor	SKCM
TCGA-D7-A748-01	1	3.25479	11.7609	Tumor	STAD
TCGA-VS-A9V4-01	1	3.28767	11.315	Tumor	CESC
TCGA-DD-AACJ-01	1	3.28767	8.73355	Tumor	LIHC
TCGA-D9-A4Z3-01	1	3.28767	9.50729	Tumor	SKCM
TCGA-L5-A4OO-11	0	3.32055	7.94494	Normal	ESCA
TCGA-L5-A4OO-01	0	3.32055	10.3754	Tumor	ESCA
TCGA-CC-A1HT-01	0	3.32055	12.0685	Tumor	LIHC
TCGA-CN-6022-01	1	3.32055	11.5929	Tumor	HNSC
TCGA-B0-4688-01	1	3.32055	10.4397	Tumor	KIRC
TCGA-DD-AADC-01	1	3.32055	10.1069	Tumor	LIHC
TCGA-61-2009-01	1	3.32055	11.172	Tumor	OV
TCGA-4P-AA8J-01	0	3.35342	12.4096	Tumor	HNSC
TCGA-CC-5264-01	0	3.35342	8.68544	Tumor	LIHC
TCGA-A2-A04P-01	1	3.35342	12.9511	Tumor	BRCA
TCGA-CW-5584-11	1	3.35342	10.4999	Normal	KIRC
TCGA-CW-5584-01	1	3.35342	10.7423	Tumor	KIRC
TCGA-2Y-A9GS-01	1	3.35342	9.28064	Tumor	LIHC
TCGA-BW-A5NP-01	1	3.35342	9.37776	Tumor	LIHC
TCGA-CC-5262-01	0	3.3863	10.059	Tumor	LIHC
TCGA-37-5819-01	0	3.3863	11.1765	Tumor	LUSC
TCGA-IN-8663-01	0	3.3863	10.7277	Tumor	STAD
TCGA-IN-8663-11	0	3.3863	9.66802	Normal	STAD
TCGA-XF-A9SU-01	1	3.3863	11.7351	Tumor	BLCA
TCGA-CV-6959-01	1	3.3863	11.3476	Tumor	HNSC
TCGA-CV-6959-11	1	3.3863	9.43514	Normal	HNSC
TCGA-B0-5080-01	1	3.3863	11.7088	Tumor	KIRC
TCGA-DU-6402-01	1	3.3863	10.7282	Tumor	LGG
TCGA-WX-AA47-01	1	3.3863	8.08885	Tumor	LIHC
TCGA-21-5787-01	1	3.3863	11.9065	Tumor	LUSC
TCGA-2L-AAQI-01	1	3.3863	11.1024	Tumor	PAAD
TCGA-DX-A1L0-01	1	3.3863	11.4279	Tumor	SARC
TCGA-WK-A8XY-01	1	3.3863	8.65302	Tumor	SARC
TCGA-Z6-A8JD-01	0	3.41918	11.0596	Tumor	ESCA
TCGA-VS-A9UV-01	1	3.41918	10.8947	Tumor	CESC
TCGA-DX-A23T-01	1	3.41918	11.9408	Tumor	SARC
TCGA-X6-A7WB-01	1	3.41918	10.4305	Tumor	SARC
TCGA-K4-A3WU-01	0	3.45205	10.3289	Tumor	BLCA
TCGA-CR-7370-01	0	3.45205	9.68047	Tumor	HNSC
TCGA-P5-A77X-01	0	3.45205	8.49122	Tumor	LGG
TCGA-56-8305-01	0	3.45205	11.1886	Tumor	LUSC
TCGA-24-1470-01	0	3.45205	11.1564	Tumor	OV
TCGA-BJ-A45F-01	0	3.45205	8.76417	Tumor	THCA
TCGA-G2-A2EL-01	1	3.45205	9.64466	Tumor	BLCA
TCGA-14-0789-01	1	3.45205	10.8393	Tumor	GBM
TCGA-DD-AAE6-01	1	3.45205	6.59204	Tumor	LIHC
TCGA-DD-AACQ-01	1	3.45205	7.81287	Tumor	LIHC
TCGA-V1-A9OL-01	1	3.45205	10.1544	Tumor	PRAD
TCGA-WK-A8XO-01	1	3.45205	11.8126	Tumor	SARC
TCGA-SG-A6Z4-01	1	3.45205	10.7893	Tumor	SARC
TCGA-IN-7808-01	1	3.45205	10.8403	Tumor	STAD
TCGA-YU-AA4L-01	1	3.45205	11.4827	Tumor	TGCT
TCGA-B0-4694-01	0	3.48493	12.0094	Tumor	KIRC
TCGA-56-8304-01	0	3.48493	11.925	Tumor	LUSC
TCGA-92-7341-01	0	3.48493	10.0268	Tumor	LUSC
TCGA-24-1843-01	0	3.48493	11.9136	Tumor	OV
TCGA-HC-A6AQ-01	0	3.48493	10.3109	Tumor	PRAD
TCGA-EF-5830-01	0	3.48493	11.4066	Tumor	READ
TCGA-FP-7735-01	0	3.48493	11.6927	Tumor	STAD
TCGA-FP-7735-11	0	3.48493	9.00968	Normal	STAD
TCGA-ZF-A9RE-01	1	3.48493	10.7936	Tumor	BLCA
TCGA-FJ-A871-01	1	3.48493	13.0918	Tumor	BLCA
TCGA-GS-A9U4-01	1	3.48493	11.9203	Tumor	DLBC
TCGA-DU-6396-01	1	3.48493	9.01734	Tumor	LGG
TCGA-UB-AA0U-01	1	3.48493	9.0592	Tumor	LIHC
TCGA-NI-A4U2-01	1	3.48493	7.85696	Tumor	LIHC
TCGA-NF-A5CP-01	1	3.48493	11.7632	Tumor	UCS
TCGA-DD-AACL-01	0	3.51781	11.8172	Tumor	LIHC
TCGA-R6-A8WG-01	1	3.51781	9.74764	Tumor	ESCA
TCGA-CV-7429-01	1	3.51781	12.1372	Tumor	HNSC
TCGA-CV-A6JM-01	1	3.51781	13.6534	Tumor	HNSC
TCGA-73-A9RS-01	1	3.51781	11.6717	Tumor	LUAD
TCGA-3H-AB3M-01	1	3.51781	11.0985	Tumor	MESO
TCGA-IB-AAUQ-01	1	3.51781	11.6761	Tumor	PAAD
TCGA-DX-A8BU-01	1	3.51781	10.0311	Tumor	SARC
TCGA-2G-AAH0-01	1	3.51781	10.0251	Tumor	TGCT
TCGA-KN-8426-11	0	3.55068	9.2386	Normal	KICH
TCGA-KN-8426-01	0	3.55068	8.53684	Tumor	KICH
TCGA-OR-A5K5-01	1	3.55068	10.4242	Tumor	ACC
TCGA-06-5410-01	1	3.55068	11.2622	Tumor	GBM
TCGA-BA-6871-01	1	3.55068	10.616	Tumor	HNSC
TCGA-B0-4841-01	1	3.55068	11.9533	Tumor	KIRC
TCGA-3H-AB3U-01	1	3.55068	11.1433	Tumor	MESO
TCGA-C5-A1MP-01	0	3.58356	10.8525	Tumor	CESC
TCGA-BP-4327-01	0	3.58356	10.5521	Tumor	KIRC
TCGA-60-2696-01	0	3.58356	11.1013	Tumor	LUSC
TCGA-2H-A9GL-01	1	3.58356	9.73462	Tumor	ESCA
TCGA-F9-A4JJ-01	1	3.58356	11.6015	Tumor	KIRP
TCGA-CC-A9FS-01	1	3.58356	8.60758	Tumor	LIHC
TCGA-3A-A9IZ-01	1	3.58356	10.8593	Tumor	PAAD
TCGA-GN-A266-06	1	3.58356	11.1155	Tumor	SKCM
TCGA-FD-A43X-01	0	3.61644	10.6913	Tumor	BLCA
TCGA-CV-A6JU-01	0	3.61644	12.4605	Tumor	HNSC
TCGA-B0-4699-01	0	3.61644	10.7433	Tumor	KIRC
TCGA-IB-7887-01	0	3.61644	11.3824	Tumor	PAAD
TCGA-FD-A3SN-01	1	3.61644	11.7518	Tumor	BLCA
TCGA-FD-A3B7-01	1	3.61644	11.7585	Tumor	BLCA
TCGA-KU-A6H8-01	1	3.61644	9.83602	Tumor	HNSC
TCGA-CZ-5469-11	1	3.61644	9.26444	Normal	KIRC
TCGA-CZ-5469-01	1	3.61644	13.0699	Tumor	KIRC
TCGA-G7-7501-01	1	3.61644	11.1123	Tumor	KIRP
TCGA-ED-A5KG-01	1	3.61644	11.139	Tumor	LIHC
TCGA-13-0714-01	1	3.61644	11.4805	Tumor	OV
TCGA-ER-A197-06	1	3.61644	11.0632	Tumor	SKCM
TCGA-BJ-A45I-01	1	3.61644	11.3362	Tumor	THCA
TCGA-HD-A6HZ-11	0	3.64932	11.7012	Normal	HNSC
TCGA-HD-A6HZ-01	0	3.64932	11.1671	Tumor	HNSC
TCGA-NK-A5CX-01	0	3.64932	11.2563	Tumor	LUSC
TCGA-85-A5B5-01	0	3.64932	11.0511	Tumor	LUSC
TCGA-QR-A70O-01	0	3.64932	9.28371	Tumor	PCPG
TCGA-D1-A16X-01	0	3.64932	11.0738	Tumor	UCEC
TCGA-BL-A3JM-01	1	3.64932	9.80109	Tumor	BLCA
TCGA-76-4929-01	1	3.64932	10.2253	Tumor	GBM
TCGA-CV-7250-11	1	3.64932	9.94817	Normal	HNSC
TCGA-CV-7250-01	1	3.64932	11.3497	Tumor	HNSC
TCGA-DU-8161-01	1	3.64932	9.11327	Tumor	LGG
TCGA-DD-AAE4-01	1	3.64932	10.7655	Tumor	LIHC
TCGA-04-1350-01	1	3.64932	12.0652	Tumor	OV
TCGA-QQ-A5VB-01	1	3.64932	12.2036	Tumor	SARC
TCGA-WK-A8XX-01	1	3.64932	10.2967	Tumor	SARC
TCGA-DX-AB2X-01	1	3.64932	13.1864	Tumor	SARC
TCGA-WK-A8Y0-01	1	3.64932	11.6994	Tumor	SARC
TCGA-CN-6995-01	0	3.68219	12.3882	Tumor	HNSC
TCGA-GL-7966-11	0	3.68219	10.8197	Normal	KIRP
TCGA-GL-7966-01	0	3.68219	10.3851	Tumor	KIRP
TCGA-HT-7879-01	0	3.68219	8.38386	Tumor	LGG
TCGA-2A-A8W1-01	0	3.68219	8.65202	Tumor	PRAD
TCGA-H9-A6BY-01	0	3.68219	10.0791	Tumor	PRAD
TCGA-D1-A160-01	0	3.68219	12.1514	Tumor	UCEC
TCGA-DK-A1A7-01	1	3.68219	11.1268	Tumor	BLCA
TCGA-2H-A9GQ-01	1	3.68219	9.14107	Tumor	ESCA
TCGA-76-4931-01	1	3.68219	10.5501	Tumor	GBM
TCGA-24-1844-01	0	3.71507	10.1864	Tumor	OV
TCGA-BR-8384-01	0	3.71507	8.87562	Tumor	STAD
TCGA-MX-A5UG-01	0	3.71507	9.99371	Tumor	STAD
TCGA-2H-A9GK-01	1	3.71507	10.4473	Tumor	ESCA
TCGA-HT-7882-01	1	3.71507	10.8794	Tumor	LGG
TCGA-34-5236-01	1	3.71507	11.7313	Tumor	LUSC
TCGA-MQ-A4LM-01	1	3.71507	12.0655	Tumor	MESO
TCGA-DJ-A4UR-01	1	3.71507	11.0207	Tumor	THCA
TCGA-L5-A891-01	0	3.74795	10.8871	Tumor	ESCA
TCGA-DW-7840-01	0	3.74795	11.5787	Tumor	KIRP
TCGA-HT-7474-01	0	3.74795	9.30193	Tumor	LGG
TCGA-EJ-7793-11	0	3.74795	8.78871	Normal	PRAD
TCGA-EJ-7793-01	0	3.74795	8.37986	Tumor	PRAD
TCGA-06-5856-01	1	3.74795	10.2006	Tumor	GBM
TCGA-A3-3346-01	1	3.74795	11.9691	Tumor	KIRC
TCGA-60-2698-01	1	3.74795	11.4459	Tumor	LUSC
TCGA-23-1027-01	1	3.74795	11.5545	Tumor	OV
TCGA-DX-A3LS-01	1	3.74795	11.5435	Tumor	SARC
TCGA-NA-A4QY-01	1	3.74795	11.5126	Tumor	UCS
TCGA-DD-AADF-01	0	3.78082	8.85324	Tumor	LIHC
TCGA-ZG-A9LN-01	0	3.78082	11.09	Tumor	PRAD
TCGA-EB-A44N-01	1	3.78082	10.0841	Tumor	SKCM
TCGA-BQ-7062-01	0	3.8137	11.3556	Tumor	KIRP
TCGA-86-A4D0-01	0	3.8137	10.2319	Tumor	LUAD
TCGA-43-6773-01	0	3.8137	11.15	Tumor	LUSC
TCGA-43-6773-11	0	3.8137	10.5936	Normal	LUSC
TCGA-24-1845-01	0	3.8137	10.6605	Tumor	OV
TCGA-UU-A93S-01	1	3.8137	12.0999	Tumor	BRCA
TCGA-G3-A3CH-11	1	3.8137	8.04194	Normal	LIHC
TCGA-G3-A3CH-01	1	3.8137	8.88388	Tumor	LIHC
TCGA-N1-A6IA-01	1	3.8137	11.1637	Tumor	SARC
TCGA-UY-A9PF-01	0	3.84658	9.41276	Tumor	BLCA
TCGA-LN-A7HZ-01	1	3.84658	10.0536	Tumor	ESCA
TCGA-06-0171-02	1	3.84658	10.5091	Tumor	GBM
TCGA-G3-AAV5-01	1	3.84658	8.7111	Tumor	LIHC
TCGA-EJ-A8FP-01	1	3.84658	8.74563	Tumor	PRAD
TCGA-XF-AAN8-01	0	3.87945	12.0101	Tumor	BLCA
TCGA-E2-A1IL-01	0	3.87945	9.89628	Tumor	BRCA
TCGA-IG-A4QS-01	0	3.87945	10.8392	Tumor	ESCA
TCGA-BP-4989-01	0	3.87945	11.8301	Tumor	KIRC
TCGA-SG-A6Z7-01	0	3.87945	10.962	Tumor	SARC
TCGA-CU-A0YO-01	1	3.87945	10.4161	Tumor	BLCA
TCGA-32-5222-01	1	3.87945	11.9438	Tumor	GBM
TCGA-55-6975-11	1	3.87945	9.98328	Normal	LUAD
TCGA-55-6975-01	1	3.87945	12.2082	Tumor	LUAD
TCGA-ER-A19T-01	1	3.87945	10.8234	Tumor	SKCM
TCGA-ER-A19T-06	1	3.87945	11.1141	Tumor	SKCM
TCGA-ZX-AA5X-01	0	3.91233	11.1874	Tumor	CESC
TCGA-EU-5905-01	0	3.91233	11.6938	Tumor	KIRC
TCGA-55-7727-01	0	3.91233	11.0219	Tumor	LUAD
TCGA-16-0846-01	1	3.91233	10.8624	Tumor	GBM
TCGA-FG-6689-01	1	3.91233	9.3633	Tumor	LGG
TCGA-DD-AACF-01	1	3.91233	9.41227	Tumor	LIHC
TCGA-50-6591-01	1	3.91233	10.6489	Tumor	LUAD
TCGA-X9-A973-01	1	3.91233	11.8259	Tumor	SARC
TCGA-JV-A75J-01	1	3.91233	10.9243	Tumor	SARC
TCGA-IS-A3K7-01	1	3.91233	13.7945	Tumor	SARC
TCGA-ER-A199-06	1	3.91233	10.5305	Tumor	SKCM
TCGA-D1-A16V-01	0	3.94521	12.597	Tumor	UCEC
TCGA-D1-A1O8-01	0	3.94521	11.2384	Tumor	UCEC
TCGA-HT-8564-01	1	3.94521	9.28692	Tumor	LGG
TCGA-DD-A1EH-01	1	3.94521	9.71732	Tumor	LIHC
TCGA-DD-A1EH-11	1	3.94521	7.56838	Normal	LIHC
TCGA-HZ-8005-01	1	3.94521	11.2761	Tumor	PAAD
TCGA-CG-5717-01	1	3.94521	9.92527	Tumor	STAD
TCGA-05-4250-01	0	3.97808	12.832	Tumor	LUAD
TCGA-66-2781-01	0	3.97808	11.4099	Tumor	LUSC
TCGA-UT-A88E-01	1	3.97808	10.6748	Tumor	MESO
TCGA-2G-AAGE-01	1	3.97808	10.3469	Tumor	TGCT
TCGA-HT-7485-01	0	4.01096	8.02786	Tumor	LGG
TCGA-92-8063-01	0	4.01096	10.94	Tumor	LUSC
TCGA-37-3783-01	0	4.01096	12.2978	Tumor	LUSC
TCGA-66-2795-01	0	4.01096	10.7146	Tumor	LUSC
TCGA-94-8035-01	0	4.01096	11.2919	Tumor	LUSC
TCGA-61-2003-01	0	4.01096	11.7291	Tumor	OV
TCGA-CG-4440-01	0	4.01096	11.2409	Tumor	STAD
TCGA-CG-5730-11	0	4.01096	11.1593	Normal	STAD
TCGA-BJ-A0ZB-01	0	4.01096	10.1425	Tumor	THCA
TCGA-AA-A00N-01	1	4.01096	11.7477	Tumor	COAD
TCGA-AA-3552-01	1	4.01096	11.3782	Tumor	COAD
TCGA-41-2572-01	1	4.01096	11.2395	Tumor	GBM
TCGA-G7-6789-01	1	4.01096	11.7549	Tumor	KIRP
TCGA-F5-6571-01	1	4.01096	10.2937	Tumor	READ
TCGA-W3-AA1O-06	1	4.01096	10.3801	Tumor	SKCM
TCGA-CG-5724-01	1	4.01096	12.343	Tumor	STAD
TCGA-2G-AAKG-05	1	4.01096	13.3702	Tumor	TGCT
TCGA-2G-AAKG-01	1	4.01096	10.6899	Tumor	TGCT
TCGA-66-2789-01	0	4.04384	11.0105	Tumor	LUSC
TCGA-IB-7886-01	0	4.04384	11.1727	Tumor	PAAD
TCGA-P8-A5KD-11	0	4.04384	8.62357	Normal	PCPG
TCGA-P8-A5KD-01	0	4.04384	9.21726	Tumor	PCPG
TCGA-D5-6537-01	1	4.04384	11.9066	Tumor	COAD
TCGA-CN-5370-01	1	4.04384	11.4249	Tumor	HNSC
TCGA-IK-7675-01	1	4.04384	8.91117	Tumor	LGG
TCGA-34-8455-01	1	4.04384	11.1301	Tumor	LUSC
TCGA-FB-AAQ1-01	1	4.04384	11.6209	Tumor	PAAD
TCGA-HV-A7OL-01	1	4.04384	13.0191	Tumor	PAAD
TCGA-AG-A00Y-01	1	4.04384	11.498	Tumor	READ
TCGA-RD-A7BT-01	1	4.04384	11.3252	Tumor	STAD
TCGA-19-2625-01	0	4.07671	10.7091	Tumor	GBM
TCGA-86-8055-01	0	4.07671	11.3794	Tumor	LUAD
TCGA-BR-4253-01	0	4.07671	11.6875	Tumor	STAD
TCGA-XU-A92V-01	0	4.07671	10.0516	Tumor	THYM
TCGA-27-1830-01	1	4.07671	10.775	Tumor	GBM
TCGA-ED-A66X-01	1	4.07671	10.0036	Tumor	LIHC
TCGA-V1-A9O5-01	1	4.07671	10.9654	Tumor	PRAD
TCGA-V1-A9O5-06	1	4.07671	10.803	Tumor	PRAD
TCGA-QR-A706-01	0	4.10959	9.54093	Tumor	PCPG
TCGA-FK-A3SB-01	0	4.10959	10.5054	Tumor	THCA
TCGA-GV-A3QH-01	1	4.10959	11.1201	Tumor	BLCA
TCGA-DD-AACG-01	1	4.10959	11.3831	Tumor	LIHC
TCGA-3U-A98D-01	1	4.10959	10.883	Tumor	MESO
TCGA-SH-A7BH-01	1	4.10959	12.7516	Tumor	MESO
TCGA-CV-6962-01	0	4.14247	10.5965	Tumor	HNSC
TCGA-CV-6962-11	0	4.14247	9.77944	Normal	HNSC
TCGA-EB-A3Y6-01	0	4.14247	10.2533	Tumor	SKCM
TCGA-FD-A6TH-01	1	4.14247	11.0441	Tumor	BLCA
TCGA-DD-A4NQ-01	1	4.14247	9.85788	Tumor	LIHC
TCGA-UD-AAC6-01	1	4.14247	11.5725	Tumor	MESO
TCGA-2J-AABV-01	1	4.14247	10.4305	Tumor	PAAD
TCGA-WE-A8ZR-06	1	4.14247	10.5298	Tumor	SKCM
TCGA-EU-5907-01	0	4.17534	11.2252	Tumor	KIRC
TCGA-EF-5831-01	0	4.17534	11.477	Tumor	READ
TCGA-EL-A3CY-01	0	4.17534	11.0918	Tumor	THCA
TCGA-CV-A6JO-01	1	4.17534	12.0973	Tumor	HNSC
TCGA-B0-4818-01	1	4.17534	10.4843	Tumor	KIRC
TCGA-BQ-5877-01	1	4.17534	11.051	Tumor	KIRP
TCGA-BQ-5877-11	1	4.17534	8.02249	Normal	KIRP
TCGA-DD-AAD1-01	1	4.17534	10.2385	Tumor	LIHC
TCGA-55-8092-01	1	4.17534	11.0845	Tumor	LUAD
TCGA-BJ-A2NA-11	1	4.17534	9.90389	Normal	THCA
TCGA-BJ-A2NA-01	1	4.17534	10.8076	Tumor	THCA
TCGA-XF-A9ST-01	0	4.20822	10.0389	Tumor	BLCA
TCGA-NC-A5HK-01	0	4.20822	11.107	Tumor	LUSC
TCGA-HV-A5A3-11	0	4.20822	11.4439	Normal	PAAD
TCGA-HV-A5A3-01	0	4.20822	11.0388	Tumor	PAAD
TCGA-EJ-A7NM-01	0	4.20822	11.3824	Tumor	PRAD
TCGA-14-0736-02	1	4.20822	11.7783	Tumor	GBM
TCGA-85-8352-01	1	4.20822	12.1292	Tumor	LUSC
TCGA-DX-A3U8-01	1	4.20822	11.982	Tumor	SARC
TCGA-E7-A6MD-01	0	4.2411	11.4392	Tumor	BLCA
TCGA-EK-A2RC-01	0	4.2411	11.5104	Tumor	CESC
TCGA-CC-5258-01	0	4.2411	8.72953	Tumor	LIHC
TCGA-CC-5263-01	0	4.2411	9.95105	Tumor	LIHC
TCGA-69-8255-01	0	4.2411	10.7775	Tumor	LUAD
TCGA-13-1496-01	0	4.2411	12.6382	Tumor	OV
TCGA-4C-A93U-01	0	4.2411	10.9759	Tumor	THCA
TCGA-CQ-6227-01	1	4.2411	11.3636	Tumor	HNSC
TCGA-S9-A89V-01	1	4.2411	7.59127	Tumor	LGG
TCGA-L1-A7W4-01	1	4.2411	11.6912	Tumor	PAAD
TCGA-K1-A6RT-01	1	4.2411	10.7214	Tumor	SARC
TCGA-EB-A6QZ-01	1	4.2411	10.6216	Tumor	SKCM
TCGA-D3-A3CF-06	1	4.2411	10.4425	Tumor	SKCM
TCGA-VQ-A91A-01	1	4.2411	10.5803	Tumor	STAD
TCGA-23-1120-01	0	4.27397	11.5864	Tumor	OV
TCGA-ZG-A9KY-01	0	4.27397	10.428	Tumor	PRAD
TCGA-D1-A3DG-01	0	4.27397	12.0886	Tumor	UCEC
TCGA-HD-A634-01	1	4.27397	9.64334	Tumor	HNSC
TCGA-BQ-5879-01	1	4.27397	11.2205	Tumor	KIRP
TCGA-BQ-5879-11	1	4.27397	7.43201	Normal	KIRP
TCGA-DD-AAD5-01	1	4.27397	11.5623	Tumor	LIHC
TCGA-73-4670-01	0	4.30685	11.9891	Tumor	LUAD
TCGA-22-1002-01	0	4.30685	10.5031	Tumor	LUSC
TCGA-EJ-AB20-01	0	4.30685	10.159	Tumor	PRAD
TCGA-BR-8368-01	0	4.30685	10.9787	Tumor	STAD
TCGA-32-2615-01	1	4.30685	10.7748	Tumor	GBM
TCGA-IB-AAUN-01	1	4.30685	12.0877	Tumor	PAAD
TCGA-XK-AAJR-01	1	4.30685	8.48358	Tumor	PRAD
TCGA-B5-A11L-01	1	4.30685	12.205	Tumor	UCEC
TCGA-FA-8693-01	0	4.33973	12.946	Tumor	DLBC
TCGA-FA-A4BB-01	0	4.33973	11.9352	Tumor	DLBC
TCGA-TT-A6YJ-01	0	4.33973	8.49181	Tumor	PCPG
TCGA-ZG-A9NI-01	0	4.33973	11.7423	Tumor	PRAD
TCGA-78-7158-01	1	4.33973	10.1162	Tumor	LUAD
TCGA-NC-A5HF-01	1	4.33973	11.6681	Tumor	LUSC
TCGA-56-7223-01	1	4.33973	10.0866	Tumor	LUSC
TCGA-IB-7646-01	1	4.33973	11.5558	Tumor	PAAD
TCGA-J9-A8CL-01	1	4.33973	10.894	Tumor	PRAD
TCGA-DX-AB2E-01	1	4.33973	11.5912	Tumor	SARC
TCGA-38-A44F-01	0	4.3726	11.6877	Tumor	LUAD
TCGA-YS-A95C-01	0	4.3726	11.2883	Tumor	MESO
TCGA-24-1846-01	0	4.3726	11.1028	Tumor	OV
TCGA-Z4-A8JB-01	0	4.3726	10.7008	Tumor	SARC
TCGA-CF-A1HS-01	1	4.3726	12.2906	Tumor	BLCA
TCGA-06-2567-01	1	4.3726	9.64571	Tumor	GBM
TCGA-HT-8012-01	1	4.3726	8.43351	Tumor	LGG
TCGA-UB-A7MF-01	1	4.3726	10.6426	Tumor	LIHC
TCGA-XT-AASU-01	1	4.3726	11.8647	Tumor	MESO
TCGA-23-1028-01	1	4.3726	12.1814	Tumor	OV
TCGA-BH-A0E0-11	0	4.40548	11.1897	Normal	BRCA
TCGA-BH-A0E0-01	0	4.40548	12.0947	Tumor	BRCA
TCGA-P5-A781-01	0	4.40548	8.36422	Tumor	LGG
TCGA-69-7978-01	0	4.40548	11.7661	Tumor	LUAD
TCGA-QT-A5XP-01	0	4.40548	8.96692	Tumor	PCPG
TCGA-HC-A6HY-01	0	4.40548	9.79872	Tumor	PRAD
TCGA-GV-A3JV-01	1	4.40548	9.78572	Tumor	BLCA
TCGA-FD-A5BV-01	1	4.40548	10.4629	Tumor	BLCA
TCGA-CV-A6K2-01	1	4.40548	11.6662	Tumor	HNSC
TCGA-BP-4329-01	1	4.40548	11.1675	Tumor	KIRC
TCGA-VQ-A8PD-01	1	4.40548	10.0832	Tumor	STAD
TCGA-46-3769-01	0	4.43836	10.9822	Tumor	LUSC
TCGA-D1-A102-01	0	4.43836	11.4004	Tumor	UCEC
TCGA-QS-A8F1-01	1	4.43836	13.9876	Tumor	UCEC
TCGA-18-3407-01	0	4.47123	11.03	Tumor	LUSC
TCGA-WB-A80M-01	0	4.47123	9.0198	Tumor	PCPG
TCGA-4Z-AA86-01	1	4.47123	12.0353	Tumor	BLCA
TCGA-C8-A137-01	1	4.47123	10.5951	Tumor	BRCA
TCGA-LN-A5U5-01	1	4.47123	9.72331	Tumor	ESCA
TCGA-27-1837-01	1	4.47123	10.7824	Tumor	GBM
TCGA-77-8145-01	1	4.47123	10.3017	Tumor	LUSC
TCGA-FS-A1Z7-06	1	4.47123	10.1076	Tumor	SKCM
TCGA-CJ-6028-01	1	4.50411	10.642	Tumor	KIRC
TCGA-ZC-AAAA-01	1	4.50411	11.9413	Tumor	THYM
TCGA-EJ-A8FU-01	0	4.53699	9.5685	Tumor	PRAD
TCGA-AL-3466-01	1	4.53699	10.7703	Tumor	KIRP
TCGA-09-2048-01	1	4.53699	12.2586	Tumor	OV
TCGA-EE-A17Z-06	1	4.53699	9.91854	Tumor	SKCM
TCGA-EB-A85J-01	1	4.53699	11.6672	Tumor	SKCM
TCGA-VQ-A925-01	1	4.53699	10.1515	Tumor	STAD
TCGA-N8-A4PL-01	1	4.53699	12.0687	Tumor	UCS
TCGA-06-5859-01	0	4.56986	9.29984	Tumor	GBM
TCGA-CJ-4920-01	0	4.56986	11.5866	Tumor	KIRC
TCGA-HT-7605-01	0	4.56986	8.73666	Tumor	LGG
TCGA-62-8394-01	0	4.56986	11.4485	Tumor	LUAD
TCGA-86-8056-01	0	4.56986	10.7042	Tumor	LUAD
TCGA-CF-A47T-01	1	4.56986	11.3848	Tumor	BLCA
TCGA-B0-4691-01	1	4.56986	12.3066	Tumor	KIRC
TCGA-78-7150-01	1	4.56986	11.2018	Tumor	LUAD
TCGA-77-8007-01	1	4.56986	11.858	Tumor	LUSC
TCGA-77-8007-11	1	4.56986	11.6764	Normal	LUSC
TCGA-HB-A3YV-01	1	4.56986	11.0975	Tumor	SARC
TCGA-3B-A9HS-01	1	4.56986	11.147	Tumor	SARC
TCGA-FW-A3TV-06	1	4.56986	10.5203	Tumor	SKCM
TCGA-2G-AAGF-01	1	4.56986	11.6826	Tumor	TGCT
TCGA-QR-A70Q-01	0	4.60274	9.54221	Tumor	PCPG
TCGA-14-1823-01	1	4.60274	11.3438	Tumor	GBM
TCGA-P3-A5QF-01	1	4.60274	10.2568	Tumor	HNSC
TCGA-FS-A1ZG-06	1	4.60274	10.3006	Tumor	SKCM
TCGA-B4-5836-01	0	4.63562	10.9746	Tumor	KIRC
TCGA-67-6216-01	0	4.63562	11.4864	Tumor	LUAD
TCGA-BR-4187-01	0	4.63562	10.3294	Tumor	STAD
TCGA-IG-A8O2-01	0	4.66849	10.2609	Tumor	ESCA
TCGA-BT-A3PH-01	1	4.66849	9.08856	Tumor	BLCA
TCGA-32-1982-01	1	4.66849	11.4085	Tumor	GBM
TCGA-QK-A6IG-01	1	4.66849	12.0052	Tumor	HNSC
TCGA-K1-A6RU-01	1	4.66849	11.7491	Tumor	SARC
TCGA-L5-A4OG-01	0	4.70137	10.5569	Tumor	ESCA
TCGA-L5-A4OG-11	0	4.70137	8.47957	Normal	ESCA
TCGA-33-A4WN-01	0	4.70137	9.91457	Tumor	LUSC
TCGA-P6-A5OF-01	1	4.70137	10.6279	Tumor	ACC
TCGA-FD-A3SO-01	1	4.70137	10.8042	Tumor	BLCA
TCGA-AO-A0JA-01	1	4.70137	10.7536	Tumor	BRCA
TCGA-BQ-7056-01	1	4.70137	10.9964	Tumor	KIRP
TCGA-24-1560-01	1	4.70137	12.1271	Tumor	OV
TCGA-2L-AAQA-01	1	4.70137	11.3982	Tumor	PAAD
TCGA-2G-AAEW-01	1	4.70137	10.3128	Tumor	TGCT
TCGA-CV-7236-01	0	4.73425	11.1092	Tumor	HNSC
TCGA-CV-6938-01	0	4.73425	11.9927	Tumor	HNSC
TCGA-CV-6938-11	0	4.73425	10.0954	Normal	HNSC
TCGA-WB-A80N-01	0	4.73425	9.34411	Tumor	PCPG
TCGA-GU-A767-01	1	4.73425	12.1384	Tumor	BLCA
TCGA-FD-A3SM-01	1	4.73425	11.1915	Tumor	BLCA
TCGA-VS-A94Y-01	1	4.73425	12.4656	Tumor	CESC
TCGA-27-1831-01	1	4.73425	12.6092	Tumor	GBM
TCGA-CJ-6033-11	1	4.73425	9.72503	Normal	KIRC
TCGA-CJ-6033-01	1	4.73425	11.8412	Tumor	KIRC
TCGA-S9-A7R7-01	1	4.73425	10.1589	Tumor	LGG
TCGA-DD-A3A7-01	1	4.73425	10.7219	Tumor	LIHC
TCGA-UT-A97Y-01	1	4.73425	11.5886	Tumor	MESO
TCGA-N5-A4RM-01	1	4.73425	12.3545	Tumor	UCS
TCGA-28-2509-01	0	4.76712	11.5639	Tumor	GBM
TCGA-61-2088-01	0	4.76712	9.27836	Tumor	OV
TCGA-EJ-AB27-01	0	4.76712	9.49678	Tumor	PRAD
TCGA-AX-A2H2-01	0	4.76712	11.7534	Tumor	UCEC
TCGA-06-0141-01	1	4.76712	11.7496	Tumor	GBM
TCGA-19-2629-01	1	4.76712	10.334	Tumor	GBM
TCGA-CN-5358-01	1	4.76712	10.4985	Tumor	HNSC
TCGA-CC-A123-01	1	4.76712	11.4169	Tumor	LIHC
TCGA-24-1565-01	1	4.76712	10.9363	Tumor	OV
TCGA-59-A5PD-01	1	4.76712	11.3284	Tumor	OV
TCGA-DK-A3IK-01	0	4.8	10.1591	Tumor	BLCA
TCGA-4N-A93T-01	0	4.8	11.8752	Tumor	COAD
TCGA-BB-4225-01	0	4.8	10.0564	Tumor	HNSC
TCGA-18-3410-01	0	4.8	11.3125	Tumor	LUSC
TCGA-19-2619-01	1	4.8	9.97878	Tumor	GBM
TCGA-CV-A6K0-01	1	4.8	10.8009	Tumor	HNSC
TCGA-OE-A75W-01	1	4.8	12.8366	Tumor	PAAD
TCGA-XQ-A8TA-01	1	4.8	10.1022	Tumor	PRAD
TCGA-X6-A7W8-01	1	4.8	14.173	Tumor	SARC
TCGA-24-1427-01	0	4.83288	11.1765	Tumor	OV
TCGA-BJ-A191-01	0	4.83288	10.0808	Tumor	THCA
TCGA-D3-A8GD-06	1	4.83288	11.0694	Tumor	SKCM
TCGA-D3-A1Q8-06	1	4.83288	10.8239	Tumor	SKCM
TCGA-4K-AAAL-01	1	4.83288	10.9107	Tumor	TGCT
TCGA-19-2620-01	0	4.86575	10.084	Tumor	GBM
TCGA-YJ-A8SW-01	0	4.86575	9.12374	Tumor	PRAD
TCGA-D1-A0ZS-01	0	4.86575	11.2756	Tumor	UCEC
TCGA-06-0129-01	1	4.86575	9.42556	Tumor	GBM
TCGA-28-5208-01	1	4.86575	10.9677	Tumor	GBM
TCGA-KO-8404-01	1	4.86575	12.4681	Tumor	KICH
TCGA-VQ-A928-01	1	4.86575	10.1183	Tumor	STAD
TCGA-BR-6563-01	1	4.86575	11.0467	Tumor	STAD
TCGA-BH-A18G-01	0	4.89863	12.2474	Tumor	BRCA
TCGA-C5-A902-01	0	4.89863	11.7404	Tumor	CESC
TCGA-W4-A7U3-01	0	4.89863	10.9129	Tumor	TGCT
TCGA-RZ-AB0B-01	0	4.89863	10.1131	Tumor	UVM
TCGA-L5-A4OT-01	1	4.89863	9.72119	Tumor	ESCA
TCGA-CC-A8HV-01	1	4.89863	11.9698	Tumor	LIHC
TCGA-33-AASL-01	1	4.89863	12.81	Tumor	LUSC
TCGA-56-7579-01	1	4.89863	9.63629	Tumor	LUSC
TCGA-56-7579-11	1	4.89863	10.9511	Normal	LUSC
TCGA-DX-A6BG-01	1	4.89863	11.0991	Tumor	SARC
TCGA-D3-A2JE-06	1	4.89863	9.87439	Tumor	SKCM
TCGA-N8-A4PP-01	1	4.89863	10.6982	Tumor	UCS
TCGA-B8-A54I-01	0	4.93151	11.9503	Tumor	KIRC
TCGA-56-8083-01	0	4.93151	8.48872	Tumor	LUSC
TCGA-56-8083-11	0	4.93151	10.6251	Normal	LUSC
TCGA-HC-A76X-01	0	4.93151	9.12349	Tumor	PRAD
TCGA-FA-A86F-01	1	4.93151	11.4819	Tumor	DLBC
TCGA-06-2559-01	1	4.93151	11.0319	Tumor	GBM
TCGA-CC-A7IK-01	1	4.93151	7.76513	Tumor	LIHC
TCGA-50-5936-11	1	4.93151	10.4004	Normal	LUAD
TCGA-50-5936-01	1	4.93151	12.3689	Tumor	LUAD
TCGA-FB-AAPP-01	1	4.93151	11.4212	Tumor	PAAD
TCGA-05-5423-01	0	4.96438	11.8293	Tumor	LUAD
TCGA-34-5929-01	0	4.96438	11.1573	Tumor	LUSC
TCGA-HZ-8638-01	0	4.96438	10.4612	Tumor	PAAD
TCGA-06-2562-01	1	4.96438	11.2488	Tumor	GBM
TCGA-CV-7252-01	1	4.96438	11.5541	Tumor	HNSC
TCGA-CV-7252-11	1	4.96438	8.9591	Normal	HNSC
TCGA-DD-AACD-01	1	4.96438	10.6866	Tumor	LIHC
TCGA-3K-AAZ8-01	1	4.96438	7.53705	Tumor	LIHC
TCGA-NK-A5D1-01	1	4.96438	10.8281	Tumor	LUSC
TCGA-GN-A4U9-06	1	4.96438	10.7154	Tumor	SKCM
TCGA-FJ-A3ZE-01	1	4.99726	9.50007	Tumor	BLCA
TCGA-06-0139-01	1	4.99726	12.3281	Tumor	GBM
TCGA-YL-A8SC-01	1	4.99726	10.6184	Tumor	PRAD
TCGA-FS-A1ZR-06	1	4.99726	9.26542	Tumor	SKCM
TCGA-HT-7601-01	0	5.03014	9.35087	Tumor	LGG
TCGA-BC-A112-01	0	5.03014	11.0939	Tumor	LIHC
TCGA-94-8490-01	0	5.03014	10.8287	Tumor	LUSC
TCGA-66-2791-01	0	5.03014	11.0478	Tumor	LUSC
TCGA-OR-A5LO-01	1	5.03014	8.36865	Tumor	ACC
TCGA-JW-A852-01	1	5.03014	13.4103	Tumor	CESC
TCGA-AA-3715-01	1	5.03014	11.3733	Tumor	COAD
TCGA-AA-3488-01	1	5.03014	12.2025	Tumor	COAD
TCGA-AA-A02J-01	1	5.03014	10.6431	Tumor	COAD
TCGA-AA-3696-01	1	5.03014	11.7468	Tumor	COAD
TCGA-CJ-5680-11	1	5.03014	10.7458	Normal	KIRC
TCGA-CJ-5680-01	1	5.03014	10.8826	Tumor	KIRC
TCGA-CC-A9FW-01	1	5.03014	8.69918	Tumor	LIHC
TCGA-05-4424-01	1	5.03014	11.0744	Tumor	LUAD
TCGA-52-7811-01	1	5.03014	11.1001	Tumor	LUSC
TCGA-25-1315-01	1	5.03014	11.7684	Tumor	OV
TCGA-24-0982-01	1	5.03014	11.5288	Tumor	OV
TCGA-CG-5725-01	1	5.03014	10.4267	Tumor	STAD
TCGA-FP-8210-01	1	5.03014	10.2665	Tumor	STAD
TCGA-QM-A5NM-01	1	5.03014	13.2075	Tumor	UCS
TCGA-BT-A20R-01	0	5.06301	12.3865	Tumor	BLCA
TCGA-BT-A20V-01	0	5.06301	12.0714	Tumor	BLCA
TCGA-BT-A20R-11	0	5.06301	9.5538	Normal	BLCA
TCGA-R6-A6KZ-01	1	5.06301	10.1865	Tumor	ESCA
TCGA-43-6771-01	1	5.06301	11.6965	Tumor	LUSC
TCGA-43-6771-11	1	5.06301	10.4019	Normal	LUSC
TCGA-2J-AABU-01	1	5.06301	11.8174	Tumor	PAAD
TCGA-HR-A5NC-01	1	5.06301	10.0171	Tumor	SKCM
TCGA-IN-A6RO-01	1	5.06301	10.8054	Tumor	STAD
TCGA-YZ-A984-01	1	5.06301	9.6509	Tumor	UVM
TCGA-06-5417-01	0	5.09589	9.44193	Tumor	GBM
TCGA-B4-5832-01	0	5.09589	8.71432	Tumor	KIRC
TCGA-E2-A1LK-01	1	5.09589	10.2755	Tumor	BRCA
TCGA-DU-8158-01	1	5.09589	9.42058	Tumor	LGG
TCGA-CR-7398-01	0	5.12877	10.412	Tumor	HNSC
TCGA-RD-A7BW-01	0	5.12877	10.7996	Tumor	STAD
TCGA-AZ-4616-01	1	5.12877	12.9897	Tumor	COAD
TCGA-CN-6024-01	1	5.12877	10.0396	Tumor	HNSC
TCGA-E1-5303-01	1	5.12877	9.59448	Tumor	LGG
TCGA-04-1356-01	1	5.12877	12.3378	Tumor	OV
TCGA-28-5218-01	0	5.16164	12.0382	Tumor	GBM
TCGA-27-1835-01	1	5.16164	9.64913	Tumor	GBM
TCGA-CV-6936-01	1	5.16164	10.7542	Tumor	HNSC
TCGA-CV-6936-11	1	5.16164	9.99386	Normal	HNSC
TCGA-CU-A3QU-01	0	5.19452	11.1142	Tumor	BLCA
TCGA-A2-A0CU-01	0	5.19452	9.24255	Tumor	BRCA
TCGA-K1-A6RV-01	0	5.19452	13.103	Tumor	SARC
TCGA-06-5408-01	1	5.19452	10.615	Tumor	GBM
TCGA-CJ-4894-01	1	5.19452	10.5312	Tumor	KIRC
TCGA-4R-AA8I-01	1	5.19452	8.209	Tumor	LIHC
TCGA-49-4507-01	1	5.19452	13.9047	Tumor	LUAD
TCGA-VQ-A8DU-01	1	5.19452	10.62	Tumor	STAD
TCGA-BJ-A0Z2-01	1	5.19452	9.49926	Tumor	THCA
TCGA-AP-A1E4-01	1	5.19452	10.8312	Tumor	UCEC
TCGA-N8-A4PO-01	1	5.19452	11.2247	Tumor	UCS
TCGA-AZ-6605-01	0	5.2274	11.463	Tumor	COAD
TCGA-AZ-6605-11	0	5.2274	9.56908	Normal	COAD
TCGA-FV-A3I0-01	1	5.2274	12.6265	Tumor	LIHC
TCGA-FV-A3I0-11	1	5.2274	7.06324	Normal	LIHC
TCGA-68-A59I-01	1	5.2274	9.75428	Tumor	LUSC
TCGA-FP-A4BF-01	1	5.2274	11.9975	Tumor	STAD
TCGA-CD-8527-01	1	5.2274	11.852	Tumor	STAD
TCGA-AR-A0TR-01	0	5.26027	9.19068	Tumor	BRCA
TCGA-BH-A6R9-01	0	5.26027	11.1242	Tumor	BRCA
TCGA-28-2514-01	0	5.26027	10.2852	Tumor	GBM
TCGA-CV-7101-11	0	5.26027	9.29843	Normal	HNSC
TCGA-CV-7101-01	0	5.26027	10.2627	Tumor	HNSC
TCGA-92-8064-01	0	5.26027	10.1339	Tumor	LUSC
TCGA-R6-A6L4-01	1	5.26027	10.567	Tumor	ESCA
TCGA-06-0686-01	1	5.26027	10.9803	Tumor	GBM
TCGA-BP-4335-01	1	5.26027	11.2484	Tumor	KIRC
TCGA-2J-AABA-01	1	5.26027	10.4495	Tumor	PAAD
TCGA-DX-A3U6-01	1	5.26027	12.2738	Tumor	SARC
TCGA-V5-A7RB-01	0	5.29315	10.0008	Tumor	ESCA
TCGA-2Z-A9JR-01	0	5.29315	11.3964	Tumor	KIRP
TCGA-MP-A4T8-01	0	5.29315	11.4314	Tumor	LUAD
TCGA-D6-6517-01	1	5.29315	11.2935	Tumor	HNSC
TCGA-S9-A6UA-01	1	5.29315	10.2862	Tumor	LGG
TCGA-EP-A2KB-01	1	5.29315	8.79494	Tumor	LIHC
TCGA-DD-A4NH-01	1	5.29315	10.2027	Tumor	LIHC
TCGA-DX-AB2P-01	1	5.29315	12.032	Tumor	SARC
TCGA-AN-A0XV-01	0	5.32603	10.2065	Tumor	BRCA
TCGA-HT-7880-01	0	5.32603	9.19164	Tumor	LGG
TCGA-EM-A4FM-01	0	5.32603	11.3851	Tumor	THCA
TCGA-OR-A5J7-01	1	5.32603	10.2905	Tumor	ACC
TCGA-HD-7229-01	1	5.32603	12.0867	Tumor	HNSC
TCGA-HT-A5RC-01	1	5.32603	9.41601	Tumor	LGG
TCGA-78-7161-01	1	5.32603	11.2205	Tumor	LUAD
TCGA-E7-A3Y1-01	0	5.3589	11.0458	Tumor	BLCA
TCGA-AN-A0XL-01	0	5.3589	10.1106	Tumor	BRCA
TCGA-24-1426-01	0	5.3589	11.3059	Tumor	OV
TCGA-29-1784-01	0	5.3589	11.4425	Tumor	OV
TCGA-DK-A2I2-01	1	5.3589	12.5436	Tumor	BLCA
TCGA-ZR-A9CJ-01	1	5.3589	10.4491	Tumor	ESCA
TCGA-B0-4846-01	1	5.3589	9.95693	Tumor	KIRC
TCGA-B2-5639-01	1	5.3589	11.2703	Tumor	KIRC
TCGA-RD-A8N6-01	1	5.3589	10.5476	Tumor	STAD
TCGA-14-0817-01	0	5.39178	11.9132	Tumor	GBM
TCGA-97-8174-01	0	5.39178	10.6789	Tumor	LUAD
TCGA-BR-8483-01	0	5.39178	11.3804	Tumor	STAD
TCGA-28-5215-01	1	5.39178	10.0464	Tumor	GBM
TCGA-71-6725-01	1	5.39178	10.8712	Tumor	LUAD
TCGA-69-7765-01	0	5.42466	10.9136	Tumor	LUAD
TCGA-59-2363-01	0	5.42466	11.5305	Tumor	OV
TCGA-CZ-4865-11	0	5.45753	8.78087	Normal	KIRC
TCGA-CZ-4865-01	0	5.45753	11.2723	Tumor	KIRC
TCGA-B4-5838-01	0	5.45753	10.3024	Tumor	KIRC
TCGA-RY-A83Y-01	0	5.45753	8.8323	Tumor	LGG
TCGA-OR-A5JS-01	1	5.45753	8.5008	Tumor	ACC
TCGA-CU-A3KJ-01	1	5.45753	12.0192	Tumor	BLCA
TCGA-C5-A1BN-01	1	5.45753	11.6713	Tumor	CESC
TCGA-DD-A4NN-01	1	5.45753	10.1437	Tumor	LIHC
TCGA-52-7809-01	1	5.45753	10.0737	Tumor	LUSC
TCGA-US-A77E-01	1	5.45753	11.1712	Tumor	PAAD
TCGA-ZC-AAAH-01	1	5.45753	12.8423	Tumor	THYM
TCGA-L5-A8NN-01	0	5.49041	9.52648	Tumor	ESCA
TCGA-26-5134-01	0	5.49041	10.1283	Tumor	GBM
TCGA-MP-A4T7-01	0	5.49041	11.7934	Tumor	LUAD
TCGA-DK-A3WX-01	1	5.49041	11.2535	Tumor	BLCA
TCGA-06-5414-01	1	5.49041	10.9055	Tumor	GBM
TCGA-DD-A1EK-01	1	5.49041	8.18847	Tumor	LIHC
TCGA-ND-A4WF-01	1	5.49041	10.8837	Tumor	UCS
TCGA-24-1850-01	0	5.52329	11.9254	Tumor	OV
TCGA-61-1998-01	0	5.52329	11.5535	Tumor	OV
TCGA-XF-A9SY-01	1	5.52329	11.768	Tumor	BLCA
TCGA-ZF-AA5N-01	1	5.52329	11.3188	Tumor	BLCA
TCGA-B0-4814-01	1	5.52329	11.1596	Tumor	KIRC
TCGA-FX-A48G-01	1	5.52329	13.7633	Tumor	SARC
TCGA-HU-A4GN-11	1	5.52329	8.90838	Normal	STAD
TCGA-YT-A95D-01	1	5.52329	10.1675	Tumor	THYM
TCGA-HT-8109-01	0	5.55616	8.37772	Tumor	LGG
TCGA-BP-4770-01	1	5.55616	11.9355	Tumor	KIRC
TCGA-CJ-4871-01	1	5.55616	11.4028	Tumor	KIRC
TCGA-CC-A7IE-01	1	5.55616	10.9582	Tumor	LIHC
TCGA-33-4586-01	1	5.55616	11.0923	Tumor	LUSC
TCGA-2J-AAB6-01	1	5.55616	12.3409	Tumor	PAAD
TCGA-BH-A0RX-01	0	5.58904	11.8517	Tumor	BRCA
TCGA-AN-A0XW-01	0	5.58904	11.4128	Tumor	BRCA
TCGA-HU-A4G3-01	0	5.58904	10.1532	Tumor	STAD
TCGA-K4-A4AC-01	1	5.58904	11.3428	Tumor	BLCA
TCGA-W5-AA39-01	1	5.58904	10.0414	Tumor	CHOL
TCGA-13-1485-01	1	5.58904	10.7139	Tumor	OV
TCGA-HC-7213-01	1	5.58904	8.99166	Tumor	PRAD
TCGA-DD-A39Y-01	0	5.62192	10.7856	Tumor	LIHC
TCGA-HD-8224-01	1	5.62192	9.37687	Tumor	HNSC
TCGA-QK-A8Z8-01	1	5.62192	10.4982	Tumor	HNSC
TCGA-55-6712-01	1	5.62192	11.4874	Tumor	LUAD
TCGA-D7-6525-01	1	5.62192	11.1967	Tumor	STAD
TCGA-2G-AAGJ-01	1	5.62192	10.8955	Tumor	TGCT
TCGA-N6-A4VC-01	1	5.62192	11.9093	Tumor	UCS
TCGA-AN-A0FF-01	0	5.65479	10.1318	Tumor	BRCA
TCGA-AQ-A0Y5-01	0	5.65479	10.6884	Tumor	BRCA
TCGA-AZ-4614-01	1	5.65479	12.234	Tumor	COAD
TCGA-2H-A9GF-01	1	5.65479	10.8473	Tumor	ESCA
TCGA-DX-A23Y-01	1	5.65479	11.0254	Tumor	SARC
TCGA-78-7146-01	0	5.68767	11.3113	Tumor	LUAD
TCGA-MG-AAMC-01	0	5.68767	10.6021	Tumor	PRAD
TCGA-MF-A522-01	1	5.68767	10.6253	Tumor	LUSC
TCGA-98-A539-01	1	5.68767	10.8105	Tumor	LUSC
TCGA-FG-A87Q-01	0	5.72055	9.56167	Tumor	LGG
TCGA-67-6215-01	0	5.72055	10.691	Tumor	LUAD
TCGA-E7-A7PW-01	1	5.72055	13.124	Tumor	BLCA
TCGA-AC-A23H-11	1	5.72055	10.002	Normal	BRCA
TCGA-AC-A23H-01	1	5.72055	11.3012	Tumor	BRCA
TCGA-A7-A3RF-01	1	5.72055	8.74736	Tumor	BRCA
TCGA-CZ-5457-11	1	5.72055	9.78442	Normal	KIRC
TCGA-CZ-5457-01	1	5.72055	11.7373	Tumor	KIRC
TCGA-BJ-A3PU-01	1	5.72055	12.4047	Tumor	THCA
TCGA-BJ-A3PU-11	1	5.72055	9.265	Normal	THCA
TCGA-EL-A3T9-01	1	5.72055	10.9064	Tumor	THCA
TCGA-B4-5378-01	0	5.75342	10.0119	Tumor	KIRC
TCGA-J8-A3YH-01	0	5.75342	10.8555	Tumor	THCA
TCGA-J8-A3YH-06	0	5.75342	11.0951	Tumor	THCA
TCGA-06-0645-01	1	5.75342	11.114	Tumor	GBM
TCGA-BB-4224-01	1	5.75342	10.9799	Tumor	HNSC
TCGA-KL-8341-01	1	5.75342	7.62571	Tumor	KICH
TCGA-CC-A5UE-01	1	5.75342	10.9664	Tumor	LIHC
TCGA-61-1733-01	1	5.75342	11.9361	Tumor	OV
TCGA-XD-AAUI-01	1	5.75342	11.7388	Tumor	PAAD
TCGA-AD-6899-01	0	5.7863	11.0467	Tumor	COAD
TCGA-61-1900-01	0	5.7863	11.1163	Tumor	OV
TCGA-SW-A7EB-01	0	5.7863	10.8583	Tumor	STAD
TCGA-ET-A3BS-01	0	5.7863	11.3334	Tumor	THCA
TCGA-27-1832-01	1	5.7863	11.1437	Tumor	GBM
TCGA-06-0743-01	1	5.7863	10.5552	Tumor	GBM
TCGA-CQ-5333-01	1	5.7863	12.5906	Tumor	HNSC
TCGA-QK-A6II-01	1	5.7863	12.5889	Tumor	HNSC
TCGA-DX-A3UC-01	1	5.7863	11.1385	Tumor	SARC
TCGA-BP-4993-01	0	5.81918	10.9396	Tumor	KIRC
TCGA-ZF-AA5H-01	1	5.81918	11.9745	Tumor	BLCA
TCGA-50-5930-01	1	5.81918	11.6865	Tumor	LUAD
TCGA-50-5930-11	1	5.81918	10.7468	Normal	LUAD
TCGA-FB-A5VM-01	1	5.81918	12.7578	Tumor	PAAD
TCGA-BH-A0HK-01	0	5.85205	9.26985	Tumor	BRCA
TCGA-BH-A0HK-11	0	5.85205	10.4081	Normal	BRCA
TCGA-J9-A52C-01	0	5.85205	10.1662	Tumor	PRAD
TCGA-OR-A5KY-01	1	5.85205	10.9823	Tumor	ACC
TCGA-KQ-A41P-01	1	5.85205	10.5356	Tumor	BLCA
TCGA-C5-A1MH-01	1	5.85205	11.9643	Tumor	CESC
TCGA-06-2565-01	1	5.85205	10.6061	Tumor	GBM
TCGA-06-0156-01	1	5.85205	11.4355	Tumor	GBM
TCGA-DM-A285-01	0	5.88493	10.6712	Tumor	COAD
TCGA-P5-A5F1-01	0	5.88493	9.22587	Tumor	LGG
TCGA-86-6851-01	0	5.88493	11.1662	Tumor	LUAD
TCGA-P8-A6RY-01	0	5.88493	8.6338	Tumor	PCPG
TCGA-EY-A72D-01	0	5.88493	10.4281	Tumor	UCEC
TCGA-MT-A7BN-01	1	5.88493	13.7069	Tumor	HNSC
TCGA-HP-A5N0-01	1	5.88493	8.65329	Tumor	LIHC
TCGA-CC-A7IL-01	1	5.88493	6.24883	Tumor	LIHC
TCGA-71-8520-01	1	5.88493	11.0425	Tumor	LUAD
TCGA-FB-A4P5-01	1	5.88493	11.4923	Tumor	PAAD
TCGA-G3-A3CI-01	0	5.91781	7.96576	Tumor	LIHC
TCGA-77-A5G7-01	0	5.91781	11.7003	Tumor	LUSC
TCGA-EB-A3XE-01	0	5.91781	11.5315	Tumor	SKCM
TCGA-ZB-A961-01	0	5.91781	10.3829	Tumor	THYM
TCGA-12-1597-01	1	5.91781	11.4537	Tumor	GBM
TCGA-CQ-6225-01	1	5.91781	10.901	Tumor	HNSC
TCGA-CC-5259-01	1	5.91781	12.0479	Tumor	LIHC
TCGA-85-6798-01	1	5.91781	10.9941	Tumor	LUSC
TCGA-ZG-A9L2-01	1	5.91781	10.4263	Tumor	PRAD
TCGA-06-2564-01	0	5.95068	10.1323	Tumor	GBM
TCGA-CR-7399-01	0	5.95068	10.8265	Tumor	HNSC
TCGA-24-1425-01	0	5.95068	10.5442	Tumor	OV
TCGA-Z7-A8R5-01	1	5.95068	12.3512	Tumor	BRCA
TCGA-30-1891-01	1	5.95068	12.5085	Tumor	OV
TCGA-2G-AAG3-01	1	5.95068	10.0198	Tumor	TGCT
TCGA-AA-3681-01	0	5.98356	11.4698	Tumor	COAD
TCGA-CV-A6JD-01	0	5.98356	12.2491	Tumor	HNSC
TCGA-BP-4761-01	0	5.98356	12.417	Tumor	KIRC
TCGA-DB-A64Q-01	0	5.98356	7.49864	Tumor	LGG
TCGA-35-4123-01	0	5.98356	13.6968	Tumor	LUAD
TCGA-XF-A9T4-01	1	5.98356	11.6666	Tumor	BLCA
TCGA-32-2616-01	1	5.98356	10.6021	Tumor	GBM
TCGA-B0-4703-01	1	5.98356	11.8589	Tumor	KIRC
TCGA-CC-A5UD-01	1	5.98356	11.1653	Tumor	LIHC
TCGA-78-7148-01	1	5.98356	11.6763	Tumor	LUAD
TCGA-50-6595-01	1	5.98356	11.7882	Tumor	LUAD
TCGA-50-6595-11	1	5.98356	10.5206	Normal	LUAD
TCGA-CR-6478-01	0	6.01644	11.7094	Tumor	HNSC
TCGA-B0-4819-01	0	6.01644	11.5077	Tumor	KIRC
TCGA-Y8-A8S0-01	0	6.01644	11.5045	Tumor	KIRP
TCGA-DD-A1EI-01	0	6.01644	10.1779	Tumor	LIHC
TCGA-DD-A1EI-11	0	6.01644	7.44075	Normal	LIHC
TCGA-24-1424-01	0	6.01644	11.9654	Tumor	OV
TCGA-QR-A70X-01	0	6.01644	9.82468	Tumor	PCPG
TCGA-J4-A67T-01	0	6.01644	9.28989	Tumor	PRAD
TCGA-AG-A00C-01	0	6.01644	11.7707	Tumor	READ
TCGA-CG-5721-11	0	6.01644	10.827	Normal	STAD
TCGA-CG-5721-01	0	6.01644	11.7684	Tumor	STAD
TCGA-DJ-A1QM-01	0	6.01644	10.1768	Tumor	THCA
TCGA-A6-5664-01	1	6.01644	11.374	Tumor	COAD
TCGA-AA-A01D-01	1	6.01644	10.5801	Tumor	COAD
TCGA-55-6982-01	1	6.01644	11.1088	Tumor	LUAD
TCGA-05-4384-01	1	6.01644	10.4332	Tumor	LUAD
TCGA-55-6982-11	1	6.01644	10.5393	Normal	LUAD
TCGA-F2-6879-01	1	6.01644	11.5753	Tumor	PAAD
TCGA-GN-A4U7-06	1	6.01644	11.2372	Tumor	SKCM
TCGA-AA-3662-11	0	6.04932	11.1263	Normal	COAD
TCGA-AA-3662-01	0	6.04932	11.3813	Tumor	COAD
TCGA-HT-7684-01	0	6.04932	9.41937	Tumor	LGG
TCGA-69-7974-01	0	6.04932	12.1184	Tumor	LUAD
TCGA-AG-3600-01	0	6.04932	10.949	Tumor	READ
TCGA-CI-6619-01	0	6.04932	11.1394	Tumor	READ
TCGA-EM-A2CO-01	0	6.04932	7.78743	Tumor	THCA
TCGA-50-5051-01	1	6.04932	11.4345	Tumor	LUAD
TCGA-29-1688-01	1	6.04932	10.6243	Tumor	OV
TCGA-CV-6952-01	0	6.08219	11.2209	Tumor	HNSC
TCGA-LK-A4O0-01	0	6.08219	11.8257	Tumor	MESO
TCGA-H9-7775-01	0	6.08219	8.58718	Tumor	PRAD
TCGA-25-1318-01	1	6.08219	9.72114	Tumor	OV
TCGA-IB-AAUW-01	1	6.08219	10.3298	Tumor	PAAD
TCGA-R5-A7ZR-01	1	6.08219	11.3085	Tumor	STAD
TCGA-VQ-A94O-01	1	6.08219	10.6547	Tumor	STAD
TCGA-E9-A1R4-01	0	6.11507	10.526	Tumor	BRCA
TCGA-69-7761-01	0	6.11507	10.7866	Tumor	LUAD
TCGA-93-8067-01	0	6.11507	11.5793	Tumor	LUAD
TCGA-09-2044-01	0	6.11507	12.1907	Tumor	OV
TCGA-AY-4070-01	1	6.11507	10.9283	Tumor	COAD
TCGA-02-2485-01	1	6.11507	10.727	Tumor	GBM
TCGA-CN-A498-01	1	6.11507	10.6717	Tumor	HNSC
TCGA-DU-A5TU-01	1	6.11507	10.1756	Tumor	LGG
TCGA-3H-AB3S-01	1	6.11507	11.6012	Tumor	MESO
TCGA-MQ-A6BL-01	1	6.11507	12.222	Tumor	MESO
TCGA-30-1862-01	1	6.11507	10.4357	Tumor	OV
TCGA-GN-A8LN-01	1	6.11507	10.2605	Tumor	SKCM
TCGA-FD-A6TC-01	0	6.14795	11.0546	Tumor	BLCA
TCGA-EW-A1PC-01	0	6.14795	11.7549	Tumor	BRCA
TCGA-BB-4217-01	0	6.14795	11.3312	Tumor	HNSC
TCGA-S9-A6WO-01	1	6.14795	8.36379	Tumor	LGG
TCGA-DU-7013-01	1	6.14795	9.61148	Tumor	LGG
TCGA-ED-A7XP-01	1	6.14795	8.16953	Tumor	LIHC
TCGA-55-7914-01	1	6.14795	10.3487	Tumor	LUAD
TCGA-N7-A4Y8-01	1	6.14795	12.5726	Tumor	UCS
TCGA-F4-6570-01	0	6.18082	11.723	Tumor	COAD
TCGA-18-4083-01	0	6.18082	8.9843	Tumor	LUSC
TCGA-BR-4267-01	0	6.18082	10.7504	Tumor	STAD
TCGA-E2-A14Z-01	1	6.18082	11.4241	Tumor	BRCA
TCGA-CZ-4857-01	1	6.18082	11.6484	Tumor	KIRC
TCGA-BQ-5893-01	1	6.18082	11.8025	Tumor	KIRP
TCGA-DU-A7TD-01	1	6.18082	9.60761	Tumor	LGG
TCGA-E1-A7YE-01	1	6.18082	9.16797	Tumor	LGG
TCGA-CS-6186-01	1	6.18082	8.00862	Tumor	LGG
TCGA-VN-A88M-01	0	6.2137	9.97031	Tumor	PRAD
TCGA-FP-A9TM-01	0	6.2137	10.2287	Tumor	STAD
TCGA-HT-8105-01	0	6.24658	8.46186	Tumor	LGG
TCGA-24-1423-01	0	6.24658	10.4971	Tumor	OV
TCGA-E7-A7XN-01	1	6.24658	12.3771	Tumor	BLCA
TCGA-DD-A4NE-01	1	6.24658	8.01725	Tumor	LIHC
TCGA-13-0725-01	1	6.24658	12.0196	Tumor	OV
TCGA-09-0366-01	1	6.24658	12.52	Tumor	OV
TCGA-XG-A823-01	1	6.24658	11.3446	Tumor	PCPG
TCGA-EY-A1GW-01	1	6.24658	11.0237	Tumor	UCEC
TCGA-KH-A6WC-01	0	6.27945	9.83159	Tumor	ESCA
TCGA-C9-A47Z-01	0	6.27945	10.588	Tumor	HNSC
TCGA-RW-A68C-01	0	6.27945	9.80777	Tumor	PCPG
TCGA-EJ-7330-01	0	6.27945	8.27767	Tumor	PRAD
TCGA-EJ-7330-11	0	6.27945	9.29965	Normal	PRAD
TCGA-BR-8592-01	0	6.27945	9.79655	Tumor	STAD
TCGA-FD-A62P-01	1	6.27945	11.3678	Tumor	BLCA
TCGA-F5-6863-01	1	6.27945	12.5593	Tumor	READ
TCGA-24-1413-01	0	6.31233	10.9149	Tumor	OV
TCGA-QR-A70E-01	0	6.31233	8.63096	Tumor	PCPG
TCGA-LL-A73Z-01	1	6.31233	12.4201	Tumor	BRCA
TCGA-06-0178-01	1	6.31233	12.0443	Tumor	GBM
TCGA-3B-A9I1-01	1	6.31233	8.87073	Tumor	SARC
TCGA-D9-A3Z4-01	1	6.31233	10.615	Tumor	SKCM
TCGA-D7-6521-01	1	6.31233	10.4625	Tumor	STAD
TCGA-BP-5169-01	0	6.34521	12.7267	Tumor	KIRC
TCGA-L9-A443-01	0	6.34521	11.8582	Tumor	LUAD
TCGA-PC-A5DM-01	0	6.34521	12.1785	Tumor	SARC
TCGA-R6-A6XQ-01	1	6.34521	10.6526	Tumor	ESCA
TCGA-LN-A49O-01	1	6.34521	10.4111	Tumor	ESCA
TCGA-DU-7010-01	1	6.34521	9.26028	Tumor	LGG
TCGA-DU-8166-01	1	6.34521	8.37995	Tumor	LGG
TCGA-KC-A4BL-01	1	6.34521	9.20044	Tumor	PRAD
TCGA-B8-5549-11	0	6.37808	8.63107	Normal	KIRC
TCGA-B8-5549-01	0	6.37808	10.7795	Tumor	KIRC
TCGA-HT-A61A-01	0	6.37808	9.64984	Tumor	LGG
TCGA-HT-7478-01	0	6.37808	9.13696	Tumor	LGG
TCGA-FV-A3R2-01	0	6.37808	8.37901	Tumor	LIHC
TCGA-FV-A3R2-11	0	6.37808	8.63891	Normal	LIHC
TCGA-24-1416-01	0	6.37808	10.8934	Tumor	OV
TCGA-HZ-A4BH-01	0	6.37808	11.0915	Tumor	PAAD
TCGA-CV-7438-11	1	6.37808	10.4439	Normal	HNSC
TCGA-CV-7438-01	1	6.37808	11.9276	Tumor	HNSC
TCGA-CS-5397-01	1	6.37808	9.65764	Tumor	LGG
TCGA-EE-A3JE-06	1	6.37808	10.9263	Tumor	SKCM
TCGA-AX-A05Y-01	1	6.37808	11.0624	Tumor	UCEC
TCGA-AX-A05Y-11	1	6.37808	10.0616	Normal	UCEC
TCGA-E2-A10B-01	1	6.41096	9.84077	Tumor	BRCA
TCGA-06-5413-01	1	6.41096	11.1572	Tumor	GBM
TCGA-CQ-6219-01	1	6.41096	11.4699	Tumor	HNSC
TCGA-D6-6515-01	1	6.41096	11.4689	Tumor	HNSC
TCGA-CC-A7IG-01	1	6.41096	12.6593	Tumor	LIHC
TCGA-55-6979-11	1	6.41096	10.8336	Normal	LUAD
TCGA-55-6979-01	1	6.41096	11.7645	Tumor	LUAD
TCGA-MP-A4TF-01	1	6.41096	12.1054	Tumor	LUAD
TCGA-D9-A1JX-06	1	6.41096	10.2897	Tumor	SKCM
TCGA-AN-A0FD-01	0	6.44384	11.7228	Tumor	BRCA
TCGA-KK-A7AP-01	0	6.44384	9.3337	Tumor	PRAD
TCGA-K4-A5RH-01	1	6.44384	11.8594	Tumor	BLCA
TCGA-EJ-8472-01	1	6.44384	10.0706	Tumor	PRAD
TCGA-XH-A853-01	1	6.44384	11.1206	Tumor	THYM
TCGA-AC-A3EH-01	0	6.47671	11.2198	Tumor	BRCA
TCGA-EJ-A7NJ-01	0	6.47671	8.85609	Tumor	PRAD
TCGA-BA-A4II-01	1	6.47671	10.1483	Tumor	HNSC
TCGA-UD-AABZ-01	1	6.47671	12.2765	Tumor	MESO
TCGA-61-2102-01	1	6.47671	10.9119	Tumor	OV
TCGA-IB-A5SQ-01	1	6.47671	11.3118	Tumor	PAAD
TCGA-EJ-A7NN-01	1	6.47671	8.70225	Tumor	PRAD
TCGA-QQ-A8VH-01	1	6.47671	10.616	Tumor	SARC
TCGA-V4-A9EW-01	1	6.47671	9.58648	Tumor	UVM
TCGA-CV-A45X-01	0	6.50959	10.69	Tumor	HNSC
TCGA-HU-A4GT-01	0	6.50959	11.3807	Tumor	STAD
TCGA-IN-A7NR-01	0	6.50959	11.5447	Tumor	STAD
TCGA-ZH-A8Y2-01	1	6.50959	11.4964	Tumor	CHOL
TCGA-DD-AAED-01	1	6.50959	9.92339	Tumor	LIHC
TCGA-56-7730-01	1	6.50959	11.0354	Tumor	LUSC
TCGA-56-7730-11	1	6.50959	10.9448	Normal	LUSC
TCGA-2A-A8W3-01	1	6.50959	9.40038	Tumor	PRAD
TCGA-AP-A3K1-01	1	6.50959	13.5435	Tumor	UCEC
TCGA-HT-7476-01	0	6.54247	9.95982	Tumor	LGG
TCGA-ZF-AA4U-01	1	6.54247	11.7237	Tumor	BLCA
TCGA-R6-A6DN-01	1	6.54247	11.1375	Tumor	ESCA
TCGA-DU-7012-01	1	6.54247	9.69137	Tumor	LGG
TCGA-BC-A10R-11	1	6.54247	8.06533	Normal	LIHC
TCGA-BC-A10R-01	1	6.54247	10.4226	Tumor	LIHC
TCGA-86-8075-01	1	6.54247	10.9463	Tumor	LUAD
TCGA-24-1431-01	1	6.54247	10.4025	Tumor	OV
TCGA-AF-6136-01	1	6.54247	10.903	Tumor	READ
TCGA-N8-A56S-01	1	6.54247	10.6106	Tumor	UCS
TCGA-XF-A8HC-01	0	6.57534	9.58224	Tumor	BLCA
TCGA-E9-A1RF-01	0	6.57534	11.4756	Tumor	BRCA
TCGA-E9-A1RF-11	0	6.57534	9.83484	Normal	BRCA
TCGA-F1-6177-01	0	6.57534	10.9966	Tumor	STAD
TCGA-HU-A4GU-01	0	6.57534	9.75749	Tumor	STAD
TCGA-BT-A0S7-01	1	6.57534	9.79217	Tumor	BLCA
TCGA-DU-7298-01	1	6.57534	8.91698	Tumor	LGG
TCGA-60-2697-01	1	6.57534	11.0772	Tumor	LUSC
TCGA-SH-A7BD-01	1	6.57534	12.112	Tumor	MESO
TCGA-DX-A6YX-01	1	6.57534	10.8022	Tumor	SARC
TCGA-VQ-A927-01	1	6.57534	10.1769	Tumor	STAD
TCGA-BR-4280-01	0	6.60822	11.6124	Tumor	STAD
TCGA-DK-A3IM-01	1	6.60822	11.8403	Tumor	BLCA
TCGA-CC-A8HS-01	1	6.60822	10.0769	Tumor	LIHC
TCGA-77-6842-01	1	6.60822	10.3779	Tumor	LUSC
TCGA-EE-A3AF-06	1	6.60822	10.8817	Tumor	SKCM
TCGA-CD-8534-01	1	6.60822	10.2078	Tumor	STAD
TCGA-EK-A2IP-01	0	6.6411	12.8031	Tumor	CESC
TCGA-69-7760-01	0	6.6411	11.1842	Tumor	LUAD
TCGA-68-7756-01	0	6.6411	11.4209	Tumor	LUSC
TCGA-V1-A8X3-01	0	6.6411	10.9339	Tumor	PRAD
TCGA-D1-A175-01	0	6.6411	11.7614	Tumor	UCEC
TCGA-UC-A7PD-01	1	6.6411	11.9118	Tumor	CESC
TCGA-B0-4713-01	1	6.6411	10.9675	Tumor	KIRC
TCGA-DU-5854-01	1	6.6411	9.36529	Tumor	LGG
TCGA-HT-7468-01	0	6.67397	8.24542	Tumor	LGG
TCGA-12-0619-01	1	6.67397	10.5634	Tumor	GBM
TCGA-12-3652-01	1	6.67397	12.1441	Tumor	GBM
TCGA-DU-A76K-01	1	6.67397	9.18735	Tumor	LGG
[truncated: 8,766 more rows]

## Sheet: TMB，MSI
id	TMB	CancerType		id	MSI	CancerType
TCGA-YU-A94D-01A	0.631579	TGCT		TCGA-OR-A5J1-01A	0.275	ACC
TCGA-YU-A90W-01A	0.736842	TGCT		TCGA-OR-A5J2-01A	0.3236	ACC
TCGA-2G-AAFO-01A	0.315789	TGCT		TCGA-OR-A5J3-01A	0.3434	ACC
TCGA-XE-AAOJ-01A	0.605263	TGCT		TCGA-OR-A5J4-01A	0.2997	ACC
TCGA-S6-A8JW-01A	0.315789	TGCT		TCGA-OR-A5J5-01A	0.5224	ACC
TCGA-2G-AALO-01A	0.263158	TGCT		TCGA-OR-A5J6-01A	0.2894	ACC
TCGA-2G-AALR-01A	0.973684	TGCT		TCGA-OR-A5J7-01A	0.294	ACC
TCGA-VF-A8AD-01A	0.552632	TGCT		TCGA-OR-A5J8-01A	0.3203	ACC
TCGA-2G-AAHG-01A	0.289474	TGCT		TCGA-OR-A5J9-01A	0.3173	ACC
TCGA-2G-AAGP-01A	0.526316	TGCT		TCGA-OR-A5JA-01A	0.307	ACC
TCGA-2G-AAGS-01A	0.315789	TGCT		TCGA-OR-A5JB-01A	0.2905	ACC
TCGA-2G-AALQ-01A	0.315789	TGCT		TCGA-OR-A5JC-01A	0.2978	ACC
TCGA-XE-AAOC-01A	0.552632	TGCT		TCGA-OR-A5JD-01A	0.3003	ACC
TCGA-YU-AA4L-01A	0.473684	TGCT		TCGA-OR-A5JE-01A	0.2921	ACC
TCGA-XE-AAO4-01A	1.10526	TGCT		TCGA-OR-A5JF-01A	0.2854	ACC
TCGA-2G-AAGF-01A	0.263158	TGCT		TCGA-OR-A5JG-01A	0.3206	ACC
TCGA-ZM-AA05-01A	0.342105	TGCT		TCGA-OR-A5JH-01A	0.2863	ACC
TCGA-XY-A8S3-01B	0.315789	TGCT		TCGA-OR-A5JI-01A	0.2816	ACC
TCGA-2G-AAEW-01A	0.394737	TGCT		TCGA-OR-A5JJ-01A	0.3122	ACC
TCGA-2G-AAG6-01A	0.289474	TGCT		TCGA-OR-A5JK-01A	0.2953	ACC
TCGA-2G-AAG0-01A	0.657895	TGCT		TCGA-OR-A5JL-01A	0.3073	ACC
TCGA-X3-A8G4-01A	0.684211	TGCT		TCGA-OR-A5JM-01A	0.2903	ACC
TCGA-2G-AALX-01A	0.263158	TGCT		TCGA-OR-A5JO-01A	0.2733	ACC
TCGA-XE-A8H5-01A	0.763158	TGCT		TCGA-OR-A5JP-01A	0.2717	ACC
TCGA-2G-AAL5-01A	0.789474	TGCT		TCGA-OR-A5JQ-01A	0.2938	ACC
TCGA-XE-AAO3-01A	0.368421	TGCT		TCGA-OR-A5JR-01A	0.302	ACC
TCGA-2G-AAFI-01A	0.289474	TGCT		TCGA-OR-A5JS-01A	0.2867	ACC
TCGA-2G-AAM2-01A	0.368421	TGCT		TCGA-OR-A5JT-01A	0.3001	ACC
TCGA-2G-AAKL-01A	0.552632	TGCT		TCGA-OR-A5JU-01A	0.2846	ACC
TCGA-2G-AAFV-01A	0.552632	TGCT		TCGA-OR-A5JV-01A	0.3109	ACC
TCGA-4K-AAAL-01A	0.368421	TGCT		TCGA-OR-A5JW-01A	0.2811	ACC
TCGA-2G-AAGT-01A	0.552632	TGCT		TCGA-OR-A5JX-01A	0.2803	ACC
TCGA-2G-AAFN-01A	0.236842	TGCT		TCGA-OR-A5JY-01A	0.2929	ACC
TCGA-ZM-AA0H-01A	0.763158	TGCT		TCGA-OR-A5JZ-01A	0.3351	ACC
TCGA-2G-AAL7-01A	0.710526	TGCT		TCGA-OR-A5K0-01A	0.2871	ACC
TCGA-XE-A9SE-01A	0.368421	TGCT		TCGA-OR-A5K1-01A	0.3211	ACC
TCGA-2G-AALN-01A	0.421053	TGCT		TCGA-OR-A5K2-01A	0.2649	ACC
TCGA-2G-AAHL-01A	0.552632	TGCT		TCGA-OR-A5K3-01A	0.3292	ACC
TCGA-2G-AAKD-01A	0.473684	TGCT		TCGA-OR-A5K4-01A	0.3259	ACC
TCGA-2G-AAGY-01A	0.394737	TGCT		TCGA-OR-A5K5-01A	0.2862	ACC
TCGA-2G-AAEX-01A	0.631579	TGCT		TCGA-OR-A5K6-01A	0.2782	ACC
TCGA-2G-AAH2-01A	0.368421	TGCT		TCGA-OR-A5K8-01A	0.3147	ACC
TCGA-2G-AALW-01A	0.894737	TGCT		TCGA-OR-A5K9-01A	0.2939	ACC
TCGA-2G-AAHT-01A	0.578947	TGCT		TCGA-OR-A5KB-01A	0.2825	ACC
TCGA-ZM-AA0E-01A	0.263158	TGCT		TCGA-OR-A5KO-01A	0.3134	ACC
TCGA-2G-AAFE-01A	1.65789	TGCT		TCGA-OR-A5KP-01A	0.2917	ACC
TCGA-SN-A84Y-01A	0.236842	TGCT		TCGA-OR-A5KQ-01A	0.2774	ACC
TCGA-YU-A912-01A	0.5	TGCT		TCGA-OR-A5KS-01A	0.308	ACC
TCGA-2G-AAGM-01A	0.710526	TGCT		TCGA-OR-A5KT-01A	0.2777	ACC
TCGA-2G-AAKM-01A	0.157895	TGCT		TCGA-OR-A5KU-01A	0.2992	ACC
TCGA-2G-AAG9-01A	0.552632	TGCT		TCGA-OR-A5KV-01A	0.2864	ACC
TCGA-XY-A89B-01A	0.736842	TGCT		TCGA-OR-A5KW-01A	0.3219	ACC
TCGA-2G-AAF8-01A	0.342105	TGCT		TCGA-OR-A5KX-01A	0.2824	ACC
TCGA-2G-AAH0-01A	0.184211	TGCT		TCGA-OR-A5KY-01A	0.3164	ACC
TCGA-2G-AAFH-01A	0.710526	TGCT		TCGA-OR-A5KZ-01A	0.3314	ACC
TCGA-ZM-AA0N-01A	0.552632	TGCT		TCGA-OR-A5L1-01A	0.3036	ACC
TCGA-YU-A90Q-01A	0.157895	TGCT		TCGA-OR-A5L2-01A	0.299	ACC
TCGA-2G-AAFZ-01A	0.710526	TGCT		TCGA-OR-A5L3-01A	0.2855	ACC
TCGA-S6-A8JX-01A	0.210526	TGCT		TCGA-OR-A5L4-01A	0.3054	ACC
TCGA-2G-AALZ-01A	0.131579	TGCT		TCGA-OR-A5L5-01A	0.3006	ACC
TCGA-4K-AA1G-01A	0.552632	TGCT		TCGA-OR-A5L6-01A	0.332	ACC
[truncated: 10,354 more rows]
