# Supplementary material for: TMSB10 drives prostate cancer aggressiveness via immune microenvironment regulation
Source: Mol Med. 2025 Apr 30;31:160. doi: 10.1186/s10020-025-01211-8 (PMC12042486; doi:10.1186/s10020-025-01211-8)
Supplement: Supplementary file 5 — Additional file 5. [file 10020_2025_1211_MOESM5_ESM.xlsx]

## Sheet: combined TMSB10 expr
	TMSB10	Cohort
TCGA.G9.6356.11A.01R.1789.07	7.7265	TCGA
TCGA.EJ.7785.11A.01R.2118.07	9.84958	TCGA
TCGA.G9.6384.11A.01R.1858.07	7.35283	TCGA
TCGA.EJ.7328.11A.01R.2118.07	8.28071	TCGA
TCGA.EJ.7793.11A.01R.2263.07	7.93417	TCGA
TCGA.EJ.7781.11A.01R.2118.07	7.67109	TCGA
TCGA.HC.7752.11A.01R.2118.07	12.3085	TCGA
TCGA.G9.6351.11A.01R.1965.07	7.97999	TCGA
TCGA.HC.7819.11A.01R.2118.07	6.53624	TCGA
TCGA.HC.7747.11A.01R.2118.07	2.2162	TCGA
TCGA.EJ.7123.11A.01R.1965.07	6.07146	TCGA
TCGA.G9.6362.11A.01R.1789.07	8.93146	TCGA
TCGA.EJ.7784.11A.01R.2118.07	7.36756	TCGA
TCGA.J4.A83J.11A.11R.A36G.07	9.02196	TCGA
TCGA.G9.6365.11A.01R.1789.07	8.88981	TCGA
TCGA.HC.7211.11A.01R.2118.07	2.71749	TCGA
TCGA.CH.5761.11A.01R.1580.07	7.84062	TCGA
TCGA.EJ.7115.11A.01R.2118.07	9.66147	TCGA
TCGA.G9.6333.11A.01R.1965.07	8.27166	TCGA
TCGA.HC.8262.11A.01R.2263.07	8.16992	TCGA
TCGA.HC.8260.11A.01R.2263.07	7.2752	TCGA
TCGA.HC.7740.11A.01R.2118.07	5.19245	TCGA
TCGA.EJ.7331.11A.01R.2118.07	7.61537	TCGA
TCGA.EJ.7794.11A.01R.2118.07	8.09126	TCGA
TCGA.EJ.7314.11A.01R.2118.07	8.81091	TCGA
TCGA.EJ.7786.11A.01R.2118.07	7.30061	TCGA
TCGA.EJ.7792.11A.01R.2118.07	8.5791	TCGA
TCGA.EJ.7315.11A.01R.2118.07	9.62532	TCGA
TCGA.CH.5767.11B.01R.1789.07	7.20809	TCGA
TCGA.EJ.7797.11A.01R.2263.07	11.1485	TCGA
TCGA.CH.5768.11A.01R.1580.07	8.41804	TCGA
TCGA.EJ.7789.11A.01R.2118.07	8.79853	TCGA
TCGA.HC.8259.11A.01R.2263.07	8.78991	TCGA
TCGA.HC.7737.11A.02R.2118.07	6.18511	TCGA
TCGA.EJ.7327.11A.01R.2118.07	7.65972	TCGA
TCGA.G9.6499.11A.02R.1965.07	10.3557	TCGA
TCGA.EJ.7782.11A.01R.2118.07	10.6507	TCGA
TCGA.CH.5769.11A.01R.1580.07	15.2758	TCGA
TCGA.HC.7742.11A.01R.2118.07	8.26601	TCGA
TCGA.EJ.7330.11A.01R.2118.07	9.80499	TCGA
TCGA.G9.6348.11A.01R.1789.07	9.91519	TCGA
TCGA.G9.6496.11A.01R.1789.07	11.1114	TCGA
TCGA.G9.6363.11A.01R.1789.07	13.3491	TCGA
TCGA.HC.7745.11A.01R.2118.07	3.88791	TCGA
TCGA.EJ.7321.11A.01R.2263.07	8.09335	TCGA
TCGA.HC.7738.11A.01R.2118.07	4.77096	TCGA
TCGA.EJ.7125.11A.01R.1965.07	12.6188	TCGA
TCGA.HC.8258.11A.01R.2263.07	4.80436	TCGA
TCGA.EJ.7317.11A.01R.2118.07	7.11706	TCGA
TCGA.G9.6342.11A.02R.1965.07	9.97004	TCGA
TCGA.EJ.7783.11A.01R.2118.07	10.8953	TCGA
TCGA.ZG.A9LU.01A.11R.A41O.07	15.5195	TCGA
TCGA.EJ.5531.01A.01R.1580.07	8.39657	TCGA
TCGA.EJ.7785.01A.11R.2118.07	5.28428	TCGA
TCGA.G9.6363.01A.21R.1789.07	14.9593	TCGA
TCGA.H9.A6BX.01A.31R.A311.07	9.90295	TCGA
TCGA.V1.A8WN.01A.11R.A37L.07	6.86153	TCGA
TCGA.KK.A8IL.01A.11R.A36G.07	14.346	TCGA
TCGA.EJ.A65F.01A.21R.A311.07	5.0962	TCGA
TCGA.G9.6338.01A.12R.1965.07	11.2726	TCGA
TCGA.V1.A8MK.01A.11R.A36G.07	9.29912	TCGA
TCGA.EJ.7331.01A.11R.2118.07	6.23792	TCGA
TCGA.G9.6377.01A.11R.1965.07	7.47199	TCGA
TCGA.EJ.5525.01A.01R.1580.07	17.6725	TCGA
TCGA.CH.5751.01A.11R.1580.07	11.8959	TCGA
TCGA.CH.5753.01A.11R.1580.07	7.32667	TCGA
TCGA.EJ.A8FS.01A.11R.A352.07	14.2857	TCGA
TCGA.HC.7080.01A.11R.1965.07	8.84106	TCGA
TCGA.J9.A52E.01A.11R.A26U.07	14.7174	TCGA
TCGA.HC.A9TE.01A.11R.A41O.07	13.6685	TCGA
TCGA.X4.A8KS.01A.12R.A36G.07	12.2631	TCGA
TCGA.CH.5788.01A.11R.1580.07	7.01181	TCGA
TCGA.G9.7510.01A.11R.2263.07	10.8704	TCGA
TCGA.TP.A8TT.01A.12R.A41O.07	10.0378	TCGA
TCGA.HC.8256.01A.11R.2263.07	5.70728	TCGA
TCGA.VP.A876.01A.11R.A352.07	8.64222	TCGA
TCGA.YL.A8S8.01A.11R.A37L.07	11.1201	TCGA
TCGA.VP.A87H.01A.11R.A352.07	10.8442	TCGA
TCGA.2A.A8VL.01A.21R.A37L.07	8.97525	TCGA
TCGA.KK.A8I6.01A.11R.A36G.07	11.121	TCGA
TCGA.M7.A722.01A.12R.A36G.07	15.7491	TCGA
TCGA.2A.A8VV.01A.11R.A37L.07	7.74206	TCGA
TCGA.G9.6371.01A.11R.1789.07	11.9228	TCGA
TCGA.J4.A67K.01A.21R.A30B.07	13.8148	TCGA
TCGA.EJ.7125.01A.11R.1965.07	4.95916	TCGA
TCGA.V1.A9OY.01A.11R.A41O.07	11.9508	TCGA
TCGA.ZG.A9LN.01A.11R.A41O.07	16.3605	TCGA
TCGA.KK.A6E6.01A.11R.A311.07	13.2161	TCGA
TCGA.CH.5748.01A.11R.1580.07	7.33395	TCGA
TCGA.CH.5743.01A.21R.1580.07	8.55412	TCGA
TCGA.KK.A8IC.01A.11R.A36G.07	7.89924	TCGA
TCGA.EJ.A8FU.01A.11R.A36G.07	10.7894	TCGA
TCGA.V1.A9ZR.01A.11R.A41O.07	10.2712	TCGA
TCGA.EJ.A65B.01A.12R.A30B.07	13.459	TCGA
TCGA.CH.5764.01A.21R.1580.07	4.89777	TCGA
TCGA.VN.A88M.01A.11R.A352.07	12.2607	TCGA
TCGA.EJ.5503.01A.01R.1580.07	6.83325	TCGA
TCGA.J4.A67L.01A.11R.A30B.07	16.5871	TCGA
TCGA.EJ.5530.01A.01R.1580.07	6.68013	TCGA
TCGA.QU.A6IO.01A.11R.A31N.07	16.7422	TCGA
TCGA.VP.A879.01A.11R.A352.07	7.55098	TCGA
TCGA.V1.A9O5.01A.11R.A41O.07	15.9041	TCGA
TCGA.VP.A878.01A.31R.A352.07	10.5373	TCGA
TCGA.4L.AA1F.01A.11R.A41O.07	16.0369	TCGA
TCGA.KC.A7F6.01A.11R.A33R.07	10.0616	TCGA
TCGA.KK.A8IK.01A.11R.A36G.07	8.45712	TCGA
TCGA.EJ.A65E.01A.11R.A29R.07	10.5114	TCGA
TCGA.EJ.7792.01A.11R.2118.07	8.95857	TCGA
TCGA.KK.A8I8.01A.11R.A36G.07	8.40159	TCGA
TCGA.V1.A8WL.01A.11R.A37L.07	11.7777	TCGA
TCGA.YL.A8HJ.01A.11R.A36G.07	8.93726	TCGA
TCGA.KK.A59Z.01A.12R.A26U.07	12.7161	TCGA
TCGA.HC.7749.01A.11R.2118.07	10.3196	TCGA
TCGA.HC.A6AP.01A.11R.A30B.07	14.7931	TCGA
TCGA.QU.A6IM.01A.11R.A31N.07	16.8483	TCGA
TCGA.EJ.7314.01A.31R.2118.07	12.3906	TCGA
TCGA.J4.AATV.01A.11R.A41O.07	9.85536	TCGA
TCGA.H9.7775.01A.11R.2118.07	7.19623	TCGA
TCGA.EJ.A65J.01A.11R.A311.07	11.134	TCGA
TCGA.KK.A7AP.01A.12R.A33R.07	9.92969	TCGA
TCGA.YL.A8HL.01A.11R.A36G.07	5.34534	TCGA
TCGA.EJ.5518.01A.01R.1580.07	6.54129	TCGA
TCGA.HC.A632.01A.11R.A29R.07	7.87627	TCGA
TCGA.ZG.A9LZ.01A.11R.A41O.07	10.9431	TCGA
TCGA.EJ.5499.01A.01R.1580.07	9.02521	TCGA
TCGA.ZG.A9L1.01A.11R.A41O.07	14.0494	TCGA
TCGA.CH.5769.01A.11R.1580.07	15.8064	TCGA
TCGA.G9.6378.01A.11R.1789.07	15.8157	TCGA
TCGA.FC.7708.01A.11R.2118.07	7.61184	TCGA
TCGA.KK.A6E3.01A.21R.A30B.07	18.5359	TCGA
TCGA.M7.A720.01A.12R.A32O.07	7.88427	TCGA
TCGA.KK.A8I5.01A.11R.A36G.07	6.08287	TCGA
TCGA.HI.7171.01A.12R.2118.07	13.6617	TCGA
TCGA.G9.6342.01A.11R.1965.07	7.89521	TCGA
TCGA.V1.A8WV.01A.11R.A37L.07	15.4884	TCGA
TCGA.YL.A9WY.01A.11R.A41O.07	14.4885	TCGA
TCGA.EJ.5507.01A.01R.1580.07	12.0355	TCGA
TCGA.M7.A725.01A.12R.A32O.07	14.2342	TCGA
TCGA.HC.7230.01A.11R.2118.07	11.385	TCGA
TCGA.J4.A67R.01A.21R.A30B.07	15.554	TCGA
TCGA.J9.A8CP.01A.11R.A352.07	13.7996	TCGA
TCGA.KK.A8IB.01A.11R.A36G.07	13.3166	TCGA
TCGA.CH.5767.01A.11R.1789.07	6.83685	TCGA
TCGA.EJ.5512.01A.01R.1580.07	8.2277	TCGA
TCGA.KK.A6E8.01A.11R.A31N.07	8.12752	TCGA
TCGA.M7.A71Z.01A.12R.A32O.07	11.9788	TCGA
TCGA.ZG.A9L9.01A.11R.A41O.07	18.1785	TCGA
TCGA.G9.A9S0.01A.11R.A41O.07	12.2059	TCGA
TCGA.ZG.A9KY.01A.11R.A41O.07	13.9367	TCGA
TCGA.V1.A9ZG.01A.11R.A41O.07	9.48549	TCGA
TCGA.2A.A8VT.01A.11R.A37L.07	5.92856	TCGA
TCGA.G9.6496.01A.11R.1789.07	11.7884	TCGA
TCGA.ZG.A8QX.01A.11R.A37L.07	10.6031	TCGA
TCGA.EJ.5504.01A.01R.1580.07	6.08969	TCGA
TCGA.EJ.7123.01A.11R.1965.07	7.11509	TCGA
TCGA.HC.8258.01A.11R.2263.07	8.89928	TCGA
TCGA.HC.7744.01A.11R.2118.07	11.6507	TCGA
TCGA.M7.A71Y.01A.22R.A32O.07	9.25421	TCGA
TCGA.EJ.A6RA.01A.11R.A33R.07	10.9022	TCGA
TCGA.EJ.5496.01A.01R.1580.07	5.31805	TCGA
TCGA.CH.5752.01A.11R.1580.07	8.15621	TCGA
TCGA.CH.5741.01A.11R.1580.07	4.42377	TCGA
TCGA.EJ.5498.01A.01R.1580.07	7.58084	TCGA
TCGA.ZG.A9LY.01A.11R.A41O.07	10.5264	TCGA
TCGA.YL.A9WK.01A.11R.A37L.07	13.9624	TCGA
TCGA.KK.A8ID.01A.11R.A36G.07	8.82666	TCGA
TCGA.G9.6369.01A.21R.1965.07	13.7137	TCGA
TCGA.HC.7820.01A.11R.2118.07	8.42197	TCGA
TCGA.G9.6498.01A.12R.A311.07	17.0934	TCGA
TCGA.HC.7075.01A.11R.1965.07	9.17421	TCGA
TCGA.V1.A8WW.01A.11R.A37L.07	14.6719	TCGA
TCGA.ZG.A9L6.01A.11R.A41O.07	11.8654	TCGA
TCGA.HC.8213.01A.11R.A29R.07	5.9021	TCGA
TCGA.HC.7231.01A.11R.2118.07	11.1233	TCGA
TCGA.YL.A9WH.01A.11R.A37L.07	18.175	TCGA
TCGA.XK.AAJR.01A.11R.A41O.07	6.81688	TCGA
TCGA.EJ.5524.01A.01R.1580.07	9.7315	TCGA
TCGA.EJ.5527.01A.01R.1580.07	9.51983	TCGA
TCGA.ZG.A9LM.01A.11R.A41O.07	15.261	TCGA
TCGA.HC.7747.01A.11R.2118.07	9.85037	TCGA
TCGA.V1.A9Z9.01A.21R.A41O.07	10.6846	TCGA
TCGA.HC.7211.01A.11R.2118.07	5.40054	TCGA
TCGA.V1.A9O7.01A.21R.A41O.07	10.0459	TCGA
TCGA.YL.A8SQ.01B.11R.A37L.07	13.2927	TCGA
TCGA.KK.A59V.01A.11R.A29R.07	19.9001	TCGA
TCGA.V1.A9OF.01A.11R.A41O.07	9.43876	TCGA
TCGA.KK.A7B3.01A.11R.A33R.07	14.6228	TCGA
TCGA.VN.A88O.01A.11R.A352.07	12.2103	TCGA
TCGA.HC.A6HY.01A.11R.A31N.07	11.6324	TCGA
TCGA.KC.A4BR.01A.32R.A32Y.07	9.4257	TCGA
TCGA.YL.A9WJ.01A.11R.A37L.07	10.19	TCGA
TCGA.VN.A88N.01A.11R.A36G.07	5.15208	TCGA
TCGA.HC.8261.01A.11R.2263.07	10.7619	TCGA
TCGA.J4.A67M.01A.11R.A30B.07	20.091	TCGA
TCGA.FC.A6HD.01A.11R.A31N.07	11.1314	TCGA
TCGA.HC.A6AO.01A.11R.A30B.07	14.7343	TCGA
TCGA.CH.5739.01A.11R.1580.07	5.70314	TCGA
TCGA.G9.6379.01A.11R.A31N.07	19.6272	TCGA
TCGA.G9.6343.01A.21R.1965.07	10.5182	TCGA
TCGA.HC.8216.01A.11R.A29R.07	10.7538	TCGA
TCGA.YL.A8SB.01A.31R.A37L.07	10.0594	TCGA
TCGA.J4.AAU2.01A.11R.A41O.07	9.88822	TCGA
TCGA.J9.A8CL.01A.11R.A352.07	15.643	TCGA
TCGA.KK.A8I4.01A.11R.A36G.07	11.3792	TCGA
TCGA.V1.A9OA.01A.11R.A41O.07	12.4013	TCGA
TCGA.KK.A8IF.01A.11R.A36G.07	12.5504	TCGA
TCGA.KK.A7B1.01A.11R.A32O.07	12.1923	TCGA
TCGA.VP.AA1N.01A.31R.A41O.07	13.3654	TCGA
TCGA.XK.AAIW.01A.11R.A41O.07	13.5274	TCGA
TCGA.ZG.A9L5.01A.12R.A41O.07	14.8871	TCGA
TCGA.G9.7522.01A.11R.2263.07	9.48698	TCGA
TCGA.J4.A67N.01A.11R.A30B.07	17.378	TCGA
TCGA.HC.A6AL.01A.11R.A30B.07	16.8536	TCGA
TCGA.EJ.8469.01A.11R.2403.07	10.8929	TCGA
TCGA.EJ.A46D.01A.21R.A32Y.07	8.97765	TCGA
TCGA.G9.6367.01A.11R.1789.07	7.97846	TCGA
TCGA.VP.A87E.01A.31R.A352.07	11.2723	TCGA
TCGA.HC.A4ZV.01A.11R.A26U.07	11.8227	TCGA
TCGA.G9.6373.01A.11R.1789.07	10.7702	TCGA
TCGA.HC.8258.01B.05R.2302.07	8.03909	TCGA
TCGA.G9.6370.01A.11R.1789.07	9.2295	TCGA
TCGA.VP.A87J.01A.11R.A352.07	12.6458	TCGA
TCGA.CH.5763.01A.11R.1580.07	7.55559	TCGA
TCGA.ZG.A9NI.01A.11R.A41O.07	18.7489	TCGA
TCGA.KK.A6E4.01A.11R.A30B.07	13.4835	TCGA
TCGA.EJ.A7NF.01A.11R.A33R.07	8.21115	TCGA
TCGA.KC.A4BN.01A.61R.A250.07	5.57667	TCGA
TCGA.J4.A83M.01A.11R.A352.07	10.3213	TCGA
TCGA.EJ.5517.01A.01R.1580.07	11.5438	TCGA
TCGA.CH.5754.01A.11R.1580.07	15.0716	TCGA
TCGA.EJ.A46H.01A.31R.A26U.07	7.46472	TCGA
TCGA.2A.AAYF.01A.11R.A41O.07	11.8197	TCGA
TCGA.YL.A8HK.01A.11R.A36G.07	10.5056	TCGA
TCGA.2A.A8VX.01A.11R.A37L.07	13.5893	TCGA
TCGA.HC.A48F.01A.11R.A250.07	14.5123	TCGA
TCGA.FC.A66V.01A.21R.A30B.07	12.4372	TCGA
TCGA.HC.7736.01A.11R.2118.07	6.45741	TCGA
TCGA.V1.A9O9.01A.11R.A41O.07	13.5662	TCGA
TCGA.CH.5789.01A.11R.1580.07	5.76519	TCGA
TCGA.HC.A8D1.01A.11R.A36G.07	6.0622	TCGA
TCGA.EJ.8468.01A.21R.2403.07	14.6307	TCGA
TCGA.V1.A9O5.06A.11R.A41O.07	15.3097	TCGA
TCGA.V1.A9ZK.01A.11R.A41O.07	8.16692	TCGA
TCGA.KC.A7FE.01A.12R.A33R.07	9.8557	TCGA
TCGA.Y6.A9XI.01A.11R.A41O.07	11.9038	TCGA
TCGA.HC.7210.01A.11R.2118.07	8.42926	TCGA
TCGA.G9.6336.01A.11R.1789.07	10.8885	TCGA
TCGA.KK.A6E2.01A.11R.A311.07	6.84304	TCGA
TCGA.KK.A5A1.01A.11R.A29R.07	14.0022	TCGA
TCGA.EJ.A7NK.01A.12R.A352.07	7.23343	TCGA
TCGA.2A.AAYO.01A.11R.A41O.07	14.3672	TCGA
TCGA.V1.A9ZI.01A.11R.A41O.07	14.7101	TCGA
TCGA.G9.A9S4.01A.11R.A41O.07	8.96126	TCGA
TCGA.KK.A7B0.01A.11R.A32O.07	12.9987	TCGA
TCGA.J4.8198.01A.11R.2263.07	8.77706	TCGA
TCGA.HC.7819.01A.11R.2118.07	8.07458	TCGA
TCGA.HC.8259.01A.11R.2263.07	7.1222	TCGA
TCGA.EJ.5511.01A.01R.1580.07	5.55544	TCGA
TCGA.EJ.5495.01A.01R.1580.07	7.95976	TCGA
TCGA.ZG.A9L2.01A.31R.A41O.07	13.9304	TCGA
TCGA.EJ.A7NJ.01A.22R.A352.07	8.18087	TCGA
TCGA.G9.6353.01A.11R.1965.07	7.95045	TCGA
TCGA.HC.7821.01A.12R.2118.07	9.14557	TCGA
TCGA.V1.A9OX.01A.11R.A41O.07	11.9079	TCGA
TCGA.EJ.7782.01A.11R.2118.07	4.32283	TCGA
TCGA.V1.A8MG.01A.11R.A36G.07	11.5423	TCGA
TCGA.XK.AAJP.01A.11R.A41O.07	9.79096	TCGA
TCGA.EJ.A46I.01A.12R.A26U.07	6.52642	TCGA
TCGA.G9.A9S7.01A.11R.A41O.07	12.469	TCGA
TCGA.HC.A76W.01A.11R.A33R.07	13.2308	TCGA
TCGA.EJ.AB20.01A.12R.A41O.07	12.9517	TCGA
TCGA.V1.A8X3.01A.11R.A37L.07	15.789	TCGA
TCGA.HC.A8CY.01A.11R.A36G.07	12.4906	TCGA
TCGA.VN.A88I.01A.11R.A352.07	12.1056	TCGA
TCGA.HC.7740.01A.11R.2118.07	8.65738	TCGA
TCGA.KK.A6E7.01A.11R.A31N.07	20.8279	TCGA
TCGA.KK.A7B4.01A.11R.A32O.07	15.6732	TCGA
TCGA.YL.A9WX.01A.21R.A41O.07	7.45748	TCGA
TCGA.CH.5744.01A.11R.1580.07	11.3221	TCGA
TCGA.J4.AATZ.01A.11R.A41O.07	11.1947	TCGA
TCGA.HC.8266.01A.11R.2263.07	12.0644	TCGA
TCGA.EJ.7781.01A.11R.2118.07	6.47757	TCGA
TCGA.KK.A8I9.01A.11R.A36G.07	12.0171	TCGA
TCGA.YL.A8SA.01A.21R.A37L.07	10.6976	TCGA
TCGA.HC.A6AN.01A.11R.A30B.07	18.4655	TCGA
TCGA.HC.8262.01A.11R.2263.07	7.91215	TCGA
TCGA.EJ.A46B.01A.31R.A250.07	7.81148	TCGA
TCGA.KK.A59Y.01A.11R.A26U.07	11.0669	TCGA
TCGA.EJ.8470.01A.11R.2403.07	10.6748	TCGA
TCGA.XK.AAIR.01A.11R.A41O.07	8.99811	TCGA
TCGA.XJ.A9DI.01A.11R.A37L.07	12.1595	TCGA
TCGA.J4.A67O.01A.11R.A30B.07	17.0469	TCGA
TCGA.KC.A7F5.01A.11R.A33R.07	14.057	TCGA
TCGA.J4.A6M7.01A.11R.A31N.07	9.2036	TCGA
TCGA.G9.6339.01A.12R.A311.07	17.4566	TCGA
TCGA.XK.AAJU.01A.11R.A41O.07	8.73658	TCGA
TCGA.EJ.5515.01A.01R.1580.07	6.18655	TCGA
TCGA.J4.A6G3.01A.11R.A311.07	12.3788	TCGA
TCGA.SU.A7E7.01A.22R.A33R.07	10.6049	TCGA
TCGA.CH.5746.01A.11R.1580.07	5.6551	TCGA
TCGA.HC.7209.01A.11R.2118.07	6.38913	TCGA
TCGA.J4.A83J.01A.11R.A36G.07	9.46048	TCGA
TCGA.KK.A8IA.01A.11R.A36G.07	15.9418	TCGA
TCGA.EJ.7797.01A.11R.2263.07	7.52719	TCGA
TCGA.KK.A7AW.01A.11R.A32O.07	18.1129	TCGA
TCGA.2A.A8W3.01A.11R.A37L.07	10.1738	TCGA
TCGA.EJ.7788.01A.11R.2118.07	9.86722	TCGA
TCGA.G9.7525.01A.31R.2263.07	11.7743	TCGA
TCGA.KK.A6DY.01A.12R.A311.07	11.3435	TCGA
TCGA.HC.8257.01A.11R.2263.07	6.15702	TCGA
TCGA.EJ.7321.01A.31R.2263.07	7.2382	TCGA
TCGA.KK.A8IH.01A.11R.A36G.07	11.5136	TCGA
TCGA.HI.7169.01A.11R.2118.07	11.5445	TCGA
TCGA.YL.A8HM.01A.11R.A36G.07	11.968	TCGA
TCGA.EJ.7318.01B.11R.A32O.07	14.1237	TCGA
TCGA.MG.AAMC.01A.11R.A41O.07	14.5741	TCGA
TCGA.YL.A8SL.01B.21R.A37L.07	13.7186	TCGA
TCGA.G9.6361.01A.21R.1965.07	10.534	TCGA
TCGA.KK.A8IM.01A.11R.A36G.07	10.7639	TCGA
TCGA.EJ.A8FN.01A.11R.A352.07	9.52007	TCGA
TCGA.YL.A8SP.01B.11R.A37L.07	6.70948	TCGA
TCGA.KC.A4BV.01A.31R.A26U.07	10.2435	TCGA
TCGA.V1.A8MF.01A.11R.A36G.07	10.9575	TCGA
TCGA.XJ.A9DQ.01A.11R.A37L.07	10.3917	TCGA
TCGA.EJ.7327.01A.11R.2118.07	7.63489	TCGA
TCGA.KC.A7FD.01A.11R.A33R.07	12.9453	TCGA
TCGA.HC.7077.01A.11R.1965.07	11.7016	TCGA
TCGA.G9.6354.01A.11R.A311.07	9.58531	TCGA
TCGA.V1.A8WS.01A.11R.A37L.07	8.283	TCGA
TCGA.J4.A67Q.01A.21R.A30B.07	17.7316	TCGA
TCGA.VN.A88Q.01A.11R.A352.07	10.4543	TCGA
TCGA.CH.5794.01A.11R.1580.07	10.4127	TCGA
TCGA.J4.A83L.01A.11R.A352.07	7.94287	TCGA
TCGA.G9.6351.01A.21R.1965.07	8.57214	TCGA
TCGA.J9.A8CK.01A.11R.A352.07	13.0629	TCGA
TCGA.EJ.7791.01A.11R.2118.07	7.30936	TCGA
TCGA.EJ.7328.01A.31R.2118.07	10.1541	TCGA
TCGA.HC.A6HX.01A.11R.A31N.07	17.6788	TCGA
TCGA.YL.A8SO.01B.31R.A37L.07	15.777	TCGA
TCGA.KC.A4BL.01A.31R.A250.07	9.44172	TCGA
TCGA.EJ.5497.01A.02R.1580.07	6.41007	TCGA
TCGA.YL.A8SH.01B.11R.A37L.07	11.9563	TCGA
TCGA.HC.A76X.01A.11R.A33R.07	9.15998	TCGA
TCGA.G9.6362.01A.11R.1789.07	11.0566	TCGA
TCGA.CH.5772.01A.11R.1580.07	13.2633	TCGA
TCGA.FC.A5OB.01A.11R.A29R.07	-0.547011	TCGA
TCGA.QU.A6IP.01A.11R.A31N.07	8.51175	TCGA
TCGA.VN.A88R.01A.11R.A36G.07	10.7885	TCGA
TCGA.J4.A6G1.01A.11R.A311.07	12.3478	TCGA
TCGA.QU.A6IN.01A.11R.A31N.07	16.1158	TCGA
TCGA.EJ.7325.01B.11R.A32O.07	11.9394	TCGA
TCGA.VN.A88L.01A.11R.A352.07	10.9137	TCGA
TCGA.EJ.5501.01A.01R.1580.07	12.6588	TCGA
TCGA.CH.5768.01A.11R.1580.07	7.60487	TCGA
TCGA.EJ.5494.01A.01R.1580.07	10.5183	TCGA
TCGA.HC.7737.01A.11R.2118.07	8.2388	TCGA
TCGA.KK.A8IJ.01A.11R.A352.07	8.40728	TCGA
TCGA.XJ.A9DX.01A.11R.A37L.07	16.9993	TCGA
TCGA.HC.A9TH.01A.11R.A41O.07	18.9827	TCGA
TCGA.CH.5765.01A.11R.1580.07	9.05924	TCGA
TCGA.KK.A6E5.01A.11R.A311.07	12.8298	TCGA
TCGA.EJ.5502.01A.01R.1580.07	8.43456	TCGA
TCGA.V1.A9Z8.01A.11R.A41O.07	13.3967	TCGA
TCGA.KK.A7AV.01A.11R.A32O.07	10.7349	TCGA
TCGA.EJ.5532.01A.01R.1580.07	5.90219	TCGA
TCGA.CH.5791.01A.11R.1580.07	13.501	TCGA
TCGA.V1.A9OT.01A.11R.A41O.07	13.694	TCGA
TCGA.CH.5740.01A.11R.1580.07	8.41716	TCGA
TCGA.G9.7523.01A.11R.2263.07	14.0459	TCGA
TCGA.CH.5771.01A.21R.1580.07	9.3068	TCGA
TCGA.XJ.A83H.01A.11R.A352.07	10.5831	TCGA
TCGA.EJ.7330.01A.11R.2118.07	6.06294	TCGA
TCGA.J4.A83K.01A.11R.A352.07	8.43031	TCGA
TCGA.EJ.7783.01A.11R.2118.07	7.07168	TCGA
TCGA.EJ.7317.01A.31R.2118.07	9.0512	TCGA
TCGA.EJ.A65M.01A.11R.A29R.07	13.8735	TCGA
TCGA.FC.A8O0.01A.41R.A37L.07	9.12278	TCGA
TCGA.YL.A8HO.01A.11R.A36G.07	12.872	TCGA
TCGA.ZG.A9N3.01A.11R.A41O.07	12.0118	TCGA
TCGA.ZG.A9MC.01A.31R.A41O.07	13.5947	TCGA
TCGA.CH.5792.01A.11R.1580.07	9.69396	TCGA
TCGA.J9.A52B.01A.11R.A26U.07	14.6993	TCGA
TCGA.EJ.5519.01A.01R.1580.07	10.3993	TCGA
TCGA.XJ.A9DK.01A.11R.A37L.07	9.77453	TCGA
TCGA.V1.A9Z7.01A.11R.A41O.07	11.2357	TCGA
TCGA.HC.7750.01A.11R.2118.07	10.0504	TCGA
TCGA.HI.7170.01A.11R.2118.07	11.0646	TCGA
TCGA.G9.6494.01A.11R.1789.07	11.9061	TCGA
TCGA.HC.A6AS.01A.11R.A30B.07	15.08	TCGA
TCGA.EJ.5542.01A.01R.1580.07	8.09574	TCGA
TCGA.EJ.5526.01A.01R.1580.07	6.17113	TCGA
TCGA.XQ.A8TA.01A.11R.A36G.07	12.7437	TCGA
TCGA.VP.A87D.01A.11R.A352.07	5.97146	TCGA
TCGA.M7.A724.01A.12R.A32O.07	6.29261	TCGA
TCGA.HC.7212.01A.11R.2118.07	7.22373	TCGA
TCGA.J4.A83N.01A.11R.A352.07	6.00019	TCGA
TCGA.CH.5790.01A.11R.1580.07	7.20852	TCGA
TCGA.EJ.AB27.01A.11R.A41O.07	10.5268	TCGA
TCGA.XA.A8JR.01A.11R.A36G.07	10.8892	TCGA
TCGA.EJ.5509.01A.01R.1580.07	8.12338	TCGA
TCGA.VN.A943.01A.11R.A41O.07	7.68204	TCGA
TCGA.EJ.5505.01A.01R.1580.07	8.04227	TCGA
TCGA.HC.7233.01A.11R.2118.07	10.4853	TCGA
TCGA.CH.5750.01A.11R.1580.07	9.76131	TCGA
TCGA.HC.7818.01A.11R.2118.07	9.73258	TCGA
TCGA.EJ.8472.01A.11R.2403.07	12.628	TCGA
TCGA.HC.7232.01A.11R.2118.07	8.75708	TCGA
TCGA.V1.A8MU.01A.11R.A37L.07	10.9298	TCGA
TCGA.XJ.A83G.01A.11R.A352.07	10.2837	TCGA
TCGA.HC.8265.01A.11R.2263.07	10.823	TCGA
TCGA.KC.A7F3.01A.21R.A33R.07	9.11169	TCGA
TCGA.YL.A8SI.01A.11R.A41O.07	12.5981	TCGA
TCGA.YL.A8SC.01A.11R.A37L.07	14.6339	TCGA
TCGA.G9.6365.01A.11R.1789.07	12.0852	TCGA
TCGA.H9.A6BY.01A.11R.A30B.07	12.659	TCGA
TCGA.J4.A67S.01A.11R.A30B.07	14.45	TCGA
TCGA.J9.A8CM.01A.11R.A352.07	10.4737	TCGA
TCGA.G9.6332.01A.11R.1789.07	7.58192	TCGA
TCGA.HC.7079.01A.11R.1965.07	13.4268	TCGA
TCGA.2A.A8VO.01A.11R.A37L.07	11.8451	TCGA
TCGA.EJ.A65G.01A.21R.A29R.07	8.53542	TCGA
TCGA.YL.A8SR.01B.11R.A37L.07	8.27842	TCGA
TCGA.QU.A6IL.01A.11R.A31N.07	15.4403	TCGA
TCGA.ZG.A9LS.01A.12R.A41O.07	12.7252	TCGA
TCGA.G9.6329.01A.13R.1965.07	11.1895	TCGA
TCGA.KK.A7AY.01A.11R.A33R.07	12.6166	TCGA
TCGA.CH.5762.01A.11R.1580.07	7.8843	TCGA
TCGA.KK.A7AU.01A.11R.A32O.07	10.1024	TCGA
TCGA.YL.A9WI.01A.11R.A37L.07	11.728	TCGA
TCGA.XK.AAJT.01A.11R.A41O.07	13.4104	TCGA
TCGA.EJ.A6RC.01A.11R.A32O.07	12.1962	TCGA
TCGA.EJ.7784.01A.11R.2118.07	7.9242	TCGA
TCGA.FC.7961.01A.11R.A29R.07	11.91	TCGA
TCGA.EJ.A7NN.01A.11R.A33R.07	7.61758	TCGA
TCGA.EJ.5506.01A.01R.1580.07	7.3891	TCGA
TCGA.EJ.7218.01B.11R.A32O.07	7.57473	TCGA
TCGA.Y6.A8TL.01A.21R.A37L.07	10.6098	TCGA
TCGA.VN.A88K.01A.11R.A352.07	7.19323	TCGA
TCGA.HC.7748.01A.11R.2118.07	8.13889	TCGA
TCGA.2A.AAYU.01A.11R.A41O.07	7.14798	TCGA
TCGA.2A.A8W1.01A.11R.A37L.07	7.43366	TCGA
TCGA.FC.A4JI.01A.11R.A250.07	7.63182	TCGA
TCGA.KK.A6E0.01A.11R.A311.07	15.2245	TCGA
TCGA.HC.7740.01B.04R.2302.07	7.56216	TCGA
TCGA.G9.7509.01A.11R.A41O.07	8.2737	TCGA
TCGA.HC.7817.01B.11R.A29R.07	13.5889	TCGA
TCGA.CH.5761.01A.11R.1580.07	5.70688	TCGA
TCGA.ZG.A8QZ.01A.11R.A37L.07	9.06249	TCGA
TCGA.G9.6356.01A.11R.1789.07	10.682	TCGA
TCGA.G9.6333.01A.12R.1965.07	10.0603	TCGA
TCGA.EJ.7794.01A.11R.2118.07	6.81778	TCGA
TCGA.ZG.A9LB.01A.11R.A41O.07	15.2462	TCGA
TCGA.XK.AAK1.01A.11R.A41O.07	10.8439	TCGA
TCGA.YL.A8S9.01A.11R.A37L.07	9.52752	TCGA
TCGA.J4.8200.01A.11R.A29R.07	8.40455	TCGA
TCGA.ZG.A9L4.01A.11R.A41O.07	13.2365	TCGA
TCGA.ZG.A8QY.01A.11R.A37L.07	8.59407	TCGA
TCGA.YL.A8SK.01B.21R.A37L.07	10.407	TCGA
TCGA.ZG.A9ND.01A.11R.A41O.07	9.49904	TCGA
TCGA.KK.A6E1.01A.11R.A311.07	13.8445	TCGA
TCGA.EJ.5522.01A.01R.1580.07	8.35153	TCGA
TCGA.HC.8265.01B.04R.2302.07	10.9182	TCGA
TCGA.WW.A8ZI.01A.11R.A37L.07	11.1363	TCGA
TCGA.G9.6348.01A.11R.1789.07	13.5464	TCGA
TCGA.VP.A87C.01A.11R.A352.07	10.8268	TCGA
TCGA.EJ.5514.01A.01R.1580.07	13.4838	TCGA
TCGA.EJ.7786.01A.11R.2118.07	7.17223	TCGA
TCGA.XQ.A8TB.01A.11R.A36G.07	6.20276	TCGA
TCGA.CH.5766.01A.11R.1580.07	6.86862	TCGA
TCGA.X4.A8KQ.01A.12R.A36G.07	12.5952	TCGA
TCGA.J9.A8CN.01A.11R.A352.07	9.32335	TCGA
TCGA.YL.A8SJ.01B.11R.A37L.07	6.29926	TCGA
TCGA.HC.A8D0.01A.11R.A36G.07	9.61827	TCGA
TCGA.TK.A8OK.01A.22R.A36G.07	11.5728	TCGA
TCGA.EJ.A7NG.01A.31R.A33R.07	9.02206	TCGA
TCGA.HC.8260.01A.11R.2263.07	10.3574	TCGA
TCGA.KK.A8I7.01A.21R.A36G.07	9.27393	TCGA
TCGA.EJ.5510.01A.01R.1580.07	15.0606	TCGA
TCGA.KK.A7B2.01A.12R.A32O.07	14.3521	TCGA
TCGA.EJ.A46E.01A.31R.A250.07	7.93248	TCGA
TCGA.G9.7521.01A.11R.2263.07	17.4366	TCGA
TCGA.V1.A9OQ.01A.11R.A41O.07	9.05372	TCGA
TCGA.G9.6364.01A.21R.1789.07	7.15062	TCGA
TCGA.HC.A631.01A.11R.A29R.07	9.77352	TCGA
TCGA.G9.6366.01A.11R.2118.07	7.61909	TCGA
TCGA.HC.7078.01A.11R.2118.07	13.1479	TCGA
TCGA.VN.A88P.01A.11R.A352.07	11.6501	TCGA
TCGA.XK.AAJA.01A.11R.A41O.07	16.1207	TCGA
TCGA.ZG.A9M4.01A.11R.A41O.07	16.1328	TCGA
TCGA.HC.8264.01B.11R.2403.07	9.99885	TCGA
TCGA.KK.A8IG.01A.11R.A36G.07	11.7102	TCGA
TCGA.VP.A87B.01A.11R.A352.07	15.6339	TCGA
TCGA.V1.A8ML.01A.11R.A37L.07	9.95339	TCGA
TCGA.G9.6385.01A.11R.1789.07	7.60003	TCGA
TCGA.G9.6347.01A.11R.A31N.07	18.8904	TCGA
TCGA.J4.A67T.01A.11R.A311.07	9.76927	TCGA
TCGA.ZG.A9L0.01A.11R.A41O.07	12.9769	TCGA
TCGA.G9.6499.01A.12R.1965.07	12.0428	TCGA
TCGA.V1.A9OL.01A.11R.A41O.07	12.9348	TCGA
TCGA.EJ.7789.01A.11R.2118.07	13.8244	TCGA
TCGA.ZG.A8QW.01A.11R.A37L.07	15.0756	TCGA
TCGA.KK.A59X.01A.11R.A29R.07	12.2674	TCGA
TCGA.M7.A721.01A.12R.A32O.07	6.49977	TCGA
TCGA.EJ.7115.01A.11R.2118.07	9.10963	TCGA
TCGA.EJ.A46F.01A.31R.A250.07	18.1226	TCGA
TCGA.M7.A723.01A.12R.A32O.07	13.4793	TCGA
TCGA.XK.AAJ3.01A.11R.A41O.07	10.368	TCGA
TCGA.KK.A7AZ.01A.12R.A32O.07	16.7865	TCGA
TCGA.HC.7742.01A.11R.2118.07	11.6401	TCGA
TCGA.HC.7745.01A.11R.2118.07	8.14121	TCGA
TCGA.V1.A8MM.01A.11R.A37L.07	15.3725	TCGA
TCGA.KC.A7FA.01A.21R.A33R.07	13.6294	TCGA
TCGA.VP.A875.01A.31R.A352.07	9.51839	TCGA
TCGA.HC.7081.01A.11R.1965.07	11.2418	TCGA
TCGA.CH.5745.01A.11R.1580.07	10.5595	TCGA
TCGA.HI.7168.01A.11R.2118.07	14.2022	TCGA
TCGA.HC.7738.01A.11R.2118.07	8.19803	TCGA
TCGA.V1.A9OH.01A.11R.A41O.07	11.0485	TCGA
TCGA.TP.A8TV.01A.11R.A41O.07	8.90257	TCGA
TCGA.J9.A52C.01A.11R.A26U.07	12.9779	TCGA
TCGA.YL.A9WL.01A.11R.A41O.07	12.2371	TCGA
TCGA.EJ.5521.01A.01R.1580.07	15.4763	TCGA
TCGA.EJ.5516.01A.01R.1580.07	7.69169	TCGA
TCGA.CH.5738.01A.11R.1580.07	8.53528	TCGA
TCGA.G9.7519.01A.11R.2263.07	13.7507	TCGA
TCGA.HC.7213.01A.11R.2118.07	8.67727	TCGA
TCGA.G9.6384.01A.11R.1789.07	5.80718	TCGA
TCGA.EJ.8474.01A.11R.2403.07	10.937	TCGA
TCGA.HC.A6AQ.01A.11R.A30B.07	13.5078	TCGA
TCGA.EJ.7793.01A.31R.2263.07	6.43713	TCGA
TCGA.HC.7752.01A.11R.2118.07	10.9647	TCGA
TCGA.XJ.A83F.01A.11R.A352.07	10.0266	TCGA
TCGA.EJ.5508.01A.02R.1580.07	8.27824	TCGA
TCGA.KK.A7AQ.01A.11R.A33R.07	15.0649	TCGA
TCGA.XK.AAIV.01A.11R.A41O.07	16.1543	TCGA
TCGA.EJ.7315.01A.31R.2118.07	13.0319	TCGA
TCGA.J4.A83I.01A.11R.A36G.07	8.76321	TCGA
TCGA.EJ.7312.01B.21R.A32O.07	12.6723	TCGA
TCGA.EJ.A7NH.01A.12R.A33R.07	10.1323	TCGA
TCGA.CH.5737.01A.11R.1580.07	8.54603	TCGA
SP195961.DO229504.T.0	7.93978	ICGC
SP112927.DO51120.T.0	6.6141	ICGC
SP112967.DO51140.T.0	7.89065	ICGC
SP195986.DO229578.T.0	9.67717	ICGC
SP112987.DO51150.T.0	17.6956	ICGC
SP196000.DO229407.T.0	11.6511	ICGC
SP195840.DO229481.T.0	7.26729	ICGC
SP195996.DO229582.T.0	12.1788	ICGC
SP112989.DO51151.T.0	6.43829	ICGC
SP112929.DO51121.T.0	15.6277	ICGC
SP112969.DO51141.T.0	8.27088	ICGC
SP112957.DO51135.T.0	7.78157	ICGC
SP196086.DO229562.T.0	5.40252	ICGC
SP195971.DO229557.T.0	11.0462	ICGC
SP112951.DO51132.T.0	5.37513	ICGC
SP196095.DO229484.T.0	6.48394	ICGC
SP195846.DO229490.T.0	18.0829	ICGC
SP112949.DO51131.T.0	8.12421	ICGC
SP112911.DO51112.T.0	8.81313	ICGC
SP196135.DO229419.T.0	10.53	ICGC
SP195866.DO229417.T.0	15.5346	ICGC
SP112871.DO51092.T.0	11.4301	ICGC
SP112997.DO51155.T.0	7.28786	ICGC
SP195932.DO229570.T.0	11.7392	ICGC
SP112917.DO51115.T.0	11.7754	ICGC
SP195860.DO229439.T.0	9.27354	ICGC
SP112877.DO51095.T.0	11.7999	ICGC
SP196124.DO229413.T.0	8.56633	ICGC
SP112991.DO51152.T.0	13.5412	ICGC
SP195921.DO229425.T.0	7.65831	ICGC
SP195990.DO229492.T.0	12.0909	ICGC
SP102647.DO46795.T.0	6.90581	ICGC
SP112943.DO51128.T.0	13.231	ICGC
SP112947.DO51130.T.0	12.425	ICGC
SP197652.DO230540.T.0	7.6283	ICGC
SP196004.DO229552.T.0	11.201	ICGC
SP197718.DO230610.T.0	11.4711	ICGC
SP112881.DO51097.T.0	13.1281	ICGC
SP112983.DO51148.T.0	8.16324	ICGC
SP197433.DO230513.T.0	11.1621	ICGC
SP195852.DO229574.T.0	12.5024	ICGC
SP113001.DO51157.T.0	10.6362	ICGC
SP112875.DO51094.T.0	9.44287	ICGC
SP196019.DO229410.T.0	10.3676	ICGC
SP196110.DO229573.T.0	12.9453	ICGC
SP196120.DO229572.T.0	6.91396	ICGC
SP112915.DO51114.T.0	9.43594	ICGC
SP112901.DO51107.T.0	10.2095	ICGC
SP112993.DO51153.T.0	5.81609	ICGC
SP112923.DO51118.T.0	9.31342	ICGC
SP196138.DO229525.T.0	17.155	ICGC
SP112995.DO51154.T.0	5.83094	ICGC
SP112913.DO51113.T.0	13.5851	ICGC
SP197352.DO230528.T.0	8.37256	ICGC
SP112959.DO51136.T.0	6.3908	ICGC
SP112963.DO51138.T.0	12.1296	ICGC
SP112873.DO51093.T.0	10.4862	ICGC
SP196050.DO229423.T.0	4.98263	ICGC
SP196139.DO229415.T.0	17.3019	ICGC
SP112863.DO51088.T.0	9.29061	ICGC
SP112919.DO51116.T.0	11.0451	ICGC
SP112885.DO51099.T.0	8.74005	ICGC
SP102652.DO46796.T.0	16.3503	ICGC
SP197501.DO230566.T.0	9.62915	ICGC
SP112953.DO51133.T.0	14.1989	ICGC
SP113005.DO51159.T.0	12.0892	ICGC
SP112955.DO51134.T.0	6.03968	ICGC
SP112999.DO51156.T.0	12.2724	ICGC
SP197446.DO230503.T.0	8.76427	ICGC
SP195941.DO229590.T.0	11.1661	ICGC
SP197471.DO230495.T.0	16.2307	ICGC
SP196022.DO229509.T.0	14.5256	ICGC
SP196074.DO229591.T.0	11.4256	ICGC
SP196104.DO229517.T.0	9.87261	ICGC
SP196129.DO229587.T.0	9.57114	ICGC
SP195837.DO229394.T.0	9.02024	ICGC
SP197548.DO230507.T.0	12.6994	ICGC
SP112905.DO51109.T.0	11.1264	ICGC
SP195984.DO229411.T.0	11.8038	ICGC
SP198027.DO230534.T.0	13.4668	ICGC
SP112961.DO51137.T.0	12.8365	ICGC
SP112973.DO51143.T.0	14.1685	ICGC
SP196108.DO229398.T.0	10.8463	ICGC
SP112921.DO51117.T.0	9.65593	ICGC
SP195934.DO229531.T.0	13.4484	ICGC
SP197367.DO230502.T.0	7.37981	ICGC
SP112903.DO51108.T.0	9.96979	ICGC
SP112975.DO51144.T.0	10.655	ICGC
SP112833.DO51073.T.0	15.8625	ICGC
SP113003.DO51158.T.0	5.78806	ICGC
SP112981.DO51147.T.0	4.93897	ICGC
SP196147.DO229563.T.0	8.5869	ICGC
SP112891.DO51102.T.0	5.90133	ICGC
SP195920.DO229580.T.0	19.8367	ICGC
SP196091.DO229581.T.0	10.0974	ICGC
SP196099.DO229564.T.0	11.508	ICGC
SP112883.DO51098.T.0	8.56435	ICGC
SP196010.DO229395.T.0	13.2255	ICGC
SP112897.DO51105.T.0	11.9449	ICGC
SP112965.DO51139.T.0	9.93828	ICGC
SP195938.DO229400.T.0	12.688	ICGC
SP112925.DO51119.T.0	16.5303	ICGC
SP195880.DO229523.T.0	13.5044	ICGC
SP196102.DO229529.T.0	7.73124	ICGC
SP195973.DO229569.T.0	17.3764	ICGC
SP196149.DO229589.T.0	13.0321	ICGC
SP195867.DO229583.T.0	10.6757	ICGC
SP197395.DO230607.T.0	9.15977	ICGC
SP196006.DO229429.T.0	9.43579	ICGC
SP112979.DO51146.T.0	8.32658	ICGC
SP195873.DO229397.T.0	11.3266	ICGC
SP112937.DO51125.T.0	5.56176	ICGC
SP112985.DO51149.T.0	10.5987	ICGC
SP196114.DO229399.T.0	8.48689	ICGC
SP112935.DO51124.T.0	8.65497	ICGC
SP112945.DO51129.T.0	6.84036	ICGC
SP196133.DO229461.T.0	9.03588	ICGC
SP197418.DO230605.T.0	15.6008	ICGC
SP112933.DO51123.T.0	6.91264	ICGC
SP195859.DO229584.T.0	8.55669	ICGC
SP196003.DO229571.T.0	6.67322	ICGC
SP196007.DO229487.T.0	6.51393	ICGC
SP197377.DO230512.T.0	10.9174	ICGC
SP195855.DO229513.T.0	14.3933	ICGC
SP112899.DO51106.T.0	12.8283	ICGC
SP112867.DO51090.T.0	12.8473	ICGC
SP197682.DO230508.T.0	11.0595	ICGC
SP112895.DO51104.T.0	9.02882	ICGC
SP196041.DO229451.T.0	15.7755	ICGC
SP195933.DO229457.T.0	15.1176	ICGC
SP197328.DO230562.T.0	14.8325	ICGC
SP197702.DO230497.T.0	10.252	ICGC
SP112907.DO51110.T.0	8.02785	ICGC
SP112941.DO51127.T.0	14.0556	ICGC
SP112893.DO51103.T.0	13.0294	ICGC
SP195947.DO229567.T.0	16.8404	ICGC
SP112977.DO51145.T.0	6.53644	ICGC
SP196117.DO229449.T.0	9.83753	ICGC
SP112909.DO51111.T.0	12.9835	ICGC
SP112939.DO51126.T.0	6.03192	ICGC
SP195988.DO229497.T.0	12.651	ICGC
SP112971.DO51142.T.0	8.006	ICGC
SP196083.DO229427.T.0	10.267	ICGC
SP195976.DO229527.T.0	8.16888	ICGC
SP112893.DO51103.T.0.1	16.1122	ICGC
SP113001.DO51157.T.0.1	10.7961	ICGC
SP112943.DO51128.T.0.1	11.2173	ICGC
SP197944.DO230500.T.0	11.7638	ICGC
SP196008.DO229575.T.0	16.3963	ICGC
SP112985.DO51149.T.0.1	8.84828	ICGC
SP197702.DO230497.T.0.1	9.94027	ICGC
SP102637.DO46794.T.0	6.64735	ICGC
SP197776.DO230592.T.0	9.31343	ICGC
SP112847.DO51080.T.0	14.4972	ICGC
SP112885.DO51099.T.0.1	8.97417	ICGC
SP198289.DO230555.T.0	10.7695	ICGC
SP112933.DO51123.T.0.1	6.90591	ICGC
SP112913.DO51113.T.0.1	13.7649	ICGC
SP112887.DO51100.T.0	11.3919	ICGC
SP195837.DO229394.T.0.1	4.87196	ICGC
SP112941.DO51127.T.0.1	11.55	ICGC
SP196149.DO229589.T.0.1	11.5023	ICGC
SP196022.DO229509.T.0.1	14.1324	ICGC
SP112937.DO51125.T.0.1	6.37149	ICGC
SP198241.DO230501.T.0	10.8192	ICGC
SP112863.DO51088.T.0.1	11.7677	ICGC
SP112917.DO51115.T.0.1	13.0796	ICGC
SP197418.DO230605.T.0.1	17.8976	ICGC
SP198038.DO230520.T.0	12.2232	ICGC
SP198027.DO230534.T.0.1	14.3842	ICGC
SP196000.DO229407.T.0.1	13.7287	ICGC
SP113003.DO51158.T.0.1	6.96378	ICGC
SP195866.DO229417.T.0.1	10.3344	ICGC
SP198251.DO230510.T.0	11.242	ICGC
SP196058.DO229536.T.0	7.87989	ICGC
SP112879.DO51096.T.0	12.5646	ICGC
SP112999.DO51156.T.0.1	12.7744	ICGC
SP112935.DO51124.T.0.1	9.46603	ICGC
SP195873.DO229397.T.0.1	9.80453	ICGC
SP197352.DO230528.T.0.1	10.3029	ICGC
SP112915.DO51114.T.0.1	11.0457	ICGC
SP197433.DO230513.T.0.1	12.2132	ICGC
SP195848.DO229560.T.0	10.5517	ICGC
SP195938.DO229400.T.0.1	12.8493	ICGC
SP198094.DO230521.T.0	12.7869	ICGC
SP112895.DO51104.T.0.1	9.92294	ICGC
SP197367.DO230502.T.0.1	10.498	ICGC
SP112897.DO51105.T.0.1	10.9885	ICGC
SP112833.DO51073.T.0.1	13.7448	ICGC
SP195933.DO229457.T.0.1	14.8544	ICGC
SP112965.DO51139.T.0.1	9.90674	ICGC
SP197757.DO230496.T.0	6.92014	ICGC
SP102630.DO46792.T.0	6.91681	ICGC
SP112979.DO51146.T.0.1	8.79036	ICGC
SP196114.DO229399.T.0.1	8.83786	ICGC
SP197954.DO230546.T.0	17.5656	ICGC
SP197665.DO230716.T.0	7.7247	ICGC
SP195976.DO229527.T.0.1	9.98564	ICGC
SP196004.DO229552.T.0.1	7.78354	ICGC
SP198329.DO230518.T.0	11.9723	ICGC
SP195846.DO229490.T.0.1	16.6267	ICGC
SP195880.DO229523.T.0.1	9.7736	ICGC
SP196129.DO229587.T.0.1	6.03157	ICGC
SP198044.DO230558.T.0	8.45681	ICGC
SP112891.DO51102.T.0.1	6.97678	ICGC
SP197718.DO230610.T.0.1	10.855	ICGC
SP196003.DO229571.T.0.1	5.02691	ICGC
SP196038.DO229559.T.0	8.50698	ICGC
SP197395.DO230607.T.0.1	12.4196	ICGC
SP196103.DO229577.T.0	14.0075	ICGC
SP197806.DO230609.T.0	7.52627	ICGC
SP112911.DO51112.T.0.1	9.04677	ICGC
SP196015.DO229551.T.0	8.66741	ICGC
SP112931.DO51122.T.0	8.85454	ICGC
SP196095.DO229484.T.0.1	5.82881	ICGC
SP195867.DO229583.T.0.1	7.48144	ICGC
SP196116.DO229555.T.0	6.62006	ICGC
SP195965.DO229550.T.0	9.82633	ICGC
SP197652.DO230540.T.0.1	4.74516	ICGC
SP196127.DO229554.T.0	9.81824	ICGC
SP197682.DO230508.T.0.1	11.386	ICGC
SP197501.DO230566.T.0.1	9.59929	ICGC
SP198081.DO230594.T.0	11.6243	ICGC
SP196121.DO229392.T.0	10.6985	ICGC
SP112925.DO51119.T.0.1	18.075	ICGC
SP196048.DO229403.T.0	13.5688	ICGC
SP198310.DO230517.T.0	9.05191	ICGC
SP198113.DO230597.T.0	13.7317	ICGC
SP196077.DO229521.T.0	14.7518	ICGC
SP112959.DO51136.T.0.1	9.56905	ICGC
SP198054.DO230590.T.0	9.77192	ICGC
SP196141.DO229421.T.0	6.93232	ICGC
SP198206.DO230637.T.0	17.2741	ICGC
SP197783.DO230494.T.0	13.3854	ICGC
SP197751.DO230589.T.0	7.49865	ICGC
SP195894.DO229396.T.0	8.00909	ICGC
SP195986.DO229578.T.0.1	8.65582	ICGC
SP112903.DO51108.T.0.1	13.5882	ICGC
SP198190.DO230531.T.0	9.28356	ICGC
SP196041.DO229451.T.0.1	17.0132	ICGC
SP197927.DO230580.T.0	13.4235	ICGC
SP112831.DO51072.T.0	9.4561	ICGC
SP195852.DO229574.T.0.1	13.043	ICGC
SP112889.DO51101.T.0	11.6895	ICGC
SP196010.DO229395.T.0.1	11.828	ICGC
SP196133.DO229461.T.0.1	9.08458	ICGC
SP195990.DO229492.T.0.1	10.1597	ICGC
SP196079.DO229393.T.0	7.26931	ICGC
SP197865.DO230573.T.0	11.3482	ICGC
SP102647.DO46795.T.0.1	6.69074	ICGC
SP196139.DO229415.T.0.1	10.8554	ICGC
SP102633.DO46793.T.0	8.42128	ICGC
SP112953.DO51133.T.0.1	14.9444	ICGC
SP112947.DO51130.T.0.1	13.9708	ICGC
SP112883.DO51098.T.0.1	12.4157	ICGC
SP195973.DO229569.T.0.1	13.6711	ICGC
SP112907.DO51110.T.0.1	10.0423	ICGC
SP197820.DO230504.T.0	10.6077	ICGC
SP112927.DO51120.T.0.1	10.1809	ICGC
SP196006.DO229429.T.0.1	10.5941	ICGC
SP112961.DO51137.T.0.1	13.5961	ICGC
SP197922.DO230612.T.0	15.2963	ICGC
SP197853.DO230654.T.0	8.84009	ICGC
SP112871.DO51092.T.0.1	12.3316	ICGC
SP112991.DO51152.T.0.1	6.53981	ICGC
SP196138.DO229525.T.0.1	15.9068	ICGC
SP197909.DO230575.T.0	12.2037	ICGC
SP197832.DO230614.T.0	6.48061	ICGC
SP197532.DO230710.T.0	10.167	ICGC
SP195870.DO229448.T.0	9.19459	ICGC
SP196135.DO229419.T.0.1	12.9688	ICGC
SP197622.DO230543.T.0	16.5528	ICGC
SP112983.DO51148.T.0.1	11.0686	ICGC
SP196124.DO229413.T.0.1	8.34335	ICGC
SP112971.DO51142.T.0.1	6.59673	ICGC
SP198013.DO230544.T.0	12.8877	ICGC
SP198225.DO230583.T.0	12.8454	ICGC
SP197793.DO230630.T.0	4.53615	ICGC
SP195993.DO229402.T.0	7.11807	ICGC
SP197548.DO230507.T.0.1	12.2163	ICGC
SP196147.DO229563.T.0.1	7.9012	ICGC
SP195947.DO229567.T.0.1	12.2446	ICGC
SP197328.DO230562.T.0.1	13.9585	ICGC
SP197978.DO230505.T.0	14.2932	ICGC
SP196104.DO229517.T.0.1	8.84095	ICGC
SP195984.DO229411.T.0.1	5.54363	ICGC
SP195888.DO229441.T.0	9.94965	ICGC
SP112881.DO51097.T.0.1	13.7699	ICGC
SP112867.DO51090.T.0.1	11.6623	ICGC
SP198028.DO230576.T.0	14.1603	ICGC
SP196074.DO229591.T.0.1	5.57104	ICGC
SP102652.DO46796.T.0.1	14.2361	ICGC
SP196102.DO229529.T.0.1	8.15743	ICGC
SP112963.DO51138.T.0.1	11.0523	ICGC
SP195840.DO229481.T.0.1	7.40245	ICGC
SP112981.DO51147.T.0.1	5.67817	ICGC
SP195860.DO229439.T.0.1	8.6679	ICGC
SP196108.DO229398.T.0.1	13.8859	ICGC
SP198158.DO230600.T.0	13.2069	ICGC
SP112955.DO51134.T.0.1	9.08306	ICGC
SP113005.DO51159.T.0.1	6.9909	ICGC
SP198130.DO230633.T.0	11.179	ICGC
SP195859.DO229584.T.0.1	11.2115	ICGC
SP112989.DO51151.T.0.1	6.97415	ICGC
SP112845.DO51079.T.0	10.6976	ICGC
SP195855.DO229513.T.0.1	15.2501	ICGC
SP198070.DO230516.T.0	6.20113	ICGC
SP196019.DO229410.T.0.1	7.01785	ICGC
SP112957.DO51135.T.0.1	10.0159	ICGC
SP112967.DO51140.T.0.1	6.55257	ICGC
SP195921.DO229425.T.0.1	7.19049	ICGC
SP112873.DO51093.T.0.1	11.7259	ICGC
SP196099.DO229564.T.0.1	10.6455	ICGC
SP112993.DO51153.T.0.1	5.28466	ICGC
SP197446.DO230503.T.0.1	9.86497	ICGC
SP195882.DO229409.T.0	7.24899	ICGC
SP195961.DO229504.T.0.1	8.27918	ICGC
SP197377.DO230512.T.0.1	13.9217	ICGC
SP197991.DO230506.T.0	10.8372	ICGC
SP196086.DO229562.T.0.1	4.62805	ICGC
SP112951.DO51132.T.0.1	5.73647	ICGC
SP112921.DO51117.T.0.1	10.6673	ICGC
SP198320.DO230514.T.0	9.16535	ICGC
SP196013.DO229445.T.0	2.9735	ICGC
SP195941.DO229590.T.0.1	10.5607	ICGC
SP195920.DO229580.T.0.1	18.3038	ICGC
SP196110.DO229573.T.0.1	12.6063	ICGC
SP112973.DO51143.T.0.1	14.8073	ICGC
SP197886.DO230509.T.0	11.7329	ICGC
SP198182.DO230499.T.0	12.042	ICGC
SP112987.DO51150.T.0.1	15.6971	ICGC
SP112929.DO51121.T.0.1	14.2947	ICGC
SP198144.DO230547.T.0	19.2301	ICGC
SP112905.DO51109.T.0.1	12.5071	ICGC
SP196083.DO229427.T.0.1	12.7934	ICGC
SP198215.DO230552.T.0	8.353	ICGC
SP112949.DO51131.T.0.1	7.2789	ICGC
SP112899.DO51106.T.0.1	16.7877	ICGC
SP196007.DO229487.T.0.1	7.22007	ICGC
SP112909.DO51111.T.0.1	13.8687	ICGC
SP195932.DO229570.T.0.1	13.484	ICGC
SP197471.DO230495.T.0.1	13.0047	ICGC
SP112939.DO51126.T.0.1	7.1856	ICGC
SP196143.DO229576.T.0	13.3858	ICGC
SP196091.DO229581.T.0.1	9.43881	ICGC
SP112919.DO51116.T.0.1	11.9533	ICGC
SP112923.DO51118.T.0.1	10.1486	ICGC
SP195988.DO229497.T.0.1	12.4929	ICGC
SP195970.DO229588.T.0	8.91222	ICGC
SP196050.DO229423.T.0.1	1.2486	ICGC
SP112875.DO51094.T.0.1	12.3022	ICGC
SP198164.DO230635.T.0	9.8274	ICGC
SP195996.DO229582.T.0.1	12.1261	ICGC
SP112995.DO51154.T.0.1	4.73246	ICGC
SP196117.DO229449.T.0.1	13.222	ICGC
SP112877.DO51095.T.0.1	12.8179	ICGC
SP112997.DO51155.T.0.1	5.86897	ICGC
GSM416241	12.2391	GSE16560
GSM416242	11.1911	GSE16560
GSM416243	12.4487	GSE16560
GSM416244	10.772	GSE16560
GSM416245	12.309	GSE16560
GSM416246	11.6103	GSE16560
GSM416247	12.5186	GSE16560
GSM416248	12.1693	GSE16560
GSM416249	9.30479	GSE16560
GSM416250	4.41423	GSE16560
GSM416251	10.8418	GSE16560
GSM416252	11.3309	GSE16560
GSM416253	14.0556	GSE16560
GSM416254	13.1474	GSE16560
GSM416255	12.5186	GSE16560
GSM416256	10.9815	GSE16560
GSM416257	12.0295	GSE16560
GSM416258	11.6802	GSE16560
GSM416259	13.357	GSE16560
GSM416260	12.2391	GSE16560
GSM416261	13.0775	GSE16560
GSM416262	11.5405	GSE16560
GSM416263	12.5884	GSE16560
GSM416264	-0.266739	GSE16560
GSM416265	7.55816	GSE16560
GSM416266	13.357	GSE16560
GSM416267	11.7501	GSE16560
GSM416268	12.5884	GSE16560
GSM416269	12.9378	GSE16560
GSM416270	12.4487	GSE16560
GSM416271	11.261	GSE16560
GSM416272	13.846	GSE16560
GSM416273	9.23492	GSE16560
GSM416274	11.8199	GSE16560
GSM416275	9.93357	GSE16560
GSM416276	12.7282	GSE16560
GSM416277	9.51438	GSE16560
GSM416278	9.51438	GSE16560
GSM416279	14.1255	GSE16560
GSM416280	12.8679	GSE16560
GSM416281	12.5186	GSE16560
GSM416282	13.357	GSE16560
GSM416283	12.4487	GSE16560
GSM416284	12.9378	GSE16560
GSM416285	9.02533	GSE16560
GSM416286	11.9597	GSE16560
GSM416287	10.7021	GSE16560
GSM416288	11.8199	GSE16560
GSM416289	12.1693	GSE16560
GSM416290	11.6103	GSE16560
GSM416291	7.41843	GSE16560
GSM416292	10.3528	GSE16560
GSM416293	13.1474	GSE16560
GSM416294	12.8679	GSE16560
GSM416295	13.1474	GSE16560
GSM416296	12.309	GSE16560
GSM416297	7.48829	GSE16560
GSM416298	10.5624	GSE16560
GSM416299	11.4007	GSE16560
GSM416300	13.0076	GSE16560
GSM416301	11.4007	GSE16560
GSM416302	12.9378	GSE16560
GSM416303	11.4706	GSE16560
GSM416304	12.4487	GSE16560
GSM416305	10.1432	GSE16560
GSM416306	10.5624	GSE16560
GSM416307	13.357	GSE16560
GSM416308	13.6364	GSE16560
GSM416309	11.1911	GSE16560
GSM416310	11.3309	GSE16560
GSM416311	10.6322	GSE16560
GSM416312	9.44452	GSE16560
GSM416313	11.261	GSE16560
GSM416314	11.6103	GSE16560
GSM416315	11.6103	GSE16560
GSM416316	12.4487	GSE16560
GSM416317	10.3528	GSE16560
GSM416318	14.1953	GSE16560
GSM416319	13.7063	GSE16560
GSM416320	11.7501	GSE16560
GSM416321	7.0691	GSE16560
GSM416322	8.39654	GSE16560
GSM416323	8.11708	GSE16560
GSM416324	6.92937	GSE16560
GSM416325	6.51018	GSE16560
GSM416326	11.5405	GSE16560
GSM416327	4.83342	GSE16560
GSM416328	8.53627	GSE16560
GSM416329	10.5624	GSE16560
GSM416330	-0.755795	GSE16560
GSM416331	3.92517	GSE16560
GSM416332	11.261	GSE16560
GSM416333	8.39654	GSE16560
GSM416334	10.3528	GSE16560
GSM416335	7.13897	GSE16560
GSM416336	1.34016	GSE16560
GSM416337	8.25681	GSE16560
GSM416338	7.13897	GSE16560
GSM416339	4.34436	GSE16560
GSM416340	9.02533	GSE16560
GSM416341	11.261	GSE16560
GSM416342	3.50598	GSE16560
GSM416343	9.58425	GSE16560
GSM416344	9.37465	GSE16560
GSM416345	11.6103	GSE16560
GSM416346	11.1911	GSE16560
GSM416347	2.59773	GSE16560
GSM416348	7.34856	GSE16560
GSM416349	8.95546	GSE16560
GSM416350	11.4007	GSE16560
GSM416351	-11.5849	GSE16560
GSM416352	4.76355	GSE16560
GSM416353	9.02533	GSE16560
GSM416354	10.0034	GSE16560
GSM416355	9.02533	GSE16560
GSM416356	6.16085	GSE16560
GSM416357	8.53627	GSE16560
GSM416358	9.16506	GSE16560
GSM416359	8.4664	GSE16560
GSM416360	8.95546	GSE16560
GSM416361	11.0514	GSE16560
GSM416362	7.83762	GSE16560
GSM416363	9.65411	GSE16560
GSM416364	10.4226	GSE16560
GSM416365	8.74586	GSE16560
GSM416366	11.1911	GSE16560
GSM416367	11.1911	GSE16560
GSM416368	9.93357	GSE16560
GSM416369	10.9117	GSE16560
GSM416370	12.3789	GSE16560
GSM416371	12.7282	GSE16560
GSM416372	10.2829	GSE16560
GSM416373	7.55816	GSE16560
GSM416374	9.65411	GSE16560
GSM416375	11.6802	GSE16560
GSM416376	12.0994	GSE16560
GSM416377	11.7501	GSE16560
GSM416378	11.3309	GSE16560
GSM416379	11.6802	GSE16560
GSM416380	9.51438	GSE16560
GSM416381	11.7501	GSE16560
GSM416382	9.79384	GSE16560
GSM416383	12.6583	GSE16560
GSM416384	11.5405	GSE16560
GSM416385	10.7021	GSE16560
GSM416386	10.9815	GSE16560
GSM416387	10.5624	GSE16560
GSM416388	11.4706	GSE16560
GSM416389	12.309	GSE16560
GSM416390	8.81573	GSE16560
GSM416391	11.8199	GSE16560
GSM416392	10.7021	GSE16560
GSM416393	12.5186	GSE16560
GSM416394	9.44452	GSE16560
GSM416395	11.4706	GSE16560
GSM416396	11.3309	GSE16560
GSM416397	7.97735	GSE16560
GSM416398	14.6145	GSE16560
GSM416399	10.9117	GSE16560
GSM416400	8.8856	GSE16560
GSM416401	9.65411	GSE16560
GSM416402	11.4706	GSE16560
GSM416403	11.6103	GSE16560
GSM416404	11.4007	GSE16560
GSM416405	12.1693	GSE16560
GSM416406	12.2391	GSE16560
GSM416407	11.6802	GSE16560
GSM416408	10.5624	GSE16560
GSM416409	13.9159	GSE16560
GSM416410	14.8241	GSE16560
GSM416411	10.772	GSE16560
GSM416412	12.3789	GSE16560
GSM416413	10.0034	GSE16560
GSM416414	7.34856	GSE16560
GSM416415	12.7282	GSE16560
GSM416416	11.3309	GSE16560
GSM416417	8.60613	GSE16560
GSM416418	11.6802	GSE16560
GSM416419	9.58425	GSE16560
GSM416420	12.0994	GSE16560
GSM416421	13.4967	GSE16560
GSM416422	12.5186	GSE16560
GSM416423	13.2871	GSE16560
GSM416424	12.9378	GSE16560
GSM416425	13.2172	GSE16560
GSM416426	13.9858	GSE16560
GSM416427	12.5884	GSE16560
GSM416428	12.8679	GSE16560
GSM416429	13.7063	GSE16560
GSM416430	11.5405	GSE16560
GSM416431	10.772	GSE16560
GSM416432	11.5405	GSE16560
GSM416433	9.79384	GSE16560
GSM416434	7.55816	GSE16560
GSM416435	12.0295	GSE16560
GSM416436	9.86371	GSE16560
GSM416437	13.4268	GSE16560
GSM416438	11.7501	GSE16560
GSM416439	13.4967	GSE16560
GSM416440	13.4967	GSE16560
GSM416441	11.1911	GSE16560
GSM416442	10.1432	GSE16560
GSM416443	11.4007	GSE16560
GSM416444	13.9858	GSE16560
GSM416445	9.72398	GSE16560
GSM416446	10.213	GSE16560
GSM416447	11.8199	GSE16560
GSM416448	11.3309	GSE16560
GSM416449	12.0295	GSE16560
GSM416450	12.1693	GSE16560
GSM416451	10.0034	GSE16560
GSM416452	13.7762	GSE16560
GSM416453	9.30479	GSE16560
GSM416454	9.51438	GSE16560
GSM416455	11.1213	GSE16560
GSM416456	9.23492	GSE16560
GSM416457	11.261	GSE16560
GSM416458	13.0076	GSE16560
GSM416459	10.7021	GSE16560
GSM416460	9.86371	GSE16560
GSM416461	12.8679	GSE16560
GSM416462	11.6802	GSE16560
GSM416463	10.8418	GSE16560
GSM416464	6.44031	GSE16560
GSM416465	8.8856	GSE16560
GSM416466	10.9815	GSE16560
GSM416467	5.60193	GSE16560
GSM416468	10.1432	GSE16560
GSM416469	7.34856	GSE16560
GSM416470	5.81153	GSE16560
GSM416471	12.0994	GSE16560
GSM416472	11.8898	GSE16560
GSM416473	8.4664	GSE16560
GSM416474	10.4226	GSE16560
GSM416475	9.58425	GSE16560
GSM416476	10.2829	GSE16560
GSM416477	15.3132	GSE16560
GSM416478	7.0691	GSE16560
GSM416479	11.6103	GSE16560
GSM416480	11.8898	GSE16560
GSM416481	6.99924	GSE16560
GSM416482	12.798	GSE16560
GSM416483	11.1213	GSE16560
GSM416484	8.95546	GSE16560
GSM416485	13.5666	GSE16560
GSM416486	11.0514	GSE16560
GSM416487	10.772	GSE16560
GSM416488	8.39654	GSE16560
GSM416489	6.71978	GSE16560
GSM416490	11.8199	GSE16560
GSM416491	13.7063	GSE16560
GSM416492	8.74586	GSE16560
GSM416493	13.6364	GSE16560
GSM416494	8.8856	GSE16560
GSM416495	14.0556	GSE16560
GSM416496	11.6103	GSE16560
GSM416497	10.3528	GSE16560
GSM416498	11.8898	GSE16560
GSM416499	15.4529	GSE16560
GSM416500	12.1693	GSE16560
GSM416501	10.8418	GSE16560
GSM416502	10.5624	GSE16560
GSM416503	9.30479	GSE16560
GSM416504	13.9159	GSE16560
GSM416505	10.772	GSE16560
GSM416506	12.5884	GSE16560
GSM416507	11.0514	GSE16560
GSM416508	7.48829	GSE16560
GSM416509	9.16506	GSE16560
GSM416510	13.2871	GSE16560
GSM416511	11.7501	GSE16560
GSM416512	11.1911	GSE16560
GSM416513	7.62802	GSE16560
GSM416514	11.1911	GSE16560
GSM416515	10.2829	GSE16560
GSM416516	11.3309	GSE16560
GSM416517	11.1213	GSE16560
GSM416518	8.95546	GSE16560
GSM416519	11.261	GSE16560
GSM416520	11.4706	GSE16560
GSM416521	13.1474	GSE16560
GSM1133136	11.6472	GSE46602
GSM1133137	9.50965	GSE46602
GSM1133138	9.72398	GSE46602
GSM1133139	14.2128	GSE46602
GSM1133140	7.28173	GSE46602
GSM1133141	13.4729	GSE46602
GSM1133142	9.66819	GSE46602
GSM1133143	13.6548	GSE46602
GSM1133144	14.7683	GSE46602
GSM1133145	11.435	GSE46602
GSM1133146	9.65991	GSE46602
GSM1133147	11.5081	GSE46602
GSM1133148	11.9575	GSE46602
GSM1133149	9.25688	GSE46602
GSM1133150	10.9576	GSE46602
GSM1133151	9.69254	GSE46602
GSM1133152	9.25745	GSE46602
GSM1133153	6.66719	GSE46602
GSM1133154	11.8833	GSE46602
GSM1133155	10.5282	GSE46602
GSM1133156	14.765	GSE46602
GSM1133157	8.74389	GSE46602
GSM1133158	10.0633	GSE46602
GSM1133159	14.6345	GSE46602
GSM1133160	11.7502	GSE46602
GSM1133161	13.0508	GSE46602
GSM1133162	9.31032	GSE46602
GSM1133163	10.2716	GSE46602
GSM1133164	6.75797	GSE46602
GSM1133165	12.8122	GSE46602
GSM1133166	10.0327	GSE46602
GSM1133167	9.03436	GSE46602
GSM1133168	13.1199	GSE46602
GSM1133169	8.74289	GSE46602
GSM1133170	2.98366	GSE46602
GSM1133171	10.7379	GSE46602
GSM1133172	7.8411	GSE46602
GSM1133173	10.5354	GSE46602
GSM1133174	8.89839	GSE46602
GSM1133175	15.9112	GSE46602
GSM1133176	12.6878	GSE46602
GSM1133177	10.0712	GSE46602
GSM1133178	9.11641	GSE46602
GSM1133179	8.67999	GSE46602
GSM1133180	8.17253	GSE46602
GSM1133181	10.2942	GSE46602
GSM1133182	10.8926	GSE46602
GSM1133183	10.4699	GSE46602
GSM1133184	8.84443	GSE46602
GSM1133185	9.25054	GSE46602
VA-PC-92-14	9.51204	GSE54460
VA-PC-94-28	13.256	GSE54460
VA-PC-99-54	9.74842	GSE54460
VA-PC-99-55	8.95486	GSE54460
VA-PC-91-62	10.5299	GSE54460
VA-PC-97-74	15.0408	GSE54460
VA-PC-99-78	9.25378	GSE54460
VA-PC-99-80	9.62431	GSE54460
VA-PC-99-82	9.14573	GSE54460
VA-PC-00-93	10.8868	GSE54460
VA-PC-00-97	9.44113	GSE54460
UTPC162	9.64733	GSE54460
VA-PC-93-19	7.95499	GSE54460
VA-PC-91-64	9.56558	GSE54460
VA-PC-99-77	15.9783	GSE54460
VA-PC-99-79	10.1985	GSE54460
VA-PC-97-47	7.06683	GSE54460
VA-PC-97-48	8.11271	GSE54460
VA-PC-97-49	8.41085	GSE54460
VA-PC-97-50	8.91014	GSE54460
VA-PC-97-51	11.0223	GSE54460
VA-PC-97-52	8.95596	GSE54460
VA-PC-91-61	9.86295	GSE54460
VA-PC-99-76	8.2356	GSE54460
VA-PC-99-83	11.714	GSE54460
VA-PC-00-87	8.74217	GSE54460
VA-PC-00-92	11.775	GSE54460
VA-PC-00-94	10.2434	GSE54460
VA-PC-92-13	8.80356	GSE54460
VA-PC-99-84	8.84785	GSE54460
VA-PC-92-67	7.33321	GSE54460
VA-PC-93-68	8.01042	GSE54460
VA-PC-94-70	10.014	GSE54460
VA-PC-00-90	9.58394	GSE54460
VA-PC-00-98	8.88422	GSE54460
VA-PC-96-45	7.74431	GSE54460
VA-PC-99-75	8.84296	GSE54460
VA-PC-99-81	10.7558	GSE54460
VA-PC-00-91	9.23852	GSE54460
MCC-PT184	8.50785	GSE54460
MCC-PT127	8.47958	GSE54460
MCC-PT168	8.20472	GSE54460
MCC-PT199	9.43569	GSE54460
MCC-PT236	9.71568	GSE54460
MCC-PT243	10.6674	GSE54460
VA-PC-92-66	7.35896	GSE54460
VA-PC-00-95	8.27005	GSE54460
MCC-PT081	16.3813	GSE54460
UTPC020	27.6328	GSE54460
UTPC008	14.8264	GSE54460
UTPC107	9.56431	GSE54460
UTPC019	9.12125	GSE54460
UTPC021	9.52762	GSE54460
UTPC104	11.3776	GSE54460
UTPC141	10.7709	GSE54460
VA-PC-90-4	9.09335	GSE54460
VA-PC-95-42	8.6343	GSE54460
VA-PC-96-43	8.49706	GSE54460
VA-PC-96-44	7.87521	GSE54460
VA-PC-97-46	17.4151	GSE54460
VA-PC-91-65	14.2671	GSE54460
VA-PC-00-96	10.403	GSE54460
UTPC004	10.2745	GSE54460
UTPC029	12.434	GSE54460
UTPC101	9.72623	GSE54460
UTPC114	11.4039	GSE54460
UTPC127	9.03476	GSE54460
UTPC170	10.6551	GSE54460
VA-PC-99-85	9.25073	GSE54460
VA-PC-00-88	8.85998	GSE54460
UTPC088	10.8016	GSE54460
UTPC009	8.90643	GSE54460
UTPC093	7.58703	GSE54460
UTPC099	9.68519	GSE54460
UTPC110	12.2015	GSE54460
UTPC116	8.23137	GSE54460
UTPC131	9.95247	GSE54460
UTPC147	8.04866	GSE54460
VA-PC-00-86	13.9464	GSE54460
VA-PC-95-34	7.36867	GSE54460
VA-PC-98-53	10.4454	GSE54460
VA-PC-92-9	11.5277	GSE54460
VA-PC-93-24	9.88502	GSE54460
VA-PC-95-37	9.07516	GSE54460
VA-PC-95-41	7.96148	GSE54460
VA-PC-94-71	13.713	GSE54460
VA-PC-00-99	10.6055	GSE54460
UTPC034	13.8002	GSE54460
UTPC058	11.6867	GSE54460
UTPC132	10.5794	GSE54460
UTPC146	11.198	GSE54460
VA-PC-93-21	9.20434	GSE54460
VA-PC-93-20	17.8856	GSE54460
VA-PC-92-11	12.4558	GSE54460
MCC-PT197	9.01843	GSE54460
MCC-PT220	10.8607	GSE54460
MCC-PT264	6.72687	GSE54460
UTPC160	28.1831	GSE54460
UTPC019-1	10.8695	GSE54460
UTPC021-1	8.77923	GSE54460
UTPC164	19.4795	GSE54460
UTPC009-1	10.3344	GSE54460
UTPC029-1	13.0967	GSE54460
UTPC004-1	10.505	GSE54460
UTPC041	13.4688	GSE54460
UTPC034.1	11.6936	GSE54460
GSM1817707	9.56399	GSE70770
GSM1817708	16.2066	GSE70770
GSM1817709	8.59339	GSE70770
GSM1817710	13.4517	GSE70770
GSM1817711	17.1418	GSE70770
GSM1817712	9.56495	GSE70770
GSM1817713	12.0637	GSE70770
GSM1817714	17.4035	GSE70770
GSM1817715	9.36706	GSE70770
GSM1817716	12.7062	GSE70770
GSM1817717	14.222	GSE70770
GSM1817718	12.706	GSE70770
GSM1817719	13.1916	GSE70770
GSM1817720	9.26268	GSE70770
GSM1817721	10.6224	GSE70770
GSM1817722	10.4168	GSE70770
GSM1817723	10.3624	GSE70770
GSM1817724	11.1476	GSE70770
GSM1817725	18.8184	GSE70770
GSM1817726	6.28256	GSE70770
GSM1817727	7.14434	GSE70770
GSM1817728	17.2223	GSE70770
GSM1817729	11.3575	GSE70770
GSM1817730	7.90315	GSE70770
GSM1817731	8.44627	GSE70770
GSM1817732	8.49097	GSE70770
GSM1817733	9.92718	GSE70770
GSM1817734	12.8982	GSE70770
GSM1817735	7.22699	GSE70770
GSM1817736	11.4089	GSE70770
GSM1817737	10.1409	GSE70770
GSM1817738	7.56698	GSE70770
GSM1817739	10.5444	GSE70770
GSM1817740	8.18265	GSE70770
GSM1817741	8.91494	GSE70770
GSM1817742	10.1407	GSE70770
GSM1817743	11.4659	GSE70770
GSM1817744	10.1409	GSE70770
GSM1817745	11.2947	GSE70770
GSM1817746	7.34287	GSE70770
GSM1817747	12.7977	GSE70770
GSM1817748	10.7094	GSE70770
GSM1817749	7.38053	GSE70770
GSM1817750	8.98796	GSE70770
GSM1817751	9.46157	GSE70770
GSM1817752	4.98319	GSE70770
GSM1817753	11.3472	GSE70770
GSM1817754	10.6518	GSE70770
GSM1817755	7.3425	GSE70770
GSM1817756	12.038	GSE70770
GSM1817757	9.74455	GSE70770
GSM1817758	12.7671	GSE70770
GSM1817759	7.2268	GSE70770
GSM1817760	10.6512	GSE70770
GSM1817761	10.2747	GSE70770
GSM1817762	9.90414	GSE70770
GSM1817763	10.3338	GSE70770
GSM1817764	6.60505	GSE70770
GSM1817765	9.27813	GSE70770
GSM1817766	8.4259	GSE70770
GSM1817767	10.4685	GSE70770
GSM1817768	5.20403	GSE70770
GSM1817769	3.21267	GSE70770
GSM1817770	11.5275	GSE70770
GSM1817771	14.4704	GSE70770
GSM1817772	9.49262	GSE70770
GSM1817773	10.4356	GSE70770
GSM1817774	7.87502	GSE70770
GSM1817775	5.60229	GSE70770
GSM1817776	12.5599	GSE70770
GSM1817777	14.5633	GSE70770
GSM1817778	10.3326	GSE70770
GSM1817779	10.633	GSE70770
GSM1817780	8.623	GSE70770
GSM1817781	10.5983	GSE70770
GSM1817782	19.8866	GSE70770
GSM1817783	11.5961	GSE70770
GSM1817784	6.72356	GSE70770
GSM1817785	10.533	GSE70770
GSM1817786	12.7867	GSE70770
GSM1817787	9.56065	GSE70770
GSM1817788	5.75646	GSE70770
GSM1817789	9.21759	GSE70770
GSM1817790	9.79109	GSE70770
GSM1817791	11.6338	GSE70770
GSM1817792	6.35547	GSE70770
GSM1817793	11.2875	GSE70770
GSM1817794	4.30083	GSE70770
GSM1817795	11.916	GSE70770
GSM1817796	7.98808	GSE70770
GSM1817797	7.20748	GSE70770
GSM1817798	10.8331	GSE70770
GSM1817799	9.62361	GSE70770
GSM1817800	10.3688	GSE70770
GSM1817801	10.6664	GSE70770
GSM1817802	11.3575	GSE70770
GSM1817803	15.2719	GSE70770
GSM1817804	14.0432	GSE70770
GSM1817805	11.494	GSE70770
GSM1817806	15.0067	GSE70770
GSM1817807	9.72005	GSE70770
GSM1817808	11.916	GSE70770
GSM1817809	18.4769	GSE70770
GSM1817810	8.59291	GSE70770
GSM1817811	17.1418	GSE70770
GSM1817812	5.12411	GSE70770
GSM1817813	11.1118	GSE70770
GSM1817814	14.8757	GSE70770
GSM1817815	4.36023	GSE70770
GSM1817816	10.5003	GSE70770
GSM1817817	10.9732	GSE70770
GSM1817818	12.6733	GSE70770
GSM1817819	17.9406	GSE70770
GSM1817820	6.90143	GSE70770
GSM1817821	13.6508	GSE70770
GSM1817822	8.80614	GSE70770
GSM1817823	5.556	GSE70770
GSM1817824	11.9545	GSE70770
GSM1817825	11.8069	GSE70770
GSM1817826	13.8422	GSE70770
GSM1817827	8.5327	GSE70770
GSM1817828	15.8438	GSE70770
GSM1817829	8.29659	GSE70770
GSM1817830	11.214	GSE70770
GSM1817831	12.4471	GSE70770
GSM1817832	10.9732	GSE70770
GSM1817833	8.63139	GSE70770
GSM1817834	6.43736	GSE70770
GSM1817835	12.875	GSE70770
GSM1817836	9.53535	GSE70770
GSM1817837	9.41155	GSE70770
GSM1817838	6.09777	GSE70770
GSM1817839	7.4815	GSE70770
GSM1817840	9.52796	GSE70770
GSM1817841	8.70297	GSE70770
GSM1817842	11.6956	GSE70770
GSM1817843	8.20591	GSE70770
GSM1817844	9.63446	GSE70770
GSM1817845	8.91177	GSE70770
GSM1817846	6.75521	GSE70770
GSM1817847	6.43716	GSE70770
GSM1817848	9.5976	GSE70770
GSM1817849	9.22986	GSE70770
GSM1817850	11.9869	GSE70770
GSM1817851	5.95042	GSE70770
GSM1817852	7.18341	GSE70770
GSM1817853	8.94577	GSE70770
GSM1817854	8.82079	GSE70770
GSM1817855	10.3696	GSE70770
GSM1817856	8.12124	GSE70770
GSM1817857	9.04214	GSE70770
GSM1817858	9.35127	GSE70770
GSM1817859	8.72819	GSE70770
GSM1817860	9.50308	GSE70770
GSM1817861	8.00835	GSE70770
GSM1817862	10.4028	GSE70770
GSM1817863	7.49098	GSE70770
GSM1817864	11.739	GSE70770
GSM1817865	9.35127	GSE70770
GSM1817866	7.10578	GSE70770
GSM1817867	11.003	GSE70770
GSM1817868	7.75382	GSE70770
GSM1817869	8.85165	GSE70770
GSM1817870	8.28784	GSE70770
GSM1817871	12.4132	GSE70770
GSM1817872	7.21172	GSE70770
GSM1817873	6.46066	GSE70770
GSM1817874	9.04214	GSE70770
GSM1817875	8.26017	GSE70770
GSM1817876	5.42911	GSE70770
GSM1817877	10.4378	GSE70770
GSM1817878	7.1564	GSE70770
GSM1817879	9.6976	GSE70770
GSM1817880	6.48777	GSE70770
GSM1817881	3.42467	GSE70770
GSM1817882	6.48803	GSE70770
GSM1817883	7.1306	GSE70770
GSM1817884	7.89355	GSE70770
GSM1817885	10.1974	GSE70770
GSM1817886	4.80423	GSE70770
GSM1817887	7.51744	GSE70770
GSM1817888	8.97518	GSE70770
GSM1817889	5.77488	GSE70770
GSM1817890	6.46066	GSE70770
GSM1817891	8.78737	GSE70770
GSM1817892	8.09328	GSE70770
GSM1817893	9.82547	GSE70770
GSM1817894	7.46437	GSE70770
GSM1817895	4.76758	GSE70770
GSM1817896	7.38693	GSE70770
GSM1817897	8.40179	GSE70770
GSM1817898	7.83841	GSE70770
GSM1817899	7.1306	GSE70770
GSM1817900	11.6327	GSE70770
GSM1817901	8.26017	GSE70770
GSM1817902	5.00818	GSE70770
GSM1817903	9.5976	GSE70770
GSM1817904	9.85785	GSE70770
GSM1817905	11.3929	GSE70770
GSM1817906	15.8578	GSE70770
GSM1817907	17.2214	GSE70770
GSM1817908	13.3008	GSE70770
GSM1817909	16.4806	GSE70770
GSM1817910	9.94343	GSE70770
GSM1817911	15.8579	GSE70770
GSM1817912	12.1486	GSE70770
GSM1817913	8.95262	GSE70770
GSM1817914	14.3921	GSE70770
GSM1817915	11.311	GSE70770
GSM1817916	8.43399	GSE70770
GSM1817917	11.3492	GSE70770
GSM1817918	14.4581	GSE70770
GSM1817919	14.0393	GSE70770
GSM1817920	11.8446	GSE70770
GSM1817921	18.2135	GSE70770
GSM1817922	19.0663	GSE70770
GSM1817923	6.47995	GSE70770
GSM1817924	12.178	GSE70770
GSM1817925	10.9631	GSE70770
GSM1817926	12.178	GSE70770
GSM1817927	11.697	GSE70770
GSM1817928	7.13455	GSE70770
GSM1817929	13.3286	GSE70770
GSM1817930	10.7724	GSE70770
GSM1817931	10.0428	GSE70770
GSM1817932	6.92137	GSE70770
GSM1817933	10.4153	GSE70770
GSM1817934	13.4501	GSE70770
GSM1817935	12.4175	GSE70770
GSM1817936	12.629	GSE70770
GSM1817937	11.9569	GSE70770
GSM1817938	12.2986	GSE70770
GSM1817939	9.61919	GSE70770
GSM1817940	15.73	GSE70770
GSM1817941	13.7239	GSE70770
GSM1817942	15.0456	GSE70770
GSM1817943	7.96015	GSE70770
GSM1817944	15.3035	GSE70770
GSM1817945	14.5557	GSE70770
GSM1817946	11.219	GSE70770
GSM1817947	13.8998	GSE70770
GSM1817948	13.8239	GSE70770
GSM1817949	18.6835	GSE70770
GSM1817950	6.8641	GSE70770
GSM1817951	15.1439	GSE70770
GSM1817952	12.0879	GSE70770
GSM1817953	13.9	GSE70770
GSM1817954	15.5542	GSE70770
GSM1817955	14.8415	GSE70770
GSM1817956	8.16079	GSE70770
GSM1817957	10.4651	GSE70770
GSM1817958	11.755	GSE70770
GSM1817959	10.4153	GSE70770
GSM1817960	18.0042	GSE70770
GSM1817961	5.52485	GSE70770
GSM1817962	14.9465	GSE70770
GSM1817963	11.0458	GSE70770
GSM1817964	12.6624	GSE70770
GSM1817965	18.1047	GSE70770
GSM1817966	5.50346	GSE70770
GSM1817967	10.8356	GSE70770
GSM1817968	14.9467	GSE70770
GSM1817969	9.09543	GSE70770
GSM1817970	10.0706	GSE70770
GSM1817971	8.78594	GSE70770
GSM1817972	12.0234	GSE70770
GSM1817973	9.61937	GSE70770
GSM1817974	7.64461	GSE70770
GSM1817975	13.4503	GSE70770
GSM1817976	15.0456	GSE70770
GSM1817977	14.3259	GSE70770
GSM1817978	13.1145	GSE70770
GSM1817979	16.6482	GSE70770
GSM1817980	10.9328	GSE70770
GSM1817981	13.2045	GSE70770
GSM1817982	15.269	GSE70770
GSM1817983	16.0089	GSE70770
GSM1817984	7.52647	GSE70770
GSM1817985	15.7607	GSE70770
GSM1817986	15.2029	GSE70770
GSM1817987	14.0105	GSE70770
GSM1817988	15.8968	GSE70770
GSM1817989	11.2192	GSE70770
GSM1817990	8.80918	GSE70770
GSM1817991	10.7207	GSE70770
GSM1817992	11.7255	GSE70770
GSM1817993	10.6327	GSE70770
GSM1817994	12.5085	GSE70770
GSM1817995	11.1025	GSE70770
GSM1817996	12.629	GSE70770
GSM1817997	11.4373	GSE70770
GSM1817998	7.8541	GSE70770
GSM1817999	12.8232	GSE70770
GSM3263664	7.70992	GSE116918
GSM3263665	4.68262	GSE116918
GSM3263666	12.5793	GSE116918
GSM3263667	9.99993	GSE116918
GSM3263668	13.9688	GSE116918
GSM3263669	10.4818	GSE116918
GSM3263670	11.0282	GSE116918
GSM3263671	6.42472	GSE116918
GSM3263672	11.4534	GSE116918
GSM3263673	7.61151	GSE116918
GSM3263674	9.30246	GSE116918
GSM3263675	10.3573	GSE116918
GSM3263676	12.8652	GSE116918
GSM3263677	11.8412	GSE116918
GSM3263678	15.0818	GSE116918
GSM3263679	12.0259	GSE116918
GSM3263680	11.8471	GSE116918
GSM3263681	15.4664	GSE116918
GSM3263682	15.6433	GSE116918
GSM3263683	13.3486	GSE116918
GSM3263684	10.6872	GSE116918
GSM3263685	11.3734	GSE116918
GSM3263686	11.628	GSE116918
GSM3263687	9.03144	GSE116918
GSM3263688	12.9905	GSE116918
GSM3263689	0.365037	GSE116918
GSM3263690	9.11579	GSE116918
GSM3263691	12.8128	GSE116918
GSM3263692	14.6428	GSE116918
GSM3263693	10.9298	GSE116918
GSM3263694	13.3178	GSE116918
GSM3263695	13.9711	GSE116918
GSM3263696	8.72098	GSE116918
GSM3263697	11.7764	GSE116918
GSM3263698	13.7231	GSE116918
GSM3263699	7.81146	GSE116918
GSM3263700	14.0039	GSE116918
GSM3263701	4.9509	GSE116918
GSM3263702	6.80821	GSE116918
GSM3263703	11.9467	GSE116918
GSM3263704	10.2635	GSE116918
GSM3263705	7.56426	GSE116918
GSM3263706	11.3535	GSE116918
GSM3263707	11.0332	GSE116918
GSM3263708	9.56801	GSE116918
GSM3263709	8.5675	GSE116918
GSM3263710	8.65263	GSE116918
GSM3263711	13.4146	GSE116918
GSM3263712	8.98887	GSE116918
GSM3263713	15.9702	GSE116918
GSM3263714	11.9802	GSE116918
GSM3263715	5.62416	GSE116918
GSM3263716	9.96439	GSE116918
GSM3263717	12.2415	GSE116918
GSM3263718	11.5815	GSE116918
GSM3263719	6.37981	GSE116918
GSM3263720	12.163	GSE116918
GSM3263721	9.58949	GSE116918
GSM3263722	11.0653	GSE116918
GSM3263723	14.4534	GSE116918
GSM3263724	7.67751	GSE116918
GSM3263725	6.79962	GSE116918
GSM3263726	8.87875	GSE116918
GSM3263727	11.8713	GSE116918
GSM3263728	11.7725	GSE116918
GSM3263729	7.41469	GSE116918
GSM3263730	12.2595	GSE116918
GSM3263731	13.3533	GSE116918
GSM3263732	11.2453	GSE116918
GSM3263733	9.16773	GSE116918
GSM3263734	10.7802	GSE116918
GSM3263735	8.55383	GSE116918
GSM3263736	10.7154	GSE116918
GSM3263737	8.62296	GSE116918
GSM3263738	7.37759	GSE116918
GSM3263739	10.615	GSE116918
GSM3263740	10.0854	GSE116918
GSM3263741	8.95177	GSE116918
GSM3263742	8.62959	GSE116918
GSM3263743	7.46038	GSE116918
GSM3263744	7.1382	GSE116918
GSM3263745	9.62581	GSE116918
GSM3263746	11.4706	GSE116918
GSM3263747	10.6267	GSE116918
GSM3263748	10.7216	GSE116918
GSM3263749	8.62139	GSE116918
GSM3263750	16.6868	GSE116918
GSM3263751	9.60433	GSE116918
GSM3263752	11.4113	GSE116918
GSM3263753	11.9264	GSE116918
GSM3263754	8.84321	GSE116918
GSM3263755	12.8648	GSE116918
GSM3263756	10.7193	GSE116918
GSM3263757	9.60511	GSE116918
GSM3263758	3.25136	GSE116918
GSM3263759	9.89449	GSE116918
GSM3263760	9.62854	GSE116918
GSM3263761	13.0632	GSE116918
GSM3263762	11.0266	GSE116918
GSM3263763	7.95087	GSE116918
GSM3263764	11.9849	GSE116918
GSM3263765	5.41328	GSE116918
GSM3263766	8.55227	GSE116918
GSM3263767	12.4735	GSE116918
GSM3263768	11.2265	GSE116918
GSM3263769	11.9869	GSE116918
GSM3263770	12.755	GSE116918
GSM3263771	12.0197	GSE116918
GSM3263772	8.91975	GSE116918
GSM3263773	9.27942	GSE116918
GSM3263774	15.4617	GSE116918
GSM3263775	9.24388	GSE116918
GSM3263776	12.2669	GSE116918
GSM3263777	6.76174	GSE116918
GSM3263778	12.19	GSE116918
GSM3263779	13.6649	GSE116918
GSM3263780	7.39712	GSE116918
GSM3263781	11.612	GSE116918
GSM3263782	13.6876	GSE116918
GSM3263783	8.9959	GSE116918
GSM3263784	12.468	GSE116918
GSM3263785	1.24253	GSE116918
GSM3263786	6.9242	GSE116918
GSM3263787	15.5758	GSE116918
GSM3263788	7.31589	GSE116918
GSM3263789	16.588	GSE116918
GSM3263790	8.02429	GSE116918
GSM3263791	13.7153	GSE116918
GSM3263792	10.6786	GSE116918
GSM3263793	10.7556	GSE116918
GSM3263794	10.3256	GSE116918
GSM3263795	7.2081	GSE116918
GSM3263796	9.75195	GSE116918
GSM3263797	6.6028	GSE116918
GSM3263798	7.5377	GSE116918
GSM3263799	10.6119	GSE116918
GSM3263800	12.6316	GSE116918
GSM3263801	10.822	GSE116918
GSM3263802	15.2489	GSE116918
GSM3263803	11.6452	GSE116918
GSM3263804	9.69923	GSE116918
GSM3263805	9.64573	GSE116918
GSM3263806	10.2323	GSE116918
GSM3263807	12.1618	GSE116918
GSM3263808	9.83591	GSE116918
GSM3263809	12.386	GSE116918
GSM3263810	10.0433	GSE116918
GSM3263811	11.462	GSE116918
GSM3263812	11.0625	GSE116918
GSM3263813	8.29843	GSE116918
GSM3263814	11.4433	GSE116918
GSM3263815	10.1616	GSE116918
GSM3263816	11.8842	GSE116918
GSM3263817	9.21342	GSE116918
GSM3263818	9.27786	GSE116918
GSM3263819	11.4585	GSE116918
GSM3263820	9.98118	GSE116918
GSM3263821	8.58195	GSE116918
GSM3263822	9.05175	GSE116918
GSM3263823	10.2924	GSE116918
GSM3263824	11.4359	GSE116918
GSM3263825	8.44058	GSE116918
GSM3263826	13.3236	GSE116918
GSM3263827	10.3198	GSE116918
GSM3263828	7.40766	GSE116918
GSM3263829	8.01492	GSE116918
GSM3263830	11.2543	GSE116918
GSM3263831	8.05983	GSE116918
GSM3263832	10.4928	GSE116918
GSM3263833	5.60385	GSE116918
GSM3263834	9.92065	GSE116918
GSM3263835	12.2286	GSE116918
GSM3263836	6.84063	GSE116918
GSM3263837	13.0331	GSE116918
GSM3263838	17.9302	GSE116918
GSM3263839	12.9175	GSE116918
GSM3263840	11.8877	GSE116918
GSM3263841	9.99524	GSE116918
GSM3263842	11.0434	GSE116918
GSM3263843	7.90284	GSE116918
GSM3263844	9.24388	GSE116918
GSM3263845	9.09705	GSE116918
GSM3263846	10.1956	GSE116918
GSM3263847	11.7393	GSE116918
GSM3263848	12.5738	GSE116918
GSM3263849	9.36924	GSE116918
GSM3263850	11.9514	GSE116918
GSM3263851	13.7665	GSE116918
GSM3263852	9.27395	GSE116918
GSM3263853	9.69923	GSE116918
GSM3263854	17.3304	GSE116918
GSM3263855	1.07891	GSE116918
GSM3263856	10.8145	GSE116918
GSM3263857	13.2631	GSE116918
GSM3263858	10.5611	GSE116918
GSM3263859	10.5037	GSE116918
GSM3263860	11.0602	GSE116918
GSM3263861	11.421	GSE116918
GSM3263862	9.60472	GSE116918
GSM3263863	11.696	GSE116918
GSM3263864	11.6585	GSE116918
GSM3263865	10.3432	GSE116918
GSM3263866	12.5699	GSE116918
GSM3263867	18.4879	GSE116918
GSM3263868	13.3006	GSE116918
GSM3263869	10.1503	GSE116918
GSM3263870	11.3539	GSE116918
GSM3263871	16.2342	GSE116918
GSM3263872	16.4615	GSE116918
GSM3263873	16.053	GSE116918
GSM3263874	15.9042	GSE116918
GSM3263875	11.6077	GSE116918
GSM3263876	10.7368	GSE116918
GSM3263877	10.8985	GSE116918
GSM3263878	10.3975	GSE116918
GSM3263879	12.3196	GSE116918
GSM3263880	14.6834	GSE116918
GSM3263881	11.9959	GSE116918
GSM3263882	8.89632	GSE116918
GSM3263883	10.2612	GSE116918
GSM3263884	11.6171	GSE116918
GSM3263885	9.00996	GSE116918
GSM3263886	10.3631	GSE116918
GSM3263887	12.7261	GSE116918
GSM3263888	8.38825	GSE116918
GSM3263889	9.79568	GSE116918
GSM3263890	13.6372	GSE116918
GSM3263891	11.1691	GSE116918
GSM3263892	15.6101	GSE116918
GSM3263893	10.8149	GSE116918
GSM3263894	11.6272	GSE116918
GSM3263895	5.6679	GSE116918
GSM3263896	16.0862	GSE116918
GSM3263897	9.71758	GSE116918
GSM3263898	12.5559	GSE116918
GSM3263899	9.17203	GSE116918
GSM3263900	6.22009	GSE116918
GSM3263901	10.005	GSE116918
GSM3263902	10.729	GSE116918
GSM3263903	8.74987	GSE116918
GSM3263904	10.4154	GSE116918
GSM3263905	14.7311	GSE116918
GSM3263906	7.46389	GSE116918
GSM3263907	12.8952	GSE116918
GSM3263908	9.10642	GSE116918
GSM3263909	7.63572	GSE116918
GSM3263910	5.60112	GSE116918
GSM3263911	7.16437	GSE116918

## Sheet: OS
id	OS	time	TMSB10	Cohort		Cohort	HR	HR.95L	HR.95H	pvalue
GSM416241	0	122	12.2391	GSE16560		GSE16560	1.05847	0.996783	1.12398	0.0636271
GSM416242	1	124	11.1911	GSE16560		ICGC	1.02117	0.825387	1.2634	0.847011
GSM416243	1	54	12.4487	GSE16560		TCGA	1.07575	0.893457	1.29523	0.440856
GSM416244	1	149	10.772	GSE16560
GSM416245	1	94	12.309	GSE16560
GSM416246	0	98	11.6103	GSE16560
GSM416247	0	182	12.5186	GSE16560
GSM416248	0	122	12.1693	GSE16560
GSM416249	1	57	9.30479	GSE16560
GSM416250	0	108	4.41423	GSE16560
GSM416251	1	76	10.8418	GSE16560
GSM416252	0	120	11.3309	GSE16560
GSM416253	1	63	14.0556	GSE16560
GSM416254	1	96	13.1474	GSE16560
GSM416255	1	82	12.5186	GSE16560
GSM416256	0	171	10.9816	GSE16560
GSM416257	1	181	12.0295	GSE16560
GSM416258	1	75	11.6802	GSE16560
GSM416259	1	41	13.357	GSE16560
GSM416260	1	126	12.2391	GSE16560
GSM416261	1	18	13.0775	GSE16560
GSM416262	0	92	11.5405	GSE16560
GSM416263	1	70	12.5884	GSE16560
GSM416264	1	65	-0.266739	GSE16560
GSM416265	0	161	7.55816	GSE16560
GSM416266	1	45	13.357	GSE16560
GSM416267	0	188	11.7501	GSE16560
GSM416268	0	118	12.5884	GSE16560
GSM416269	0	118	12.9378	GSE16560
GSM416270	1	131	12.4487	GSE16560
GSM416271	1	93	11.261	GSE16560
GSM416272	1	6	13.846	GSE16560
GSM416273	1	76	9.23492	GSE16560
GSM416274	1	161	11.8199	GSE16560
GSM416275	1	65	9.93357	GSE16560
GSM416276	1	132	12.7282	GSE16560
GSM416277	1	31	9.51438	GSE16560
GSM416278	1	118	9.51438	GSE16560
GSM416279	1	150	14.1255	GSE16560
GSM416280	1	110	12.8679	GSE16560
GSM416281	0	259	12.5186	GSE16560
GSM416282	1	49	13.357	GSE16560
GSM416283	0	222	12.4487	GSE16560
GSM416284	1	182	12.9378	GSE16560
GSM416285	1	44	9.02533	GSE16560
GSM416286	0	172	11.9597	GSE16560
GSM416287	0	194	10.7021	GSE16560
GSM416288	1	104	11.8199	GSE16560
GSM416289	0	183	12.1693	GSE16560
GSM416290	1	79	11.6103	GSE16560
GSM416291	1	156	7.41843	GSE16560
GSM416292	1	13	10.3528	GSE16560
GSM416293	1	129	13.1474	GSE16560
GSM416294	1	47	12.8679	GSE16560
GSM416295	1	58	13.1474	GSE16560
GSM416296	1	125	12.309	GSE16560
GSM416297	1	53	7.48829	GSE16560
GSM416298	1	121	10.5624	GSE16560
GSM416299	1	154	11.4007	GSE16560
GSM416300	1	28	13.0076	GSE16560
GSM416301	1	53	11.4007	GSE16560
GSM416302	1	55	12.9378	GSE16560
GSM416303	1	35	11.4706	GSE16560
GSM416304	1	52	12.4487	GSE16560
GSM416305	0	158	10.1432	GSE16560
GSM416306	1	73	10.5624	GSE16560
GSM416307	1	30	13.357	GSE16560
GSM416308	1	72	13.6364	GSE16560
GSM416309	1	126	11.1911	GSE16560
GSM416310	0	136	11.3309	GSE16560
GSM416311	1	73	10.6322	GSE16560
GSM416312	1	121	9.44452	GSE16560
GSM416313	1	16	11.261	GSE16560
GSM416314	1	100	11.6103	GSE16560
GSM416315	1	77	11.6103	GSE16560
GSM416316	0	96	12.4487	GSE16560
GSM416317	0	95	10.3528	GSE16560
GSM416318	1	49	14.1953	GSE16560
GSM416319	1	84	13.7063	GSE16560
GSM416320	1	93	11.7501	GSE16560
GSM416321	0	136	7.0691	GSE16560
GSM416322	0	135	8.39654	GSE16560
GSM416323	0	133	8.11708	GSE16560
GSM416324	1	31	6.92937	GSE16560
GSM416325	1	36	6.51018	GSE16560
GSM416326	1	173	11.5405	GSE16560
GSM416327	1	33	4.83342	GSE16560
GSM416328	1	20	8.53627	GSE16560
GSM416329	1	71	10.5624	GSE16560
GSM416330	1	44	-0.755795	GSE16560
GSM416331	0	203	3.92517	GSE16560
GSM416332	1	78	11.261	GSE16560
GSM416333	1	166	8.39654	GSE16560
GSM416334	1	44	10.3528	GSE16560
GSM416335	0	137	7.13897	GSE16560
GSM416336	1	36	1.34016	GSE16560
GSM416337	0	148	8.25681	GSE16560
GSM416338	1	69	7.13897	GSE16560
GSM416339	0	146	4.34436	GSE16560
GSM416340	0	94	9.02533	GSE16560
GSM416341	0	101	11.261	GSE16560
GSM416342	1	28	3.50598	GSE16560
GSM416343	0	95	9.58425	GSE16560
GSM416344	0	120	9.37465	GSE16560
GSM416345	1	8	11.6103	GSE16560
GSM416346	0	128	11.1911	GSE16560
GSM416347	1	68	2.59773	GSE16560
GSM416348	1	157	7.34856	GSE16560
GSM416349	1	81	8.95546	GSE16560
GSM416350	1	36	11.4007	GSE16560
GSM416351	0	160	-11.5849	GSE16560
GSM416352	1	135	4.76355	GSE16560
GSM416353	1	34	9.02533	GSE16560
GSM416354	0	167	10.0034	GSE16560
GSM416355	1	157	9.02533	GSE16560
GSM416356	1	66	6.16085	GSE16560
GSM416357	0	172	8.53627	GSE16560
GSM416358	0	171	9.16506	GSE16560
GSM416359	0	184	8.4664	GSE16560
GSM416360	1	119	8.95546	GSE16560
GSM416361	1	69	11.0514	GSE16560
GSM416362	0	181	7.83762	GSE16560
GSM416363	1	44	9.65411	GSE16560
GSM416364	1	159	10.4226	GSE16560
GSM416365	1	122	8.74587	GSE16560
GSM416366	1	170	11.1911	GSE16560
GSM416367	1	83	11.1911	GSE16560
GSM416368	1	39	9.93357	GSE16560
GSM416369	1	93	10.9117	GSE16560
GSM416370	1	17	12.3789	GSE16560
GSM416371	1	19	12.7282	GSE16560
GSM416372	0	89	10.2829	GSE16560
GSM416373	1	125	7.55816	GSE16560
GSM416374	0	191	9.65411	GSE16560
GSM416375	1	29	11.6802	GSE16560
GSM416376	1	29	12.0994	GSE16560
GSM416377	1	38	11.7501	GSE16560
GSM416378	1	58	11.3309	GSE16560
GSM416379	1	44	11.6802	GSE16560
GSM416380	0	185	9.51438	GSE16560
GSM416381	1	122	11.7501	GSE16560
GSM416382	1	161	9.79384	GSE16560
GSM416383	1	170	12.6583	GSE16560
GSM416384	1	121	11.5405	GSE16560
GSM416385	1	20	10.7021	GSE16560
GSM416386	1	32	10.9816	GSE16560
GSM416387	1	150	10.5624	GSE16560
GSM416388	1	160	11.4706	GSE16560
GSM416389	1	111	12.309	GSE16560
GSM416390	1	49	8.81573	GSE16560
GSM416391	0	180	11.8199	GSE16560
GSM416392	1	45	10.7021	GSE16560
GSM416393	0	174	12.5186	GSE16560
GSM416394	1	24	9.44452	GSE16560
GSM416395	1	164	11.4706	GSE16560
GSM416396	1	88	11.3309	GSE16560
GSM416397	0	170	7.97735	GSE16560
GSM416398	1	75	14.6145	GSE16560
GSM416399	1	45	10.9117	GSE16560
GSM416400	1	101	8.8856	GSE16560
GSM416401	0	158	9.65411	GSE16560
GSM416402	1	40	11.4706	GSE16560
GSM416403	1	136	11.6103	GSE16560
GSM416404	1	274	11.4007	GSE16560
GSM416405	0	135	12.1693	GSE16560
GSM416406	0	132	12.2391	GSE16560
GSM416407	1	22	11.6802	GSE16560
GSM416408	1	103	10.5624	GSE16560
GSM416409	1	27	13.9159	GSE16560
GSM416410	1	47	14.8241	GSE16560
GSM416411	0	193	10.772	GSE16560
GSM416412	0	89	12.3789	GSE16560
GSM416413	1	8	10.0034	GSE16560
GSM416414	1	129	7.34856	GSE16560
GSM416415	1	120	12.7282	GSE16560
GSM416416	1	90	11.3309	GSE16560
GSM416417	1	22	8.60614	GSE16560
GSM416418	0	157	11.6802	GSE16560
GSM416419	1	70	9.58425	GSE16560
GSM416420	1	165	12.0994	GSE16560
GSM416421	1	124	13.4967	GSE16560
GSM416422	1	128	12.5186	GSE16560
GSM416423	1	33	13.2871	GSE16560
GSM416424	1	169	12.9378	GSE16560
GSM416425	1	105	13.2172	GSE16560
GSM416426	1	44	13.9858	GSE16560
GSM416427	1	41	12.5884	GSE16560
GSM416428	1	44	12.8679	GSE16560
GSM416429	1	42	13.7063	GSE16560
GSM416430	1	69	11.5405	GSE16560
GSM416431	1	19	10.772	GSE16560
GSM416432	0	112	11.5405	GSE16560
GSM416433	1	158	9.79384	GSE16560
GSM416434	1	110	7.55816	GSE16560
GSM416435	1	135	12.0295	GSE16560
GSM416436	1	140	9.86371	GSE16560
GSM416437	1	43	13.4268	GSE16560
GSM416438	1	76	11.7501	GSE16560
GSM416439	1	54	13.4967	GSE16560
GSM416440	1	126	13.4967	GSE16560
GSM416441	0	130	11.1911	GSE16560
GSM416442	1	196	10.1432	GSE16560
GSM416443	1	63	11.4007	GSE16560
GSM416444	0	154	13.9858	GSE16560
GSM416445	0	133	9.72398	GSE16560
GSM416446	0	169	10.213	GSE16560
GSM416447	0	97	11.8199	GSE16560
GSM416448	0	253	11.3309	GSE16560
GSM416449	1	8	12.0295	GSE16560
GSM416450	1	126	12.1693	GSE16560
GSM416451	1	105	10.0034	GSE16560
GSM416452	1	224	13.7762	GSE16560
GSM416453	1	23	9.30479	GSE16560
GSM416454	1	116	9.51438	GSE16560
GSM416455	1	101	11.1213	GSE16560
GSM416456	0	126	9.23492	GSE16560
GSM416457	1	174	11.261	GSE16560
GSM416458	0	115	13.0076	GSE16560
GSM416459	0	115	10.7021	GSE16560
GSM416460	1	23	9.86371	GSE16560
GSM416461	0	98	12.8679	GSE16560
GSM416462	0	182	11.6802	GSE16560
GSM416463	1	90	10.8418	GSE16560
GSM416464	1	37	6.44032	GSE16560
GSM416465	1	175	8.8856	GSE16560
GSM416466	1	176	10.9816	GSE16560
GSM416467	0	194	5.60193	GSE16560
GSM416468	1	163	10.1432	GSE16560
GSM416469	0	186	7.34856	GSE16560
GSM416470	1	40	5.81153	GSE16560
GSM416471	1	172	12.0994	GSE16560
GSM416472	1	102	11.8898	GSE16560
GSM416473	0	158	8.4664	GSE16560
GSM416474	1	72	10.4226	GSE16560
GSM416475	1	89	9.58425	GSE16560
GSM416476	0	155	10.2829	GSE16560
GSM416477	1	11	15.3132	GSE16560
GSM416478	0	149	7.0691	GSE16560
GSM416479	1	67	11.6103	GSE16560
GSM416480	1	36	11.8898	GSE16560
GSM416481	0	94	6.99924	GSE16560
GSM416482	0	90	12.798	GSE16560
GSM416483	1	44	11.1213	GSE16560
GSM416484	1	81	8.95546	GSE16560
GSM416485	1	51	13.5666	GSE16560
GSM416486	1	97	11.0514	GSE16560
GSM416487	1	72	10.772	GSE16560
GSM416488	1	123	8.39654	GSE16560
GSM416489	1	69	6.71978	GSE16560
GSM416490	1	116	11.8199	GSE16560
GSM416491	1	13	13.7063	GSE16560
GSM416492	1	57	8.74587	GSE16560
GSM416493	0	118	13.6364	GSE16560
GSM416494	1	170	8.8856	GSE16560
GSM416495	1	159	14.0556	GSE16560
GSM416496	1	142	11.6103	GSE16560
GSM416497	1	36	10.3528	GSE16560
GSM416498	1	29	11.8898	GSE16560
GSM416499	1	161	15.4529	GSE16560
GSM416500	1	35	12.1693	GSE16560
GSM416501	1	198	10.8418	GSE16560
GSM416502	1	171	10.5624	GSE16560
GSM416503	0	182	9.30479	GSE16560
GSM416504	1	122	13.9159	GSE16560
GSM416505	1	74	10.772	GSE16560
GSM416506	0	143	12.5884	GSE16560
GSM416507	1	7	11.0514	GSE16560
GSM416508	1	83	7.48829	GSE16560
GSM416509	1	59	9.16506	GSE16560
GSM416510	1	102	13.2871	GSE16560
GSM416511	1	54	11.7501	GSE16560
GSM416512	0	169	11.1911	GSE16560
GSM416513	1	153	7.62802	GSE16560
GSM416514	1	78	11.1912	GSE16560
GSM416515	1	23	10.2829	GSE16560
GSM416516	1	89	11.3309	GSE16560
GSM416517	1	23	11.1213	GSE16560
GSM416518	0	205	8.95546	GSE16560
GSM416519	1	22	11.261	GSE16560
GSM416520	1	38	11.4706	GSE16560
GSM416521	1	130	13.1474	GSE16560
TCGA-ZG-A9LU-01	0	19.0356	15.5195	TCGA
TCGA-EJ-5531-01	0	41.8521	8.39657	TCGA
TCGA-EJ-7785-01	0	38.6959	5.28428	TCGA
TCGA-G9-6363-01	0	45.3041	14.9593	TCGA
TCGA-H9-A6BX-01	0	30.937	9.90295	TCGA
TCGA-V1-A8WN-01	0	30.3781	6.86153	TCGA
TCGA-KK-A8IL-01	1	20.6466	14.346	TCGA
TCGA-EJ-A65F-01	0	18.411	5.0962	TCGA
TCGA-G9-6338-01	0	66.674	11.2726	TCGA
TCGA-V1-A8MK-01	0	16.7014	9.29912	TCGA
TCGA-EJ-7331-01	0	24.3945	6.23792	TCGA
TCGA-G9-6377-01	0	31.4959	7.47199	TCGA
TCGA-EJ-5525-01	0	36.6575	17.6725	TCGA
TCGA-CH-5751-01	0	35.0137	11.8959	TCGA
TCGA-CH-5753-01	0	1.01918	7.32667	TCGA
TCGA-EJ-A8FS-01	0	8.74521	14.2857	TCGA
TCGA-HC-7080-01	0	36.3616	8.84106	TCGA
TCGA-J9-A52E-01	0	10.6192	14.7174	TCGA
TCGA-HC-A9TE-01	0	19.2986	13.6685	TCGA
TCGA-X4-A8KS-01	0	32.1863	12.2631	TCGA
TCGA-CH-5788-01	0	26.9918	7.01181	TCGA
TCGA-G9-7510-01	0	38.9589	10.8704	TCGA
TCGA-TP-A8TT-01	0	17.2932	10.0378	TCGA
TCGA-HC-8256-01	0	28.274	5.70728	TCGA
TCGA-VP-A876-01	0	109.578	8.64222	TCGA
TCGA-YL-A8S8-01	0	62.137	11.1201	TCGA
TCGA-VP-A87H-01	0	21.7973	10.8442	TCGA
TCGA-KK-A8I6-01	0	21.9616	11.121	TCGA
TCGA-M7-A722-01	0	34.8493	15.7491	TCGA
TCGA-2A-A8VV-01	0	22.0603	7.74206	TCGA
TCGA-G9-6371-01	0	40.3068	11.9228	TCGA
TCGA-J4-A67K-01	0	33.0082	13.8148	TCGA
TCGA-EJ-7125-01	0	93.6986	4.95916	TCGA
TCGA-V1-A9OY-01	0	35.0795	11.9508	TCGA
TCGA-ZG-A9LN-01	0	3.78082	16.3605	TCGA
TCGA-KK-A6E6-01	0	113.326	13.2161	TCGA
TCGA-CH-5748-01	0	1.01918	7.33395	TCGA
TCGA-CH-5743-01	0	13.9726	8.55412	TCGA
TCGA-KK-A8IC-01	0	67.4301	7.89924	TCGA
TCGA-EJ-A8FU-01	0	4.53699	10.7894	TCGA
TCGA-V1-A9ZR-01	0	44.7452	10.2712	TCGA
TCGA-EJ-A65B-01	0	23.3425	13.459	TCGA
TCGA-CH-5764-01	0	1.01918	4.89777	TCGA
TCGA-VN-A88M-01	0	6.2137	12.2607	TCGA
TCGA-EJ-5503-01	0	45.7315	6.83325	TCGA
TCGA-J4-A67L-01	0	25.3151	16.5871	TCGA
TCGA-EJ-5530-01	0	60.2301	6.68013	TCGA
TCGA-QU-A6IO-01	0	122.17	16.7422	TCGA
TCGA-VP-A879-01	1	23.9342	7.55098	TCGA
TCGA-V1-A9O5-01	0	63.5178	15.6069	TCGA
TCGA-VP-A878-01	0	102.904	10.5373	TCGA
TCGA-4L-AA1F-01	0	11.5068	16.0369	TCGA
TCGA-KC-A7F6-01	0	8.64658	10.0616	TCGA
TCGA-KK-A8IK-01	0	67.463	8.45712	TCGA
TCGA-EJ-A65E-01	0	13.7096	10.5114	TCGA
TCGA-EJ-7792-01	0	45.8959	8.95857	TCGA
TCGA-KK-A8I8-01	0	31.7918	8.40159	TCGA
TCGA-V1-A8WL-01	0	64.0438	11.7777	TCGA
TCGA-YL-A8HJ-01	0	52.9644	8.93726	TCGA
TCGA-KK-A59Z-01	0	86.4	12.7161	TCGA
TCGA-HC-7749-01	0	23.8027	10.3196	TCGA
TCGA-HC-A6AP-01	0	2.33425	14.7931	TCGA
TCGA-QU-A6IM-01	0	40.9973	16.8483	TCGA
TCGA-EJ-7314-01	0	37.8082	12.3906	TCGA
TCGA-J4-AATV-01	0	18.1808	9.85536	TCGA
TCGA-H9-7775-01	0	6.08219	7.19623	TCGA
TCGA-EJ-A65J-01	0	14.8274	11.134	TCGA
TCGA-KK-A7AP-01	0	6.44384	9.92969	TCGA
TCGA-YL-A8HL-01	0	51.4521	5.34534	TCGA
TCGA-EJ-5518-01	0	69.6329	6.54129	TCGA
TCGA-HC-A632-01	0	2.00548	7.87627	TCGA
TCGA-ZG-A9LZ-01	0	22.7507	10.9431	TCGA
TCGA-EJ-5499-01	0	46.5205	9.02521	TCGA
TCGA-ZG-A9L1-01	0	42.8055	14.0494	TCGA
TCGA-CH-5769-01	0	2.03836	15.8064	TCGA
TCGA-G9-6378-01	0	37.9726	15.8157	TCGA
TCGA-FC-7708-01	0	28.4055	7.61184	TCGA
TCGA-KK-A6E3-01	0	67.5945	18.5359	TCGA
TCGA-M7-A720-01	0	12.6247	7.88427	TCGA
TCGA-KK-A8I5-01	0	101.786	6.08287	TCGA
TCGA-HI-7171-01	1	43.6932	13.6617	TCGA
TCGA-G9-6342-01	0	55.7589	7.89521	TCGA
TCGA-V1-A8WV-01	0	22.5534	15.4884	TCGA
TCGA-YL-A9WY-01	0	36.0986	14.4885	TCGA
TCGA-EJ-5507-01	0	47.9014	12.0355	TCGA
TCGA-M7-A725-01	0	18.8384	14.2342	TCGA
TCGA-HC-7230-01	0	32.9096	11.385	TCGA
TCGA-J4-A67R-01	0	29.9178	15.554	TCGA
TCGA-J9-A8CP-01	0	12.6904	13.7996	TCGA
TCGA-KK-A8IB-01	0	2.72877	13.3166	TCGA
TCGA-CH-5767-01	0	15.0575	6.83685	TCGA
TCGA-EJ-5512-01	0	56.9753	8.2277	TCGA
TCGA-KK-A6E8-01	0	58.1918	8.12752	TCGA
TCGA-M7-A71Z-01	0	21.1397	11.9788	TCGA
TCGA-ZG-A9L9-01	0	20.2849	18.1785	TCGA
TCGA-G9-A9S0-01	1	26.0055	12.2059	TCGA
TCGA-ZG-A9KY-01	0	4.27397	13.9367	TCGA
TCGA-V1-A9ZG-01	0	49.874	9.48549	TCGA
TCGA-2A-A8VT-01	0	45.1397	5.92856	TCGA
TCGA-G9-6496-01	0	56.7452	11.7884	TCGA
TCGA-ZG-A8QX-01	0	14.5315	10.6031	TCGA
TCGA-EJ-5504-01	0	46.9151	6.08969	TCGA
TCGA-EJ-7123-01	0	84.5589	7.11509	TCGA
TCGA-HC-8258-01	0	27.8466	8.46919	TCGA
TCGA-HC-7744-01	0	17.4575	11.6507	TCGA
TCGA-M7-A71Y-01	0	16.2082	9.25421	TCGA
TCGA-EJ-A6RA-01	0	11.6055	10.9022	TCGA
TCGA-EJ-5496-01	0	19.5616	5.31805	TCGA
TCGA-CH-5752-01	0	31.0027	8.15621	TCGA
TCGA-CH-5741-01	0	12.9863	4.42377	TCGA
TCGA-EJ-5498-01	0	56.5479	7.58084	TCGA
TCGA-ZG-A9LY-01	0	12.1644	10.5264	TCGA
TCGA-YL-A9WK-01	0	70.2247	13.9624	TCGA
TCGA-KK-A8ID-01	0	69.2712	8.82666	TCGA
TCGA-G9-6369-01	0	39.9452	13.7137	TCGA
TCGA-HC-7820-01	0	24.5589	8.42197	TCGA
TCGA-G9-6498-01	0	64.1753	17.0934	TCGA
TCGA-HC-7075-01	0	19.7589	9.17421	TCGA
TCGA-V1-A8WW-01	0	35.4411	14.6719	TCGA
TCGA-ZG-A9L6-01	0	22.5863	11.8654	TCGA
TCGA-HC-8213-01	0	19.3644	5.9021	TCGA
TCGA-HC-7231-01	0	30.8712	11.1233	TCGA
TCGA-YL-A9WH-01	0	14.0384	18.175	TCGA
TCGA-XK-AAJR-01	0	36.9534	6.81688	TCGA
TCGA-EJ-5524-01	0	61.874	9.7315	TCGA
TCGA-EJ-5527-01	0	58.4548	9.51983	TCGA
TCGA-ZG-A9LM-01	0	12.4274	15.261	TCGA
TCGA-HC-7747-01	0	24.5918	9.85037	TCGA
TCGA-V1-A9Z9-01	0	17.7534	10.6846	TCGA
TCGA-HC-7211-01	0	40.1425	5.40054	TCGA
TCGA-V1-A9O7-01	0	82.1589	10.0459	TCGA
TCGA-YL-A8SQ-01	0	68.4822	13.2927	TCGA
TCGA-KK-A59V-01	0	113.096	19.9001	TCGA
TCGA-V1-A9OF-01	0	38.926	9.43876	TCGA
TCGA-KK-A7B3-01	0	29.5562	14.6228	TCGA
TCGA-VN-A88O-01	0	15.8137	12.2103	TCGA
TCGA-HC-A6HY-01	0	4.40548	11.6324	TCGA
TCGA-KC-A4BR-01	0	44.3507	9.4257	TCGA
TCGA-YL-A9WJ-01	1	60.9863	10.19	TCGA
TCGA-VN-A88N-01	0	25.1836	5.15208	TCGA
TCGA-HC-8261-01	0	17.9507	10.7619	TCGA
TCGA-J4-A67M-01	0	30.937	20.091	TCGA
TCGA-FC-A6HD-01	0	25.9397	11.1314	TCGA
TCGA-HC-A6AO-01	0	17.4247	14.7343	TCGA
TCGA-CH-5739-01	0	22.0603	5.70314	TCGA
TCGA-G9-6379-01	0	58.4548	19.6272	TCGA
TCGA-G9-6343-01	0	80.5479	10.5182	TCGA
TCGA-HC-8216-01	0	22.4219	10.7538	TCGA
TCGA-YL-A8SB-01	0	56.5151	10.0594	TCGA
TCGA-J4-AAU2-01	0	27.1233	9.88822	TCGA
TCGA-J9-A8CL-01	0	13.3151	15.643	TCGA
TCGA-KK-A8I4-01	0	74.2685	11.3792	TCGA
TCGA-V1-A9OA-01	0	20.9096	12.4013	TCGA
TCGA-KK-A8IF-01	0	26.4329	12.5504	TCGA
TCGA-KK-A7B1-01	0	34.9479	12.1923	TCGA
TCGA-VP-AA1N-01	0	44.8767	13.3654	TCGA
TCGA-XK-AAIW-01	0	40.0438	13.5274	TCGA
TCGA-ZG-A9L5-01	0	29.8521	14.8871	TCGA
TCGA-G9-7522-01	0	35.4411	9.48698	TCGA
TCGA-J4-A67N-01	0	30.8055	17.378	TCGA
TCGA-HC-A6AL-01	0	2.20274	16.8536	TCGA
TCGA-EJ-8469-01	0	76.4055	10.8929	TCGA
TCGA-EJ-A46D-01	0	20.5808	8.97765	TCGA
TCGA-G9-6367-01	0	40.1753	7.97846	TCGA
TCGA-VP-A87E-01	0	66.9699	11.2723	TCGA
TCGA-HC-A4ZV-01	0	0.756164	11.8227	TCGA
TCGA-G9-6373-01	0	26.663	10.7702	TCGA
TCGA-G9-6370-01	0	38.0055	9.2295	TCGA
TCGA-VP-A87J-01	0	58.3233	12.6458	TCGA
TCGA-CH-5763-01	0	12	7.55559	TCGA
TCGA-ZG-A9NI-01	0	4.33973	18.7489	TCGA
TCGA-KK-A6E4-01	1	115.134	13.4835	TCGA
TCGA-EJ-A7NF-01	0	8.21918	8.21115	TCGA
TCGA-KC-A4BN-01	0	59.6712	5.57667	TCGA
TCGA-J4-A83M-01	0	17.8521	10.3213	TCGA
TCGA-EJ-5517-01	0	62.1041	11.5438	TCGA
TCGA-CH-5754-01	0	2.03836	15.0716	TCGA
TCGA-EJ-A46H-01	0	23.8027	7.46472	TCGA
TCGA-2A-AAYF-01	0	44.8438	11.8197	TCGA
TCGA-YL-A8HK-01	0	49.0192	10.5056	TCGA
TCGA-2A-A8VX-01	0	45.3041	13.5893	TCGA
TCGA-HC-A48F-01	0	22.3562	14.5123	TCGA
TCGA-FC-A66V-01	0	17.2274	12.4372	TCGA
TCGA-HC-7736-01	0	36.263	6.45741	TCGA
TCGA-V1-A9O9-01	0	94.3562	13.5662	TCGA
TCGA-CH-5789-01	0	9.99452	5.76519	TCGA
TCGA-HC-A8D1-01	0	18.8384	6.0622	TCGA
TCGA-EJ-8468-01	0	77.1616	14.6307	TCGA
TCGA-V1-A9ZK-01	0	45.4685	8.16692	TCGA
TCGA-KC-A7FE-01	0	11.5726	9.8557	TCGA
TCGA-Y6-A9XI-01	0	17.2932	11.9038	TCGA
TCGA-HC-7210-01	0	28.537	8.42926	TCGA
TCGA-G9-6336-01	0	67.989	10.8885	TCGA
TCGA-KK-A6E2-01	0	165.173	6.84304	TCGA
TCGA-KK-A5A1-01	1	81.1726	14.0022	TCGA
TCGA-EJ-A7NK-01	0	15.6493	7.23343	TCGA
TCGA-2A-AAYO-01	0	41.8192	14.3672	TCGA
TCGA-V1-A9ZI-01	0	53.9178	14.7101	TCGA
TCGA-G9-A9S4-01	0	29.7863	8.96126	TCGA
TCGA-KK-A7B0-01	0	43.6932	12.9987	TCGA
TCGA-J4-8198-01	0	20.1863	8.77706	TCGA
TCGA-HC-7819-01	0	17.8521	8.07458	TCGA
TCGA-HC-8259-01	0	30.3781	7.1222	TCGA
TCGA-EJ-5511-01	0	48.526	5.55544	TCGA
TCGA-EJ-5495-01	0	57.863	7.95976	TCGA
TCGA-ZG-A9L2-01	0	37.9397	13.9304	TCGA
TCGA-EJ-A7NJ-01	0	6.47671	8.18087	TCGA
TCGA-G9-6353-01	0	50.6959	7.95045	TCGA
TCGA-HC-7821-01	0	31.4301	9.14557	TCGA
TCGA-V1-A9OX-01	0	37.2822	11.9079	TCGA
TCGA-EJ-7782-01	0	38.3671	4.32283	TCGA
TCGA-V1-A8MG-01	0	28.1753	11.5423	TCGA
TCGA-XK-AAJP-01	0	41.3918	9.79096	TCGA
TCGA-EJ-A46I-01	0	21.9616	6.52642	TCGA
TCGA-G9-A9S7-01	0	23.9342	12.469	TCGA
TCGA-HC-A76W-01	0	7.00274	13.2308	TCGA
TCGA-EJ-AB20-01	0	4.30685	12.9517	TCGA
TCGA-V1-A8X3-01	0	6.6411	15.789	TCGA
TCGA-HC-A8CY-01	0	9.53425	12.4906	TCGA
TCGA-VN-A88I-01	0	8.84384	12.1056	TCGA
TCGA-HC-7740-01	0	23.5726	8.10977	TCGA
TCGA-KK-A6E7-01	0	90.7397	20.8279	TCGA
TCGA-KK-A7B4-01	0	32.4493	15.6732	TCGA
TCGA-YL-A9WX-01	0	49.9068	7.45748	TCGA
TCGA-CH-5744-01	0	1.9726	11.3221	TCGA
TCGA-J4-AATZ-01	0	13.5452	11.1947	TCGA
TCGA-HC-8266-01	0	15.5507	12.0644	TCGA
TCGA-EJ-7781-01	0	35.2767	6.47757	TCGA
TCGA-KK-A8I9-01	0	32.9096	12.0171	TCGA
TCGA-YL-A8SA-01	0	16.8329	10.6976	TCGA
TCGA-HC-A6AN-01	0	1.61096	18.4655	TCGA
TCGA-HC-8262-01	0	22.3233	7.91215	TCGA
TCGA-EJ-A46B-01	0	21.6	7.81148	TCGA
TCGA-KK-A59Y-01	0	64.7014	11.0669	TCGA
TCGA-EJ-8470-01	0	38.1041	10.6748	TCGA
TCGA-XK-AAIR-01	0	31.9562	8.99811	TCGA
TCGA-XJ-A9DI-01	0	48.0329	12.1595	TCGA
TCGA-J4-A67O-01	0	27.5836	17.0469	TCGA
TCGA-KC-A7F5-01	0	2.99178	14.057	TCGA
TCGA-J4-A6M7-01	0	16.8329	9.2036	TCGA
TCGA-G9-6339-01	0	83.8685	17.4566	TCGA
TCGA-XK-AAJU-01	0	51.8137	8.73658	TCGA
TCGA-EJ-5515-01	0	60.2301	6.18655	TCGA
TCGA-J4-A6G3-01	0	27.9123	12.3788	TCGA
TCGA-SU-A7E7-01	0	18.1151	10.6049	TCGA
TCGA-CH-5746-01	0	24.0329	5.6551	TCGA
TCGA-HC-7209-01	0	14.4658	6.38913	TCGA
TCGA-J4-A83J-01	0	22.8822	9.46048	TCGA
TCGA-KK-A8IA-01	0	63.4849	15.9418	TCGA
TCGA-EJ-7797-01	0	32.3178	7.52719	TCGA
TCGA-KK-A7AW-01	0	34.6521	18.1129	TCGA
TCGA-2A-A8W3-01	0	28.3726	10.1738	TCGA
TCGA-EJ-7788-01	0	28.2411	9.86722	TCGA
TCGA-G9-7525-01	0	32.6795	11.7743	TCGA
TCGA-KK-A6DY-01	0	141.205	11.3435	TCGA
TCGA-HC-8257-01	0	23.8685	6.15702	TCGA
TCGA-EJ-7321-01	0	27.0904	7.2382	TCGA
TCGA-KK-A8IH-01	0	66.1808	11.5136	TCGA
TCGA-HI-7169-01	0	88.2411	11.5445	TCGA
TCGA-YL-A8HM-01	0	48.7233	11.968	TCGA
TCGA-EJ-7318-01	0	33.8301	14.1237	TCGA
TCGA-MG-AAMC-01	0	5.68767	14.5741	TCGA
TCGA-YL-A8SL-01	0	32.4493	13.7186	TCGA
TCGA-G9-6361-01	0	46.5205	10.534	TCGA
TCGA-KK-A8IM-01	0	62.9589	10.7639	TCGA
TCGA-EJ-A8FN-01	0	10.8164	9.52007	TCGA
TCGA-YL-A8SP-01	0	77.7863	6.70948	TCGA
TCGA-KC-A4BV-01	0	43.6603	10.2435	TCGA
TCGA-V1-A8MF-01	0	47.6384	10.9575	TCGA
TCGA-XJ-A9DQ-01	0	2.99178	10.3917	TCGA
TCGA-EJ-7327-01	0	30.3452	7.63489	TCGA
TCGA-KC-A7FD-01	0	8.87671	12.9453	TCGA
TCGA-HC-7077-01	0	69.5342	11.7016	TCGA
TCGA-G9-6354-01	0	67.9233	9.58531	TCGA
TCGA-V1-A8WS-01	0	15.5836	8.283	TCGA
TCGA-J4-A67Q-01	0	32.0548	17.7316	TCGA
TCGA-VN-A88Q-01	0	44.9096	10.4543	TCGA
TCGA-CH-5794-01	0	28.9973	10.4127	TCGA
TCGA-J4-A83L-01	0	23.6712	7.94287	TCGA
TCGA-G9-6351-01	0	67.3315	8.57214	TCGA
TCGA-J9-A8CK-01	0	10.5534	13.0629	TCGA
TCGA-EJ-7791-01	0	36.7562	7.30936	TCGA
TCGA-EJ-7328-01	0	27.6822	10.1541	TCGA
TCGA-HC-A6HX-01	0	1.24932	17.6788	TCGA
TCGA-YL-A8SO-01	0	114.378	15.777	TCGA
TCGA-KC-A4BL-01	0	30.7068	9.44172	TCGA
TCGA-EJ-5497-01	0	13.3151	6.41007	TCGA
TCGA-YL-A8SH-01	1	28.7671	11.9563	TCGA
TCGA-HC-A76X-01	0	4.93151	9.15998	TCGA
TCGA-G9-6362-01	0	47.4411	11.0566	TCGA
TCGA-CH-5772-01	0	15.9781	13.2633	TCGA
TCGA-FC-A5OB-01	0	22.3562	-0.547011	TCGA
TCGA-QU-A6IP-01	0	86.137	8.51175	TCGA
TCGA-VN-A88R-01	0	25.7753	10.7885	TCGA
TCGA-J4-A6G1-01	0	25.2822	12.3478	TCGA
TCGA-QU-A6IN-01	0	140.186	16.1158	TCGA
TCGA-EJ-7325-01	0	35.1781	11.9394	TCGA
TCGA-VN-A88L-01	0	24.526	10.9137	TCGA
TCGA-EJ-5501-01	0	44.8767	12.6588	TCGA
TCGA-CH-5768-01	0	24.0329	7.60487	TCGA
TCGA-EJ-5494-01	0	48.5589	10.5183	TCGA
TCGA-HC-7737-01	0	35.8356	8.2388	TCGA
TCGA-KK-A8IJ-01	0	51.2548	8.40728	TCGA
TCGA-XJ-A9DX-01	0	31.989	16.9993	TCGA
TCGA-HC-A9TH-01	0	27.7479	18.9827	TCGA
TCGA-CH-5765-01	0	23.0137	9.05924	TCGA
TCGA-KK-A6E5-01	0	68.1534	12.8298	TCGA
TCGA-EJ-5502-01	0	38.4986	8.43456	TCGA
TCGA-V1-A9Z8-01	0	27.189	13.3967	TCGA
TCGA-KK-A7AV-01	0	27.0247	10.7349	TCGA
TCGA-EJ-5532-01	0	60.0986	5.90219	TCGA
TCGA-CH-5791-01	0	33.0082	13.501	TCGA
TCGA-V1-A9OT-01	0	15.6493	13.694	TCGA
TCGA-CH-5740-01	0	1.01918	8.41716	TCGA
TCGA-G9-7523-01	0	28.1753	14.0459	TCGA
TCGA-CH-5771-01	0	13.0192	9.3068	TCGA
TCGA-XJ-A83H-01	0	42.0822	10.5831	TCGA
TCGA-EJ-7330-01	0	6.27945	6.06294	TCGA
TCGA-J4-A83K-01	0	10.7836	8.43031	TCGA
TCGA-EJ-7783-01	0	25.874	7.07168	TCGA
TCGA-EJ-7317-01	0	25.3479	9.0512	TCGA
TCGA-EJ-A65M-01	0	7.56164	13.8735	TCGA
TCGA-FC-A8O0-01	0	20.2521	9.12278	TCGA
TCGA-YL-A8HO-01	0	75.7479	12.872	TCGA
TCGA-ZG-A9N3-01	0	11.474	12.0118	TCGA
TCGA-ZG-A9MC-01	0	14.9589	13.5947	TCGA
TCGA-CH-5792-01	0	2.99178	9.69396	TCGA
TCGA-J9-A52B-01	0	13.874	14.6993	TCGA
TCGA-EJ-5519-01	0	64.5041	10.3993	TCGA
TCGA-XJ-A9DK-01	0	9.0411	9.77453	TCGA
TCGA-V1-A9Z7-01	0	28.7342	11.2357	TCGA
TCGA-HC-7750-01	0	17.1616	10.0504	TCGA
TCGA-HI-7170-01	0	82.9151	11.0646	TCGA
TCGA-G9-6494-01	0	58.2247	11.9061	TCGA
TCGA-HC-A6AS-01	0	1.44658	15.08	TCGA
TCGA-EJ-5542-01	0	49.7425	8.09574	TCGA
TCGA-EJ-5526-01	0	62.7616	6.17113	TCGA
TCGA-XQ-A8TA-01	1	4.8	12.7437	TCGA
TCGA-VP-A87D-01	0	60.9205	5.97146	TCGA
TCGA-M7-A724-01	0	29.2274	6.29261	TCGA
TCGA-HC-7212-01	0	28.6027	7.22373	TCGA
TCGA-J4-A83N-01	0	32.6137	6.00019	TCGA
TCGA-CH-5790-01	0	32.0219	7.20852	TCGA
TCGA-EJ-AB27-01	0	4.76712	10.5268	TCGA
TCGA-XA-A8JR-01	0	12.3616	10.8892	TCGA
TCGA-EJ-5509-01	0	48.1315	8.12338	TCGA
TCGA-VN-A943-01	0	16.3068	7.68204	TCGA
TCGA-EJ-5505-01	0	30.3123	8.04227	TCGA
TCGA-HC-7233-01	0	44.5479	10.4853	TCGA
TCGA-CH-5750-01	0	13.0192	9.76131	TCGA
TCGA-HC-7818-01	0	30.8384	9.73258	TCGA
TCGA-EJ-8472-01	0	24.8548	12.628	TCGA
TCGA-HC-7232-01	0	38.1699	8.75708	TCGA
TCGA-V1-A8MU-01	0	61.6767	10.9298	TCGA
TCGA-XJ-A83G-01	0	48.0329	10.2837	TCGA
TCGA-HC-8265-01	0	15.8795	10.8706	TCGA
TCGA-KC-A7F3-01	0	21.863	9.11169	TCGA
TCGA-YL-A8SI-01	0	53.063	12.5981	TCGA
TCGA-YL-A8SC-01	0	41.4575	14.6339	TCGA
TCGA-G9-6365-01	0	44.811	12.0852	TCGA
TCGA-H9-A6BY-01	0	3.68219	12.659	TCGA
TCGA-J4-A67S-01	0	27.3863	14.45	TCGA
TCGA-J9-A8CM-01	0	15.2219	10.4737	TCGA
TCGA-G9-6332-01	0	87.3534	7.58192	TCGA
TCGA-HC-7079-01	0	38.926	13.4268	TCGA
TCGA-2A-A8VO-01	0	55.9233	11.8451	TCGA
TCGA-EJ-A65G-01	0	21.8959	8.53542	TCGA
TCGA-YL-A8SR-01	0	8.97534	8.27842	TCGA
TCGA-QU-A6IL-01	0	3.18904	15.4403	TCGA
TCGA-ZG-A9LS-01	0	16.9644	12.7252	TCGA
TCGA-G9-6329-01	0	41.6219	11.1895	TCGA
TCGA-KK-A7AY-01	0	57.6658	12.6166	TCGA
TCGA-CH-5762-01	0	44.0219	7.8843	TCGA
TCGA-KK-A7AU-01	0	58.3562	10.1024	TCGA
TCGA-YL-A9WI-01	0	53.3589	11.728	TCGA
TCGA-XK-AAJT-01	0	47.1452	13.4104	TCGA
TCGA-EJ-A6RC-01	0	28.7014	12.1962	TCGA
TCGA-EJ-7784-01	0	25.6767	7.9242	TCGA
TCGA-FC-7961-01	0	15.4192	11.91	TCGA
TCGA-EJ-A7NN-01	0	6.47671	7.61758	TCGA
TCGA-EJ-5506-01	0	45.4027	7.3891	TCGA
TCGA-EJ-7218-01	0	83.5726	7.57473	TCGA
TCGA-Y6-A8TL-01	0	32.6137	10.6098	TCGA
TCGA-VN-A88K-01	0	25.5123	7.19323	TCGA
TCGA-HC-7748-01	0	26.0384	8.13889	TCGA
TCGA-2A-AAYU-01	0	20.2192	7.14798	TCGA
TCGA-2A-A8W1-01	0	3.68219	7.43366	TCGA
TCGA-FC-A4JI-01	0	28.8329	7.63182	TCGA
TCGA-KK-A6E0-01	0	48.7562	15.2245	TCGA
TCGA-G9-7509-01	0	52.9315	8.2737	TCGA
TCGA-HC-7817-01	0	30.5096	13.5889	TCGA
TCGA-CH-5761-01	0	0.920548	5.70688	TCGA
TCGA-ZG-A8QZ-01	0	10.126	9.06249	TCGA
TCGA-G9-6356-01	0	47.1452	10.682	TCGA
TCGA-G9-6333-01	0	81.0411	10.0603	TCGA
TCGA-EJ-7794-01	0	42.937	6.81778	TCGA
TCGA-ZG-A9LB-01	0	19.1671	15.2462	TCGA
TCGA-XK-AAK1-01	0	32.1863	10.8439	TCGA
TCGA-YL-A8S9-01	0	60.5589	9.52752	TCGA
TCGA-J4-8200-01	0	40.0438	8.40455	TCGA
TCGA-ZG-A9L4-01	0	36.4274	13.2365	TCGA
TCGA-ZG-A8QY-01	0	13.2822	8.59407	TCGA
TCGA-YL-A8SK-01	0	46.2904	10.407	TCGA
TCGA-ZG-A9ND-01	0	13.4795	9.49904	TCGA
TCGA-KK-A6E1-01	0	72.263	13.8445	TCGA
TCGA-EJ-5522-01	0	68.3507	8.35153	TCGA
TCGA-WW-A8ZI-01	0	14.7616	11.1363	TCGA
TCGA-G9-6348-01	0	49.8082	13.5464	TCGA
TCGA-VP-A87C-01	0	55.5616	10.8268	TCGA
TCGA-EJ-5514-01	0	60.1315	13.4838	TCGA
TCGA-EJ-7786-01	0	36.0329	7.17223	TCGA
TCGA-XQ-A8TB-01	0	25.3151	6.20276	TCGA
TCGA-CH-5766-01	0	1.01918	6.86862	TCGA
TCGA-X4-A8KQ-01	0	45.4685	12.5952	TCGA
TCGA-J9-A8CN-01	0	40.6685	9.32335	TCGA
TCGA-YL-A8SJ-01	0	45.863	6.29926	TCGA
TCGA-HC-A8D0-01	0	25.4795	9.61827	TCGA
TCGA-TK-A8OK-01	0	0.887671	11.5728	TCGA
TCGA-EJ-A7NG-01	0	14.2027	9.02206	TCGA
TCGA-HC-8260-01	0	22.5534	10.3574	TCGA
TCGA-KK-A8I7-01	0	65.8192	9.27393	TCGA
TCGA-EJ-5510-01	0	62.0384	15.0606	TCGA
TCGA-KK-A7B2-01	0	36.1315	14.3521	TCGA
TCGA-EJ-A46E-01	0	17.2274	7.93248	TCGA
TCGA-G9-7521-01	0	30.9699	17.4366	TCGA
TCGA-V1-A9OQ-01	0	12.1973	9.05372	TCGA
TCGA-G9-6364-01	0	39.3863	7.15062	TCGA
TCGA-HC-A631-01	0	1.77534	9.77352	TCGA
TCGA-G9-6366-01	0	64.011	7.61909	TCGA
TCGA-HC-7078-01	0	65.2603	13.1479	TCGA
TCGA-VN-A88P-01	0	41.4247	11.6501	TCGA
TCGA-XK-AAJA-01	0	30.5753	16.1207	TCGA
TCGA-ZG-A9M4-01	0	17.9836	16.1328	TCGA
TCGA-HC-8264-01	0	1.57808	9.99885	TCGA
TCGA-KK-A8IG-01	0	82.3562	11.7102	TCGA
TCGA-VP-A87B-01	0	89.4904	15.6339	TCGA
TCGA-V1-A8ML-01	0	14.7288	9.95339	TCGA
TCGA-G9-6385-01	0	27.2877	7.60003	TCGA
TCGA-G9-6347-01	0	68.6795	18.8904	TCGA
TCGA-J4-A67T-01	0	6.01644	9.76927	TCGA
TCGA-ZG-A9L0-01	0	11.6712	12.9769	TCGA
TCGA-G9-6499-01	0	50.7288	12.0428	TCGA
TCGA-V1-A9OL-01	0	62.8932	12.9348	TCGA
TCGA-EJ-7789-01	0	36.3288	13.8244	TCGA
TCGA-ZG-A8QW-01	0	3.09041	15.0756	TCGA
TCGA-KK-A59X-01	0	83.3425	12.2674	TCGA
TCGA-M7-A721-01	0	13.1507	6.49977	TCGA
TCGA-EJ-7115-01	0	88.3397	9.10963	TCGA
TCGA-EJ-A46F-01	0	25.7425	18.1226	TCGA
TCGA-M7-A723-01	0	25.0849	13.4793	TCGA
TCGA-XK-AAJ3-01	0	41.4904	10.368	TCGA
TCGA-KK-A7AZ-01	0	49.9397	16.7865	TCGA
TCGA-HC-7742-01	0	30.8384	11.6401	TCGA
TCGA-HC-7745-01	0	23.7041	8.14121	TCGA
TCGA-V1-A8MM-01	0	39.2877	15.3725	TCGA
TCGA-KC-A7FA-01	0	19.6603	13.6294	TCGA
TCGA-VP-A875-01	0	75.9123	9.51839	TCGA
TCGA-HC-7081-01	0	37.3479	11.2418	TCGA
TCGA-CH-5745-01	0	2.99178	10.5595	TCGA
TCGA-HI-7168-01	0	109.249	14.2022	TCGA
TCGA-HC-7738-01	0	31.6932	8.19803	TCGA
TCGA-V1-A9OH-01	0	79.0027	11.0485	TCGA
TCGA-TP-A8TV-01	0	20.0548	8.90257	TCGA
TCGA-J9-A52C-01	0	5.85205	12.9779	TCGA
TCGA-YL-A9WL-01	0	24.3288	12.2371	TCGA
TCGA-EJ-5521-01	0	74.926	15.4763	TCGA
TCGA-EJ-5516-01	0	62.1041	7.69169	TCGA
TCGA-CH-5738-01	0	6.96986	8.53528	TCGA
TCGA-G9-7519-01	0	27.9123	13.7507	TCGA
TCGA-HC-7213-01	0	40.0767	8.67727	TCGA
TCGA-G9-6384-01	0	25.1507	5.80718	TCGA
TCGA-EJ-8474-01	0	25.1836	10.937	TCGA
TCGA-HC-A6AQ-01	0	3.48493	13.5078	TCGA
TCGA-EJ-7793-01	0	3.74795	6.43713	TCGA
TCGA-HC-7752-01	0	25.7096	10.9647	TCGA
TCGA-XJ-A83F-01	0	37.0521	10.0266	TCGA
TCGA-EJ-5508-01	0	64.6027	8.27824	TCGA
TCGA-KK-A7AQ-01	0	52.9315	15.0649	TCGA
TCGA-XK-AAIV-01	0	37.2493	16.1543	TCGA
TCGA-EJ-7315-01	0	33.1397	13.0319	TCGA
TCGA-J4-A83I-01	0	22.5205	8.76321	TCGA
TCGA-EJ-7312-01	0	36.1315	12.6723	TCGA
TCGA-EJ-A7NH-01	0	15.5836	10.1323	TCGA
TCGA-CH-5737-01	0	2.99178	8.54603	TCGA
DO51109	0	156	11.1264	ICGC
DO51095	0	144	11.7999	ICGC
DO51128	0	144	13.231	ICGC
DO51136	0	144	6.3908	ICGC
DO230534	0	144	13.4668	ICGC
DO51117	0	144	9.65593	ICGC
DO51158	0	144	5.78806	ICGC
DO51147	0	144	4.93897	ICGC
DO51125	0	144	5.56176	ICGC
DO51149	0	144	10.5987	ICGC
DO229513	0	144	14.3933	ICGC
DO229567	0	144	16.8404	ICGC
DO229577	0	144	14.0075	ICGC
DO229402	0	144	7.11807	ICGC
DO230600	0	144	13.2069	ICGC
DO51159	1	137.129	12.0892	ICGC
DO51135	0	132	7.78156	ICGC
DO229557	0	132	11.0462	ICGC
DO51132	0	132	5.37512	ICGC
DO229413	0	132	8.56633	ICGC
DO51097	0	132	13.1281	ICGC
DO51157	0	132	10.6362	ICGC
DO229572	0	132	6.91396	ICGC
DO51107	0	132	10.2095	ICGC
DO51153	0	132	5.81609	ICGC
DO51154	0	132	5.83094	ICGC
DO51156	0	132	12.2724	ICGC
DO229509	0	132	14.5256	ICGC
DO51137	0	132	12.8365	ICGC
DO51143	0	132	14.1685	ICGC
DO230607	0	132	9.15977	ICGC
DO230605	0	132	15.6008	ICGC
DO51142	0	132	8.00601	ICGC
DO51080	0	132	14.4972	ICGC
DO51096	0	132	12.5646	ICGC
DO230558	0	132	8.4568	ICGC
DO46793	0	132	8.42128	ICGC
DO229441	0	132	9.94965	ICGC
DO51079	0	132	10.6976	ICGC
DO229490	1	125.359	18.0829	ICGC
DO51150	0	120	17.6956	ICGC
DO229407	0	120	11.6511	ICGC
DO229481	0	120	7.26729	ICGC
DO51152	0	120	13.5412	ICGC
DO229425	0	120	7.65831	ICGC
DO230513	0	120	11.1621	ICGC
DO230528	0	120	8.37256	ICGC
DO51138	0	120	12.1296	ICGC
DO51099	0	120	8.74005	ICGC
DO46796	0	120	16.3503	ICGC
DO230503	0	120	8.76427	ICGC
DO51144	0	120	10.655	ICGC
DO51139	0	120	9.93828	ICGC
DO51146	0	120	8.32658	ICGC
DO229397	0	120	11.3266	ICGC
DO51124	0	120	8.65498	ICGC
DO51090	0	120	12.8473	ICGC
DO51145	0	120	6.53644	ICGC
DO229527	0	120	8.16888	ICGC
DO230555	0	120	10.7695	ICGC
DO51122	0	120	8.85454	ICGC
DO229421	0	120	6.93232	ICGC
DO230494	0	120	13.3854	ICGC
DO51101	0	120	11.6895	ICGC
DO230612	0	120	15.2963	ICGC
DO230509	0	120	11.7329	ICGC
DO51100	1	115.364	11.3919	ICGC
DO51140	0	108	7.89065	ICGC
DO51131	0	108	8.1242	ICGC
DO51155	0	108	7.28786	ICGC
DO51115	0	108	11.7754	ICGC
DO46795	0	108	6.90581	ICGC
DO229552	0	108	11.201	ICGC
DO229573	0	108	12.9453	ICGC
DO51088	0	108	9.29061	ICGC
DO230566	0	108	9.62915	ICGC
DO229564	0	108	11.508	ICGC
DO229395	0	108	13.2255	ICGC
DO51105	0	108	11.9449	ICGC
DO51129	0	108	6.84036	ICGC
DO51123	0	108	6.91264	ICGC
DO51127	0	108	14.0556	ICGC
DO229449	0	108	9.83753	ICGC
DO51126	0	108	6.03192	ICGC
DO229551	0	108	8.66741	ICGC
DO230580	0	108	13.4235	ICGC
DO229393	0	108	7.26931	ICGC
DO230654	0	108	8.84009	ICGC
DO230583	0	108	12.8454	ICGC
DO230547	0	108	19.2301	ICGC
DO230635	0	108	9.8274	ICGC
DO229461	1	107.277	9.03588	ICGC
DO229411	1	107.112	11.8038	ICGC
DO229517	1	105.173	9.87261	ICGC
DO229562	0	96	5.40252	ICGC
DO229574	0	96	12.5024	ICGC
DO229415	0	96	17.3019	ICGC
DO229587	0	96	9.57114	ICGC
DO229563	0	96	8.5869	ICGC
DO229584	0	96	8.55668	ICGC
DO229571	0	96	6.67321	ICGC
DO51104	0	96	9.02882	ICGC
DO51103	0	96	13.0294	ICGC
DO46792	0	96	6.91681	ICGC
DO230546	0	96	17.5656	ICGC
DO229559	0	96	8.50698	ICGC
DO229550	0	96	9.82633	ICGC
DO229554	0	96	9.81823	ICGC
DO229392	0	96	10.6985	ICGC
DO229403	0	96	13.5688	ICGC
DO230597	0	96	13.7317	ICGC
DO230590	0	96	9.77192	ICGC
DO51072	0	96	9.4561	ICGC
DO230575	0	96	12.2037	ICGC
DO230543	0	96	16.5528	ICGC
DO230633	0	96	11.179	ICGC
DO230516	0	96	6.20113	ICGC
DO230506	0	96	10.8372	ICGC
DO229588	0	96	8.91222	ICGC
DO51151	1	86.3014	6.43829	ICGC
DO51121	0	84	15.6277	ICGC
DO51141	0	84	8.27088	ICGC
DO229419	0	84	10.53	ICGC
DO229417	0	84	15.5346	ICGC
DO51092	0	84	11.4301	ICGC
DO229439	0	84	9.27354	ICGC
DO229423	0	84	4.98263	ICGC
DO229591	0	84	11.4256	ICGC
DO229394	0	84	9.02024	ICGC
DO230502	0	84	7.37981	ICGC
DO51073	0	84	15.8625	ICGC
DO229400	0	84	12.688	ICGC
DO229583	0	84	10.6757	ICGC
DO229429	0	84	9.43579	ICGC
DO230512	0	84	10.9174	ICGC
DO229575	0	84	16.3963	ICGC
DO230520	0	84	12.2232	ICGC
DO230510	0	84	11.242	ICGC
DO229560	0	84	10.5517	ICGC
DO230521	0	84	12.7869	ICGC
DO230518	0	84	11.9723	ICGC
DO230609	0	84	7.52627	ICGC
DO229555	0	84	6.62007	ICGC
DO230594	0	84	11.6243	ICGC
DO230517	0	84	9.05191	ICGC
DO229396	0	84	8.00909	ICGC
DO230531	0	84	9.28356	ICGC
DO230573	0	84	11.3482	ICGC
DO230504	0	84	10.6077	ICGC
DO229448	0	84	9.19459	ICGC
DO230630	0	84	4.53615	ICGC
DO230576	0	84	14.1603	ICGC
DO230514	0	84	9.16535	ICGC
DO229445	0	84	2.9735	ICGC
DO230499	0	84	12.042	ICGC
DO230552	0	84	8.353	ICGC
DO229576	0	84	13.3858	ICGC
DO51120	0	72	6.6141	ICGC
DO229484	0	72	6.48394	ICGC
DO51112	0	72	8.81314	ICGC
DO229570	0	72	11.7392	ICGC
DO230540	0	72	7.6283	ICGC
DO230610	0	72	11.471	ICGC
DO51148	0	72	8.16324	ICGC
DO51094	0	72	9.44287	ICGC
DO51114	0	72	9.43594	ICGC
DO229525	0	72	17.155	ICGC
DO51093	0	72	10.4862	ICGC
DO51116	0	72	11.0451	ICGC
DO229590	0	72	11.1661	ICGC
DO230507	0	72	12.6994	ICGC
DO229580	0	72	19.8367	ICGC
DO229569	0	72	17.3764	ICGC
DO51111	0	72	12.9835	ICGC
DO230500	0	72	11.7638	ICGC
DO230501	0	72	10.8192	ICGC
DO229536	0	72	7.87989	ICGC
DO230637	0	72	17.2741	ICGC
DO230614	0	72	6.48061	ICGC
DO230505	0	72	14.2932	ICGC
DO230716	1	61.3808	7.7247	ICGC
DO229578	0	60	9.67717	ICGC
DO229582	0	60	12.1788	ICGC
DO51130	0	60	12.425	ICGC
DO229410	0	60	10.3676	ICGC
DO51113	0	60	13.5851	ICGC
DO51133	0	60	14.1989	ICGC
DO51134	0	60	6.03968	ICGC
DO230495	0	60	16.2307	ICGC
DO229398	0	60	10.8463	ICGC
DO51108	0	60	9.96979	ICGC
DO51102	0	60	5.90133	ICGC
DO229581	0	60	10.0974	ICGC
DO51098	0	60	8.56435	ICGC
DO51119	0	60	16.5303	ICGC
DO229589	0	60	13.0321	ICGC
DO229399	0	60	8.48689	ICGC
DO51106	0	60	12.8283	ICGC
DO230508	0	60	11.0595	ICGC
DO229451	0	60	15.7755	ICGC
DO229457	0	60	15.1176	ICGC
DO230562	0	60	14.8325	ICGC
DO230497	0	60	10.252	ICGC
DO51110	0	60	8.02785	ICGC
DO230592	0	60	9.31343	ICGC
DO230496	0	60	6.92014	ICGC
DO230589	0	60	7.49865	ICGC
DO230544	0	60	12.8877	ICGC
DO51118	0	48	9.31342	ICGC
DO229427	0	48	10.267	ICGC
DO229521	0	48	14.7518	ICGC
DO229409	0	48	7.24899	ICGC

## Sheet: PFS
id	PFS	time	TMSB10	Cohort		Cohort	HR	HR.95L	HR.95H	pvalue
GSM3263664	0	46.1589	7.70992	GSE116918		GSE116918	1.11842	1.01612	1.23102	0.0222161
GSM3263665	0	24.0658	4.68262	GSE116918		TCGA	1.11203	1.04792	1.18006	0.000456343
GSM3263666	0	43.7918	12.5793	GSE116918
GSM3263667	1	36.2959	9.99993	GSE116918
GSM3263668	0	40.6356	13.9688	GSE116918
GSM3263669	0	43.0027	10.4818	GSE116918
GSM3263670	0	41.8192	11.0282	GSE116918
GSM3263671	0	40.2411	6.42472	GSE116918
GSM3263672	0	36.2959	11.4534	GSE116918
GSM3263673	0	37.0849	7.61151	GSE116918
GSM3263674	0	42.6082	9.30246	GSE116918
GSM3263675	0	39.8466	10.3573	GSE116918
GSM3263676	0	10.2575	12.8652	GSE116918
GSM3263677	0	36.2959	11.8412	GSE116918
GSM3263678	0	31.5616	15.0818	GSE116918
GSM3263679	0	29.1945	12.0259	GSE116918
GSM3263680	1	16.9644	11.8471	GSE116918
GSM3263681	1	12.2301	15.4664	GSE116918
GSM3263682	0	29.9836	15.6433	GSE116918
GSM3263683	1	22.4877	13.3486	GSE116918
GSM3263684	0	31.9562	10.6872	GSE116918
GSM3263685	0	29.589	11.3734	GSE116918
GSM3263686	0	29.1945	11.628	GSE116918
GSM3263687	0	29.9836	9.03144	GSE116918
GSM3263688	0	14.2027	12.9905	GSE116918
GSM3263689	0	24.0658	0.365037	GSE116918
GSM3263690	1	10.6521	9.11579	GSE116918
GSM3263691	1	9.46849	12.8128	GSE116918
GSM3263692	1	36.6904	14.6428	GSE116918
GSM3263693	1	37.0849	10.9298	GSE116918
GSM3263694	1	22.4877	13.3178	GSE116918
GSM3263695	1	11.0466	13.9711	GSE116918
GSM3263696	1	6.31233	8.72098	GSE116918
GSM3263697	1	33.5342	11.7764	GSE116918
GSM3263698	1	12.6247	13.7231	GSE116918
GSM3263699	1	35.5068	7.81146	GSE116918
GSM3263700	1	16.1753	14.0039	GSE116918
GSM3263701	1	25.2493	4.9509	GSE116918
GSM3263702	1	40.2411	6.80821	GSE116918
GSM3263703	1	14.2027	11.9467	GSE116918
GSM3263704	0	43.3973	10.2635	GSE116918
GSM3263705	0	44.1863	7.56426	GSE116918
GSM3263706	0	46.1589	11.3535	GSE116918
GSM3263707	0	44.1863	11.0332	GSE116918
GSM3263708	0	42.6082	9.56801	GSE116918
GSM3263709	0	42.2137	8.5675	GSE116918
GSM3263710	0	44.9753	8.65264	GSE116918
GSM3263711	1	24.8548	13.4146	GSE116918
GSM3263712	0	45.7644	8.98887	GSE116918
GSM3263713	0	35.9014	15.9702	GSE116918
GSM3263714	0	40.6356	11.9802	GSE116918
GSM3263715	1	29.589	5.62416	GSE116918
GSM3263716	1	36.2959	9.96439	GSE116918
GSM3263717	1	24.8548	12.2415	GSE116918
GSM3263718	0	8.67945	11.5815	GSE116918
GSM3263719	1	15.7808	6.37981	GSE116918
GSM3263720	1	17.3589	12.163	GSE116918
GSM3263721	1	35.9014	9.58949	GSE116918
GSM3263722	1	41.8192	11.0653	GSE116918
GSM3263723	1	24.4603	14.4534	GSE116918
GSM3263724	0	44.5808	7.67751	GSE116918
GSM3263725	0	42.6082	6.79962	GSE116918
GSM3263726	0	21.6986	8.87875	GSE116918
GSM3263727	0	44.5808	11.8713	GSE116918
GSM3263728	0	41.8192	11.7725	GSE116918
GSM3263729	1	9.86301	7.41469	GSE116918
GSM3263730	0	43.0027	12.2595	GSE116918
GSM3263731	1	11.0466	13.3533	GSE116918
GSM3263732	0	44.5808	11.2453	GSE116918
GSM3263733	0	43.7918	9.16773	GSE116918
GSM3263734	0	37.874	10.7802	GSE116918
GSM3263735	0	44.1863	8.55383	GSE116918
GSM3263736	0	41.4247	10.7154	GSE116918
GSM3263737	0	43.3973	8.62295	GSE116918
GSM3263738	0	31.9562	7.37759	GSE116918
GSM3263739	0	45.3699	10.615	GSE116918
GSM3263740	0	41.0301	10.0854	GSE116918
GSM3263741	0	36.6904	8.95177	GSE116918
GSM3263742	0	43.7918	8.62959	GSE116918
GSM3263743	0	11.0466	7.46038	GSE116918
GSM3263744	0	38.663	7.1382	GSE116918
GSM3263745	0	42.2137	9.62581	GSE116918
GSM3263746	1	20.5151	11.4706	GSE116918
GSM3263747	0	43.0027	10.6267	GSE116918
GSM3263748	0	41.8192	10.7216	GSE116918
GSM3263749	0	41.0301	8.62139	GSE116918
GSM3263750	0	42.6082	16.6868	GSE116918
GSM3263751	0	11.4411	9.60433	GSE116918
GSM3263752	0	38.663	11.4113	GSE116918
GSM3263753	0	13.8082	11.9264	GSE116918
GSM3263754	0	39.8466	8.84321	GSE116918
GSM3263755	0	14.9918	12.8648	GSE116918
GSM3263756	0	40.2411	10.7193	GSE116918
GSM3263757	1	33.1397	9.60511	GSE116918
GSM3263758	1	3.94521	3.25136	GSE116918
GSM3263759	1	9.46849	9.89449	GSE116918
GSM3263760	0	31.5616	9.62854	GSE116918
GSM3263761	0	41.0301	13.0632	GSE116918
GSM3263762	0	21.3041	11.0266	GSE116918
GSM3263763	0	11.8356	7.95087	GSE116918
GSM3263764	0	41.8192	11.9849	GSE116918
GSM3263765	0	40.2411	5.41328	GSE116918
GSM3263766	0	37.0849	8.55227	GSE116918
GSM3263767	0	39.4521	12.4735	GSE116918
GSM3263768	0	40.2411	11.2265	GSE116918
GSM3263769	0	41.4247	11.9869	GSE116918
GSM3263770	0	40.6356	12.755	GSE116918
GSM3263771	0	39.0575	12.0197	GSE116918
GSM3263772	0	35.9014	8.91975	GSE116918
GSM3263773	0	40.2411	9.27942	GSE116918
GSM3263774	1	29.1945	15.4617	GSE116918
GSM3263775	0	39.4521	9.24388	GSE116918
GSM3263776	0	13.0192	12.2669	GSE116918
GSM3263777	0	39.4521	6.76174	GSE116918
GSM3263778	0	35.9014	12.19	GSE116918
GSM3263779	1	34.3233	13.6649	GSE116918
GSM3263780	0	17.7534	7.39712	GSE116918
GSM3263781	0	36.2959	11.612	GSE116918
GSM3263782	0	39.4521	13.6876	GSE116918
GSM3263783	0	37.874	8.9959	GSE116918
GSM3263784	0	37.874	12.468	GSE116918
GSM3263785	0	37.4795	1.24253	GSE116918
GSM3263786	1	35.9014	6.9242	GSE116918
GSM3263787	0	37.874	15.5758	GSE116918
GSM3263788	0	33.1397	7.31589	GSE116918
GSM3263789	0	37.4795	16.588	GSE116918
GSM3263790	0	37.874	8.02429	GSE116918
GSM3263791	0	33.9288	13.7153	GSE116918
GSM3263792	1	21.6986	10.6786	GSE116918
GSM3263793	0	37.0849	10.7556	GSE116918
GSM3263794	1	16.9644	10.3256	GSE116918
GSM3263795	0	28.011	7.2081	GSE116918
GSM3263796	0	35.5068	9.75195	GSE116918
GSM3263797	0	37.0849	6.6028	GSE116918
GSM3263798	0	37.0849	7.5377	GSE116918
GSM3263799	0	35.5068	10.6119	GSE116918
GSM3263800	0	32.7452	12.6316	GSE116918
GSM3263801	1	30.7726	10.822	GSE116918
GSM3263802	1	29.9836	15.2489	GSE116918
GSM3263803	0	33.1397	11.6452	GSE116918
GSM3263804	0	34.7178	9.69923	GSE116918
GSM3263805	1	24.4603	9.64573	GSE116918
GSM3263806	0	37.0849	10.2323	GSE116918
GSM3263807	1	31.9562	12.1618	GSE116918
GSM3263808	0	32.3507	9.83591	GSE116918
GSM3263809	0	37.0849	12.386	GSE116918
GSM3263810	0	13.4137	10.0433	GSE116918
GSM3263811	0	35.9014	11.462	GSE116918
GSM3263812	0	4.73425	11.0625	GSE116918
GSM3263813	0	35.5068	8.29843	GSE116918
GSM3263814	0	35.1123	11.4433	GSE116918
GSM3263815	0	33.1397	10.1616	GSE116918
GSM3263816	0	35.9014	11.8842	GSE116918
GSM3263817	0	35.9014	9.21342	GSE116918
GSM3263818	0	25.6438	9.27786	GSE116918
GSM3263819	1	20.9096	11.4585	GSE116918
GSM3263820	0	35.1123	9.98118	GSE116918
GSM3263821	0	32.3507	8.58195	GSE116918
GSM3263822	0	35.1123	9.05175	GSE116918
GSM3263823	0	5.91781	10.2924	GSE116918
GSM3263824	0	34.3233	11.4359	GSE116918
GSM3263825	0	32.7452	8.44058	GSE116918
GSM3263826	0	36.2959	13.3236	GSE116918
GSM3263827	1	7.10137	10.3198	GSE116918
GSM3263828	0	33.1397	7.40766	GSE116918
GSM3263829	0	31.9562	8.01492	GSE116918
GSM3263830	0	31.5616	11.2543	GSE116918
GSM3263831	0	33.9288	8.05983	GSE116918
GSM3263832	0	33.5342	10.4928	GSE116918
GSM3263833	0	33.5342	5.60385	GSE116918
GSM3263834	0	29.1945	9.92065	GSE116918
GSM3263835	0	33.9288	12.2286	GSE116918
GSM3263836	0	33.5342	6.84063	GSE116918
GSM3263837	0	33.5342	13.0331	GSE116918
GSM3263838	0	34.3233	17.9302	GSE116918
GSM3263839	0	34.7178	12.9175	GSE116918
GSM3263840	1	32.3507	11.8877	GSE116918
GSM3263841	1	20.1205	9.99524	GSE116918
GSM3263842	0	34.3233	11.0434	GSE116918
GSM3263843	0	22.0932	7.90284	GSE116918
GSM3263844	1	14.9918	9.24388	GSE116918
GSM3263845	0	29.589	9.09705	GSE116918
GSM3263846	0	28.8	10.1956	GSE116918
GSM3263847	0	32.7452	11.7393	GSE116918
GSM3263848	0	32.7452	12.5738	GSE116918
GSM3263849	0	33.1397	9.36924	GSE116918
GSM3263850	0	32.3507	11.9513	GSE116918
GSM3263851	0	30.3781	13.7665	GSE116918
GSM3263852	0	30.3781	9.27395	GSE116918
GSM3263853	0	31.9562	9.69923	GSE116918
GSM3263854	0	30.7726	17.3304	GSE116918
GSM3263855	0	30.3781	1.07891	GSE116918
GSM3263856	0	32.3507	10.8146	GSE116918
GSM3263857	0	31.1671	13.2631	GSE116918
GSM3263858	0	4.33973	10.5611	GSE116918
GSM3263859	0	29.9836	10.5037	GSE116918
GSM3263860	0	30.7726	11.0602	GSE116918
GSM3263861	0	30.7726	11.421	GSE116918
GSM3263862	0	30.7726	9.60472	GSE116918
GSM3263863	0	30.3781	11.696	GSE116918
GSM3263864	0	31.9562	11.6585	GSE116918
GSM3263865	0	31.1671	10.3432	GSE116918
GSM3263866	0	31.5616	12.5699	GSE116918
GSM3263867	1	31.1671	18.4879	GSE116918
GSM3263868	0	31.1671	13.3006	GSE116918
GSM3263869	0	31.5616	10.1503	GSE116918
GSM3263870	0	29.1945	11.3539	GSE116918
GSM3263871	1	31.5616	16.2342	GSE116918
GSM3263872	0	30.7726	16.4615	GSE116918
GSM3263873	0	29.589	16.053	GSE116918
GSM3263874	0	24.8548	15.9042	GSE116918
GSM3263875	0	26.0384	11.6077	GSE116918
GSM3263876	0	31.1671	10.7368	GSE116918
GSM3263877	1	24.0658	10.8985	GSE116918
GSM3263878	0	31.5616	10.3975	GSE116918
GSM3263879	0	31.5616	12.3196	GSE116918
GSM3263880	0	8.28493	14.6834	GSE116918
GSM3263881	0	24.4603	11.9959	GSE116918
GSM3263882	0	26.0384	8.89632	GSE116918
GSM3263883	0	31.1671	10.2612	GSE116918
GSM3263884	0	30.7726	11.6171	GSE116918
GSM3263885	1	24.0658	9.00996	GSE116918
GSM3263886	0	30.3781	10.3631	GSE116918
GSM3263887	0	25.6438	12.7261	GSE116918
GSM3263888	0	28.8	8.38825	GSE116918
GSM3263889	1	26.8274	9.79568	GSE116918
GSM3263890	0	30.7726	13.6372	GSE116918
GSM3263891	1	9.86301	11.1691	GSE116918
GSM3263892	1	21.6986	15.6101	GSE116918
GSM3263893	0	29.9836	10.8149	GSE116918
GSM3263894	0	26.4329	11.6272	GSE116918
GSM3263895	0	27.6164	5.6679	GSE116918
GSM3263896	1	22.0932	16.0862	GSE116918
GSM3263897	0	27.6164	9.71758	GSE116918
GSM3263898	0	7.49589	12.5559	GSE116918
GSM3263899	0	27.6164	9.17202	GSE116918
GSM3263900	0	29.1945	6.22009	GSE116918
GSM3263901	0	29.589	10.005	GSE116918
GSM3263902	0	27.2219	10.729	GSE116918
GSM3263903	0	39.8466	8.74987	GSE116918
GSM3263904	0	37.4795	10.4154	GSE116918
GSM3263905	0	35.1123	14.7311	GSE116918
GSM3263906	0	41.8192	7.46389	GSE116918
GSM3263907	1	21.3041	12.8952	GSE116918
GSM3263908	0	35.1123	9.10642	GSE116918
GSM3263909	0	37.874	7.63572	GSE116918
GSM3263910	0	28.4055	5.60112	GSE116918
GSM3263911	0	38.663	7.16437	GSE116918
TCGA-ZG-A9LU-01	0	19.0356	15.5195	TCGA
TCGA-EJ-5531-01	0	41.8521	8.39657	TCGA
TCGA-EJ-7785-01	0	38.6959	5.28428	TCGA
TCGA-G9-6363-01	0	45.3041	14.9593	TCGA
TCGA-H9-A6BX-01	0	30.937	9.90295	TCGA
TCGA-V1-A8WN-01	0	30.3781	6.86153	TCGA
TCGA-KK-A8IL-01	0	20.6466	14.346	TCGA
TCGA-EJ-A65F-01	1	2.46575	5.0962	TCGA
TCGA-G9-6338-01	0	66.674	11.2726	TCGA
TCGA-V1-A8MK-01	0	16.7014	9.29912	TCGA
TCGA-EJ-7331-01	0	24.3945	6.23792	TCGA
TCGA-G9-6377-01	0	31.4959	7.47199	TCGA
TCGA-EJ-5525-01	1	17.9507	17.6725	TCGA
TCGA-CH-5751-01	1	12	11.8959	TCGA
TCGA-CH-5753-01	0	1.01918	7.32667	TCGA
TCGA-EJ-A8FS-01	1	7.10137	14.2857	TCGA
TCGA-HC-7080-01	1	29.3918	8.84106	TCGA
TCGA-J9-A52E-01	0	10.6192	14.7174	TCGA
TCGA-HC-A9TE-01	1	7.10137	13.6685	TCGA
TCGA-X4-A8KS-01	0	32.1863	12.2631	TCGA
TCGA-CH-5788-01	0	26.9918	7.01181	TCGA
TCGA-G9-7510-01	0	38.9589	10.8704	TCGA
TCGA-TP-A8TT-01	0	17.2932	10.0378	TCGA
TCGA-HC-8256-01	0	28.274	5.70728	TCGA
TCGA-VP-A876-01	0	109.578	8.64222	TCGA
TCGA-YL-A8S8-01	1	22.3233	11.1201	TCGA
TCGA-VP-A87H-01	0	21.7973	10.8442	TCGA
TCGA-2A-A8VL-01	0	20.4164	8.97525	TCGA
TCGA-KK-A8I6-01	0	21.9616	11.121	TCGA
TCGA-M7-A722-01	1	18.3781	15.7491	TCGA
TCGA-2A-A8VV-01	0	22.0603	7.74206	TCGA
TCGA-G9-6371-01	0	40.3068	11.9228	TCGA
TCGA-J4-A67K-01	0	33.0082	13.8148	TCGA
TCGA-EJ-7125-01	0	93.6986	4.95916	TCGA
TCGA-V1-A9OY-01	0	35.0795	11.9508	TCGA
TCGA-ZG-A9LN-01	0	3.78082	16.3605	TCGA
TCGA-KK-A6E6-01	0	113.326	13.2161	TCGA
TCGA-CH-5748-01	0	1.01918	7.33395	TCGA
TCGA-CH-5743-01	1	13.9726	8.55412	TCGA
TCGA-KK-A8IC-01	1	34.8493	7.89924	TCGA
TCGA-EJ-A8FU-01	0	4.53699	10.7894	TCGA
TCGA-V1-A9ZR-01	0	44.7452	10.2712	TCGA
TCGA-EJ-A65B-01	0	23.3425	13.459	TCGA
TCGA-CH-5764-01	0	1.01918	4.89777	TCGA
TCGA-VN-A88M-01	0	6.2137	12.2607	TCGA
TCGA-EJ-5503-01	0	45.7315	6.83325	TCGA
TCGA-J4-A67L-01	0	25.3151	16.5871	TCGA
TCGA-EJ-5530-01	0	60.2301	6.68013	TCGA
TCGA-QU-A6IO-01	0	122.17	16.7422	TCGA
TCGA-VP-A879-01	0	23.9342	7.55098	TCGA
TCGA-V1-A9O5-01	1	4.07671	15.6069	TCGA
TCGA-VP-A878-01	1	3.22192	10.5373	TCGA
TCGA-4L-AA1F-01	0	11.5068	16.0369	TCGA
TCGA-KC-A7F6-01	0	8.64658	10.0616	TCGA
TCGA-KK-A8IK-01	0	67.463	8.45712	TCGA
TCGA-EJ-A65E-01	0	13.7096	10.5114	TCGA
TCGA-EJ-7792-01	0	45.8959	8.95857	TCGA
TCGA-KK-A8I8-01	0	31.7918	8.40159	TCGA
TCGA-V1-A8WL-01	0	64.0438	11.7777	TCGA
TCGA-YL-A8HJ-01	0	52.9644	8.93726	TCGA
TCGA-KK-A59Z-01	0	86.4	12.7161	TCGA
TCGA-HC-7749-01	0	23.8027	10.3196	TCGA
TCGA-HC-A6AP-01	0	2.33425	14.7931	TCGA
TCGA-QU-A6IM-01	0	40.9973	16.8483	TCGA
TCGA-EJ-7314-01	0	37.8082	12.3906	TCGA
TCGA-J4-AATV-01	0	18.1808	9.85536	TCGA
TCGA-H9-7775-01	0	6.08219	7.19623	TCGA
TCGA-EJ-A65J-01	0	14.8274	11.134	TCGA
TCGA-KK-A7AP-01	0	6.44384	9.92969	TCGA
TCGA-YL-A8HL-01	0	51.4521	5.34534	TCGA
TCGA-EJ-5518-01	1	69.1726	6.54129	TCGA
TCGA-HC-A632-01	0	2.00548	7.87627	TCGA
TCGA-ZG-A9LZ-01	0	22.7507	10.9431	TCGA
TCGA-EJ-5499-01	0	46.5205	9.02521	TCGA
TCGA-ZG-A9L1-01	0	42.8055	14.0494	TCGA
TCGA-CH-5769-01	0	2.03836	15.8064	TCGA
TCGA-G9-6378-01	0	37.9726	15.8157	TCGA
TCGA-FC-7708-01	0	28.4055	7.61184	TCGA
TCGA-KK-A6E3-01	0	67.5945	18.5359	TCGA
TCGA-M7-A720-01	0	12.6247	7.88427	TCGA
TCGA-KK-A8I5-01	0	101.786	6.08287	TCGA
TCGA-HI-7171-01	1	43.6932	13.6617	TCGA
TCGA-G9-6342-01	0	55.7589	7.89521	TCGA
TCGA-V1-A8WV-01	0	22.5534	15.4884	TCGA
TCGA-YL-A9WY-01	1	25.1507	14.4885	TCGA
TCGA-EJ-5507-01	0	47.9014	12.0355	TCGA
TCGA-M7-A725-01	0	18.8384	14.2342	TCGA
TCGA-HC-7230-01	0	32.9096	11.385	TCGA
TCGA-J4-A67R-01	0	29.9178	15.554	TCGA
TCGA-J9-A8CP-01	0	12.6904	13.7996	TCGA
TCGA-KK-A8IB-01	0	2.72877	13.3166	TCGA
TCGA-CH-5767-01	0	15.0575	6.83685	TCGA
TCGA-EJ-5512-01	0	56.9753	8.2277	TCGA
TCGA-KK-A6E8-01	0	58.1918	8.12752	TCGA
TCGA-M7-A71Z-01	0	21.1397	11.9788	TCGA
TCGA-ZG-A9L9-01	1	1.67671	18.1785	TCGA
TCGA-G9-A9S0-01	1	13.9068	12.2059	TCGA
TCGA-ZG-A9KY-01	0	4.27397	13.9367	TCGA
TCGA-V1-A9ZG-01	0	49.874	9.48549	TCGA
TCGA-2A-A8VT-01	0	45.1397	5.92856	TCGA
TCGA-G9-6496-01	0	56.7452	11.7884	TCGA
TCGA-ZG-A8QX-01	0	14.5315	10.6031	TCGA
TCGA-EJ-5504-01	0	46.9151	6.08969	TCGA
TCGA-EJ-7123-01	0	84.5589	7.11509	TCGA
TCGA-HC-8258-01	0	27.8466	8.46919	TCGA
TCGA-HC-7744-01	0	17.4575	11.6507	TCGA
TCGA-M7-A71Y-01	0	16.2082	9.25421	TCGA
TCGA-EJ-A6RA-01	1	11.6055	10.9022	TCGA
TCGA-EJ-5496-01	0	19.5616	5.31805	TCGA
TCGA-CH-5752-01	0	31.0027	8.15621	TCGA
TCGA-CH-5741-01	0	12.9863	4.42377	TCGA
TCGA-EJ-5498-01	0	56.5479	7.58084	TCGA
TCGA-ZG-A9LY-01	0	12.1644	10.5264	TCGA
TCGA-YL-A9WK-01	1	33.1726	13.9624	TCGA
TCGA-KK-A8ID-01	0	69.2712	8.82666	TCGA
TCGA-G9-6369-01	0	39.9452	13.7137	TCGA
TCGA-HC-7820-01	0	24.5589	8.42197	TCGA
TCGA-G9-6498-01	1	44.1205	17.0934	TCGA
TCGA-HC-7075-01	0	19.7589	9.17421	TCGA
TCGA-V1-A8WW-01	0	35.4411	14.6719	TCGA
TCGA-ZG-A9L6-01	1	21.8301	11.8654	TCGA
TCGA-HC-8213-01	0	19.3644	5.9021	TCGA
TCGA-HC-7231-01	0	30.8712	11.1233	TCGA
TCGA-YL-A9WH-01	0	14.0384	18.175	TCGA
TCGA-XK-AAJR-01	1	4.30685	6.81688	TCGA
TCGA-EJ-5524-01	1	8.71233	9.7315	TCGA
TCGA-EJ-5527-01	0	58.4548	9.51983	TCGA
TCGA-ZG-A9LM-01	0	12.4274	15.261	TCGA
TCGA-HC-7747-01	0	24.5918	9.85037	TCGA
TCGA-V1-A9Z9-01	0	17.7534	10.6846	TCGA
TCGA-HC-7211-01	0	40.1425	5.40054	TCGA
TCGA-V1-A9O7-01	1	26.926	10.0459	TCGA
TCGA-YL-A8SQ-01	1	10.8164	13.2927	TCGA
TCGA-KK-A59V-01	0	113.096	19.9001	TCGA
TCGA-V1-A9OF-01	0	38.926	9.43876	TCGA
TCGA-KK-A7B3-01	1	9.66575	14.6228	TCGA
TCGA-VN-A88O-01	0	15.8137	12.2103	TCGA
TCGA-HC-A6HY-01	0	4.40548	11.6324	TCGA
TCGA-KC-A4BR-01	1	33.6	9.4257	TCGA
TCGA-YL-A9WJ-01	1	48.526	10.19	TCGA
TCGA-VN-A88N-01	0	25.1836	5.15208	TCGA
TCGA-HC-8261-01	0	17.9507	10.7619	TCGA
TCGA-J4-A67M-01	0	30.937	20.091	TCGA
TCGA-FC-A6HD-01	0	25.9397	11.1314	TCGA
TCGA-HC-A6AO-01	0	17.4247	14.7343	TCGA
TCGA-CH-5739-01	0	22.0603	5.70314	TCGA
TCGA-G9-6379-01	0	58.4548	19.6272	TCGA
TCGA-G9-6343-01	0	80.5479	10.5182	TCGA
TCGA-HC-8216-01	0	22.4219	10.7538	TCGA
TCGA-YL-A8SB-01	1	45.5014	10.0594	TCGA
TCGA-J4-AAU2-01	0	27.1233	9.88822	TCGA
TCGA-J9-A8CL-01	1	4.33973	15.643	TCGA
TCGA-KK-A8I4-01	1	38.2027	11.3792	TCGA
TCGA-V1-A9OA-01	0	20.9096	12.4013	TCGA
TCGA-KK-A8IF-01	1	21.3041	12.5504	TCGA
TCGA-KK-A7B1-01	0	34.9479	12.1923	TCGA
TCGA-VP-AA1N-01	0	44.8767	13.3654	TCGA
TCGA-XK-AAIW-01	1	14.0384	13.5274	TCGA
TCGA-ZG-A9L5-01	0	29.8521	14.8871	TCGA
TCGA-G9-7522-01	0	35.4411	9.48698	TCGA
TCGA-J4-A67N-01	1	14.5315	17.378	TCGA
TCGA-HC-A6AL-01	0	2.20274	16.8536	TCGA
TCGA-EJ-8469-01	1	63.2877	10.8929	TCGA
TCGA-EJ-A46D-01	0	20.5808	8.97765	TCGA
TCGA-G9-6367-01	0	40.1753	7.97846	TCGA
TCGA-VP-A87E-01	0	66.9699	11.2723	TCGA
TCGA-HC-A4ZV-01	0	0.756164	11.8227	TCGA
TCGA-G9-6373-01	0	26.663	10.7702	TCGA
TCGA-G9-6370-01	0	38.0055	9.2295	TCGA
TCGA-VP-A87J-01	0	58.3233	12.6458	TCGA
TCGA-CH-5763-01	0	12	7.55559	TCGA
TCGA-ZG-A9NI-01	0	4.33973	18.7489	TCGA
TCGA-KK-A6E4-01	0	115.134	13.4835	TCGA
TCGA-EJ-A7NF-01	0	8.21918	8.21115	TCGA
TCGA-KC-A4BN-01	0	59.6712	5.57667	TCGA
TCGA-J4-A83M-01	1	17.1288	10.3213	TCGA
TCGA-EJ-5517-01	0	62.1041	11.5438	TCGA
TCGA-CH-5754-01	0	2.03836	15.0716	TCGA
TCGA-EJ-A46H-01	0	23.8027	7.46472	TCGA
TCGA-2A-AAYF-01	0	44.8438	11.8197	TCGA
TCGA-YL-A8HK-01	1	45.2384	10.5056	TCGA
TCGA-2A-A8VX-01	0	45.3041	13.5893	TCGA
TCGA-HC-A48F-01	0	22.3562	14.5123	TCGA
TCGA-FC-A66V-01	0	17.2274	12.4372	TCGA
TCGA-HC-7736-01	0	36.263	6.45741	TCGA
TCGA-V1-A9O9-01	0	94.3562	13.5662	TCGA
TCGA-CH-5789-01	0	9.99452	5.76519	TCGA
TCGA-HC-A8D1-01	0	18.8384	6.0622	TCGA
TCGA-EJ-8468-01	0	77.1616	14.6307	TCGA
TCGA-V1-A9ZK-01	0	45.4685	8.16692	TCGA
TCGA-KC-A7FE-01	0	11.5726	9.8557	TCGA
TCGA-Y6-A9XI-01	0	17.2932	11.9038	TCGA
TCGA-HC-7210-01	0	28.537	8.42926	TCGA
TCGA-G9-6336-01	0	67.989	10.8885	TCGA
TCGA-KK-A6E2-01	0	165.173	6.84304	TCGA
TCGA-KK-A5A1-01	1	6.67397	14.0022	TCGA
TCGA-EJ-A7NK-01	0	15.6493	7.23343	TCGA
TCGA-2A-AAYO-01	0	41.8192	14.3672	TCGA
TCGA-V1-A9ZI-01	0	53.9178	14.7101	TCGA
TCGA-G9-A9S4-01	0	29.7863	8.96126	TCGA
TCGA-KK-A7B0-01	1	19.9233	12.9987	TCGA
TCGA-J4-8198-01	0	20.1863	8.77706	TCGA
TCGA-HC-7819-01	0	17.8521	8.07458	TCGA
TCGA-HC-8259-01	0	30.3781	7.1222	TCGA
TCGA-EJ-5511-01	0	48.526	5.55544	TCGA
TCGA-EJ-5495-01	0	57.863	7.95976	TCGA
TCGA-ZG-A9L2-01	1	5.91781	13.9304	TCGA
TCGA-EJ-A7NJ-01	0	6.47671	8.18087	TCGA
TCGA-G9-6353-01	0	50.6959	7.95045	TCGA
TCGA-HC-7821-01	0	31.4301	9.14557	TCGA
TCGA-V1-A9OX-01	0	37.2822	11.9079	TCGA
TCGA-EJ-7782-01	0	38.3671	4.32283	TCGA
TCGA-V1-A8MG-01	0	28.1753	11.5423	TCGA
TCGA-XK-AAJP-01	0	41.3918	9.79096	TCGA
TCGA-EJ-A46I-01	0	21.9616	6.52642	TCGA
TCGA-G9-A9S7-01	0	23.9342	12.469	TCGA
TCGA-HC-A76W-01	0	7.00274	13.2308	TCGA
TCGA-EJ-AB20-01	0	4.30685	12.9517	TCGA
TCGA-V1-A8X3-01	0	6.6411	15.789	TCGA
TCGA-HC-A8CY-01	0	9.53425	12.4906	TCGA
TCGA-VN-A88I-01	0	8.84384	12.1056	TCGA
TCGA-HC-7740-01	0	23.5726	8.10977	TCGA
TCGA-KK-A6E7-01	1	30.411	20.8279	TCGA
TCGA-KK-A7B4-01	1	20.9425	15.6732	TCGA
TCGA-YL-A9WX-01	1	49.5123	7.45748	TCGA
TCGA-CH-5744-01	0	1.9726	11.3221	TCGA
TCGA-J4-AATZ-01	1	2.59726	11.1947	TCGA
TCGA-HC-8266-01	0	15.5507	12.0644	TCGA
TCGA-EJ-7781-01	0	35.2767	6.47757	TCGA
TCGA-KK-A8I9-01	1	30.9041	12.0171	TCGA
TCGA-YL-A8SA-01	0	16.8329	10.6976	TCGA
TCGA-HC-A6AN-01	0	1.61096	18.4655	TCGA
TCGA-HC-8262-01	0	22.3233	7.91215	TCGA
TCGA-EJ-A46B-01	0	21.6	7.81148	TCGA
TCGA-KK-A59Y-01	0	64.7014	11.0669	TCGA
TCGA-EJ-8470-01	0	38.1041	10.6748	TCGA
TCGA-XK-AAIR-01	0	31.9562	8.99811	TCGA
TCGA-XJ-A9DI-01	0	48.0329	12.1595	TCGA
TCGA-J4-A67O-01	0	27.5836	17.0469	TCGA
TCGA-KC-A7F5-01	0	2.99178	14.057	TCGA
TCGA-J4-A6M7-01	0	16.8329	9.2036	TCGA
TCGA-G9-6339-01	1	53.7205	17.4566	TCGA
TCGA-XK-AAJU-01	0	51.8137	8.73658	TCGA
TCGA-EJ-5515-01	0	60.2301	6.18655	TCGA
TCGA-J4-A6G3-01	1	20.3178	12.3788	TCGA
TCGA-SU-A7E7-01	0	18.1151	10.6049	TCGA
TCGA-CH-5746-01	0	24.0329	5.6551	TCGA
TCGA-HC-7209-01	0	14.4658	6.38913	TCGA
TCGA-J4-A83J-01	0	22.8822	9.46048	TCGA
TCGA-KK-A8IA-01	0	63.4849	15.9418	TCGA
TCGA-EJ-7797-01	0	32.3178	7.52719	TCGA
TCGA-KK-A7AW-01	0	34.6521	18.1129	TCGA
TCGA-2A-A8W3-01	1	6.50959	10.1738	TCGA
TCGA-EJ-7788-01	0	28.2411	9.86722	TCGA
TCGA-G9-7525-01	0	32.6795	11.7743	TCGA
TCGA-KK-A6DY-01	0	141.205	11.3435	TCGA
TCGA-HC-8257-01	0	23.8685	6.15702	TCGA
TCGA-EJ-7321-01	0	27.0904	7.2382	TCGA
TCGA-KK-A8IH-01	0	66.1808	11.5136	TCGA
TCGA-HI-7169-01	0	88.2411	11.5445	TCGA
TCGA-YL-A8HM-01	1	48.4274	11.968	TCGA
TCGA-EJ-7318-01	1	12.4932	14.1237	TCGA
TCGA-MG-AAMC-01	0	5.68767	14.5741	TCGA
TCGA-YL-A8SL-01	0	32.4493	13.7186	TCGA
TCGA-G9-6361-01	0	46.5205	10.534	TCGA
TCGA-KK-A8IM-01	0	62.9589	10.7639	TCGA
TCGA-EJ-A8FN-01	0	10.8164	9.52007	TCGA
TCGA-YL-A8SP-01	1	66.937	6.70948	TCGA
TCGA-KC-A4BV-01	1	43.6603	10.2435	TCGA
TCGA-V1-A8MF-01	0	47.6384	10.9575	TCGA
TCGA-XJ-A9DQ-01	0	2.99178	10.3917	TCGA
TCGA-EJ-7327-01	0	30.3452	7.63489	TCGA
TCGA-KC-A7FD-01	0	8.87671	12.9453	TCGA
TCGA-HC-7077-01	0	69.5342	11.7016	TCGA
TCGA-G9-6354-01	0	67.9233	9.58531	TCGA
TCGA-V1-A8WS-01	0	15.5836	8.283	TCGA
TCGA-J4-A67Q-01	0	32.0548	17.7316	TCGA
TCGA-VN-A88Q-01	0	44.9096	10.4543	TCGA
TCGA-CH-5794-01	0	28.9973	10.4127	TCGA
TCGA-J4-A83L-01	0	23.6712	7.94287	TCGA
TCGA-G9-6351-01	0	67.3315	8.57214	TCGA
TCGA-J9-A8CK-01	0	10.5534	13.0629	TCGA
TCGA-EJ-7791-01	0	36.7562	7.30936	TCGA
TCGA-EJ-7328-01	0	27.6822	10.1541	TCGA
TCGA-HC-A6HX-01	0	1.24932	17.6788	TCGA
TCGA-YL-A8SO-01	0	114.378	15.777	TCGA
TCGA-KC-A4BL-01	1	6.34521	9.44172	TCGA
TCGA-EJ-5497-01	0	13.3151	6.41007	TCGA
TCGA-YL-A8SH-01	0	28.7671	11.9563	TCGA
TCGA-HC-A76X-01	0	4.93151	9.15998	TCGA
TCGA-G9-6362-01	0	47.4411	11.0566	TCGA
TCGA-CH-5772-01	0	15.9781	13.2633	TCGA
TCGA-FC-A5OB-01	0	22.3562	-0.547011	TCGA
TCGA-QU-A6IP-01	0	86.137	8.51175	TCGA
TCGA-VN-A88R-01	1	16.8329	10.7885	TCGA
TCGA-J4-A6G1-01	0	25.2822	12.3478	TCGA
TCGA-QU-A6IN-01	0	140.186	16.1158	TCGA
TCGA-EJ-7325-01	0	35.1781	11.9394	TCGA
TCGA-VN-A88L-01	0	24.526	10.9137	TCGA
TCGA-EJ-5501-01	0	44.8767	12.6588	TCGA
TCGA-CH-5768-01	0	24.0329	7.60487	TCGA
TCGA-EJ-5494-01	0	48.5589	10.5183	TCGA
TCGA-HC-7737-01	0	35.8356	8.2388	TCGA
TCGA-KK-A8IJ-01	1	10.0932	8.40728	TCGA
TCGA-XJ-A9DX-01	0	31.989	16.9993	TCGA
TCGA-HC-A9TH-01	1	11.5397	18.9827	TCGA
TCGA-CH-5765-01	0	23.0137	9.05924	TCGA
TCGA-KK-A6E5-01	0	68.1534	12.8298	TCGA
TCGA-EJ-5502-01	0	38.4986	8.43456	TCGA
TCGA-V1-A9Z8-01	0	27.189	13.3967	TCGA
TCGA-KK-A7AV-01	0	27.0247	10.7349	TCGA
TCGA-EJ-5532-01	0	60.0986	5.90219	TCGA
TCGA-CH-5791-01	1	13.0192	13.501	TCGA
TCGA-V1-A9OT-01	1	9.6	13.694	TCGA
TCGA-CH-5740-01	0	1.01918	8.41716	TCGA
TCGA-G9-7523-01	0	28.1753	14.0459	TCGA
TCGA-CH-5771-01	0	13.0192	9.3068	TCGA
TCGA-XJ-A83H-01	0	42.0822	10.5831	TCGA
TCGA-EJ-7330-01	0	6.27945	6.06294	TCGA
TCGA-J4-A83K-01	0	10.7836	8.43031	TCGA
TCGA-EJ-7783-01	0	25.874	7.07168	TCGA
TCGA-EJ-7317-01	0	25.3479	9.0512	TCGA
TCGA-EJ-A65M-01	0	7.56164	13.8735	TCGA
TCGA-FC-A8O0-01	0	20.2521	9.12278	TCGA
TCGA-YL-A8HO-01	1	35.1123	12.872	TCGA
TCGA-ZG-A9N3-01	0	11.474	12.0118	TCGA
TCGA-ZG-A9MC-01	0	14.9589	13.5947	TCGA
TCGA-CH-5792-01	0	2.99178	9.69396	TCGA
TCGA-J9-A52B-01	1	1.87397	14.6993	TCGA
TCGA-EJ-5519-01	0	64.5041	10.3993	TCGA
TCGA-XJ-A9DK-01	0	9.0411	9.77453	TCGA
TCGA-V1-A9Z7-01	0	28.7342	11.2357	TCGA
TCGA-HC-7750-01	0	17.1616	10.0504	TCGA
TCGA-HI-7170-01	0	82.9151	11.0646	TCGA
TCGA-G9-6494-01	0	58.2247	11.9061	TCGA
TCGA-HC-A6AS-01	0	1.44658	15.08	TCGA
TCGA-EJ-5542-01	0	49.7425	8.09574	TCGA
TCGA-EJ-5526-01	1	17.6548	6.17113	TCGA
TCGA-XQ-A8TA-01	1	4.8	12.7437	TCGA
TCGA-VP-A87D-01	1	39.2548	5.97146	TCGA
TCGA-M7-A724-01	0	29.2274	6.29261	TCGA
TCGA-HC-7212-01	0	28.6027	7.22373	TCGA
TCGA-J4-A83N-01	1	14.2356	6.00019	TCGA
TCGA-CH-5790-01	0	32.0219	7.20852	TCGA
TCGA-EJ-AB27-01	0	4.76712	10.5268	TCGA
TCGA-XA-A8JR-01	0	12.3616	10.8892	TCGA
TCGA-EJ-5509-01	0	48.1315	8.12338	TCGA
TCGA-VN-A943-01	0	16.3068	7.68204	TCGA
TCGA-EJ-5505-01	0	30.3123	8.04227	TCGA
TCGA-HC-7233-01	0	44.5479	10.4853	TCGA
TCGA-CH-5750-01	0	13.0192	9.76131	TCGA
TCGA-HC-7818-01	0	30.8384	9.73258	TCGA
TCGA-EJ-8472-01	1	6.44384	12.628	TCGA
TCGA-HC-7232-01	1	25.1836	8.75708	TCGA
TCGA-V1-A8MU-01	0	61.6767	10.9298	TCGA
TCGA-XJ-A83G-01	0	48.0329	10.2837	TCGA
TCGA-HC-8265-01	0	15.8795	10.8706	TCGA
TCGA-KC-A7F3-01	0	21.863	9.11169	TCGA
TCGA-YL-A8SI-01	1	46.7836	12.5981	TCGA
TCGA-YL-A8SC-01	1	4.99726	14.6339	TCGA
TCGA-G9-6365-01	0	44.811	12.0852	TCGA
TCGA-H9-A6BY-01	0	3.68219	12.659	TCGA
TCGA-J4-A67S-01	1	23.2767	14.45	TCGA
TCGA-J9-A8CM-01	1	11.3096	10.4737	TCGA
TCGA-G9-6332-01	1	38.7945	7.58192	TCGA
TCGA-HC-7079-01	1	12.4932	13.4268	TCGA
TCGA-2A-A8VO-01	0	55.9233	11.8451	TCGA
TCGA-EJ-A65G-01	0	21.8959	8.53542	TCGA
TCGA-YL-A8SR-01	0	8.97534	8.27842	TCGA
TCGA-QU-A6IL-01	0	3.18904	15.4403	TCGA
TCGA-ZG-A9LS-01	0	16.9644	12.7252	TCGA
TCGA-G9-6329-01	0	41.6219	11.1895	TCGA
TCGA-KK-A7AY-01	1	36.9534	12.6166	TCGA
TCGA-CH-5762-01	0	44.0219	7.8843	TCGA
TCGA-KK-A7AU-01	1	6.80548	10.1024	TCGA
TCGA-YL-A9WI-01	0	53.3589	11.728	TCGA
TCGA-XK-AAJT-01	0	47.1452	13.4104	TCGA
TCGA-EJ-A6RC-01	0	28.7014	12.1962	TCGA
TCGA-EJ-7784-01	0	25.6767	7.9242	TCGA
TCGA-FC-7961-01	0	15.4192	11.91	TCGA
TCGA-EJ-A7NN-01	1	6.47671	7.61758	TCGA
TCGA-EJ-5506-01	0	45.4027	7.3891	TCGA
TCGA-EJ-7218-01	0	83.5726	7.57473	TCGA
TCGA-Y6-A8TL-01	0	32.6137	10.6098	TCGA
TCGA-VN-A88K-01	0	25.5123	7.19323	TCGA
TCGA-HC-7748-01	0	26.0384	8.13889	TCGA
TCGA-2A-AAYU-01	0	20.2192	7.14798	TCGA
TCGA-2A-A8W1-01	0	3.68219	7.43366	TCGA
TCGA-FC-A4JI-01	0	28.8329	7.63182	TCGA
TCGA-KK-A6E0-01	1	30.937	15.2245	TCGA
TCGA-G9-7509-01	0	52.9315	8.2737	TCGA
TCGA-HC-7817-01	0	30.5096	13.5889	TCGA
TCGA-CH-5761-01	0	0.920548	5.70688	TCGA
TCGA-ZG-A8QZ-01	0	10.126	9.06249	TCGA
TCGA-G9-6356-01	0	47.1452	10.682	TCGA
TCGA-G9-6333-01	0	81.0411	10.0603	TCGA
TCGA-EJ-7794-01	0	42.937	6.81778	TCGA
TCGA-ZG-A9LB-01	0	19.1671	15.2462	TCGA
TCGA-XK-AAK1-01	0	32.1863	10.8439	TCGA
TCGA-YL-A8S9-01	1	33.074	9.52752	TCGA
TCGA-J4-8200-01	0	40.0438	8.40455	TCGA
TCGA-ZG-A9L4-01	0	36.4274	13.2365	TCGA
TCGA-ZG-A8QY-01	0	13.2822	8.59407	TCGA
TCGA-YL-A8SK-01	0	46.2904	10.407	TCGA
TCGA-ZG-A9ND-01	0	13.4795	9.49904	TCGA
TCGA-KK-A6E1-01	0	72.263	13.8445	TCGA
TCGA-EJ-5522-01	0	68.3507	8.35153	TCGA
TCGA-WW-A8ZI-01	0	14.7616	11.1363	TCGA
TCGA-G9-6348-01	0	49.8082	13.5464	TCGA
TCGA-VP-A87C-01	0	55.5616	10.8268	TCGA
TCGA-EJ-5514-01	0	60.1315	13.4838	TCGA
TCGA-EJ-7786-01	0	36.0329	7.17223	TCGA
TCGA-XQ-A8TB-01	0	25.3151	6.20276	TCGA
TCGA-CH-5766-01	0	1.01918	6.86862	TCGA
TCGA-X4-A8KQ-01	0	45.4685	12.5952	TCGA
TCGA-J9-A8CN-01	0	40.6685	9.32335	TCGA
TCGA-YL-A8SJ-01	1	24.7233	6.29926	TCGA
TCGA-HC-A8D0-01	0	25.4795	9.61827	TCGA
TCGA-TK-A8OK-01	0	0.887671	11.5728	TCGA
TCGA-EJ-A7NG-01	0	14.2027	9.02206	TCGA
TCGA-HC-8260-01	0	22.5534	10.3574	TCGA
TCGA-KK-A8I7-01	1	35.7699	9.27393	TCGA
TCGA-EJ-5510-01	0	62.0384	15.0606	TCGA
TCGA-KK-A7B2-01	1	22.7507	14.3521	TCGA
TCGA-EJ-A46E-01	0	17.2274	7.93248	TCGA
TCGA-G9-7521-01	0	30.9699	17.4366	TCGA
TCGA-V1-A9OQ-01	0	12.1973	9.05372	TCGA
TCGA-G9-6364-01	0	39.3863	7.15062	TCGA
TCGA-HC-A631-01	0	1.77534	9.77352	TCGA
TCGA-G9-6366-01	0	64.011	7.61909	TCGA
TCGA-HC-7078-01	0	65.2603	13.1479	TCGA
TCGA-VN-A88P-01	0	41.4247	11.6501	TCGA
TCGA-XK-AAJA-01	0	30.5753	16.1207	TCGA
TCGA-ZG-A9M4-01	0	17.9836	16.1328	TCGA
TCGA-HC-8264-01	0	1.57808	9.99885	TCGA
TCGA-KK-A8IG-01	0	82.3562	11.7102	TCGA
TCGA-VP-A87B-01	1	81.3041	15.6339	TCGA
TCGA-V1-A8ML-01	0	14.7288	9.95339	TCGA
TCGA-G9-6385-01	0	27.2877	7.60003	TCGA
TCGA-G9-6347-01	0	68.6795	18.8904	TCGA
TCGA-J4-A67T-01	0	6.01644	9.76927	TCGA
TCGA-ZG-A9L0-01	0	11.6712	12.9769	TCGA
TCGA-G9-6499-01	0	50.7288	12.0428	TCGA
TCGA-V1-A9OL-01	1	3.45205	12.9348	TCGA
TCGA-EJ-7789-01	0	36.3288	13.8244	TCGA
TCGA-ZG-A8QW-01	0	3.09041	15.0756	TCGA
TCGA-KK-A59X-01	1	73.4137	12.2674	TCGA
TCGA-M7-A721-01	0	13.1507	6.49977	TCGA
TCGA-EJ-7115-01	0	88.3397	9.10963	TCGA
TCGA-EJ-A46F-01	1	7.06849	18.1226	TCGA
TCGA-M7-A723-01	0	25.0849	13.4793	TCGA
TCGA-XK-AAJ3-01	0	41.4904	10.368	TCGA
TCGA-KK-A7AZ-01	0	49.9397	16.7865	TCGA
TCGA-HC-7742-01	0	30.8384	11.6401	TCGA
TCGA-HC-7745-01	0	23.7041	8.14121	TCGA
TCGA-V1-A8MM-01	1	32.5479	15.3725	TCGA
TCGA-KC-A7FA-01	0	19.6603	13.6294	TCGA
TCGA-VP-A875-01	0	75.9123	9.51839	TCGA
TCGA-HC-7081-01	0	37.3479	11.2418	TCGA
TCGA-CH-5745-01	0	2.99178	10.5595	TCGA
TCGA-HI-7168-01	1	82.3562	14.2022	TCGA
TCGA-HC-7738-01	1	13.8082	8.19803	TCGA
TCGA-V1-A9OH-01	0	79.0027	11.0485	TCGA
TCGA-TP-A8TV-01	0	20.0548	8.90257	TCGA
TCGA-J9-A52C-01	0	5.85205	12.9779	TCGA
TCGA-YL-A9WL-01	1	24.3288	12.2371	TCGA
TCGA-EJ-5521-01	0	74.926	15.4763	TCGA
TCGA-EJ-5516-01	0	62.1041	7.69169	TCGA
TCGA-CH-5738-01	0	6.96986	8.53528	TCGA
TCGA-G9-7519-01	0	27.9123	13.7507	TCGA
TCGA-HC-7213-01	1	5.58904	8.67727	TCGA
TCGA-G9-6384-01	0	25.1507	5.80718	TCGA
TCGA-EJ-8474-01	0	25.1836	10.937	TCGA
TCGA-HC-A6AQ-01	0	3.48493	13.5078	TCGA
TCGA-EJ-7793-01	0	3.74795	6.43713	TCGA
TCGA-HC-7752-01	0	25.7096	10.9647	TCGA
TCGA-XJ-A83F-01	0	37.0521	10.0266	TCGA
TCGA-EJ-5508-01	0	64.6027	8.27824	TCGA
TCGA-KK-A7AQ-01	1	40.011	15.0649	TCGA
TCGA-XK-AAIV-01	0	37.2493	16.1543	TCGA
TCGA-EJ-7315-01	0	33.1397	13.0319	TCGA
TCGA-J4-A83I-01	0	22.5205	8.76321	TCGA
TCGA-EJ-7312-01	0	36.1315	12.6723	TCGA
TCGA-EJ-A7NH-01	0	15.5836	10.1323	TCGA
TCGA-CH-5737-01	0	2.99178	8.54603	TCGA

## Sheet: BCR-FS
id	fustat	futime	TMSB10	Cohort		Cohort	HR	HR.95L	HR.95H	pvalue
GSM1817720	0	65.4247	9.26268	GSE70770		GSE70770	1.16271	1.07265	1.26033	0.000247435
GSM1817721	0	64.011	10.6224	GSE70770		GSE46602	1.31414	1.07897	1.60056	0.00661834
GSM1817722	0	64.4712	10.4168	GSE70770		GSE54460	1.05797	0.996004	1.1238	0.0672572
GSM1817723	1	6	10.3624	GSE70770		TCGA	1.04482	0.966773	1.12918	0.268329
GSM1817724	0	48.526	11.1476	GSE70770
GSM1817725	1	1	18.8184	GSE70770
GSM1817726	0	61.5123	6.28256	GSE70770
GSM1817727	1	55	7.14434	GSE70770
GSM1817729	0	54.1151	11.3575	GSE70770
GSM1817730	0	41.9178	7.90315	GSE70770
GSM1817731	0	25.9726	8.44627	GSE70770
GSM1817732	0	59.6384	8.49097	GSE70770
GSM1817733	0	59.474	9.92718	GSE70770
GSM1817734	0	59.9014	12.8982	GSE70770
GSM1817735	0	44.8767	7.22699	GSE70770
GSM1817736	0	52.8658	11.4089	GSE70770
GSM1817737	0	48.8877	10.1409	GSE70770
GSM1817738	0	58.2247	7.56698	GSE70770
GSM1817739	0	58.5863	10.5444	GSE70770
GSM1817740	0	43.463	8.18265	GSE70770
GSM1817741	0	51.3534	8.91494	GSE70770
GSM1817742	0	57.3699	10.1407	GSE70770
GSM1817743	0	46.8493	11.4659	GSE70770
GSM1817744	0	23.474	10.1409	GSE70770
GSM1817745	1	11	11.2947	GSE70770
GSM1817746	0	57.3699	7.34287	GSE70770
GSM1817747	1	57	12.7977	GSE70770
GSM1817748	0	57.3699	10.7094	GSE70770
GSM1817749	1	38	7.38053	GSE70770
GSM1817750	0	56.9753	8.98796	GSE70770
GSM1817751	0	41.7863	9.46157	GSE70770
GSM1817752	0	54	4.98319	GSE70770
GSM1817753	1	16	11.3472	GSE70770
GSM1817754	0	47.2438	10.6518	GSE70770
GSM1817755	0	52.7014	7.3425	GSE70770
GSM1817756	0	53.8849	12.038	GSE70770
GSM1817757	0	16.8	9.74455	GSE70770
GSM1817758	0	52.274	12.7671	GSE70770
GSM1817759	0	51.7808	7.2268	GSE70770
GSM1817760	0	50.6959	10.6512	GSE70770
GSM1817761	0	50.8603	10.2747	GSE70770
GSM1817762	0	50.2356	9.90414	GSE70770
GSM1817763	0	48.9534	10.3338	GSE70770
GSM1817764	0	33.9945	6.60505	GSE70770
GSM1817765	0	48.4603	9.27813	GSE70770
GSM1817766	0	38.5973	8.4259	GSE70770
GSM1817767	0	47.2438	10.4685	GSE70770
GSM1817768	0	46.0274	5.20403	GSE70770
GSM1817769	1	13	3.21267	GSE70770
GSM1817770	1	21	11.5275	GSE70770
GSM1817771	0	44.2521	14.4704	GSE70770
GSM1817772	0	45.5014	9.49262	GSE70770
GSM1817773	1	31	10.4356	GSE70770
GSM1817774	0	40.7342	7.87502	GSE70770
GSM1817775	0	41.4575	5.60229	GSE70770
GSM1817776	0	40.8	12.5599	GSE70770
GSM1817777	1	16	14.5633	GSE70770
GSM1817778	0	38.137	10.3326	GSE70770
GSM1817779	0	35.9014	10.633	GSE70770
GSM1817780	0	22.5534	8.623	GSE70770
GSM1817781	0	34.4877	10.5983	GSE70770
GSM1817782	1	6	19.8866	GSE70770
GSM1817783	0	27.9781	11.5961	GSE70770
GSM1817784	0	33.8959	6.72356	GSE70770
GSM1817785	0	32.1205	10.533	GSE70770
GSM1817786	0	30.8055	12.7867	GSE70770
GSM1817787	0	30.937	9.56065	GSE70770
GSM1817788	0	29.7534	5.75646	GSE70770
GSM1817789	1	2	9.21759	GSE70770
GSM1817790	0	29.589	9.79109	GSE70770
GSM1817791	0	30.7726	11.6338	GSE70770
GSM1817792	1	23	6.35547	GSE70770
GSM1817793	1	2	11.2875	GSE70770
GSM1817794	1	3	4.30083	GSE70770
GSM1817795	0	27.0247	11.916	GSE70770
GSM1817796	0	27.0247	7.98808	GSE70770
GSM1817797	0	15.2877	7.20748	GSE70770
GSM1817798	0	25.7753	10.8331	GSE70770
GSM1817799	0	22.2247	9.62361	GSE70770
GSM1817800	0	26.3342	10.3688	GSE70770
GSM1817801	0	16.9973	10.6664	GSE70770
GSM1817802	0	15.2877	11.3575	GSE70770
GSM1817803	0	22.3233	15.2719	GSE70770
GSM1817804	0	15.4521	14.0432	GSE70770
GSM1817805	0	22.2904	11.494	GSE70770
GSM1817806	0	15.2219	15.0067	GSE70770
GSM1817807	0	21.7315	9.72005	GSE70770
GSM1817808	0	21.2055	11.916	GSE70770
GSM1817809	0	20.7123	18.4769	GSE70770
GSM1817810	1	21	8.59291	GSE70770
GSM1817811	0	21.2712	17.1418	GSE70770
GSM1817812	0	20.0219	5.12411	GSE70770
GSM1817813	0	18.1479	11.1118	GSE70770
GSM1817814	0	3.91233	14.8757	GSE70770
GSM1817815	1	1	4.36023	GSE70770
GSM1817816	0	18.8384	10.5003	GSE70770
GSM1817817	0	18.4438	10.9732	GSE70770
GSM1817818	0	7.85753	12.6733	GSE70770
GSM1817819	0	19.463	17.9406	GSE70770
GSM1817820	1	19	6.90143	GSE70770
GSM1817821	0	17.3589	13.6508	GSE70770
GSM1817822	0	9.92877	8.80613	GSE70770
GSM1817823	0	15.2548	5.556	GSE70770
GSM1817824	0	10.5534	11.9545	GSE70770
GSM1817825	0	17.4247	11.8069	GSE70770
GSM1817826	0	15.2219	13.8422	GSE70770
GSM1817827	0	14.3671	8.5327	GSE70770
GSM1817828	0	11.5397	15.8438	GSE70770
GSM1817829	0	10.5863	8.29659	GSE70770
GSM1817830	0	12.6904	11.214	GSE70770
GSM1817831	0	10.4548	12.4471	GSE70770
GSM1817906	1	12.0329	15.8578	GSE70770
GSM1817907	1	19.2986	17.2214	GSE70770
GSM1817908	1	0.361644	13.3008	GSE70770
GSM1817909	1	61.5452	16.4806	GSE70770
GSM1817910	1	10.126	9.94343	GSE70770
GSM1817911	1	8.08767	15.8579	GSE70770
GSM1817912	1	24.1644	12.1486	GSE70770
GSM1817913	1	7.6274	8.95262	GSE70770
GSM1817914	1	3.58356	14.3921	GSE70770
GSM1817915	1	2.92603	11.311	GSE70770
GSM1817916	0	61.4466	8.43399	GSE70770
GSM1817917	1	18.3123	11.3492	GSE70770
GSM1817918	1	1.38082	14.4581	GSE70770
GSM1817919	1	98.2685	14.0393	GSE70770
GSM1817920	0	18.937	11.8446	GSE70770
GSM1817921	1	34.0603	18.2135	GSE70770
GSM1817922	1	1.57808	19.0663	GSE70770
GSM1817923	0	103.43	6.47995	GSE70770
GSM1817924	0	100.274	12.178	GSE70770
GSM1817925	1	1.4137	10.9632	GSE70770
GSM1817926	0	98.1041	12.178	GSE70770
GSM1817927	0	57.0411	11.6971	GSE70770
GSM1817929	1	26.8603	13.3286	GSE70770
GSM1817930	1	28.9315	10.7724	GSE70770
GSM1817931	1	16.3397	10.0428	GSE70770
GSM1817932	0	90.7397	6.92137	GSE70770
GSM1817933	0	52.7342	10.4153	GSE70770
GSM1817934	0	92.1534	13.4501	GSE70770
GSM1817935	0	77.6219	12.4175	GSE70770
GSM1817936	0	96.8548	12.629	GSE70770
GSM1817937	0	47.1452	11.9569	GSE70770
GSM1817938	1	63.1562	12.2986	GSE70770
GSM1817939	0	82.4219	9.61919	GSE70770
GSM1817940	0	1.80822	15.73	GSE70770
GSM1817941	1	1.80822	13.7239	GSE70770
GSM1817942	0	66	15.0456	GSE70770
GSM1817943	0	87.3863	7.96015	GSE70770
GSM1817944	1	23.7041	15.3035	GSE70770
GSM1817945	0	98.3342	14.5557	GSE70770
GSM1817946	0	95.9014	11.219	GSE70770
GSM1817947	0	94.5863	13.8998	GSE70770
GSM1817948	1	41.7205	13.8239	GSE70770
GSM1817949	1	1.77534	18.6835	GSE70770
GSM1817950	0	82.5534	6.8641	GSE70770
GSM1817951	0	92.4822	15.1439	GSE70770
GSM1817952	0	62.3342	12.0879	GSE70770
GSM1817953	0	83.8356	13.9	GSE70770
GSM1817954	0	84.2959	15.5542	GSE70770
GSM1817955	1	30.0164	14.8415	GSE70770
GSM1817956	1	36.5589	8.16079	GSE70770
GSM1817957	1	22.9808	10.4651	GSE70770
GSM1817958	0	84.1973	11.755	GSE70770
GSM1817959	0	46.9808	10.4153	GSE70770
GSM1817960	0	82.6849	18.0042	GSE70770
GSM1817962	1	66.9699	14.9465	GSE70770
GSM1817963	0	76.7014	11.0458	GSE70770
GSM1817964	0	91.5945	12.6624	GSE70770
GSM1817965	1	19.8904	18.1047	GSE70770
GSM1817966	0	78.7726	5.50346	GSE70770
GSM1817967	0	77.2603	10.8356	GSE70770
GSM1817968	1	36.5918	14.9467	GSE70770
GSM1817969	0	84.0658	9.09544	GSE70770
GSM1817970	0	82.4877	10.0706	GSE70770
GSM1817971	0	84.2959	8.78594	GSE70770
GSM1817972	1	36.6904	12.0234	GSE70770
GSM1817973	0	85.5452	9.61937	GSE70770
GSM1817974	0	61.1836	7.64461	GSE70770
GSM1817975	0	79.7918	13.4503	GSE70770
GSM1817976	1	0.854795	15.0456	GSE70770
GSM1817977	1	47.6055	14.3259	GSE70770
GSM1817978	1	1.4137	13.1145	GSE70770
GSM1817979	0	79.4301	16.6482	GSE70770
GSM1817980	0	78.0493	10.9329	GSE70770
GSM1817981	1	42.4767	13.2045	GSE70770
GSM1817982	1	42.8055	15.269	GSE70770
GSM1817983	1	6.24658	16.0089	GSE70770
GSM1817984	1	1.51233	7.52647	GSE70770
GSM1817985	0	74.3342	15.7607	GSE70770
GSM1817986	1	1.01918	15.2029	GSE70770
GSM1817987	0	70.126	14.0105	GSE70770
GSM1817988	1	18.4438	15.8968	GSE70770
GSM1817989	0	68.5479	11.2192	GSE70770
GSM1817990	1	64.2411	8.80918	GSE70770
GSM1817991	1	29.8192	10.7207	GSE70770
GSM1817992	0	69.6	11.7255	GSE70770
GSM1817993	1	38.0055	10.6327	GSE70770
GSM1817994	0	60.7233	12.5085	GSE70770
GSM1817995	0	69.2712	11.1025	GSE70770
GSM1817996	1	1.57808	12.629	GSE70770
GSM1817997	0	58.8822	11.4373	GSE70770
GSM1817998	0	60.5589	7.8541	GSE70770
GSM1817999	1	1.34795	12.8232	GSE70770
GSM1133136	1	9	11.6472	GSE46602
GSM1133137	1	7	9.50965	GSE46602
GSM1133138	0	80.63	9.72398	GSE46602
GSM1133139	1	9	14.2128	GSE46602
GSM1133140	1	5	7.28173	GSE46602
GSM1133141	1	64	13.4729	GSE46602
GSM1133142	0	79.43	9.66819	GSE46602
GSM1133143	1	70	13.6548	GSE46602
GSM1133144	1	16	14.7683	GSE46602
GSM1133145	1	15	11.435	GSE46602
GSM1133146	0	77.6	9.65991	GSE46602
GSM1133147	0	77.37	11.5081	GSE46602
GSM1133148	1	40	11.9575	GSE46602
GSM1133149	0	76.17	9.25688	GSE46602
GSM1133152	0	74.53	9.25745	GSE46602
GSM1133153	0	74.1	6.66719	GSE46602
GSM1133154	1	74.7	11.8833	GSE46602
GSM1133155	1	49	10.5282	GSE46602
GSM1133156	1	13	14.765	GSE46602
GSM1133157	1	15	8.74389	GSE46602
GSM1133158	0	58.6	10.0633	GSE46602
GSM1133159	1	25	14.6345	GSE46602
GSM1133160	0	54.63	11.7502	GSE46602
GSM1133161	1	31	13.0508	GSE46602
GSM1133162	1	6	9.31032	GSE46602
GSM1133164	0	42.07	6.75797	GSE46602
GSM1133165	1	22	12.8122	GSE46602
GSM1133167	0	40.87	9.03436	GSE46602
GSM1133168	1	4	13.1199	GSE46602
GSM1133169	1	14	8.74288	GSE46602
GSM1133170	0	35.8	2.98366	GSE46602
GSM1133171	1	1	10.7379	GSE46602
GSM1133172	0	32.77	7.8411	GSE46602
GSM1133173	0	30.93	10.5354	GSE46602
GSM1133174	1	31	8.89839	GSE46602
GSM1133175	1	6	15.9112	GSE46602
VA-PC-92-14	0	116.515	9.51205	GSE54460
VA-PC-94-28	0	118.258	13.256	GSE54460
VA-PC-99-54	0	70.3562	9.74842	GSE54460
VA-PC-99-55	0	69.8301	8.95486	GSE54460
VA-PC-91-62	0	171.09	10.5299	GSE54460
VA-PC-97-74	0	97.874	15.0408	GSE54460
VA-PC-99-78	0	71.9014	9.25378	GSE54460
VA-PC-99-80	0	73.8411	9.62431	GSE54460
VA-PC-99-82	0	34.6849	9.14573	GSE54460
VA-PC-00-93	0	50.4	10.8868	GSE54460
VA-PC-00-97	0	64.2082	9.44113	GSE54460
UTPC162	0	82	9.64733	GSE54460
VA-PC-93-19	0	155.145	7.95499	GSE54460
VA-PC-91-64	0	48.6247	9.56558	GSE54460
VA-PC-99-77	0	51.5178	15.9783	GSE54460
VA-PC-99-79	0	76.8329	10.1985	GSE54460
VA-PC-97-47	0	95.9342	7.06683	GSE54460
VA-PC-97-48	0	96.6247	8.11271	GSE54460
VA-PC-97-49	0	97.3479	8.41085	GSE54460
VA-PC-97-50	0	83.0137	8.91014	GSE54460
VA-PC-97-51	0	89.2932	11.0223	GSE54460
VA-PC-97-52	0	96.0986	8.95596	GSE54460
VA-PC-91-61	0	2.30137	9.86295	GSE54460
VA-PC-99-76	0	82.2904	8.2356	GSE54460
VA-PC-99-83	0	77.2603	11.714	GSE54460
VA-PC-00-87	0	69.4685	8.74217	GSE54460
VA-PC-00-92	0	59.5068	11.775	GSE54460
VA-PC-00-94	0	61.5452	10.2434	GSE54460
VA-PC-92-13	0	160.274	8.80356	GSE54460
VA-PC-99-84	0	63.3534	8.84785	GSE54460
VA-PC-92-67	0	116.877	7.33321	GSE54460
VA-PC-93-68	0	31.8247	8.01042	GSE54460
VA-PC-94-70	0	106.619	10.014	GSE54460
VA-PC-00-90	0	67.989	9.58394	GSE54460
VA-PC-00-98	0	63.5507	8.88422	GSE54460
VA-PC-96-45	0	100.241	7.74432	GSE54460
VA-PC-99-75	0	64.3397	8.84296	GSE54460
VA-PC-99-81	0	55.6274	10.7558	GSE54460
VA-PC-00-91	0	62.3671	9.23852	GSE54460
MCC-PT184	0	98	8.50785	GSE54460
MCC-PT127	0	114	8.47958	GSE54460
MCC-PT168	0	87	8.20472	GSE54460
MCC-PT199	0	69	9.43569	GSE54460
MCC-PT236	0	57	9.71568	GSE54460
MCC-PT243	0	50	10.6674	GSE54460
VA-PC-92-66	0	148.241	7.35896	GSE54460
VA-PC-00-95	0	67.9233	8.27005	GSE54460
MCC-PT081	0	119	16.3813	GSE54460
UTPC020	0	85	27.6328	GSE54460
UTPC008	0	72	14.8264	GSE54460
UTPC107	0	63	9.56431	GSE54460
UTPC019	1	21.6333	10.1212	GSE54460
UTPC021	1	27.6333	10.5276	GSE54460
UTPC104	1	0	11.3776	GSE54460
UTPC141	1	18.2333	10.7709	GSE54460
VA-PC-90-4	1	36	10.0933	GSE54460
VA-PC-95-42	1	11.8356	11.6343	GSE54460
VA-PC-96-43	1	48.8877	9.49706	GSE54460
VA-PC-96-44	1	26.0055	7.87521	GSE54460
VA-PC-97-46	1	2.79452	17.4151	GSE54460
VA-PC-91-65	1	0.723288	14.2671	GSE54460
VA-PC-00-96	1	3.64932	10.403	GSE54460
UTPC004	1	38.1667	10.2745	GSE54460
UTPC029	1	18	12.434	GSE54460
UTPC101	1	0	9.72623	GSE54460
UTPC114	1	29.8333	11.4039	GSE54460
UTPC127	1	29.9333	9.03476	GSE54460
UTPC170	1	9.63333	10.6551	GSE54460
VA-PC-99-85	1	39.9123	9.25072	GSE54460
VA-PC-00-88	1	1.57808	8.85998	GSE54460
UTPC088	1	21.4333	10.8016	GSE54460
UTPC009	1	23.0333	8.90643	GSE54460
UTPC093	1	0	7.58703	GSE54460
UTPC099	1	0	9.68519	GSE54460
UTPC110	1	43.3667	12.2015	GSE54460
UTPC116	1	48.5	8.23137	GSE54460
UTPC131	1	0	9.95247	GSE54460
UTPC147	1	49.5333	8.04866	GSE54460
VA-PC-00-86	1	26.5644	13.9464	GSE54460
VA-PC-95-34	1	3.51781	7.36867	GSE54460
VA-PC-98-53	1	2.20274	10.4454	GSE54460
VA-PC-92-9	1	3.61644	11.5277	GSE54460
VA-PC-93-24	1	18.2795	9.88502	GSE54460
VA-PC-95-37	1	60.526	9.07516	GSE54460
VA-PC-95-41	1	101.063	7.96148	GSE54460
VA-PC-94-71	1	1.61096	13.713	GSE54460
VA-PC-00-99	1	26.6301	10.6055	GSE54460
UTPC034	1	0	13.8002	GSE54460
UTPC058	1	7.96667	11.6867	GSE54460
UTPC132	1	27.6	10.5794	GSE54460
UTPC146	1	0	11.198	GSE54460
VA-PC-93-21	1	95.0137	9.20434	GSE54460
VA-PC-93-20	1	0.986301	17.8856	GSE54460
VA-PC-92-11	1	0.789041	12.4558	GSE54460
MCC-PT197	1	26.8667	9.01843	GSE54460
MCC-PT220	1	22.4333	10.8607	GSE54460
MCC-PT264	1	156.367	6.72687	GSE54460
UTPC160	1	27.4667	28.1831	GSE54460
UTPC164	1	0	19.4795	GSE54460
UTPC041	1	0	13.4688	GSE54460
TCGA-ZG-A9LU	0	18.0493	15.5195	TCGA
TCGA-EJ-5531	0	23.8027	8.39657	TCGA
TCGA-EJ-7785	0	8.51507	5.28428	TCGA
TCGA-G9-6363	0	32.6466	14.9593	TCGA
TCGA-H9-A6BX	0	18.7397	9.90295	TCGA
TCGA-V1-A8WN	0	15.6493	6.86153	TCGA
TCGA-EJ-A65F	1	2.46575	5.0962	TCGA
TCGA-V1-A8MK	1	16.7014	9.29912	TCGA
TCGA-EJ-7331	1	6.2137	6.23792	TCGA
TCGA-G9-6377	0	17.0301	7.47199	TCGA
TCGA-EJ-5525	1	11.1123	17.6725	TCGA
TCGA-CH-5751	0	35.0137	11.8959	TCGA
TCGA-CH-5753	0	1.01918	7.32667	TCGA
TCGA-EJ-A8FS	1	7.10137	14.2857	TCGA
TCGA-HC-7080	0	3.41918	8.84106	TCGA
TCGA-J9-A52E	0	10.6192	14.7174	TCGA
TCGA-HC-A9TE	0	4.40548	13.6685	TCGA
TCGA-X4-A8KS	0	27.8137	12.2631	TCGA
TCGA-CH-5788	1	25.8411	7.01181	TCGA
TCGA-G9-7510	0	22.1589	10.8704	TCGA
TCGA-TP-A8TT	0	11.9014	10.0378	TCGA
TCGA-VP-A876	0	84.6904	8.64222	TCGA
TCGA-YL-A8S8	1	22.3233	11.1201	TCGA
TCGA-VP-A87H	0	21.7973	10.8442	TCGA
TCGA-2A-A8VL	0	20.4164	8.97525	TCGA
TCGA-KK-A8I6	0	21.9616	11.121	TCGA
TCGA-M7-A722	1	18.3781	15.7491	TCGA
TCGA-2A-A8VV	0	22.0603	7.74206	TCGA
TCGA-G9-6371	0	27.8137	11.9228	TCGA
TCGA-J4-A67K	0	21.7644	13.8148	TCGA
TCGA-EJ-7125	0	61.1507	4.95916	TCGA
TCGA-V1-A9OY	0	5.58904	11.9508	TCGA
TCGA-ZG-A9LN	0	3.78082	16.3605	TCGA
TCGA-KK-A6E6	0	113.326	13.2161	TCGA
TCGA-CH-5743	0	13.9726	8.55412	TCGA
TCGA-KK-A8IC	1	34.8493	7.89924	TCGA
TCGA-V1-A9ZR	1	5.81918	10.2712	TCGA
TCGA-EJ-A65B	0	17.6219	13.459	TCGA
TCGA-CH-5764	0	1.01918	4.89777	TCGA
TCGA-EJ-5503	0	17.4247	6.83325	TCGA
TCGA-J4-A67L	0	17.0301	16.5871	TCGA
TCGA-EJ-5530	0	41.8192	6.68013	TCGA
TCGA-QU-A6IO	0	47.211	16.7422	TCGA
TCGA-V1-A9O5	1	4.07671	15.6069	TCGA
TCGA-VP-A878	0	88.8986	10.5373	TCGA
TCGA-4L-AA1F	0	11.5068	16.0369	TCGA
TCGA-KC-A7F6	0	8.64658	10.0616	TCGA
TCGA-KK-A8IK	0	51.3863	8.45712	TCGA
TCGA-EJ-A65E	0	13.7096	10.5114	TCGA
TCGA-EJ-7792	0	17.2932	8.95857	TCGA
TCGA-KK-A8I8	0	25.4466	8.40159	TCGA
TCGA-V1-A8WL	0	45.2055	11.7777	TCGA
TCGA-YL-A8HJ	0	52.9644	8.93726	TCGA
TCGA-KK-A59Z	0	61.7753	12.7161	TCGA
TCGA-QU-A6IM	0	40.9973	16.8483	TCGA
TCGA-EJ-7314	0	9.69863	12.3906	TCGA
TCGA-J4-AATV	0	11.7699	9.85536	TCGA
TCGA-H9-7775	0	1.44658	7.19623	TCGA
TCGA-EJ-A65J	0	2.99178	11.134	TCGA
TCGA-YL-A8HL	0	38.5644	5.34534	TCGA
TCGA-EJ-5518	0	39.2877	6.54129	TCGA
TCGA-HC-A632	0	2.00548	7.87627	TCGA
TCGA-ZG-A9LZ	1	10.1918	10.9431	TCGA
TCGA-EJ-5499	0	17.5233	9.02521	TCGA
TCGA-ZG-A9L1	0	37.7096	14.0494	TCGA
TCGA-CH-5769	0	2.03836	15.8064	TCGA
TCGA-G9-6378	0	21.8301	15.8157	TCGA
TCGA-FC-7708	0	1.05205	7.61184	TCGA
TCGA-KK-A6E3	0	67.5945	18.5359	TCGA
TCGA-M7-A720	0	9.92877	7.88427	TCGA
TCGA-KK-A8I5	0	83.9342	6.08287	TCGA
TCGA-HI-7171	1	7.16712	13.6617	TCGA
TCGA-G9-6342	0	43.989	7.89521	TCGA
TCGA-V1-A8WV	0	22.5534	15.4884	TCGA
TCGA-YL-A9WY	1	25.1507	14.4885	TCGA
TCGA-EJ-5507	0	5.98356	12.0355	TCGA
TCGA-M7-A725	0	3.15616	14.2342	TCGA
TCGA-J4-A67R	0	14.926	15.554	TCGA
TCGA-J9-A8CP	0	12.6904	13.7996	TCGA
TCGA-CH-5767	0	15.0575	6.83685	TCGA
TCGA-EJ-5512	0	25.7096	8.2277	TCGA
TCGA-KK-A6E8	0	58.1918	8.12752	TCGA
TCGA-M7-A71Z	0	6.87123	11.9788	TCGA
TCGA-ZG-A9L9	0	19.7918	18.1785	TCGA
TCGA-G9-A9S0	1	14.1041	12.2059	TCGA
TCGA-V1-A9ZG	0	36.7233	9.48549	TCGA
TCGA-2A-A8VT	0	32.7123	5.92856	TCGA
TCGA-G9-6496	0	33.337	11.7884	TCGA
TCGA-EJ-5504	1	2.53151	6.08969	TCGA
TCGA-EJ-7123	0	49.0192	7.11509	TCGA
TCGA-HC-8258	0	2.16986	8.46919	TCGA
TCGA-HC-7744	0	1.67671	11.6507	TCGA
TCGA-M7-A71Y	0	5.19452	9.25421	TCGA
TCGA-EJ-A6RA	1	11.6055	10.9022	TCGA
TCGA-EJ-5496	0	19.5616	5.31805	TCGA
TCGA-CH-5752	0	31.0027	8.15621	TCGA
TCGA-CH-5741	0	12.9863	4.42377	TCGA
TCGA-EJ-5498	0	17.6548	7.58084	TCGA
TCGA-ZG-A9LY	0	9.43562	10.5264	TCGA
TCGA-YL-A9WK	1	33.1726	13.9624	TCGA
TCGA-KK-A8ID	0	64.8658	8.82666	TCGA
TCGA-G9-6369	0	27.9781	13.7137	TCGA
TCGA-G9-6498	0	52.8658	17.0934	TCGA
TCGA-V1-A8WW	0	23.3096	14.6719	TCGA
TCGA-ZG-A9L6	1	21.8301	11.8654	TCGA
TCGA-YL-A9WH	0	14.0384	18.175	TCGA
TCGA-XK-AAJR	1	4.30685	6.81688	TCGA
TCGA-EJ-5524	0	27.4192	9.7315	TCGA
TCGA-EJ-5527	0	13.0521	9.51983	TCGA
TCGA-ZG-A9LM	0	3.97808	15.261	TCGA
TCGA-HC-7747	0	1.87397	9.85037	TCGA
TCGA-V1-A9Z9	0	9.69863	10.6846	TCGA
TCGA-V1-A9O7	1	30.2795	10.0459	TCGA
TCGA-YL-A8SQ	1	10.8164	13.2927	TCGA
TCGA-KK-A59V	0	93.9945	19.9001	TCGA
TCGA-V1-A9OF	0	38.926	9.43876	TCGA
TCGA-KK-A7B3	0	20.9425	14.6228	TCGA
TCGA-VN-A88O	0	15.8137	12.2103	TCGA
TCGA-KC-A4BR	0	44.3507	9.4257	TCGA
TCGA-YL-A9WJ	1	2.49863	10.19	TCGA
TCGA-VN-A88N	0	5.7863	5.15208	TCGA
TCGA-J4-A67M	0	16.0438	20.091	TCGA
TCGA-CH-5739	0	22.0603	5.70314	TCGA
TCGA-G9-6379	0	45.7973	19.6272	TCGA
TCGA-G9-6343	0	18.2137	10.5182	TCGA
TCGA-YL-A8SB	0	45.5014	10.0594	TCGA
TCGA-J4-AAU2	0	9.99452	9.88822	TCGA
TCGA-J9-A8CL	1	4.33973	15.643	TCGA
TCGA-KK-A8I4	0	67.989	11.3792	TCGA
TCGA-V1-A9OA	0	20.9096	12.4013	TCGA
TCGA-KK-A8IF	1	21.3041	12.5504	TCGA
TCGA-KK-A7B1	0	34.9479	12.1923	TCGA
TCGA-VP-AA1N	0	17.8192	13.3654	TCGA
TCGA-XK-AAIW	0	31.9562	13.5274	TCGA
TCGA-ZG-A9L5	0	28.0767	14.8871	TCGA
TCGA-G9-7522	0	14.8603	9.48698	TCGA
TCGA-J4-A67N	1	14.5315	17.378	TCGA
TCGA-EJ-8469	1	63.2877	10.8929	TCGA
TCGA-EJ-A46D	0	4.2411	8.97765	TCGA
TCGA-VP-A87E	0	66.9699	11.2723	TCGA
TCGA-G9-6370	0	26.4986	9.2295	TCGA
TCGA-VP-A87J	0	42.6082	12.6458	TCGA
TCGA-CH-5763	0	12	7.55559	TCGA
TCGA-ZG-A9NI	0	4.33973	18.7489	TCGA
TCGA-KK-A6E4	0	90.5096	13.4835	TCGA
TCGA-EJ-A7NF	0	7.10137	8.21115	TCGA
TCGA-KC-A4BN	0	59.6712	5.57667	TCGA
TCGA-J4-A83M	0	14.3671	10.3213	TCGA
TCGA-EJ-5517	0	27.9452	11.5438	TCGA
TCGA-CH-5754	0	2.03836	15.0716	TCGA
TCGA-EJ-A46H	0	7.52877	7.46472	TCGA
TCGA-2A-AAYF	0	31.9562	11.8197	TCGA
TCGA-YL-A8HK	1	45.2384	10.5056	TCGA
TCGA-2A-A8VX	0	33.9616	13.5893	TCGA
TCGA-FC-A66V	0	4.01096	12.4372	TCGA
TCGA-V1-A9O9	1	6.70685	13.5662	TCGA
TCGA-CH-5789	0	9.99452	5.76519	TCGA
TCGA-HC-A8D1	0	5.52329	6.0622	TCGA
TCGA-EJ-8468	0	64.4712	14.6307	TCGA
TCGA-V1-A9ZK	0	34.4877	8.16692	TCGA
TCGA-KC-A7FE	0	11.5726	9.8557	TCGA
TCGA-Y6-A9XI	0	17.2932	11.9038	TCGA
TCGA-G9-6336	0	54.8712	10.8885	TCGA
TCGA-KK-A6E2	0	151.364	6.84304	TCGA
TCGA-KK-A5A1	0	77.7205	14.0022	TCGA
TCGA-EJ-A7NK	0	9.69863	7.23343	TCGA
TCGA-2A-AAYO	0	30.3123	14.3672	TCGA
TCGA-V1-A9ZI	1	2.8274	14.7101	TCGA
TCGA-G9-A9S4	0	24.8877	8.96126	TCGA
TCGA-KK-A7B0	0	32.8438	12.9987	TCGA
TCGA-J4-8198	0	3.22192	8.77706	TCGA
TCGA-HC-8259	0	4.04384	7.1222	TCGA
TCGA-EJ-5511	0	25.9068	5.55544	TCGA
TCGA-EJ-5495	0	19.9233	7.95976	TCGA
TCGA-ZG-A9L2	1	5.91781	13.9304	TCGA
TCGA-EJ-A7NJ	0	6.47671	8.18087	TCGA
TCGA-G9-6353	0	27.8795	7.95045	TCGA
TCGA-HC-7821	0	1.8411	9.14557	TCGA
TCGA-V1-A9OX	0	8.41644	11.9079	TCGA
TCGA-EJ-7782	0	11.5068	4.32283	TCGA
TCGA-V1-A8MG	0	28.1753	11.5423	TCGA
TCGA-XK-AAJP	0	29.2274	9.79096	TCGA
TCGA-EJ-A46I	0	21.9616	6.52642	TCGA
TCGA-G9-A9S7	0	21.1397	12.469	TCGA
TCGA-HC-A76W	0	7.00274	13.2308	TCGA
TCGA-EJ-AB20	0	4.30685	12.9517	TCGA
TCGA-V1-A8X3	0	6.6411	15.789	TCGA
TCGA-VN-A88I	0	8.84384	12.1056	TCGA
TCGA-KK-A6E7	0	67.0685	20.8279	TCGA
TCGA-KK-A7B4	1	20.9425	15.6732	TCGA
TCGA-YL-A9WX	1	49.5123	7.45748	TCGA
TCGA-CH-5744	0	1.9726	11.3221	TCGA
TCGA-J4-AATZ	0	13.5452	11.1947	TCGA
TCGA-EJ-7781	0	5.55616	6.47757	TCGA
TCGA-KK-A8I9	0	23.7041	12.0171	TCGA
TCGA-YL-A8SA	0	16.8329	10.6976	TCGA
TCGA-HC-8262	0	2.49863	7.91215	TCGA
TCGA-EJ-A46B	0	5.32603	7.81148	TCGA
TCGA-KK-A59Y	0	44.6795	11.0669	TCGA
TCGA-XK-AAIR	0	31.9562	8.99811	TCGA
TCGA-XJ-A9DI	0	48.0329	12.1595	TCGA
TCGA-J4-A67O	0	16.1425	17.0469	TCGA
TCGA-KC-A7F5	0	2.99178	14.057	TCGA
TCGA-J4-A6M7	0	9.1726	9.2036	TCGA
TCGA-G9-6339	0	69.3699	17.4566	TCGA
TCGA-XK-AAJU	0	39.6493	8.73658	TCGA
TCGA-EJ-5515	0	34.8822	6.18655	TCGA
TCGA-J4-A6G3	0	17.3589	12.3788	TCGA
TCGA-SU-A7E7	0	3.68219	10.6049	TCGA
TCGA-CH-5746	0	24.0329	5.6551	TCGA
TCGA-J4-A83J	0	10.1918	9.46048	TCGA
TCGA-KK-A8IA	0	47.3096	15.9418	TCGA
TCGA-EJ-7797	0	6.14795	7.52719	TCGA
TCGA-KK-A7AW	1	6.70685	18.1129	TCGA
TCGA-2A-A8W3	1	6.50959	10.1738	TCGA
TCGA-EJ-7788	0	1.70959	9.86722	TCGA
TCGA-G9-7525	0	16.8329	11.7743	TCGA
TCGA-KK-A6DY	0	115.858	11.3435	TCGA
TCGA-HC-8257	0	0.953425	6.15702	TCGA
TCGA-EJ-7321	0	7.66027	7.2382	TCGA
TCGA-KK-A8IH	0	53.7534	11.5136	TCGA
TCGA-HI-7169	0	64.0767	11.5445	TCGA
TCGA-YL-A8HM	0	36.9534	11.968	TCGA
TCGA-EJ-7318	1	6.2137	14.1237	TCGA
TCGA-MG-AAMC	0	5.68767	14.5741	TCGA
TCGA-YL-A8SL	0	26.2356	13.7186	TCGA
TCGA-G9-6361	0	33.1397	10.534	TCGA
TCGA-KK-A8IM	0	47.2767	10.7639	TCGA
TCGA-EJ-A8FN	0	6.67397	9.52007	TCGA
TCGA-YL-A8SP	0	71.3425	6.70948	TCGA
TCGA-KC-A4BV	1	43.6603	10.2435	TCGA
TCGA-V1-A8MF	0	41.2274	10.9575	TCGA
TCGA-XJ-A9DQ	0	2.99178	10.3917	TCGA
TCGA-EJ-7327	0	5.75342	7.63489	TCGA
TCGA-KC-A7FD	0	8.87671	12.9453	TCGA
TCGA-G9-6354	0	49.3479	9.58531	TCGA
TCGA-V1-A8WS	0	15.5836	8.283	TCGA
TCGA-J4-A67Q	0	20.5151	17.7316	TCGA
TCGA-VN-A88Q	0	32.9096	10.4543	TCGA
TCGA-CH-5794	0	28.9973	10.4127	TCGA
TCGA-J4-A83L	0	10.389	7.94287	TCGA
TCGA-G9-6351	0	39.9452	8.57214	TCGA
TCGA-J9-A8CK	0	10.5534	13.0629	TCGA
TCGA-EJ-7791	0	7.13425	7.30936	TCGA
TCGA-YL-A8SO	0	106.751	15.777	TCGA
TCGA-KC-A4BL	1	6.34521	9.44172	TCGA
TCGA-EJ-5497	0	13.3151	6.41007	TCGA
TCGA-HC-A76X	0	4.93151	9.15998	TCGA
TCGA-G9-6362	0	27.0247	11.0566	TCGA
TCGA-CH-5772	0	15.9781	13.2633	TCGA
TCGA-FC-A5OB	0	8.97534	-0.547011	TCGA
TCGA-QU-A6IP	0	86.137	8.51175	TCGA
TCGA-VN-A88R	0	15.0904	10.7885	TCGA
TCGA-J4-A6G1	0	13.3151	12.3478	TCGA
TCGA-QU-A6IN	0	114.641	16.1158	TCGA
TCGA-EJ-7325	0	17.5233	11.9394	TCGA
TCGA-VN-A88L	0	12.9534	10.9137	TCGA
TCGA-EJ-5501	0	23.9671	12.6588	TCGA
TCGA-CH-5768	0	24.0329	7.60487	TCGA
TCGA-EJ-5494	0	12.4274	10.5183	TCGA
TCGA-KK-A8IJ	0	51.2548	8.40728	TCGA
TCGA-XJ-A9DX	0	25.9726	16.9993	TCGA
TCGA-HC-A9TH	0	9.69863	18.9827	TCGA
TCGA-CH-5765	0	23.0137	9.05924	TCGA
TCGA-KK-A6E5	0	49.2493	12.8298	TCGA
TCGA-EJ-5502	0	8.05479	8.43456	TCGA
TCGA-V1-A9Z8	0	6.14795	13.3967	TCGA
TCGA-KK-A7AV	0	27.0247	10.7349	TCGA
TCGA-EJ-5532	0	30.4438	5.90219	TCGA
TCGA-CH-5791	0	33.0082	13.501	TCGA
TCGA-V1-A9OT	1	15.6493	13.694	TCGA
TCGA-CH-5740	0	1.01918	8.41716	TCGA
TCGA-G9-7523	0	10.6521	14.0459	TCGA
TCGA-CH-5771	0	13.0192	9.3068	TCGA
TCGA-XJ-A83H	0	42.0822	10.5831	TCGA
TCGA-EJ-7330	0	6.27945	6.06294	TCGA
TCGA-J4-A83K	0	6.7726	8.43031	TCGA
TCGA-EJ-7783	1	2.66301	7.07168	TCGA
TCGA-EJ-7317	0	9.36986	9.0512	TCGA
TCGA-EJ-A65M	0	7.56164	13.8735	TCGA
TCGA-FC-A8O0	0	1.77534	9.12278	TCGA
TCGA-YL-A8HO	0	71.7699	12.872	TCGA
TCGA-ZG-A9N3	0	8.02192	12.0118	TCGA
TCGA-ZG-A9MC	0	14.0712	13.5947	TCGA
TCGA-CH-5792	0	2.99178	9.69396	TCGA
TCGA-J9-A52B	0	13.874	14.6993	TCGA
TCGA-EJ-5519	1	2.76164	10.3993	TCGA
TCGA-XJ-A9DK	0	9.0411	9.77453	TCGA
TCGA-V1-A9Z7	1	4.04384	11.2357	TCGA
TCGA-HI-7170	0	58.5205	11.0646	TCGA
TCGA-EJ-5542	0	17.063	8.09574	TCGA
TCGA-EJ-5526	0	18.6411	6.17113	TCGA
TCGA-VP-A87D	1	39.2548	5.97146	TCGA
TCGA-M7-A724	0	15.8795	6.29261	TCGA
TCGA-J4-A83N	0	20.2849	6.00019	TCGA
TCGA-CH-5790	0	32.0219	7.20852	TCGA
TCGA-EJ-AB27	0	4.76712	10.5268	TCGA
TCGA-XA-A8JR	0	3.91233	10.8892	TCGA
TCGA-EJ-5509	0	36.2301	8.12338	TCGA
TCGA-VN-A943	0	4.33973	7.68204	TCGA
TCGA-EJ-5505	0	14.7288	8.04227	TCGA
TCGA-CH-5750	0	13.0192	9.76131	TCGA
TCGA-EJ-8472	1	6.44384	12.628	TCGA
TCGA-V1-A8MU	0	45.9945	10.9298	TCGA
TCGA-XJ-A83G	0	38.0384	10.2837	TCGA
TCGA-HC-8265	0	2.30137	10.8706	TCGA
TCGA-KC-A7F3	0	21.863	9.11169	TCGA
TCGA-YL-A8SI	0	47.3753	12.5981	TCGA
TCGA-YL-A8SC	0	41.4575	14.6339	TCGA
TCGA-G9-6365	0	26.4329	12.0852	TCGA
TCGA-J4-A67S	0	17.1945	14.45	TCGA
TCGA-J9-A8CM	1	11.3096	10.4737	TCGA
TCGA-2A-A8VO	0	43.7918	11.8451	TCGA
TCGA-EJ-A65G	0	9.13973	8.53542	TCGA
TCGA-YL-A8SR	0	7.00274	8.27842	TCGA
TCGA-QU-A6IL	0	3.18904	15.4403	TCGA
TCGA-ZG-A9LS	0	6.93699	12.7252	TCGA
TCGA-G9-6329	0	30.3452	11.1895	TCGA
TCGA-KK-A7AY	0	51.6822	12.6166	TCGA
TCGA-CH-5762	0	44.0219	7.8843	TCGA
TCGA-KK-A7AU	0	53.2932	10.1024	TCGA
TCGA-YL-A9WI	0	41.3918	11.728	TCGA
TCGA-XK-AAJT	0	37.0192	13.4104	TCGA
TCGA-EJ-A6RC	0	22.7836	12.1962	TCGA
TCGA-EJ-7784	0	5.49041	7.9242	TCGA
TCGA-EJ-A7NN	1	6.47671	7.61758	TCGA
TCGA-EJ-5506	0	11.7041	7.3891	TCGA
TCGA-EJ-7218	0	83.5726	7.57473	TCGA
TCGA-Y6-A8TL	0	25.4795	10.6098	TCGA
TCGA-VN-A88K	0	25.5123	7.19323	TCGA
TCGA-2A-AAYU	0	20.2192	7.14798	TCGA
TCGA-2A-A8W1	0	3.68219	7.43366	TCGA
TCGA-KK-A6E0	1	30.937	15.2245	TCGA
TCGA-G9-7509	0	38.2685	8.2737	TCGA
TCGA-HC-7817	0	1.05205	13.5889	TCGA
TCGA-CH-5761	0	0.920548	5.70688	TCGA
TCGA-ZG-A8QZ	0	10.126	9.06249	TCGA
TCGA-G9-6356	0	32.8767	10.682	TCGA
TCGA-G9-6333	0	63.2877	10.0603	TCGA
TCGA-EJ-7794	0	9.36986	6.81778	TCGA
TCGA-ZG-A9LB	0	15.9452	15.2462	TCGA
TCGA-XK-AAK1	0	20.1863	10.8439	TCGA
TCGA-YL-A8S9	0	60.5589	9.52752	TCGA
TCGA-J4-8200	0	6.44384	8.40455	TCGA
TCGA-ZG-A9L4	0	36.4274	13.2365	TCGA
TCGA-YL-A8SK	0	37.9726	10.407	TCGA
TCGA-ZG-A9ND	0	8.58082	9.49904	TCGA
TCGA-KK-A6E1	0	54.5425	13.8445	TCGA
TCGA-EJ-5522	0	46.126	8.35153	TCGA
TCGA-WW-A8ZI	0	5.7863	11.1363	TCGA
TCGA-G9-6348	0	37.611	13.5464	TCGA
TCGA-VP-A87C	0	55.5616	10.8268	TCGA
TCGA-EJ-5514	0	23.8027	13.4838	TCGA
TCGA-EJ-7786	0	2.59726	7.17223	TCGA
TCGA-XQ-A8TB	0	25.3151	6.20276	TCGA
TCGA-CH-5766	0	1.01918	6.86862	TCGA
TCGA-X4-A8KQ	0	37.1836	12.5952	TCGA
TCGA-J9-A8CN	0	40.6685	9.32335	TCGA
TCGA-YL-A8SJ	1	24.7233	6.29926	TCGA
TCGA-HC-A8D0	0	3.61644	9.61827	TCGA
TCGA-EJ-A7NG	0	8.67945	9.02206	TCGA
TCGA-HC-8260	0	3.48493	10.3574	TCGA
TCGA-KK-A8I7	0	62.1699	9.27393	TCGA
TCGA-EJ-5510	0	24.263	15.0606	TCGA
TCGA-KK-A7B2	0	22.7507	14.3521	TCGA
TCGA-EJ-A46E	0	17.2274	7.93248	TCGA
TCGA-G9-7521	0	16.011	17.4366	TCGA
TCGA-V1-A9OQ	0	12.1973	9.05372	TCGA
TCGA-G9-6364	0	27.6493	7.15062	TCGA
TCGA-G9-6366	0	3.32055	7.61909	TCGA
TCGA-VN-A88P	0	30.1479	11.6501	TCGA
TCGA-XK-AAJA	0	30.5753	16.1207	TCGA
TCGA-ZG-A9M4	0	7.33151	16.1328	TCGA
TCGA-KK-A8IG	0	72.6904	11.7102	TCGA
TCGA-VP-A87B	0	75.9123	15.6339	TCGA
TCGA-V1-A8ML	0	14.7288	9.95339	TCGA
TCGA-G9-6385	0	11.7041	7.60003	TCGA
TCGA-G9-6347	0	56.4822	18.8904	TCGA
TCGA-J4-A67T	0	6.01644	9.76927	TCGA
TCGA-G9-6499	0	36.4603	12.0428	TCGA
TCGA-V1-A9OL	0	19.3644	12.9348	TCGA
TCGA-M7-A721	0	6.70685	6.49977	TCGA
TCGA-EJ-7115	0	27.0247	9.10963	TCGA
TCGA-EJ-A46F	1	7.06849	18.1226	TCGA
TCGA-M7-A723	0	2.03836	13.4793	TCGA
TCGA-XK-AAJ3	0	28.537	10.368	TCGA
TCGA-HC-7742	0	3.71507	11.6401	TCGA
TCGA-V1-A8MM	1	32.5479	15.3725	TCGA
TCGA-KC-A7FA	0	19.6603	13.6294	TCGA
TCGA-VP-A875	0	26.4658	9.51839	TCGA
TCGA-CH-5745	0	2.99178	10.5595	TCGA
TCGA-HI-7168	1	10.126	14.2022	TCGA
TCGA-V1-A9OH	0	41.1945	11.0485	TCGA
TCGA-TP-A8TV	0	8.1863	8.90257	TCGA
TCGA-J9-A52C	0	5.85205	12.9779	TCGA
TCGA-YL-A9WL	1	24.3288	12.2371	TCGA
TCGA-EJ-5521	0	27.6822	15.4763	TCGA
TCGA-EJ-5516	0	25.7425	7.69169	TCGA
TCGA-CH-5738	0	6.96986	8.53528	TCGA
TCGA-G9-7519	0	15.0247	13.7507	TCGA
TCGA-HC-7213	1	5.58904	8.67727	TCGA
TCGA-G9-6384	0	12.8219	5.80718	TCGA
TCGA-EJ-8474	0	10.3233	10.937	TCGA
TCGA-EJ-7793	0	3.74795	6.43713	TCGA
TCGA-XJ-A83F	0	25.0521	10.0266	TCGA
TCGA-EJ-5508	0	29.8192	8.27824	TCGA
TCGA-KK-A7AQ	0	45.5671	15.0649	TCGA
TCGA-XK-AAIV	0	31.4959	16.1543	TCGA
TCGA-EJ-7315	0	9.50137	13.0319	TCGA
TCGA-J4-A83I	0	9.1726	8.76321	TCGA
TCGA-EJ-7312	0	21.7973	12.6723	TCGA
TCGA-EJ-A7NH	0	5.65479	10.1323	TCGA
TCGA-CH-5737	0	2.99178	8.54603	TCGA

## Sheet: data of survival analysis
	End point	Cohort	Log-rank (Mantel-Cox) test	Median survival (month)		Hazard Ratio (High, Mantel-Haenszel)	95%CI of HR
				high	low
	OS	GSE16560	0.234	104	119	1.183	(0.8967,1.561)
		TCGA	0.2	not reached	not reached	2.408	(0.6287, 9.219)
		ICGC	0.854	not reached	not reached	0.8772	(0.2177, 3.534)
		Combined	0.0047	136	161	1.464	(1.124, 1.907)
	PFS	GSE116918	0.097	not reached	not reached	1.561	(0.9230, 2.641)
		TCGA	0.017	not reached	not reached	1.658	(1.096, 2.509)
		Combined	0.005	82.36	not reached	1.599	(1.156, 2.214)
	BCR-FS	GSE70770	0.003	66.97	not reached	2.117	(1.292, 3.469)
		GSE46602	0.018	23.5	not reached	2.807	(1.194, 6.598)
		GSE54460	0.0004	27.63	156.4	3.161	(1.662, 6.012)
		TCGA	0.613	not reached	not reached	1.15	(0.6685, 1.979)
		Combined	0.0003	98.27	156.4	1.722	(1.283, 2.312)
