# Supplementary material for: TMSB10 drives prostate cancer aggressiveness via immune microenvironment regulation
Source: Mol Med. 2025 Apr 30;31:160. doi: 10.1186/s10020-025-01211-8 (PMC12042486; doi:10.1186/s10020-025-01211-8)
Supplement: Supplementary file 6 — Additional file 6. [file 10020_2025_1211_MOESM6_ESM.xlsx]

## Sheet: EAU risk groups
Sample	EAU risk groups	TMSB10	Cohort
TCGA-2A-A8V-01	IIII	5.92856	TCGA
TCGA-2A-A8VO-01	IIII	11.8451	TCGA
TCGA-2A-A8VV-01	II	7.74206	TCGA
TCGA-2A-A8VX-01	IIII	13.5893	TCGA
TCGA-2A-A8W1-01	IIII	7.43366	TCGA
TCGA-2A-A8W3-01	IIII	10.1738	TCGA
TCGA-2A-AAYF-01	IIII	11.8197	TCGA
TCGA-2A-AAYO-01	III	14.3672	TCGA
TCGA-2A-AAYU-01	IIII	7.14798	TCGA
TCGA-4L-AA1F-01	IIII	16.0369	TCGA
TCGA-CH-5737-01	III	8.54603	TCGA
TCGA-CH-5739-01	IIII	5.70314	TCGA
TCGA-CH-5740-01	III	8.41716	TCGA
TCGA-CH-5741-01	IIII	4.42377	TCGA
TCGA-CH-5743-01	III	8.55412	TCGA
TCGA-CH-5744-01	III	11.3221	TCGA
TCGA-CH-5745-01	IIII	10.5595	TCGA
TCGA-CH-5746-01	III	5.6551	TCGA
TCGA-CH-5748-01	IIII	7.33395	TCGA
TCGA-CH-5750-01	III	9.76131	TCGA
TCGA-CH-5751-01	IIII	11.8959	TCGA
TCGA-CH-5752-01	IIII	8.15621	TCGA
TCGA-CH-5753-01	IIII	7.32667	TCGA
TCGA-CH-5754-01	IIII	15.0716	TCGA
TCGA-CH-5761-01	IIII	5.70688	TCGA
TCGA-CH-5762-01	IIII	7.8843	TCGA
TCGA-CH-5763-01	IIII	7.55559	TCGA
TCGA-CH-5764-01	IIII	4.89777	TCGA
TCGA-CH-5765-01	IIII	9.05924	TCGA
TCGA-CH-5766-01	IIII	6.86862	TCGA
TCGA-CH-5767-01	III	6.83685	TCGA
TCGA-CH-5768-01	IIII	7.60487	TCGA
TCGA-CH-5769-01	IIII	15.8064	TCGA
TCGA-CH-5771-01	III	9.3068	TCGA
TCGA-CH-5772-01	IIII	13.2633	TCGA
TCGA-CH-5788-01	IIII	7.01181	TCGA
TCGA-CH-5789-01	IIII	5.76519	TCGA
TCGA-CH-5790-01	III	7.20852	TCGA
TCGA-CH-5791-01	IIII	13.501	TCGA
TCGA-CH-5792-01	IIII	9.69396	TCGA
TCGA-CH-5794-01	II	10.4127	TCGA
TCGA-EJ-5494-01	IIII	10.5183	TCGA
TCGA-EJ-5495-01	IIII	7.95976	TCGA
TCGA-EJ-5496-01	III	5.31805	TCGA
TCGA-EJ-5497-01	III	6.41007	TCGA
TCGA-EJ-5498-01	III	7.58084	TCGA
TCGA-EJ-5499-01	IIII	9.02521	TCGA
TCGA-EJ-5501-01	IIII	12.6588	TCGA
TCGA-EJ-5502-01	III	8.43456	TCGA
TCGA-EJ-5503-01	IIII	6.83325	TCGA
TCGA-EJ-5504-01	IIII	6.08969	TCGA
TCGA-EJ-5505-01	III	8.04227	TCGA
TCGA-EJ-5506-01	IIII	7.3891	TCGA
TCGA-EJ-5507-01	IIII	12.0355	TCGA
TCGA-EJ-5508-01	IIII	8.27824	TCGA
TCGA-EJ-5509-01	III	8.12338	TCGA
TCGA-EJ-5510-01	III	15.0606	TCGA
TCGA-EJ-5511-01	IIII	5.55544	TCGA
TCGA-EJ-5512-01	III	8.2277	TCGA
TCGA-EJ-5514-01	III	13.4838	TCGA
TCGA-EJ-5515-01	IIII	6.18655	TCGA
TCGA-EJ-5516-01	IIII	7.69169	TCGA
TCGA-EJ-5517-01	III	11.5438	TCGA
TCGA-EJ-5518-01	IIII	6.54129	TCGA
TCGA-EJ-5519-01	IIII	10.3993	TCGA
TCGA-EJ-5521-01	IIII	15.4763	TCGA
TCGA-EJ-5522-01	III	8.35153	TCGA
TCGA-EJ-5524-01	IIII	9.7315	TCGA
TCGA-EJ-5525-01	III	17.6725	TCGA
TCGA-EJ-5526-01	IIII	6.17113	TCGA
TCGA-EJ-5527-01	IIII	9.51983	TCGA
TCGA-EJ-5530-01	III	6.68013	TCGA
TCGA-EJ-5531-01	IIII	8.39657	TCGA
TCGA-EJ-5532-01	IIII	5.90219	TCGA
TCGA-EJ-5542-01	IIII	8.09574	TCGA
TCGA-EJ-7115-01	IIII	9.10963	TCGA
TCGA-EJ-7123-01	III	7.11509	TCGA
TCGA-EJ-7125-01	III	4.95916	TCGA
TCGA-EJ-7218-01	III	7.57473	TCGA
TCGA-EJ-7312-01	IIII	12.6723	TCGA
TCGA-EJ-7314-01	IIII	12.3906	TCGA
TCGA-EJ-7315-01	IIII	13.0319	TCGA
TCGA-EJ-7317-01	III	9.0512	TCGA
TCGA-EJ-7318-01	IIII	14.1237	TCGA
TCGA-EJ-7321-01	IIII	7.2382	TCGA
TCGA-EJ-7325-01	IIII	11.9394	TCGA
TCGA-EJ-7327-01	IIII	7.63489	TCGA
TCGA-EJ-7328-01	IIII	10.1541	TCGA
TCGA-EJ-7330-01	IIII	6.06294	TCGA
TCGA-EJ-7331-01	III	6.23792	TCGA
TCGA-EJ-7781-01	III	6.47757	TCGA
TCGA-EJ-7782-01	III	4.32283	TCGA
TCGA-EJ-7783-01	IIII	7.07168	TCGA
TCGA-EJ-7784-01	III	7.9242	TCGA
TCGA-EJ-7785-01	IIII	5.28428	TCGA
TCGA-EJ-7786-01	III	7.17223	TCGA
TCGA-EJ-7788-01	IIII	9.86722	TCGA
TCGA-EJ-7789-01	IIII	13.8244	TCGA
TCGA-EJ-7791-01	III	7.30936	TCGA
TCGA-EJ-7792-01	III	8.95857	TCGA
TCGA-EJ-7793-01	III	6.43713	TCGA
TCGA-EJ-7794-01	III	6.81778	TCGA
TCGA-EJ-7797-01	III	7.52719	TCGA
TCGA-EJ-8468-01	IIII	14.6307	TCGA
TCGA-EJ-8469-01	IIII	10.8929	TCGA
TCGA-EJ-8470-01	III	10.6748	TCGA
TCGA-EJ-8472-01	IIII	12.628	TCGA
TCGA-EJ-8474-01	IIII	10.937	TCGA
TCGA-EJ-A46B-01	IIII	7.81148	TCGA
TCGA-EJ-A46D-01	III	8.97765	TCGA
TCGA-EJ-A46F-01	IIII	18.1226	TCGA
TCGA-EJ-A46H-01	III	7.46472	TCGA
TCGA-EJ-A46I-01	IIII	6.52642	TCGA
TCGA-EJ-A65B-01	IIII	13.459	TCGA
TCGA-EJ-A65E-01	IIII	10.5114	TCGA
TCGA-EJ-A65F-01	IIII	5.0962	TCGA
TCGA-EJ-A65G-01	III	8.53542	TCGA
TCGA-EJ-A65J-01	IIII	11.134	TCGA
TCGA-EJ-A65M-01	III	13.8735	TCGA
TCGA-EJ-A6RA-01	IIII	10.9022	TCGA
TCGA-EJ-A7NF-01	III	8.21115	TCGA
TCGA-EJ-A7NG-01	IIII	9.02206	TCGA
TCGA-EJ-A7NH-01	III	10.1323	TCGA
TCGA-EJ-A7NJ-01	III	8.18087	TCGA
TCGA-EJ-A7NK-01	IIII	7.23343	TCGA
TCGA-EJ-A7NN-01	IIII	7.61758	TCGA
TCGA-EJ-A8FN-01	III	9.52007	TCGA
TCGA-EJ-A8FS-01	IIII	14.2857	TCGA
TCGA-EJ-A8FU-01	IIII	10.7894	TCGA
TCGA-EJ-AB20-01	III	12.9517	TCGA
TCGA-EJ-AB27-01	III	10.5268	TCGA
TCGA-FC-7708-01	IIII	7.61184	TCGA
TCGA-FC-7961-01	IIII	11.91	TCGA
TCGA-FC-A4JI-01	IIII	7.63182	TCGA
TCGA-FC-A5OB-01	IIII	-0.547011	TCGA
TCGA-FC-A66V-01	IIII	12.4372	TCGA
TCGA-FC-A6HD-01	IIII	11.1314	TCGA
TCGA-FC-A8O0-01	IIII	9.12278	TCGA
TCGA-G9-6329-01	III	11.1895	TCGA
TCGA-G9-6332-01	IIII	7.58192	TCGA
TCGA-G9-6333-01	III	10.0603	TCGA
TCGA-G9-6338-01	IIII	11.2726	TCGA
TCGA-G9-6339-01	IIII	17.4566	TCGA
TCGA-G9-6342-01	IIII	7.89521	TCGA
TCGA-G9-6343-01	III	10.5182	TCGA
TCGA-G9-6347-01	III	18.8904	TCGA
TCGA-G9-6348-01	III	13.5464	TCGA
TCGA-G9-6351-01	III	8.57214	TCGA
TCGA-G9-6353-01	IIII	7.95045	TCGA
TCGA-G9-6354-01	II	9.58531	TCGA
TCGA-G9-6356-01	IIII	10.682	TCGA
TCGA-G9-6361-01	IIII	10.534	TCGA
TCGA-G9-6362-01	IIII	11.0566	TCGA
TCGA-G9-6363-01	IIII	14.9593	TCGA
TCGA-G9-6364-01	IIII	7.15062	TCGA
TCGA-G9-6365-01	IIII	12.0852	TCGA
TCGA-G9-6366-01	IIII	7.61909	TCGA
TCGA-G9-6367-01	IIII	7.97846	TCGA
TCGA-G9-6369-01	III	13.7137	TCGA
TCGA-G9-6370-01	IIII	9.2295	TCGA
TCGA-G9-6371-01	III	11.9228	TCGA
TCGA-G9-6373-01	IIII	10.7702	TCGA
TCGA-G9-6377-01	III	7.47199	TCGA
TCGA-G9-6378-01	III	15.8157	TCGA
TCGA-G9-6379-01	IIII	19.6272	TCGA
TCGA-G9-6384-01	IIII	5.80718	TCGA
TCGA-G9-6385-01	III	7.60003	TCGA
TCGA-G9-6494-01	IIII	11.9061	TCGA
TCGA-G9-6496-01	III	11.7884	TCGA
TCGA-G9-6498-01	IIII	17.0934	TCGA
TCGA-G9-6499-01	IIII	12.0428	TCGA
TCGA-G9-7509-01	III	8.2737	TCGA
TCGA-G9-7510-01	IIII	10.8704	TCGA
TCGA-G9-7519-01	III	13.7507	TCGA
TCGA-G9-7521-01	IIII	17.4366	TCGA
TCGA-G9-7522-01	III	9.48698	TCGA
TCGA-G9-7523-01	IIII	14.0459	TCGA
TCGA-G9-7525-01	III	11.7743	TCGA
TCGA-G9-A9S0-01	IIII	12.2059	TCGA
TCGA-G9-A9S4-01	IIII	8.96126	TCGA
TCGA-G9-A9S7-01	IIII	12.469	TCGA
TCGA-H9-7775-01	III	7.19623	TCGA
TCGA-H9-A6BX-01	III	9.90295	TCGA
TCGA-H9-A6BY-01	IIII	12.659	TCGA
TCGA-HC-7075-01	I	9.17421	TCGA
TCGA-HC-7077-01	IIII	11.7016	TCGA
TCGA-HC-7078-01	IIII	13.1479	TCGA
TCGA-HC-7079-01	IIII	13.4268	TCGA
TCGA-HC-7080-01	II	8.84106	TCGA
TCGA-HC-7081-01	IIII	11.2418	TCGA
TCGA-HC-7209-01	III	6.38913	TCGA
TCGA-HC-7210-01	II	8.42926	TCGA
TCGA-HC-7211-01	III	5.40054	TCGA
TCGA-HC-7212-01	II	7.22373	TCGA
TCGA-HC-7213-01	IIII	8.67727	TCGA
TCGA-HC-7230-01	III	11.385	TCGA
TCGA-HC-7231-01	III	11.1233	TCGA
TCGA-HC-7232-01	IIII	8.75708	TCGA
TCGA-HC-7233-01	II	10.4853	TCGA
TCGA-HC-7736-01	III	6.45741	TCGA
TCGA-HC-7737-01	IIII	8.2388	TCGA
TCGA-HC-7738-01	III	8.19803	TCGA
TCGA-HC-7740-01	III	8.10977	TCGA
TCGA-HC-7742-01	IIII	11.6401	TCGA
TCGA-HC-7744-01	IIII	11.6507	TCGA
TCGA-HC-7745-01	IIII	8.14121	TCGA
TCGA-HC-7747-01	III	9.85037	TCGA
TCGA-HC-7748-01	I	8.13889	TCGA
TCGA-HC-7749-01	IIII	10.3196	TCGA
TCGA-HC-7750-01	III	10.0504	TCGA
TCGA-HC-7752-01	III	10.9647	TCGA
TCGA-HC-7817-01	IIII	13.5889	TCGA
TCGA-HC-7818-01	III	9.73258	TCGA
TCGA-HC-7819-01	III	8.07458	TCGA
TCGA-HC-7820-01	III	8.42197	TCGA
TCGA-HC-7821-01	IIII	9.14557	TCGA
TCGA-HC-8213-01	III	5.9021	TCGA
TCGA-HC-8216-01	IIII	10.7538	TCGA
TCGA-HC-8256-01	III	5.70728	TCGA
TCGA-HC-8257-01	IIII	6.15702	TCGA
TCGA-HC-8258-01	III	8.46919	TCGA
TCGA-HC-8259-01	I	7.1222	TCGA
TCGA-HC-8260-01	III	10.3574	TCGA
TCGA-HC-8261-01	III	10.7619	TCGA
TCGA-HC-8262-01	III	7.91215	TCGA
TCGA-HC-8264-01	IIII	9.99885	TCGA
TCGA-HC-8265-01	IIII	10.8706	TCGA
TCGA-HC-8266-01	IIII	12.0644	TCGA
TCGA-HC-A48F-01	IIII	14.5123	TCGA
TCGA-HC-A4ZV-01	IIII	11.8227	TCGA
TCGA-HC-A631-01	III	9.77352	TCGA
TCGA-HC-A632-01	IIII	7.87627	TCGA
TCGA-HC-A6AL-01	III	16.8536	TCGA
TCGA-HC-A6AN-01	IIII	18.4655	TCGA
TCGA-HC-A6AO-01	III	14.7343	TCGA
TCGA-HC-A6AP-01	III	14.7931	TCGA
TCGA-HC-A6AQ-01	III	13.5078	TCGA
TCGA-HC-A6AS-01	II	15.08	TCGA
TCGA-HC-A6HX-01	III	17.6788	TCGA
TCGA-HC-A6HY-01	III	11.6324	TCGA
TCGA-HC-A76W-01	IIII	13.2308	TCGA
TCGA-HC-A76X-01	III	9.15998	TCGA
TCGA-HC-A8CY-01	IIII	12.4906	TCGA
TCGA-HC-A8D0-01	II	9.61827	TCGA
TCGA-HC-A8D1-01	III	6.0622	TCGA
TCGA-HC-A9E-01	IIII	13.6685	TCGA
TCGA-HC-A9H-01	IIII	18.9827	TCGA
TCGA-HI-7168-01	IIII	14.2022	TCGA
TCGA-HI-7169-01	IIII	11.5445	TCGA
TCGA-HI-7170-01	III	11.0646	TCGA
TCGA-HI-7171-01	IIII	13.6617	TCGA
TCGA-J4-8198-01	IIII	8.77706	TCGA
TCGA-J4-8200-01	III	8.40455	TCGA
TCGA-J4-A67-01	III	9.76927	TCGA
TCGA-J4-A67K-01	III	13.8148	TCGA
TCGA-J4-A67L-01	IIII	16.5871	TCGA
TCGA-J4-A67M-01	IIII	20.091	TCGA
TCGA-J4-A67N-01	IIII	17.378	TCGA
TCGA-J4-A67O-01	III	17.0469	TCGA
TCGA-J4-A67Q-01	III	17.7316	TCGA
TCGA-J4-A67R-01	III	15.554	TCGA
TCGA-J4-A67S-01	IIII	14.45	TCGA
TCGA-J4-A6G1-01	IIII	12.3478	TCGA
TCGA-J4-A6G3-01	IIII	12.3788	TCGA
TCGA-J4-A6M7-01	III	9.2036	TCGA
TCGA-J4-A83I-01	IIII	8.76321	TCGA
TCGA-J4-A83J-01	III	9.46048	TCGA
TCGA-J4-A83K-01	III	8.43031	TCGA
TCGA-J4-A83L-01	III	7.94287	TCGA
TCGA-J4-A83M-01	III	10.3213	TCGA
TCGA-J4-A83N-01	III	6.00019	TCGA
TCGA-J4-AAU2-01	III	9.88822	TCGA
TCGA-J4-AAV-01	III	9.85536	TCGA
TCGA-J4-AAZ-01	IIII	11.1947	TCGA
TCGA-J9-A52B-01	IIII	14.6993	TCGA
TCGA-J9-A52C-01	IIII	12.9779	TCGA
TCGA-J9-A52E-01	IIII	14.7174	TCGA
TCGA-J9-A8CK-01	IIII	13.0629	TCGA
TCGA-J9-A8CL-01	IIII	15.643	TCGA
TCGA-J9-A8CM-01	IIII	10.4737	TCGA
TCGA-J9-A8CN-01	IIII	9.32335	TCGA
TCGA-J9-A8CP-01	IIII	13.7996	TCGA
TCGA-KC-A4BL-01	III	9.44172	TCGA
TCGA-KC-A4BN-01	I	5.57667	TCGA
TCGA-KC-A4BR-01	IIII	9.4257	TCGA
TCGA-KC-A4BV-01	IIII	10.2435	TCGA
TCGA-KC-A7F3-01	III	9.11169	TCGA
TCGA-KC-A7F5-01	III	14.057	TCGA
TCGA-KC-A7F6-01	III	10.0616	TCGA
TCGA-KC-A7FA-01	IIII	13.6294	TCGA
TCGA-KC-A7FD-01	IIII	12.9453	TCGA
TCGA-KC-A7FE-01	III	9.8557	TCGA
TCGA-KK-A59V-01	IIII	19.9001	TCGA
TCGA-KK-A59X-01	IIII	12.2674	TCGA
TCGA-KK-A59Y-01	IIII	11.0669	TCGA
TCGA-KK-A59Z-01	III	12.7161	TCGA
TCGA-KK-A5A1-01	IIII	14.0022	TCGA
TCGA-KK-A6DY-01	III	11.3435	TCGA
TCGA-KK-A6E0-01	IIII	15.2245	TCGA
TCGA-KK-A6E1-01	IIII	13.8445	TCGA
TCGA-KK-A6E2-01	III	6.84304	TCGA
TCGA-KK-A6E3-01	III	18.5359	TCGA
TCGA-KK-A6E4-01	II	13.4835	TCGA
TCGA-KK-A6E5-01	IIII	12.8298	TCGA
TCGA-KK-A6E6-01	IIII	13.2161	TCGA
TCGA-KK-A6E7-01	IIII	20.8279	TCGA
TCGA-KK-A6E8-01	III	8.12752	TCGA
TCGA-KK-A7AP-01	IIII	9.92969	TCGA
TCGA-KK-A7AQ-01	III	15.0649	TCGA
TCGA-KK-A7AU-01	IIII	10.1024	TCGA
TCGA-KK-A7AV-01	III	10.7349	TCGA
TCGA-KK-A7AW-01	IIII	18.1129	TCGA
TCGA-KK-A7AY-01	III	12.6166	TCGA
TCGA-KK-A7AZ-01	IIII	16.7865	TCGA
TCGA-KK-A7B0-01	IIII	12.9987	TCGA
TCGA-KK-A7B1-01	IIII	12.1923	TCGA
TCGA-KK-A7B2-01	IIII	14.3521	TCGA
TCGA-KK-A7B3-01	IIII	14.6228	TCGA
TCGA-KK-A7B4-01	IIII	15.6732	TCGA
TCGA-KK-A8I4-01	IIII	11.3792	TCGA
TCGA-KK-A8I5-01	II	6.08287	TCGA
TCGA-KK-A8I6-01	IIII	11.121	TCGA
TCGA-KK-A8I7-01	IIII	9.27393	TCGA
TCGA-KK-A8I8-01	IIII	8.40159	TCGA
TCGA-KK-A8I9-01	IIII	12.0171	TCGA
TCGA-KK-A8IA-01	IIII	15.9418	TCGA
TCGA-KK-A8IB-01	IIII	13.3166	TCGA
TCGA-KK-A8IC-01	IIII	7.89924	TCGA
TCGA-KK-A8ID-01	IIII	8.82666	TCGA
TCGA-KK-A8IF-01	IIII	12.5504	TCGA
TCGA-KK-A8IG-01	IIII	11.7102	TCGA
TCGA-KK-A8IH-01	IIII	11.5136	TCGA
TCGA-KK-A8IJ-01	IIII	8.40728	TCGA
TCGA-KK-A8IK-01	III	8.45712	TCGA
TCGA-KK-A8IL-01	IIII	14.346	TCGA
TCGA-KK-A8IM-01	III	10.7639	TCGA
TCGA-M7-A71Y-01	III	9.25421	TCGA
TCGA-M7-A71Z-01	IIII	11.9788	TCGA
TCGA-M7-A720-01	III	7.88427	TCGA
TCGA-M7-A721-01	III	6.49977	TCGA
TCGA-M7-A722-01	IIII	15.7491	TCGA
TCGA-M7-A723-01	IIII	13.4793	TCGA
TCGA-M7-A724-01	IIII	6.29261	TCGA
TCGA-M7-A725-01	IIII	14.2342	TCGA
TCGA-MG-AAMC-01	IIII	14.5741	TCGA
TCGA-P-A8-01	IIII	10.0378	TCGA
TCGA-P-A8V-01	III	8.90257	TCGA
TCGA-QU-A6IL-01	III	15.4403	TCGA
TCGA-QU-A6IM-01	I	16.8483	TCGA
TCGA-QU-A6IN-01	III	16.1158	TCGA
TCGA-QU-A6IO-01	III	16.7422	TCGA
TCGA-QU-A6IP-01	I	8.51175	TCGA
TCGA-SU-A7E7-01	III	10.6049	TCGA
TCGA-V1-A8MF-01	IIII	10.9575	TCGA
TCGA-V1-A8MG-01	IIII	11.5423	TCGA
TCGA-V1-A8MK-01	III	9.29912	TCGA
TCGA-V1-A8ML-01	III	9.95339	TCGA
TCGA-V1-A8MM-01	IIII	15.3725	TCGA
TCGA-V1-A8MU-01	IIII	10.9298	TCGA
TCGA-V1-A8WL-01	IIII	11.7777	TCGA
TCGA-V1-A8WN-01	III	6.86153	TCGA
TCGA-V1-A8WS-01	IIII	8.283	TCGA
TCGA-V1-A8WV-01	IIII	15.4884	TCGA
TCGA-V1-A8WW-01	IIII	14.6719	TCGA
TCGA-V1-A8X3-01	III	15.789	TCGA
TCGA-V1-A9O-01	III	13.694	TCGA
TCGA-V1-A9O5-01	IIII	15.6069	TCGA
TCGA-V1-A9O7-01	IIII	10.0459	TCGA
TCGA-V1-A9O9-01	IIII	13.5662	TCGA
TCGA-V1-A9OA-01	IIII	12.4013	TCGA
TCGA-V1-A9OF-01	III	9.43876	TCGA
TCGA-V1-A9OH-01	III	11.0485	TCGA
TCGA-V1-A9OL-01	IIII	12.9348	TCGA
TCGA-V1-A9OQ-01	IIII	9.05372	TCGA
TCGA-V1-A9OX-01	III	11.9079	TCGA
TCGA-V1-A9OY-01	IIII	11.9508	TCGA
TCGA-V1-A9Z7-01	IIII	11.2357	TCGA
TCGA-V1-A9Z8-01	IIII	13.3967	TCGA
TCGA-V1-A9Z9-01	III	10.6846	TCGA
TCGA-V1-A9ZG-01	III	9.48549	TCGA
TCGA-V1-A9ZI-01	IIII	14.7101	TCGA
TCGA-V1-A9ZK-01	IIII	8.16692	TCGA
TCGA-V1-A9ZR-01	IIII	10.2712	TCGA
TCGA-VN-A88I-01	IIII	12.1056	TCGA
TCGA-VN-A88K-01	IIII	7.19323	TCGA
TCGA-VN-A88L-01	III	10.9137	TCGA
TCGA-VN-A88M-01	III	12.2607	TCGA
TCGA-VN-A88N-01	III	5.15208	TCGA
TCGA-VN-A88O-01	III	12.2103	TCGA
TCGA-VN-A88P-01	III	11.6501	TCGA
TCGA-VN-A88Q-01	III	10.4543	TCGA
TCGA-VN-A88R-01	III	10.7885	TCGA
TCGA-VN-A943-01	III	7.68204	TCGA
TCGA-VP-A875-01	IIII	9.51839	TCGA
TCGA-VP-A876-01	III	8.64222	TCGA
TCGA-VP-A878-01	IIII	10.5373	TCGA
TCGA-VP-A879-01	II	7.55098	TCGA
TCGA-VP-A87B-01	III	15.6339	TCGA
TCGA-VP-A87C-01	III	10.8268	TCGA
TCGA-VP-A87D-01	IIII	5.97146	TCGA
TCGA-VP-A87E-01	II	11.2723	TCGA
TCGA-VP-A87H-01	IIII	10.8442	TCGA
TCGA-VP-A87J-01	IIII	12.6458	TCGA
TCGA-VP-AA1N-01	IIII	13.3654	TCGA
TCGA-WW-A8ZI-01	III	11.1363	TCGA
TCGA-X4-A8KQ-01	IIII	12.5952	TCGA
TCGA-X4-A8KS-01	III	12.2631	TCGA
TCGA-XA-A8JR-01	III	10.8892	TCGA
TCGA-XJ-A83F-01	IIII	10.0266	TCGA
TCGA-XJ-A83G-01	IIII	10.2837	TCGA
TCGA-XJ-A83H-01	III	10.5831	TCGA
TCGA-XJ-A9DI-01	IIII	12.1595	TCGA
TCGA-XJ-A9DK-01	III	9.77453	TCGA
TCGA-XJ-A9DQ-01	I	10.3917	TCGA
TCGA-XJ-A9DX-01	IIII	16.9993	TCGA
TCGA-XK-AAIR-01	III	8.99811	TCGA
TCGA-XK-AAIV-01	IIII	16.1543	TCGA
TCGA-XK-AAIW-01	IIII	13.5274	TCGA
TCGA-XK-AAJ-01	IIII	13.4104	TCGA
TCGA-XK-AAJ3-01	IIII	10.368	TCGA
TCGA-XK-AAJA-01	IIII	16.1207	TCGA
TCGA-XK-AAJP-01	IIII	9.79096	TCGA
TCGA-XK-AAJR-01	IIII	6.81688	TCGA
TCGA-XK-AAJU-01	III	8.73658	TCGA
TCGA-XK-AAK1-01	III	10.8439	TCGA
TCGA-XQ-A8B-01	IIII	6.20276	TCGA
TCGA-Y6-A8L-01	IIII	10.6098	TCGA
TCGA-YL-A8HJ-01	IIII	8.93726	TCGA
TCGA-YL-A8HK-01	IIII	10.5056	TCGA
TCGA-YL-A8HL-01	IIII	5.34534	TCGA
TCGA-YL-A8HM-01	IIII	11.968	TCGA
TCGA-YL-A8HO-01	IIII	12.872	TCGA
TCGA-YL-A8S8-01	IIII	11.1201	TCGA
TCGA-YL-A8S9-01	IIII	9.52752	TCGA
TCGA-YL-A8SA-01	IIII	10.6976	TCGA
TCGA-YL-A8SB-01	IIII	10.0594	TCGA
TCGA-YL-A8SC-01	IIII	14.6339	TCGA
TCGA-YL-A8SH-01	IIII	11.9563	TCGA
TCGA-YL-A8SI-01	IIII	12.5981	TCGA
TCGA-YL-A8SJ-01	IIII	6.29926	TCGA
TCGA-YL-A8SK-01	IIII	10.407	TCGA
TCGA-YL-A8SL-01	IIII	13.7186	TCGA
TCGA-YL-A8SO-01	IIII	15.777	TCGA
TCGA-YL-A8SP-01	IIII	6.70948	TCGA
TCGA-YL-A8SQ-01	IIII	13.2927	TCGA
TCGA-YL-A8SR-01	IIII	8.27842	TCGA
TCGA-YL-A9WH-01	IIII	18.175	TCGA
TCGA-YL-A9WI-01	IIII	11.728	TCGA
TCGA-YL-A9WJ-01	IIII	10.19	TCGA
TCGA-YL-A9WK-01	IIII	13.9624	TCGA
TCGA-YL-A9WL-01	IIII	12.2371	TCGA
TCGA-YL-A9WX-01	IIII	7.45748	TCGA
TCGA-YL-A9WY-01	IIII	14.4885	TCGA
TCGA-ZG-A8QW-01	IIII	15.0756	TCGA
TCGA-ZG-A8QX-01	III	10.6031	TCGA
TCGA-ZG-A8QY-01	IIII	8.59407	TCGA
TCGA-ZG-A8QZ-01	IIII	9.06249	TCGA
TCGA-ZG-A9KY-01	IIII	13.9367	TCGA
TCGA-ZG-A9L0-01	IIII	12.9769	TCGA
TCGA-ZG-A9L1-01	IIII	14.0494	TCGA
TCGA-ZG-A9L2-01	IIII	13.9304	TCGA
TCGA-ZG-A9L4-01	IIII	13.2365	TCGA
TCGA-ZG-A9L5-01	IIII	14.8871	TCGA
TCGA-ZG-A9L6-01	IIII	11.8654	TCGA
TCGA-ZG-A9L9-01	IIII	18.1785	TCGA
TCGA-ZG-A9LB-01	IIII	15.2462	TCGA
TCGA-ZG-A9LM-01	IIII	15.261	TCGA
TCGA-ZG-A9LN-01	IIII	16.3605	TCGA
TCGA-ZG-A9LS-01	IIII	12.7252	TCGA
TCGA-ZG-A9LU-01	IIII	15.5195	TCGA
TCGA-ZG-A9LY-01	IIII	10.5264	TCGA
TCGA-ZG-A9LZ-01	IIII	10.9431	TCGA
TCGA-ZG-A9M4-01	IIII	16.1328	TCGA
TCGA-ZG-A9MC-01	IIII	13.5947	TCGA
TCGA-ZG-A9N3-01	IIII	12.0118	TCGA
TCGA-ZG-A9ND-01	IIII	9.49904	TCGA
TCGA-ZG-A9NI-01	IIII	18.7489	TCGA
GSM1133136	IIII	11.6472	GSE46602
GSM1133137	IIII	9.50965	GSE46602
GSM1133138	II	9.72398	GSE46602
GSM1133139	IIII	14.2128	GSE46602
GSM1133140	IIII	7.28173	GSE46602
GSM1133141	IIII	13.4729	GSE46602
GSM1133142	III	9.66819	GSE46602
GSM1133143	III	13.6548	GSE46602
GSM1133144	III	14.7683	GSE46602
GSM1133145	IIII	11.435	GSE46602
GSM1133146	III	9.65991	GSE46602
GSM1133147	II	11.5081	GSE46602
GSM1133148	IIII	11.9575	GSE46602
GSM1133149	II	9.25688	GSE46602
GSM1133152	I	9.25745	GSE46602
GSM1133153	III	6.66719	GSE46602
GSM1133154	IIII	11.8833	GSE46602
GSM1133155	II	10.5282	GSE46602
GSM1133156	IIII	14.765	GSE46602
GSM1133157	IIII	8.74389	GSE46602
GSM1133158	III	10.0633	GSE46602
GSM1133159	IIII	14.6345	GSE46602
GSM1133160	IIII	11.7502	GSE46602
GSM1133161	IIII	13.0508	GSE46602
GSM1133162	III	9.31032	GSE46602
GSM1133164	III	6.75797	GSE46602
GSM1133165	IIII	12.8122	GSE46602
GSM1133167	II	9.03436	GSE46602
GSM1133168	III	13.1199	GSE46602
GSM1133169	IIII	8.74288	GSE46602
GSM1133170	II	2.98366	GSE46602
GSM1133171	III	10.7379	GSE46602
GSM1133172	III	7.8411	GSE46602
GSM1133173	III	10.5354	GSE46602
GSM1133174	IIII	8.89839	GSE46602
GSM1133175	IIII	15.9112	GSE46602
GSM3263664	II	7.70992	GSE116918
GSM3263666	IIII	12.5793	GSE116918
GSM3263667	III	9.99993	GSE116918
GSM3263668	III	13.9688	GSE116918
GSM3263669	I	10.4818	GSE116918
GSM3263670	IIII	11.0282	GSE116918
GSM3263672	IIII	11.4534	GSE116918
GSM3263673	IIII	7.61151	GSE116918
GSM3263674	IIII	9.30246	GSE116918
GSM3263675	IIII	10.3573	GSE116918
GSM3263676	III	12.8652	GSE116918
GSM3263677	III	11.8412	GSE116918
GSM3263678	III	15.0818	GSE116918
GSM3263679	II	12.0259	GSE116918
GSM3263680	III	11.8471	GSE116918
GSM3263681	IIII	15.4664	GSE116918
GSM3263682	III	15.6433	GSE116918
GSM3263683	IIII	13.3486	GSE116918
GSM3263684	IIII	10.6872	GSE116918
GSM3263687	IIII	9.03144	GSE116918
GSM3263689	I	0.365037	GSE116918
GSM3263691	IIII	12.8128	GSE116918
GSM3263692	IIII	14.6428	GSE116918
GSM3263693	IIII	10.9298	GSE116918
GSM3263694	III	13.3178	GSE116918
GSM3263695	III	13.9711	GSE116918
GSM3263696	IIII	8.72098	GSE116918
GSM3263697	IIII	11.7764	GSE116918
GSM3263698	IIII	13.7231	GSE116918
GSM3263699	IIII	7.81146	GSE116918
GSM3263700	III	14.0039	GSE116918
GSM3263702	IIII	6.80821	GSE116918
GSM3263703	III	11.9467	GSE116918
GSM3263704	II	10.2635	GSE116918
GSM3263706	IIII	11.3535	GSE116918
GSM3263707	III	11.0332	GSE116918
GSM3263709	II	8.5675	GSE116918
GSM3263710	IIII	8.65264	GSE116918
GSM3263711	IIII	13.4146	GSE116918
GSM3263712	III	8.98887	GSE116918
GSM3263713	III	15.9702	GSE116918
GSM3263714	IIII	11.9802	GSE116918
GSM3263715	IIII	5.62416	GSE116918
GSM3263716	III	9.96439	GSE116918
GSM3263719	IIII	6.37981	GSE116918
GSM3263720	IIII	12.163	GSE116918
GSM3263721	III	9.58949	GSE116918
GSM3263722	III	11.0653	GSE116918
GSM3263723	IIII	14.4534	GSE116918
GSM3263724	IIII	7.67751	GSE116918
GSM3263725	IIII	6.79962	GSE116918
GSM3263726	II	8.87875	GSE116918
GSM3263727	III	11.8713	GSE116918
GSM3263728	III	11.7725	GSE116918
GSM3263729	III	7.41469	GSE116918
GSM3263730	III	12.2595	GSE116918
GSM3263731	IIII	13.3533	GSE116918
GSM3263734	IIII	10.7802	GSE116918
GSM3263735	IIII	8.55383	GSE116918
GSM3263738	IIII	7.37759	GSE116918
GSM3263739	II	10.615	GSE116918
GSM3263740	II	10.0854	GSE116918
GSM3263742	III	8.62959	GSE116918
GSM3263743	IIII	7.46038	GSE116918
GSM3263745	III	9.62581	GSE116918
GSM3263746	IIII	11.4706	GSE116918
GSM3263747	IIII	10.6267	GSE116918
GSM3263748	I	10.7216	GSE116918
GSM3263749	IIII	8.62139	GSE116918
GSM3263751	III	9.60433	GSE116918
GSM3263752	III	11.4113	GSE116918
GSM3263753	IIII	11.9264	GSE116918
GSM3263754	III	8.84321	GSE116918
GSM3263756	III	10.7193	GSE116918
GSM3263757	IIII	9.60511	GSE116918
GSM3263758	IIII	3.25136	GSE116918
GSM3263759	III	9.89449	GSE116918
GSM3263760	IIII	9.62854	GSE116918
GSM3263761	IIII	13.0632	GSE116918
GSM3263762	II	11.0266	GSE116918
GSM3263763	II	7.95087	GSE116918
GSM3263764	IIII	11.9849	GSE116918
GSM3263765	III	5.41328	GSE116918
GSM3263768	III	11.2265	GSE116918
GSM3263769	IIII	11.9869	GSE116918
GSM3263772	III	8.91975	GSE116918
GSM3263773	II	9.27942	GSE116918
GSM3263774	IIII	15.4617	GSE116918
GSM3263775	IIII	9.24388	GSE116918
GSM3263776	IIII	12.2669	GSE116918
GSM3263778	IIII	12.19	GSE116918
GSM3263779	IIII	13.6649	GSE116918
GSM3263782	IIII	13.6876	GSE116918
GSM3263783	II	8.9959	GSE116918
GSM3263785	III	1.24253	GSE116918
GSM3263786	IIII	6.9242	GSE116918
GSM3263787	III	15.5758	GSE116918
GSM3263788	I	7.31589	GSE116918
GSM3263789	III	16.588	GSE116918
GSM3263790	IIII	8.02429	GSE116918
GSM3263791	II	13.7153	GSE116918
GSM3263792	IIII	10.6786	GSE116918
GSM3263793	IIII	10.7556	GSE116918
GSM3263794	IIII	10.3256	GSE116918
GSM3263797	III	6.6028	GSE116918
GSM3263798	IIII	7.5377	GSE116918
GSM3263801	II	10.822	GSE116918
GSM3263806	IIII	10.2323	GSE116918
GSM3263809	III	12.386	GSE116918
GSM3263810	II	10.0433	GSE116918
GSM3263811	IIII	11.462	GSE116918
GSM3263812	IIII	11.0625	GSE116918
GSM3263813	III	8.29843	GSE116918
GSM3263814	IIII	11.4433	GSE116918
GSM3263816	IIII	11.8842	GSE116918
GSM3263817	IIII	9.21342	GSE116918
GSM3263818	III	9.27786	GSE116918
GSM3263819	II	11.4585	GSE116918
GSM3263820	IIII	9.98118	GSE116918
GSM3263822	IIII	9.05175	GSE116918
GSM3263823	IIII	10.2924	GSE116918
GSM3263824	IIII	11.4359	GSE116918
GSM3263827	III	10.3198	GSE116918
GSM3263828	III	7.40766	GSE116918
GSM3263829	III	8.01492	GSE116918
GSM3263830	IIII	11.2543	GSE116918
GSM3263831	III	8.05983	GSE116918
GSM3263832	III	10.4928	GSE116918
GSM3263833	II	5.60385	GSE116918
GSM3263834	II	9.92065	GSE116918
GSM3263835	IIII	12.2286	GSE116918
GSM3263836	III	6.84063	GSE116918
GSM3263837	IIII	13.0331	GSE116918
GSM3263838	III	17.9302	GSE116918
GSM3263839	III	12.9175	GSE116918
GSM3263841	IIII	9.99524	GSE116918
GSM3263842	IIII	11.0434	GSE116918
GSM3263845	II	9.09705	GSE116918
GSM3263846	III	10.1956	GSE116918
GSM3263847	IIII	11.7393	GSE116918
GSM3263848	IIII	12.5738	GSE116918
GSM3263849	IIII	9.36924	GSE116918
GSM3263850	III	11.9513	GSE116918
GSM3263851	IIII	13.7665	GSE116918
GSM3263853	IIII	9.69923	GSE116918
GSM3263854	IIII	17.3304	GSE116918
GSM3263855	III	1.07891	GSE116918
GSM3263856	III	10.8146	GSE116918
GSM3263857	III	13.2631	GSE116918
GSM3263858	III	10.5611	GSE116918
GSM3263859	II	10.5037	GSE116918
GSM3263860	II	11.0602	GSE116918
GSM3263861	IIII	11.421	GSE116918
GSM3263863	IIII	11.696	GSE116918
GSM3263866	IIII	12.5699	GSE116918
GSM3263869	II	10.1503	GSE116918
GSM3263871	IIII	16.2342	GSE116918
GSM3263872	IIII	16.4615	GSE116918
GSM3263873	IIII	16.053	GSE116918
GSM3263874	IIII	15.9042	GSE116918
GSM3263877	IIII	10.8985	GSE116918
GSM3263878	II	10.3975	GSE116918
GSM3263879	III	12.3196	GSE116918
GSM3263880	III	14.6834	GSE116918
GSM3263882	IIII	8.89632	GSE116918
GSM3263883	III	10.2612	GSE116918
GSM3263884	III	11.6171	GSE116918
GSM3263885	II	9.00996	GSE116918
GSM3263887	II	12.7261	GSE116918
GSM3263889	IIII	9.79568	GSE116918
GSM3263890	IIII	13.6372	GSE116918
GSM3263891	IIII	11.1691	GSE116918
GSM3263892	IIII	15.6101	GSE116918
GSM3263893	I	10.8149	GSE116918
GSM3263894	III	11.6272	GSE116918
GSM3263895	III	5.6679	GSE116918
GSM3263897	III	9.71758	GSE116918
GSM3263900	IIII	6.22009	GSE116918
GSM3263901	IIII	10.005	GSE116918
GSM3263902	III	10.729	GSE116918
GSM3263903	IIII	8.74987	GSE116918
GSM3263905	IIII	14.7311	GSE116918
GSM3263906	II	7.46389	GSE116918
GSM3263907	IIII	12.8952	GSE116918
GSM3263908	IIII	9.10642	GSE116918
GSM3263909	IIII	7.63572	GSE116918
GSM3263910	II	5.60112	GSE116918
MCC-P081	IIII	16.3813	GSE54460
MCC-P184	IIII	8.50785	GSE54460
MCC-P197	I	9.01843	GSE54460
MCC-P220	II	10.8607	GSE54460
UPC004	III	10.2745	GSE54460
UPC008	II	14.8264	GSE54460
UPC009	III	8.90643	GSE54460
UPC019	II	9.12125	GSE54460
UPC020	III	27.6328	GSE54460
UPC021	II	9.52762	GSE54460
UPC029	II	12.434	GSE54460
UPC034	II	13.8002	GSE54460
UPC041	II	13.4688	GSE54460
UPC058	II	11.6867	GSE54460
UPC088	I	10.8016	GSE54460
UPC093	II	7.58703	GSE54460
UPC099	III	9.68519	GSE54460
UPC101	IIII	9.72623	GSE54460
UPC104	II	11.3776	GSE54460
UPC107	I	9.56431	GSE54460
UPC110	III	12.2015	GSE54460
UPC114	II	11.4039	GSE54460
UPC116	III	8.23137	GSE54460
UPC127	IIII	9.03476	GSE54460
UPC131	IIII	9.95247	GSE54460
UPC132	II	10.5794	GSE54460
UPC141	III	10.7709	GSE54460
UPC146	IIII	11.198	GSE54460
UPC147	II	8.04866	GSE54460
UPC160	II	28.1831	GSE54460
UPC162	II	9.64733	GSE54460
UPC164	II	19.4795	GSE54460
UPC170	II	10.6551	GSE54460
VA-PC-00-86	IIII	13.9464	GSE54460
VA-PC-00-87	III	8.74217	GSE54460
VA-PC-00-88	III	8.85998	GSE54460
VA-PC-00-91	III	9.23852	GSE54460
VA-PC-00-92	IIII	11.775	GSE54460
VA-PC-00-93	II	10.8868	GSE54460
VA-PC-00-94	IIII	10.2434	GSE54460
VA-PC-00-95	III	8.27005	GSE54460
VA-PC-00-96	III	10.403	GSE54460
VA-PC-00-97	III	9.44113	GSE54460
VA-PC-00-98	III	8.88422	GSE54460
VA-PC-00-99	IIII	10.6055	GSE54460
VA-PC-90-4	IIII	9.09335	GSE54460
VA-PC-91-61	III	9.86295	GSE54460
VA-PC-91-62	III	10.5299	GSE54460
VA-PC-91-64	III	9.56558	GSE54460
VA-PC-91-65	IIII	14.2671	GSE54460
VA-PC-92-11	IIII	12.4558	GSE54460
VA-PC-92-13	II	8.80356	GSE54460
VA-PC-92-14	III	9.51205	GSE54460
VA-PC-92-9	IIII	11.5277	GSE54460
VA-PC-93-19	II	7.95499	GSE54460
VA-PC-93-20	III	17.8856	GSE54460
VA-PC-93-21	III	9.20434	GSE54460
VA-PC-93-24	III	9.88502	GSE54460
VA-PC-93-68	III	8.01042	GSE54460
VA-PC-94-28	III	13.256	GSE54460
VA-PC-94-70	IIII	10.014	GSE54460
VA-PC-94-71	III	13.713	GSE54460
VA-PC-95-34	III	7.36867	GSE54460
VA-PC-95-37	III	9.07516	GSE54460
VA-PC-95-41	III	7.96148	GSE54460
VA-PC-95-42	IIII	8.6343	GSE54460
VA-PC-96-43	III	8.49706	GSE54460
VA-PC-96-44	III	7.87521	GSE54460
VA-PC-96-45	IIII	7.74432	GSE54460
VA-PC-97-46	III	17.4151	GSE54460
VA-PC-97-47	III	7.06683	GSE54460
VA-PC-97-48	III	8.11271	GSE54460
VA-PC-97-49	II	8.41085	GSE54460
VA-PC-97-50	II	8.91014	GSE54460
VA-PC-97-51	II	11.0223	GSE54460
VA-PC-97-52	III	8.95596	GSE54460
VA-PC-97-74	III	15.0408	GSE54460
VA-PC-98-53	III	10.4454	GSE54460
VA-PC-99-54	II	9.74842	GSE54460
VA-PC-99-55	III	8.95486	GSE54460
VA-PC-99-75	II	8.84296	GSE54460
VA-PC-99-76	III	8.2356	GSE54460
VA-PC-99-77	I	15.9783	GSE54460
VA-PC-99-78	II	9.25378	GSE54460
VA-PC-99-79	II	10.1985	GSE54460
VA-PC-99-80	III	9.62431	GSE54460
VA-PC-99-82	III	9.14573	GSE54460
VA-PC-99-83	II	11.714	GSE54460
VA-PC-99-84	I	8.84785	GSE54460
VA-PC-99-85	IIII	9.25072	GSE54460

## Sheet: Benign-HSPC-CRPC
Sample	Subtype	TMSB10
GSM1817728	Benign	13.7652
GSM1817833	Benign	12.5197
GSM1817834	Benign	12.2016
GSM1817835	Benign	13.1349
GSM1817836	Benign	12.6507
GSM1817837	Benign	12.6328
GSM1817838	Benign	12.1524
GSM1817839	Benign	12.353
GSM1817840	Benign	12.6497
GSM1817841	Benign	12.5301
GSM1817842	Benign	12.9639
GSM1817843	Benign	12.458
GSM1817844	Benign	12.6651
GSM1817845	Benign	12.5603
GSM1817846	Benign	12.2477
GSM1817847	Benign	12.2016
GSM1817848	Benign	12.6598
GSM1817849	Benign	12.6065
GSM1817850	Benign	13.0062
GSM1817851	Benign	12.131
GSM1817852	Benign	12.3098
GSM1817853	Benign	12.5653
GSM1817854	Benign	12.5472
GSM1817855	Benign	12.7717
GSM1817856	Benign	12.4457
GSM1817857	Benign	12.5792
GSM1817858	Benign	12.6241
GSM1817859	Benign	12.5337
GSM1817860	Benign	12.6461
GSM1817861	Benign	12.4294
GSM1817862	Benign	12.7765
GSM1817863	Benign	12.3544
GSM1817864	Benign	12.9702
GSM1817865	Benign	12.6241
GSM1817866	Benign	12.2985
GSM1817867	Benign	12.8635
GSM1817868	Benign	12.3925
GSM1817869	Benign	12.5516
GSM1817870	Benign	12.4699
GSM1817871	Benign	13.068
GSM1817872	Benign	12.3139
GSM1817873	Benign	12.205
GSM1817874	Benign	12.5792
GSM1817875	Benign	12.4659
GSM1817876	Benign	12.0554
GSM1817877	Benign	12.7816
GSM1817878	Benign	12.3058
GSM1817879	Benign	12.6743
GSM1817880	Benign	12.2089
GSM1817881	Benign	11.7648
GSM1817882	Benign	12.2089
GSM1817883	Benign	12.3021
GSM1817884	Benign	12.4127
GSM1817885	Benign	12.7467
GSM1817886	Benign	11.9648
GSM1817887	Benign	12.3582
GSM1817888	Benign	12.5695
GSM1817889	Benign	12.1056
GSM1817890	Benign	12.205
GSM1817891	Benign	12.5423
GSM1817892	Benign	12.4417
GSM1817893	Benign	12.6928
GSM1817894	Benign	12.3505
GSM1817895	Benign	11.9595
GSM1817896	Benign	12.3393
GSM1817897	Benign	12.4864
GSM1817898	Benign	12.4047
GSM1817899	Benign	12.3021
GSM1817900	Benign	12.9548
GSM1817901	Benign	12.4659
GSM1817902	Benign	11.9944
GSM1817903	Benign	12.6598
GSM1817904	Benign	12.6975
GSM1817905	Benign	12.9201
GSM1817720	HSPC	12.6112
GSM1817721	HSPC	12.8083
GSM1817722	HSPC	12.7785
GSM1817723	HSPC	12.7707
GSM1817724	HSPC	12.8845
GSM1817725	HSPC	13.9966
GSM1817726	HSPC	12.1792
GSM1817727	HSPC	12.3041
GSM1817729	HSPC	12.9149
GSM1817730	HSPC	12.4141
GSM1817731	HSPC	12.4929
GSM1817732	HSPC	12.4993
GSM1817733	HSPC	12.7076
GSM1817734	HSPC	13.1383
GSM1817735	HSPC	12.3161
GSM1817736	HSPC	12.9224
GSM1817737	HSPC	12.7385
GSM1817738	HSPC	12.3654
GSM1817739	HSPC	12.797
GSM1817740	HSPC	12.4546
GSM1817741	HSPC	12.5608
GSM1817742	HSPC	12.7385
GSM1817743	HSPC	12.9306
GSM1817744	HSPC	12.7385
GSM1817745	HSPC	12.9058
GSM1817746	HSPC	12.3329
GSM1817747	HSPC	13.1237
GSM1817748	HSPC	12.821
GSM1817749	HSPC	12.3383
GSM1817750	HSPC	12.5714
GSM1817751	HSPC	12.6401
GSM1817752	HSPC	11.9908
GSM1817753	HSPC	12.9134
GSM1817754	HSPC	12.8126
GSM1817755	HSPC	12.3328
GSM1817756	HSPC	13.0136
GSM1817757	HSPC	12.6811
GSM1817758	HSPC	13.1193
GSM1817759	HSPC	12.3161
GSM1817760	HSPC	12.8125
GSM1817761	HSPC	12.7579
GSM1817762	HSPC	12.7042
GSM1817763	HSPC	12.7665
GSM1817764	HSPC	12.2259
GSM1817765	HSPC	12.6135
GSM1817766	HSPC	12.4899
GSM1817767	HSPC	12.786
GSM1817768	HSPC	12.0228
GSM1817769	HSPC	11.7341
GSM1817770	HSPC	12.9396
GSM1817771	HSPC	13.3662
GSM1817772	HSPC	12.6446
GSM1817773	HSPC	12.7813
GSM1817774	HSPC	12.41
GSM1817775	HSPC	12.0805
GSM1817776	HSPC	13.0892
GSM1817777	HSPC	13.3797
GSM1817778	HSPC	12.7663
GSM1817779	HSPC	12.8099
GSM1817780	HSPC	12.5185
GSM1817781	HSPC	12.8049
GSM1817782	HSPC	14.1515
GSM1817783	HSPC	12.9495
GSM1817784	HSPC	12.2431
GSM1817785	HSPC	12.7954
GSM1817786	HSPC	13.1221
GSM1817787	HSPC	12.6544
GSM1817788	HSPC	12.1029
GSM1817789	HSPC	12.6047
GSM1817790	HSPC	12.6878
GSM1817791	HSPC	12.955
GSM1817792	HSPC	12.1897
GSM1817793	HSPC	12.9048
GSM1817794	HSPC	11.8919
GSM1817795	HSPC	12.9959
GSM1817796	HSPC	12.4264
GSM1817797	HSPC	12.3133
GSM1817798	HSPC	12.8389
GSM1817799	HSPC	12.6635
GSM1817800	HSPC	12.7716
GSM1817801	HSPC	12.8147
GSM1817802	HSPC	12.9149
GSM1817803	HSPC	13.4824
GSM1817804	HSPC	13.3043
GSM1817805	HSPC	12.9347
GSM1817806	HSPC	13.444
GSM1817807	HSPC	12.6775
GSM1817808	HSPC	12.9959
GSM1817809	HSPC	13.9471
GSM1817810	HSPC	12.5141
GSM1817811	HSPC	13.7535
GSM1817812	HSPC	12.0112
GSM1817813	HSPC	12.8793
GSM1817814	HSPC	13.425
GSM1817815	HSPC	11.9005
GSM1817816	HSPC	12.7906
GSM1817817	HSPC	12.8592
GSM1817818	HSPC	13.1057
GSM1817819	HSPC	13.8693
GSM1817820	HSPC	12.2689
GSM1817821	HSPC	13.2474
GSM1817822	HSPC	12.545
GSM1817823	HSPC	12.0738
GSM1817824	HSPC	13.0015
GSM1817825	HSPC	12.9801
GSM1817826	HSPC	13.2752
GSM1817827	HSPC	12.5054
GSM1817828	HSPC	13.5653
GSM1817829	HSPC	12.4712
GSM1817830	HSPC	12.8941
GSM1817831	HSPC	13.0729
GSM1817832	HSPC	12.8592
GSM1817906	HSPC	13.5674
GSM1817907	HSPC	13.7651
GSM1817908	HSPC	13.1967
GSM1817909	HSPC	13.6577
GSM1817910	HSPC	12.7099
GSM1817911	HSPC	13.5674
GSM1817912	HSPC	13.0296
GSM1817913	HSPC	12.5663
GSM1817914	HSPC	13.3549
GSM1817915	HSPC	12.9082
GSM1817916	HSPC	12.4911
GSM1817917	HSPC	12.9137
GSM1817918	HSPC	13.3644
GSM1817919	HSPC	13.3037
GSM1817920	HSPC	12.9855
GSM1817921	HSPC	13.9089
GSM1817922	HSPC	14.0325
GSM1817923	HSPC	12.2078
GSM1817924	HSPC	13.0339
GSM1817925	HSPC	12.8577
GSM1817926	HSPC	13.0339
GSM1817927	HSPC	12.9641
GSM1817928	HSPC	12.3027
GSM1817929	HSPC	13.2007
GSM1817930	HSPC	12.8301
GSM1817931	HSPC	12.7243
GSM1817932	HSPC	12.2718
GSM1817933	HSPC	12.7783
GSM1817934	HSPC	13.2183
GSM1817935	HSPC	13.0686
GSM1817936	HSPC	13.0993
GSM1817937	HSPC	13.0018
GSM1817938	HSPC	13.0514
GSM1817939	HSPC	12.6629
GSM1817940	HSPC	13.5488
GSM1817941	HSPC	13.258
GSM1817942	HSPC	13.4496
GSM1817943	HSPC	12.4224
GSM1817944	HSPC	13.487
GSM1817945	HSPC	13.3786
GSM1817946	HSPC	12.8948
GSM1817947	HSPC	13.2835
GSM1817948	HSPC	13.2725
GSM1817949	HSPC	13.977
GSM1817950	HSPC	12.2635
GSM1817951	HSPC	13.4639
GSM1817952	HSPC	13.0208
GSM1817953	HSPC	13.2835
GSM1817954	HSPC	13.5234
GSM1817955	HSPC	13.42
GSM1817956	HSPC	12.4515
GSM1817957	HSPC	12.7855
GSM1817958	HSPC	12.9725
GSM1817959	HSPC	12.7783
GSM1817960	HSPC	13.8786
GSM1817961	HSPC	12.0693
GSM1817962	HSPC	13.4352
GSM1817963	HSPC	12.8697
GSM1817964	HSPC	13.1041
GSM1817965	HSPC	13.8931
GSM1817966	HSPC	12.0662
GSM1817967	HSPC	12.8393
GSM1817968	HSPC	13.4353
GSM1817969	HSPC	12.587
GSM1817970	HSPC	12.7283
GSM1817971	HSPC	12.5421
GSM1817972	HSPC	13.0115
GSM1817973	HSPC	12.6629
GSM1817974	HSPC	12.3766
GSM1817975	HSPC	13.2183
GSM1817976	HSPC	13.4496
GSM1817977	HSPC	13.3453
GSM1817978	HSPC	13.1696
GSM1817979	HSPC	13.682
GSM1817980	HSPC	12.8534
GSM1817981	HSPC	13.1827
GSM1817982	HSPC	13.482
GSM1817983	HSPC	13.5893
GSM1817984	HSPC	12.3595
GSM1817985	HSPC	13.5533
GSM1817986	HSPC	13.4724
GSM1817987	HSPC	13.2995
GSM1817988	HSPC	13.573
GSM1817989	HSPC	12.8949
GSM1817990	HSPC	12.5455
GSM1817991	HSPC	12.8226
GSM1817992	HSPC	12.9683
GSM1817993	HSPC	12.8098
GSM1817994	HSPC	13.0818
GSM1817995	HSPC	12.878
GSM1817996	HSPC	13.0993
GSM1817997	HSPC	12.9265
GSM1817998	HSPC	12.407
GSM1817999	HSPC	13.1274
GSM1817707	CRPC	12.6549
GSM1817708	CRPC	13.6179
GSM1817709	CRPC	12.5142
GSM1817710	CRPC	13.2185
GSM1817711	CRPC	13.7535
GSM1817712	CRPC	12.655
GSM1817713	CRPC	13.0173
GSM1817714	CRPC	13.7915
GSM1817715	CRPC	12.6263
GSM1817716	CRPC	13.1105
GSM1817717	CRPC	13.3302
GSM1817718	CRPC	13.1104
GSM1817719	CRPC	13.1808

## Sheet: GSE150368
Gene_ID	TMSB10	treatment	Source	Characterist
R1	213.845	Pre-ADT	Pca tissue	Patient1
R2	211.702	Pre-ADT	Paracancerous benign tissue	Patient1
R3	365.955	Pre-ADT	Pca tissue	Patient2
R4	343.114	Pre-ADT	Paracancerous benign tissue	Patient2
R5	464.593	Pre-ADT	Pca tissue	Patient5
R6	292.323	Pre-ADT	Paracancerous benign tissue	Patient5
R7	312.048	Pre-ADT	Pca tissue	Patient3
R8	407.195	Pre-ADT	Paracancerous benign tissue	Patient3
R9	520.363	Post-ADT	Pca tissue	Patient3
R10	452.52	Post-ADT	Paracancerous benign tissue	Patient3
R11	630.204	Post-ADT	Pca tissue	Patient5
R12	397.819	Post-ADT	Paracancerous benign tissue	Patient5
R13	548.392	Post-ADT	Pca tissue	Patient1
R14	465.014	Post-ADT	Paracancerous benign tissue	Patient1
R15	546.956	Post-ADT	Paracancerous benign tissue	Patient4
R16	335.405	Post-ADT	Pca tissue	Patient4
R17	683.668	Post-ADT	Pca tissue	Patient2
R18	745.955	Post-ADT	Paracancerous benign tissue	Patient2
R19	548.145	Post-ADT	Pca tissue	Patient6
R20	262.206	Pre-ADT	Pca tissue	Patient6
R21	587.433	Pre-ADT	Pca tissue	Patient4
R22	399.316	Pre-ADT	Paracancerous benign tissue	Patient4

## Sheet: GSE189343
ID_REF	TMSB10	type
GSM5699481	10.721	Castration resistant
GSM5699482	10.74	Castration resistant
GSM5699483	10.7095	Castration resistant
GSM5699487	9.88257	Castration resistant
GSM5699488	10.2372	Castration resistant
GSM5699489	10.6678	Castration resistant
GSM5699491	9.79544	Castration resistant
GSM5699492	9.86695	Castration resistant
GSM5699493	10.1303	Castration resistant
GSM5699494	9.97082	Castration resistant
GSM5699495	11.0051	Castration resistant
GSM5699496	9.88066	Castration resistant
GSM5699497	10.3144	Castration resistant
GSM5699498	10.2127	Castration resistant
GSM5699499	10.3848	Castration resistant
GSM5699500	10.2876	Castration resistant
GSM5699502	10.8902	Castration resistant
GSM5699503	10.978	Castration resistant
GSM5699504	10.6221	Castration resistant
GSM5699509	10.4453	Castration resistant
GSM5699516	9.66073	Castration resistant
GSM5699517	9.4193	Castration resistant
GSM5699518	10.1528	Castration resistant
GSM5699519	10.7085	Castration resistant
GSM5699521	10.6155	Castration resistant
GSM5699522	10.6813	Castration resistant
GSM5699527	11.4443	Castration resistant
GSM5699528	11.382	Castration resistant
GSM5699529	10.7781	Castration resistant
GSM5699530	10.4594	Castration resistant
GSM5699531	11.2372	Castration resistant
GSM5699532	9.45498	Castration resistant
GSM5699533	10.1162	Castration resistant
GSM5699534	10.4873	Castration resistant
GSM5699535	11.3483	Castration resistant
GSM5699536	10.68	Castration resistant
GSM5699537	10.9835	Castration resistant
GSM5699538	10.1715	Castration resistant
GSM5699539	11.901	Castration resistant
GSM5699540	11.5944	Castration resistant
GSM5699541	10.8984	Castration resistant
GSM5699542	10.4727	Castration resistant
GSM5699543	10.656	Castration resistant
GSM5699544	10.5064	Castration resistant
GSM5699545	11.0034	Castration resistant
GSM5699546	9.85108	Castration resistant
GSM5699547	9.86486	Castration resistant
GSM5699548	10.7212	Castration resistant
GSM5699549	10.2792	Castration resistant
GSM5699550	11.2117	Castration resistant
GSM5699551	10.4443	Castration resistant
GSM5699552	9.6918	Castration resistant
GSM5699553	10.6678	Castration resistant
GSM5699554	10.7205	Castration resistant
GSM5699555	11.1591	Castration resistant
GSM5699557	10.683	Castration resistant
GSM5699559	10.2265	Castration resistant
GSM5699560	11.8814	Castration resistant
GSM5699561	9.6939	Castration resistant
GSM5699562	10.3233	Castration resistant
GSM5699564	11.4291	Castration resistant
GSM5699565	11.1052	Castration resistant
GSM5699569	10.4269	Castration resistant
GSM5699570	10.5391	Castration resistant
GSM5699572	10.7327	Castration resistant
GSM5699473	9.68996	Short-term castrated
GSM5699475	9.58926	Short-term castrated
GSM5699478	9.8781	Short-term castrated
GSM5699501	10.5764	Short-term castrated
GSM5699505	10.6997	Short-term castrated
GSM5699506	11.0556	Short-term castrated
GSM5699507	10.493	Short-term castrated
GSM5699508	10.1687	Short-term castrated
GSM5699510	10.7922	Short-term castrated
GSM5699511	10.5829	Short-term castrated
GSM5699512	11.0303	Short-term castrated
GSM5699513	10.591	Short-term castrated
GSM5699514	10.6016	Short-term castrated
GSM5699515	10.2877	Short-term castrated
GSM5699523	9.79398	Short-term castrated
GSM5699524	10.2713	Short-term castrated
GSM5699525	7.64606	Short-term castrated
GSM5699526	9.98648	Short-term castrated
GSM5699566	10.4306	Short-term castrated
GSM5699568	11.0777	Short-term castrated
GSM5699571	9.89504	Short-term castrated

## Sheet: GSE151083
gene	TMSB10
C42B_0	375.888
C42B_1	326.463
C42B_2	372.996
C42B_ENZ_0	7112.56
C42B_ENZ_1	8075.72
C42B_ENZ_2	7771.72

## Sheet: GSE21034
!Sample_geo_accession	!Sample_characteristics_ch1	!Sample_characteristics_ch1	!Sample_characteristics_ch1			TMSB10
GSM527858	clint_stage: T2A	tumor type: Primary tumor	disease status: prostate cancer			1459.08
GSM527859	clint_stage: T1C	tumor type: Primary tumor	disease status: prostate cancer			1981.63
GSM527860	clint_stage: T2B	tumor type: Primary tumor	disease status: prostate cancer			1546.53
GSM527861	clint_stage: T1C	tumor type: Primary tumor	disease status: prostate cancer			1152.72
GSM527862	clint_stage: T1C	tumor type: Primary tumor	disease status: prostate cancer			1701.56
GSM527863	clint_stage: T2C	tumor type: Primary tumor	disease status: prostate cancer			1497.31
GSM527864	clint_stage: T2A	tumor type: Primary tumor	disease status: prostate cancer			2428.24
GSM527865	clint_stage: T1C	tumor type: Primary tumor	disease status: prostate cancer			1817.38
GSM527866	clint_stage: T1C	tumor type: Primary tumor	disease status: prostate cancer			2775.97
GSM527867	clint_stage: T2C	tumor type: Primary tumor	disease status: prostate cancer			1680.88
GSM527868	clint_stage: T1C	tumor type: Primary tumor	disease status: prostate cancer			1481.55
GSM527869	clint_stage: T1C	tumor type: Primary tumor	disease status: prostate cancer			1997.53
GSM527870	clint_stage: T2C	tumor type: Primary tumor	disease status: prostate cancer			2245.4
GSM527871	clint_stage: T2A	tumor type: Primary tumor	disease status: prostate cancer			2164.9
GSM527872	clint_stage: T2A	tumor type: Primary tumor	disease status: prostate cancer			1776.52
GSM527873	clint_stage: T2B	tumor type: Primary tumor	disease status: prostate cancer			1601.59
GSM527874	clint_stage: T2C	tumor type: Primary tumor	disease status: prostate cancer			3451.53
GSM527875	clint_stage: T1C	tumor type: Primary tumor	disease status: prostate cancer			1541.75
GSM527876	clint_stage: T1C	tumor type: Primary tumor	disease status: prostate cancer			1254.25
GSM527877	clint_stage: T2B	tumor type: Primary tumor	disease status: prostate cancer			1276.33
GSM527878	clint_stage: T1C	tumor type: Primary tumor	disease status: prostate cancer			827.335
GSM527879	clint_stage: T1C	tumor type: Primary tumor	disease status: prostate cancer			1481.16
GSM527880	clint_stage: T1C	tumor type: Primary tumor	disease status: prostate cancer			2272.47
GSM527881	clint_stage: T2B	tumor type: Primary tumor	disease status: prostate cancer			1894.93
GSM527882	clint_stage: T2A	tumor type: Primary tumor	disease status: prostate cancer			2528.69
GSM527883	clint_stage: T2A	tumor type: Primary tumor	disease status: prostate cancer			1154.77
GSM527884	clint_stage: T2A	tumor type: Primary tumor	disease status: prostate cancer			919.505
GSM527885	clint_stage: T2B	tumor type: Primary tumor	disease status: prostate cancer			3214.08
GSM527886	clint_stage: T1C	tumor type: Primary tumor	disease status: prostate cancer			2288.15
GSM527887	clint_stage: T2B	tumor type: Primary tumor	disease status: prostate cancer			1974.59
GSM527888	clint_stage: T1C	tumor type: Primary tumor	disease status: prostate cancer			1875.14
GSM527889	clint_stage: T2A	tumor type: Primary tumor	disease status: prostate cancer			1527.25
GSM527890	clint_stage: T2B	tumor type: Primary tumor	disease status: prostate cancer			1664.05
GSM527891	clint_stage: T2A	tumor type: Primary tumor	disease status: prostate cancer			984.976
GSM527892	clint_stage: T2B	tumor type: Primary tumor	disease status: prostate cancer			1357.83
GSM527893	clint_stage: T1C	tumor type: Primary tumor	disease status: prostate cancer			2187.65
GSM527894	clint_stage: T1C	tumor type: Primary tumor	disease status: prostate cancer			942.928
GSM527895	clint_stage: T1C	tumor type: Primary tumor	disease status: prostate cancer			2992.15
GSM527896	clint_stage: T1C	tumor type: Primary tumor	disease status: prostate cancer			1262.4
GSM527897	clint_stage: T1C	tumor type: Primary tumor	disease status: prostate cancer			2123.31
GSM527898	clint_stage: T1C	tumor type: Primary tumor	disease status: prostate cancer			1086.07
GSM527899	clint_stage: T2B	tumor type: Primary tumor	disease status: prostate cancer			2009.12
GSM527900	clint_stage: T2B	tumor type: Primary tumor	disease status: prostate cancer			1550.62
GSM527901	clint_stage: T1C	tumor type: Primary tumor	disease status: prostate cancer			1053.08
GSM527902	clint_stage: T2B	tumor type: Primary tumor	disease status: prostate cancer			1665.79
GSM527903	clint_stage: T2B	tumor type: Primary tumor	disease status: prostate cancer			2232.17
GSM527904	clint_stage: T3A	tumor type: Primary tumor	disease status: prostate cancer			2324.23
GSM527905	clint_stage: T1C	tumor type: Primary tumor	disease status: prostate cancer			1640.86
GSM527906	clint_stage: T2A	tumor type: Primary tumor	disease status: prostate cancer			2235.22
GSM527907	clint_stage: T2B	tumor type: Primary tumor	disease status: prostate cancer			1315.86
GSM527908	clint_stage: T1C	tumor type: Primary tumor	disease status: prostate cancer			1871.58
GSM527909	clint_stage: T2B	tumor type: Primary tumor	disease status: prostate cancer			1921.58
GSM527910	clint_stage: T1C	tumor type: Primary tumor	disease status: prostate cancer			1555.11
GSM527911	clint_stage: T3	tumor type: Primary tumor	disease status: prostate cancer			1762.9
GSM527912	clint_stage: T1C	tumor type: Primary tumor	disease status: prostate cancer			1967.48
GSM527913	clint_stage: T1C	tumor type: Primary tumor	disease status: prostate cancer			2085.92
GSM527914	clint_stage: T2C	tumor type: Primary tumor	disease status: prostate cancer			1464.61
GSM527915	clint_stage: T1C	tumor type: Primary tumor	disease status: prostate cancer			1256.58
GSM527916	clint_stage: T1C	tumor type: Primary tumor	disease status: prostate cancer			1589.56
GSM527917	clint_stage: T3A	tumor type: Primary tumor	disease status: prostate cancer			2138.84
GSM527918	clint_stage: T1C	tumor type: Primary tumor	disease status: prostate cancer			1085.63
GSM527919	clint_stage: T1C	tumor type: Primary tumor	disease status: prostate cancer			1185.77
GSM527920	clint_stage: T1C	tumor type: Primary tumor	disease status: prostate cancer			1501.72
GSM527921	clint_stage: T2A	tumor type: Primary tumor	disease status: prostate cancer			1765.37
GSM527922	clint_stage: T1C	tumor type: Primary tumor	disease status: prostate cancer			1203.78
GSM527923	clint_stage: T2C	tumor type: Primary tumor	disease status: prostate cancer			1928.19
GSM527924	clint_stage: T2A	tumor type: Primary tumor	disease status: prostate cancer			922.279
GSM527925	clint_stage: T1C	tumor type: Primary tumor	disease status: prostate cancer			1623.03
GSM527926	clint_stage: T1C	tumor type: Primary tumor	disease status: prostate cancer			1362.34
GSM527927	clint_stage: T2A	tumor type: Primary tumor	disease status: prostate cancer			1523.09
GSM527928	clint_stage: T2C	tumor type: Primary tumor	disease status: prostate cancer			1326.86
GSM527929	clint_stage: T2B	tumor type: Primary tumor	disease status: prostate cancer			1074.21
GSM527930	clint_stage: T3A	tumor type: Primary tumor	disease status: prostate cancer			1495.94
GSM527931	clint_stage: T1C	tumor type: Primary tumor	disease status: prostate cancer			1760.17
GSM527932	clint_stage: T1C	tumor type: Primary tumor	disease status: prostate cancer			1241.82
GSM527933	clint_stage: T1C	tumor type: Primary tumor	disease status: prostate cancer			1287.5
GSM527934	clint_stage: T3A	tumor type: Primary tumor	disease status: prostate cancer			1824.8
GSM527935	clint_stage: T1C	tumor type: Primary tumor	disease status: prostate cancer			1169.26
GSM527936	clint_stage: T1C	tumor type: Primary tumor	disease status: prostate cancer			1317.94
GSM527937	clint_stage: T2A	tumor type: Primary tumor	disease status: prostate cancer			1269.93
GSM527938	clint_stage: T1C	tumor type: Primary tumor	disease status: prostate cancer			1736.9
GSM527939	clint_stage: T1C	tumor type: Primary tumor	disease status: prostate cancer			1024.62
GSM527940	clint_stage: T1C	tumor type: Primary tumor	disease status: prostate cancer			814.052
GSM527941	clint_stage: T1C	tumor type: Primary tumor	disease status: prostate cancer			1315.86
GSM527942	clint_stage: T1C	tumor type: Primary tumor	disease status: prostate cancer			929.621
GSM527943	clint_stage: T1C	tumor type: Primary tumor	disease status: prostate cancer			1116.21
GSM527944	clint_stage: T2A	tumor type: Primary tumor	disease status: prostate cancer			1950.81
GSM527945	clint_stage: T2C	tumor type: Primary tumor	disease status: prostate cancer			1567.56
GSM527946	clint_stage: T1C	tumor type: Primary tumor	disease status: prostate cancer			1597.23
GSM527947	clint_stage: T2A	tumor type: Primary tumor	disease status: prostate cancer			1432.4
GSM527948	clint_stage: T2A	tumor type: Primary tumor	disease status: prostate cancer			1063.98
GSM527949	clint_stage: T2A	tumor type: Primary tumor	disease status: prostate cancer			1561.18
GSM527950	clint_stage: T1C	tumor type: Primary tumor	disease status: prostate cancer			1558.7
GSM527951	clint_stage: T2A	tumor type: Primary tumor	disease status: prostate cancer			1960.19
GSM527952	clint_stage: T1C	tumor type: Primary tumor	disease status: prostate cancer			1258.26
GSM527953	clint_stage: T2A	tumor type: Primary tumor	disease status: prostate cancer			2112.27
GSM527954	clint_stage: T1C	tumor type: Primary tumor	disease status: prostate cancer			1798.03
GSM527955	clint_stage: T1C	tumor type: Primary tumor	disease status: prostate cancer			1616.47
GSM527956	clint_stage: T1C	tumor type: Primary tumor	disease status: prostate cancer			1584.09
GSM527957	clint_stage: T1C	tumor type: Primary tumor	disease status: prostate cancer			2283.34
GSM527958	clint_stage: T1C	tumor type: Primary tumor	disease status: prostate cancer			2321.59
GSM527959	clint_stage: T1C	tumor type: Primary tumor	disease status: prostate cancer			1731
GSM527960	clint_stage: T1C	tumor type: Primary tumor	disease status: prostate cancer			2395.82
GSM527961	clint_stage: T2C	tumor type: Primary tumor	disease status: prostate cancer			1092.33
GSM527962	clint_stage: T2B	tumor type: Primary tumor	disease status: prostate cancer			1873.46
GSM527963	clint_stage: T1C	tumor type: Primary tumor	disease status: prostate cancer			2506.19
GSM527965	clint_stage: T2A	tumor type: Primary tumor	disease status: prostate cancer			3746.65
GSM527966	clint_stage: T1C	tumor type: Primary tumor	disease status: prostate cancer			1562.77
GSM527968	clint_stage: T1C	tumor type: Primary tumor	disease status: prostate cancer			1010.77
GSM527970	clint_stage: T1C	tumor type: Primary tumor	disease status: prostate cancer			1705.83
GSM527971	clint_stage: T2A	tumor type: Primary tumor	disease status: prostate cancer			2417.43
GSM527972	clint_stage: T1C	tumor type: Primary tumor	disease status: prostate cancer			2249.58
GSM527973	clint_stage: T1C	tumor type: Primary tumor	disease status: prostate cancer			2259.94
GSM527974	clint_stage: T1C	tumor type: Primary tumor	disease status: prostate cancer			1360.82
GSM527975	clint_stage: T1C	tumor type: Primary tumor	disease status: prostate cancer			1193.95
GSM527977	clint_stage: T1C	tumor type: Primary tumor	disease status: prostate cancer			1275.36
GSM527979	clint_stage: T1C	tumor type: Primary tumor	disease status: prostate cancer			854.311
GSM527980	clint_stage: T2B	tumor type: Primary tumor	disease status: prostate cancer			2071.26
GSM527982	clint_stage: T2C	tumor type: Primary tumor	disease status: prostate cancer			1712.15
GSM527984	clint_stage: T1C	tumor type: Primary tumor	disease status: prostate cancer			2002.28
GSM527985	clint_stage: T2B	tumor type: Primary tumor	disease status: prostate cancer			1589.37
GSM527986	clint_stage: T2A	tumor type: Primary tumor	disease status: prostate cancer			1877.99
GSM527987	clint_stage: T1C	tumor type: Primary tumor	disease status: prostate cancer			1009.74
GSM527988	clint_stage: T1C	tumor type: Primary tumor	disease status: prostate cancer			1749.11
GSM527989	clint_stage: T1C	tumor type: Primary tumor	disease status: prostate cancer			1070.3
GSM527990	clint_stage: T1C	tumor type: Primary tumor	disease status: prostate cancer			1126.63
GSM527991	clint_stage: T1C	tumor type: Primary tumor	disease status: prostate cancer			1266.73
GSM527992	clint_stage: T1C	tumor type: Primary tumor	disease status: prostate cancer			1174.51
GSM527993	clint_stage: T1C	tumor type: Primary tumor	disease status: prostate cancer			1589.54
GSM527994	clint_stage: T1C	tumor type: Primary tumor	disease status: prostate cancer			1123.87
GSM527995	clint_stage: T1C	tumor type: Primary tumor	disease status: prostate cancer			1368.07
GSM527996	clint_stage: T2	tumor type: Metastasis	disease status: prostate cancer			3071.03
GSM527997	clint_stage: T1C	tumor type: Metastasis	disease status: prostate cancer			3703.6
GSM527998	clint_stage: T2C	tumor type: Metastasis	disease status: prostate cancer			2513.69
GSM527999	clint_stage: NA	tumor type: Metastasis	disease status: prostate cancer			5120.39
GSM528000	clint_stage: T2B	tumor type: Metastasis	disease status: prostate cancer			1340.62
GSM528001	clint_stage: NA	tumor type: Metastasis	disease status: prostate cancer			3003.81
GSM528002	clint_stage: T2A	tumor type: Metastasis	disease status: prostate cancer			4037.4
GSM528003	clint_stage: NA	tumor type: Metastasis	disease status: prostate cancer			1883.09
GSM528004	clint_stage: T4	tumor type: Metastasis	disease status: prostate cancer			5149.25
GSM528005	clint_stage: T1C	tumor type: Metastasis	disease status: prostate cancer			3870.77
GSM528006	clint_stage: T2C	tumor type: Metastasis	disease status: prostate cancer			883.674
GSM528007	clint_stage: T1C	tumor type: Metastasis	disease status: prostate cancer			2227.84
GSM528008	clint_stage: T1C	tumor type: Metastasis	disease status: prostate cancer			1836.93
GSM528009	clint_stage: T1C	tumor type: Metastasis	disease status: prostate cancer			1389.4
GSM528010	clint_stage: T2C	tumor type: Metastasis	disease status: prostate cancer			2799.31
GSM528011	clint_stage: T2B	tumor type: Metastasis	disease status: prostate cancer			4387.55
GSM528012	clint_stage: NA	tumor type: Metastasis	disease status: prostate cancer			2492.17
GSM528013	clint_stage: NA	tumor type: Metastasis	disease status: prostate cancer			1137.9
GSM528014	clint_stage: T3	tumor type: Metastasis	disease status: prostate cancer			3659.18
GSM528015			cell line: DU145			4435.62
GSM528016			cell line: LNCaP			882.048
GSM528017			cell type: Xenograft LNCaP104R			3077.7
GSM528018			cell type: Xenograft LNCaP104S			1997.57
GSM528019			cell line: PC3			4472.28
GSM528020			cell line: Vcap			558.736
GSM528021			disease status: normal adjacent benign prostate			1502.16
GSM528022			disease status: normal adjacent benign prostate			1697.66
GSM528023			disease status: normal adjacent benign prostate			2007.67
GSM528024			disease status: normal adjacent benign prostate			1732.09
GSM528025			disease status: normal adjacent benign prostate			2232.05
GSM528026			disease status: normal adjacent benign prostate			1214.23
GSM528027			disease status: normal adjacent benign prostate			1622.49
GSM528028			disease status: normal adjacent benign prostate			1611.21
GSM528029			disease status: normal adjacent benign prostate			1369.29
GSM528030			disease status: normal adjacent benign prostate			1352.78
GSM528031			disease status: normal adjacent benign prostate			1141.17
GSM528032			disease status: normal adjacent benign prostate			1802.06
GSM528033			disease status: normal adjacent benign prostate			1421.78
GSM528034			disease status: normal adjacent benign prostate			2370.3
GSM528035			disease status: normal adjacent benign prostate			1115.09
GSM528036			disease status: normal adjacent benign prostate			1175.29
GSM528037			disease status: normal adjacent benign prostate			1881.4
GSM528038			disease status: normal adjacent benign prostate			1374.79
GSM528039			disease status: normal adjacent benign prostate			1530.04
GSM528040			disease status: normal adjacent benign prostate			1603.64
GSM528041			disease status: normal adjacent benign prostate			1582.76
GSM528042			disease status: normal adjacent benign prostate			1885.7
GSM528043			disease status: normal adjacent benign prostate			1438.96
GSM528044			disease status: normal adjacent benign prostate			1993.06
GSM528045			disease status: normal adjacent benign prostate			1548.94
GSM528046			disease status: normal adjacent benign prostate			1659.57
GSM528047			disease status: normal adjacent benign prostate			1811.1
GSM528048			disease status: normal adjacent benign prostate			1677.58
GSM528049			disease status: normal adjacent benign prostate			2077.31

## Sheet: GSE178631
ID_REF	TMSB10	isup grade group
GSM5394898	2620.87	1
GSM5394899	4027.61	1
GSM5394960	5241.36	1
GSM5394964	5255.92	1
GSM5395008	3805.06	1
GSM5394875	3396.04	2
GSM5394879	4192.67	2
GSM5394884	3589.4	2
GSM5394901	2061.46	2
GSM5394914	4058.61	2
GSM5394915	3023.62	2
GSM5394918	3686.53	2
GSM5394919	5355.51	2
GSM5394920	3841.13	2
GSM5394921	4494.11	2
GSM5394922	6197.24	2
GSM5394925	10083.6	2
GSM5394926	7644.58	2
GSM5394927	4445.95	2
GSM5394929	5040.36	2
GSM5394930	4255.05	2
GSM5394931	3319.19	2
GSM5394932	2565.54	2
GSM5394936	3190.24	2
GSM5394939	2266.02	2
GSM5394940	1825.57	2
GSM5394948	2942.38	2
GSM5394954	3581.57	2
GSM5394959	3678.95	2
GSM5394961	4278.29	2
GSM5394962	5423.23	2
GSM5394963	3857.56	2
GSM5394966	3267.25	2
GSM5394967	4049.01	2
GSM5394968	3606.05	2
GSM5394969	3312.32	2
GSM5394970	2754.59	2
GSM5394971	2023.06	2
GSM5394972	2773.7	2
GSM5394973	3885.97	2
GSM5394976	3788.13	2
GSM5394980	5009.87	2
GSM5394985	7440.91	2
GSM5394986	3431.86	2
GSM5394987	4771.62	2
GSM5394989	3931.09	2
GSM5394990	4078.15	2
GSM5394991	3876.76	2
GSM5394996	4676.4	2
GSM5394997	2962.92	2
GSM5394998	3921.77	2
GSM5394999	4038.46	2
GSM5395004	5009.87	2
GSM5395005	7333.21	2
GSM5395012	2854.28	2
GSM5395013	2927.71	2
GSM5394876	6511.7	3
GSM5394880	4445.95	3
GSM5394881	3763.09	3
GSM5394882	3203.68	3
GSM5394883	5898.26	3
GSM5394885	8371.9	3
GSM5394886	4508.03	3
GSM5394887	2994.47	3
GSM5394888	5179.58	3
GSM5394889	4822.95	3
GSM5394890	4690.4	3
GSM5394892	8706.81	3
GSM5394893	5390.84	3
GSM5394896	4457.67	3
GSM5394897	3513.72	3
GSM5394900	3172.16	3
GSM5394903	2443.77	3
GSM5394904	3831.65	3
GSM5394907	3224.21	3
GSM5394941	9980.07	3
GSM5394945	2801.81	3
GSM5394946	2236.57	3
GSM5394947	3477.23	3
GSM5394951	3581.57	3
GSM5394952	4532.86	3
GSM5394955	3528.52	3
GSM5394956	2968.07	3
GSM5394957	6033.87	3
GSM5394958	6361.94	3
GSM5394965	4598.18	3
GSM5394977	4745.45	3
GSM5394978	3959.11	3
GSM5394979	3491.95	3
GSM5394992	4757.68	3
GSM5394993	4038.46	3
GSM5394994	3763.09	3
GSM5394995	5509.91	3
GSM5395006	2708.91	3
GSM5395007	2147.69	3
GSM5394877	5457.3	4
GSM5394878	3805.06	4
GSM5394891	6277.4	4
GSM5394894	3469.9	4
GSM5394902	3147.82	4
GSM5394910	5211.4	4
GSM5394911	3543.16	4
GSM5394912	4203.82	4
GSM5394913	3763.09	4
GSM5394923	2534.78	4
GSM5394924	2863.86	4
GSM5394928	4622.65	4
GSM5394937	3903.79	4
GSM5394938	4049.01	4
GSM5394943	6427.45	4
GSM5394944	8471.85	4
GSM5394988	7144.78	4
GSM5395002	5340.15	4
GSM5395003	4771.62	4
GSM5395009	7766.12	4
GSM5395010	6176.44	4
GSM5395011	3439.67	4
GSM5395014	2314.63	4
GSM5395015	2224.97	4
GSM5394895	9346.28	5
GSM5394905	6197.24	5
GSM5394906	4234.65	5
GSM5394908	4038.46	5
GSM5394909	6703.02	5
GSM5394916	6745.24	5
GSM5394917	7307.31	5
GSM5394933	5528.05	5
GSM5394934	6341.84	5
GSM5394935	6383.48	5
GSM5394942	7440.91	5
GSM5394949	6961.47	5
GSM5394950	4948.77	5
GSM5394953	3598.22	5
GSM5394974	5635.2	5
GSM5394975	6629.58	5
GSM5394983	6013.03	5
GSM5394984	8670.99	5
GSM5395000	3535.45	5
GSM5395001	3402.6	5
GSM5394981	3382.59
GSM5394982	3101.18

## Sheet: GSE169038
!Sample_geo_accession	Risk	TMSB10
GSM5174497	Lower	2.0449
GSM5174499	Lower	0.542321
GSM5174510	Lower	1.21747
GSM5174512	Lower	1.91058
GSM5174516	Lower	2.59605
GSM5174518	Lower	1.11541
GSM5174520	Lower	2.34159
GSM5174521	Lower	1.44463
GSM5174522	Lower	0.581369
GSM5174526	Lower	1.99178
GSM5174527	Lower	1.9308
GSM5174536	Lower	1.7948
GSM5174538	Lower	1.71071
GSM5174540	Lower	1.84186
GSM5174544	Lower	2.16382
GSM5174546	Lower	1.94667
GSM5174547	Lower	1.58842
GSM5174549	Lower	1.98902
GSM5174550	Lower	1.76262
GSM5174553	Lower	1.78958
GSM5174554	Lower	1.90356
GSM5174555	Lower	2.36981
GSM5174556	Lower	1.53963
GSM5174558	Lower	1.69278
GSM5174559	Lower	2.08019
GSM5174562	Lower	1.92256
GSM5174564	Lower	1.9839
GSM5174565	Lower	1.73271
GSM5174569	Lower	2.11347
GSM5174576	Lower	2.41073
GSM5174577	Lower	1.5914
GSM5174578	Lower	2.37273
GSM5174579	Lower	1.69977
GSM5174581	Lower	2.05763
GSM5174582	Lower	2.17531
GSM5174584	Lower	2.06907
GSM5174585	Lower	1.78691
GSM5174586	Lower	2.28741
GSM5174588	Lower	2.02207
GSM5174592	Lower	1.86914
GSM5174594	Lower	1.83355
GSM5174598	Lower	2.40724
GSM5174599	Lower	2.15387
GSM5174600	Lower	1.71371
GSM5174601	Lower	2.45614
GSM5174602	Lower	1.87833
GSM5174603	Lower	1.95413
GSM5174604	Lower	1.70197
GSM5174605	Lower	1.97479
GSM5174612	Lower	1.97324
GSM5174614	Lower	1.74091
GSM5174617	Lower	1.91254
GSM5174620	Lower	1.69731
GSM5174622	Lower	1.83071
GSM5174626	Lower	2.04905
GSM5174627	Lower	1.82142
GSM5174628	Lower	2.08489
GSM5174629	Lower	1.86529
GSM5174632	Lower	1.84698
GSM5174633	Lower	2.26115
GSM5174636	Lower	1.88
GSM5174637	Lower	2.24418
GSM5174638	Lower	2.06131
GSM5174640	Lower	2.02535
GSM5174642	Lower	1.92238
GSM5174645	Lower	2.34939
GSM5174646	Lower	1.88399
GSM5174648	Lower	0.70286
GSM5174658	Lower	1.89637
GSM5174664	Lower	2.20033
GSM5174665	Lower	2.42765
GSM5174674	Lower	1.95147
GSM5174676	Lower	2.34354
GSM5174678	Lower	2.07178
GSM5174680	Lower	2.28338
GSM5174681	Lower	2.11174
GSM5174682	Lower	1.8159
GSM5174684	Lower	2.57079
GSM5174685	Lower	2.31436
GSM5174687	Lower	1.1103
GSM5174688	Lower	1.77985
GSM5174690	Lower	1.89079
GSM5174692	Lower	1.60196
GSM5174693	Lower	1.58066
GSM5174698	Lower	1.83767
GSM5174701	Lower	2.05158
GSM5174708	Lower	1.71797
GSM5174712	Lower	2.24353
GSM5174714	Lower	1.85273
GSM5174715	Lower	2.84595
GSM5174720	Lower	0.670166
GSM5174723	Lower	1.4011
GSM5174724	Lower	2.18163
GSM5174727	Lower	1.95712
GSM5174732	Lower	2.30576
GSM5174742	Lower	2.12491
GSM5174743	Lower	2.19528
GSM5174749	Lower	1.16155
GSM5174751	Lower	1.87269
GSM5174762	Lower	2.15277
GSM5174766	Lower	0.839329
GSM5174779	Lower	2.09354
GSM5174784	Lower	2.01635
GSM5174794	Lower	2.05972
GSM5174802	Lower	2.44075
GSM5174804	Lower	2.30934
GSM5174805	Lower	2.24791
GSM5174806	Lower	2.26409
GSM5174807	Lower	1.67615
GSM5174810	Lower	1.69948
GSM5174812	Lower	1.20171
GSM5174813	Lower	2.26772
GSM5174814	Lower	2.01034
GSM5174815	Lower	1.98301
GSM5174823	Lower	2.19793
GSM5174833	Lower	3.17846
GSM5174836	Lower	1.59112
GSM5174846	Lower	1.99225
GSM5174848	Lower	2.28278
GSM5174849	Lower	1.34277
GSM5174850	Lower	2.02763
GSM5174852	Lower	2.27341
GSM5174853	Lower	1.80607
GSM5174856	Lower	2.47086
GSM5174861	Lower	1.52561
GSM5174866	Lower	2.08868
GSM5174867	Lower	1.93021
GSM5174870	Lower	1.95296
GSM5174877	Lower	2.24813
GSM5174878	Lower	2.22901
GSM5174880	Lower	1.31368
GSM5174881	Lower	2.41511
GSM5174882	Lower	1.6623
GSM5174886	Lower	2.41758
GSM5174887	Lower	2.10467
GSM5174888	Lower	1.9484
GSM5174889	Lower	2.1004
GSM5174892	Lower	1.98992
GSM5174893	Lower	1.6253
GSM5174894	Lower	1.99184
GSM5174897	Lower	2.15146
GSM5174904	Lower	2.06607
GSM5174907	Lower	2.01753
GSM5174909	Lower	2.01619
GSM5174910	Lower	2.52848
GSM5174911	Lower	2.24025
GSM5174914	Lower	2.76886
GSM5174917	Lower	2.09953
GSM5174918	Lower	2.38169
GSM5174925	Lower	2.03608
GSM5174928	Lower	2.52697
GSM5174929	Lower	2.28995
GSM5174931	Lower	1.76285
GSM5174933	Lower	1.70467
GSM5174934	Lower	1.93079
GSM5174935	Lower	1.87324
GSM5174938	Lower	2.2693
GSM5174940	Lower	2.07483
GSM5174942	Lower	2.10788
GSM5174944	Lower	2.12165
GSM5174945	Lower	2.25822
GSM5174954	Lower	2.21232
GSM5174957	Lower	1.89134
GSM5174959	Lower	1.91807
GSM5174961	Lower	2.16893
GSM5174963	Lower	2.01048
GSM5174964	Lower	1.9125
GSM5174966	Lower	1.90332
GSM5174967	Lower	2.29533
GSM5174969	Lower	2.45566
GSM5174975	Lower	2.20035
GSM5174976	Lower	2.42128
GSM5174978	Lower	2.14524
GSM5174980	Lower	1.17872
GSM5174983	Lower	2.42969
GSM5174984	Lower	1.98485
GSM5174985	Lower	1.86744
GSM5174988	Lower	2.84369
GSM5174990	Lower	2.13681
GSM5174991	Lower	1.97168
GSM5174992	Lower	2.12363
GSM5174994	Lower	1.89848
GSM5175001	Lower	2.25288
GSM5175007	Lower	1.79728
GSM5175014	Lower	1.6373
GSM5175015	Lower	2.15651
GSM5175016	Lower	2.12583
GSM5175019	Lower	1.86067
GSM5175020	Lower	1.95607
GSM5175025	Lower	1.51946
GSM5175026	Lower	2.0539
GSM5175028	Lower	1.83941
GSM5175031	Lower	1.9882
GSM5175032	Lower	2.36849
GSM5175038	Lower	2.17065
GSM5175039	Lower	2.19615
GSM5175042	Lower	1.85238
GSM5175046	Lower	2.24986
GSM5175047	Lower	1.98687
GSM5175048	Lower	2.22308
GSM5175053	Lower	2.06442
GSM5175054	Lower	2.3213
GSM5175056	Lower	0.839925
GSM5175064	Lower	2.59375
GSM5175071	Lower	2.18971
GSM5175072	Lower	2.25111
GSM5175073	Lower	2.27041
GSM5175085	Lower	1.99949
GSM5175086	Lower	2.35729
GSM5175088	Lower	1.59402
GSM5175089	Lower	2.30548
GSM5175091	Lower	1.8041
GSM5175092	Lower	3.03137
GSM5175096	Lower	2.04775
GSM5175097	Lower	2.11911
GSM5175101	Lower	2.3115
GSM5175103	Lower	2.93027
GSM5175107	Lower	2.157
GSM5175110	Lower	1.29613
GSM5175115	Lower	1.50149
GSM5175117	Lower	2.31605
GSM5175120	Lower	1.8358
GSM5175121	Lower	2.11943
GSM5175124	Lower	2.6494
GSM5175128	Lower	1.7016
GSM5175133	Lower	1.48193
GSM5175134	Lower	2.02651
GSM5175136	Lower	1.96386
GSM5175139	Lower	1.8979
GSM5175140	Lower	2.34885
GSM5175141	Lower	2.09402
GSM5175142	Lower	2.51906
GSM5175143	Lower	2.22793
GSM5175144	Lower	2.38946
GSM5175145	Lower	2.74462
GSM5175148	Lower	1.99858
GSM5175151	Lower	2.66647
GSM5175154	Lower	2.18925
GSM5175155	Lower	2.27144
GSM5175156	Lower	1.69483
GSM5175159	Lower	2.00921
GSM5175161	Lower	2.14611
GSM5175162	Lower	2.56684
GSM5175164	Lower	1.94148
GSM5175165	Lower	1.76245
GSM5175167	Lower	2.05484
GSM5175169	Lower	1.96613
GSM5175170	Lower	1.00061
GSM5175175	Lower	2.22692
GSM5175176	Lower	1.8547
GSM5175177	Lower	2.47018
GSM5175178	Lower	1.94921
GSM5175179	Lower	2.15103
GSM5175180	Lower	1.71446
GSM5175181	Lower	1.74298
GSM5175182	Lower	1.82919
GSM5175185	Lower	1.91081
GSM5175186	Lower	1.96753
GSM5175187	Lower	1.91871
GSM5175190	Lower	2.67923
GSM5175192	Lower	2.135
GSM5175193	Lower	2.57673
GSM5175194	Lower	1.29394
GSM5175195	Lower	1.94373
GSM5175198	Lower	1.97443
GSM5175200	Lower	1.8665
GSM5175201	Lower	2.20537
GSM5175202	Lower	2.12968
GSM5175204	Lower	2.0295
GSM5175205	Lower	2.10803
GSM5175207	Lower	3.0604
GSM5175209	Lower	2.46884
GSM5175218	Lower	2.24336
GSM5175220	Lower	1.85172
GSM5175221	Lower	2.19019
GSM5175224	Lower	1.28555
GSM5175233	Lower	2.32709
GSM5175237	Lower	2.21408
GSM5175238	Lower	1.87579
GSM5175240	Lower	2.34593
GSM5175243	Lower	2.58988
GSM5175245	Lower	2.17441
GSM5175250	Lower	2.14314
GSM5175251	Lower	2.37978
GSM5175254	Lower	2.08318
GSM5175256	Lower	1.74989
GSM5175258	Lower	2.3331
GSM5175260	Lower	2.31579
GSM5175261	Lower	2.6526
GSM5175262	Lower	2.37085
GSM5175263	Lower	2.16951
GSM5175265	Lower	2.29202
GSM5175270	Lower	2.06089
GSM5175280	Lower	2.27918
GSM5175281	Lower	2.29968
GSM5175288	Lower	2.49197
GSM5175295	Lower	2.04656
GSM5175299	Lower	1.71744
GSM5175305	Lower	2.05295
GSM5175306	Lower	0.791023
GSM5175308	Lower	1.5125
GSM5175309	Lower	2.13161
GSM5175313	Lower	2.26424
GSM5175314	Lower	2.56575
GSM5175316	Lower	1.9908
GSM5175318	Lower	1.9853
GSM5175320	Lower	1.9897
GSM5175321	Lower	2.16146
GSM5175323	Lower	1.90139
GSM5175324	Lower	2.52396
GSM5175328	Lower	2.17836
GSM5175330	Lower	1.84271
GSM5175331	Lower	2.41054
GSM5175332	Lower	2.68881
GSM5175335	Lower	2.06326
GSM5175336	Lower	1.5103
GSM5175341	Lower	2.21991
GSM5175344	Lower	2.16488
GSM5175346	Lower	2.18425
GSM5175348	Lower	2.14276
GSM5175350	Lower	2.17646
GSM5175351	Lower	2.07434
GSM5175353	Lower	2.02967
GSM5175355	Lower	2.05217
GSM5175356	Lower	2.35551
GSM5175359	Lower	2.09059
GSM5175360	Lower	1.42761
GSM5175362	Lower	2.35364
GSM5175363	Lower	2.08721
GSM5175365	Lower	2.27686
GSM5175367	Lower	1.94066
GSM5175373	Lower	2.34334
GSM5175380	Lower	2.06333
GSM5175382	Lower	1.8467
GSM5175383	Lower	2.03965
GSM5175385	Lower	2.05817
GSM5175387	Lower	1.56463
GSM5175389	Lower	2.16748
GSM5175391	Lower	1.92131
GSM5175394	Lower	1.83979
GSM5175399	Lower	2.45403
GSM5175400	Lower	2.4176
GSM5175404	Lower	2.13217
GSM5175405	Lower	2.28313
GSM5175407	Lower	2.13295
GSM5175408	Lower	1.9402
GSM5175409	Lower	2.38107
GSM5175411	Lower	1.82206
GSM5175412	Lower	2.11355
GSM5175413	Lower	1.87566
GSM5175414	Lower	2.03527
GSM5175416	Lower	1.93968
GSM5175417	Lower	1.14112
GSM5175418	Lower	1.44996
GSM5175420	Lower	2.37993
GSM5175421	Lower	2.40627
GSM5175422	Lower	2.15827
GSM5175424	Lower	1.12044
GSM5175428	Lower	1.68706
GSM5175438	Lower	2.34328
GSM5175442	Lower	2.10797
GSM5175443	Lower	2.05575
GSM5175445	Lower	1.79158
GSM5175448	Lower	1.85914
GSM5175449	Lower	2.26307
GSM5175461	Lower	1.78403
GSM5175464	Lower	2.1386
GSM5175466	Lower	2.26422
GSM5175467	Lower	2.37906
GSM5175468	Lower	1.91994
GSM5175469	Lower	2.41337
GSM5175470	Lower	2.20488
GSM5175472	Lower	2.31656
GSM5175476	Lower	2.48265
GSM5175479	Lower	1.78943
GSM5175480	Lower	1.79423
GSM5175481	Lower	2.26959
GSM5175482	Lower	2.43477
GSM5175483	Lower	2.10945
GSM5175486	Lower	1.94942
GSM5175487	Lower	2.00241
GSM5175489	Lower	2.23596
GSM5175490	Lower	2.31038
GSM5175492	Lower	1.56306
GSM5175494	Lower	2.80141
GSM5175496	Lower	2.21957
GSM5175499	Lower	1.86573
GSM5175500	Lower	2.15287
GSM5175501	Lower	2.09184
GSM5175503	Lower	2.04675
GSM5175507	Lower	1.33371
GSM5175509	Lower	2.0598
GSM5175510	Lower	2.21352
GSM5175512	Lower	2.17472
GSM5175514	Lower	1.70247
GSM5175515	Lower	2.02693
GSM5175516	Lower	3.18183
GSM5175517	Lower	1.97665
GSM5175520	Lower	3.07671
GSM5175522	Lower	1.61876
GSM5175523	Lower	1.75781
GSM5175524	Lower	2.2103
GSM5175527	Lower	2.34983
GSM5175528	Lower	2.01469
GSM5175529	Lower	2.02183
GSM5175530	Lower	1.03091
GSM5175537	Lower	1.85689
GSM5175541	Lower	2.21298
GSM5175544	Lower	2.40737
GSM5175545	Lower	1.23757
GSM5175546	Lower	1.51464
GSM5175547	Lower	1.92162
GSM5175550	Lower	2.0827
GSM5175551	Lower	2.33695
GSM5175552	Lower	1.74979
GSM5175553	Lower	1.98081
GSM5175556	Lower	2.23076
GSM5175559	Lower	2.1542
GSM5175561	Lower	1.96544
GSM5175564	Lower	2.15273
GSM5175565	Lower	1.92848
GSM5175566	Lower	2.12305
GSM5175567	Lower	1.93927
GSM5175568	Lower	1.74448
GSM5175573	Lower	1.31635
GSM5175576	Lower	2.70452
GSM5175579	Lower	1.90372
GSM5175582	Lower	2.05014
GSM5175583	Lower	1.93739
GSM5175584	Lower	2.18307
GSM5175589	Lower	2.31328
GSM5175591	Lower	2.11675
GSM5175592	Lower	1.58318
GSM5175597	Lower	2.08499
GSM5175598	Lower	1.76292
GSM5175599	Lower	2.01456
GSM5175601	Lower	2.27481
GSM5175603	Lower	1.91484
GSM5175604	Lower	1.37726
GSM5175610	Lower	1.98659
GSM5175615	Lower	1.6842
GSM5175616	Lower	1.57266
GSM5175617	Lower	1.11982
GSM5175619	Lower	2.23963
GSM5175620	Lower	1.80759
GSM5175622	Lower	1.72612
GSM5175623	Lower	1.73109
GSM5175625	Lower	2.63323
GSM5175626	Lower	2.56677
GSM5175628	Lower	1.37059
GSM5175629	Lower	2.07822
GSM5175634	Lower	1.80103
GSM5175635	Lower	2.0386
GSM5175639	Lower	2.18736
GSM5175641	Lower	2.26554
GSM5174492	Higher	2.09062
GSM5174493	Higher	2.10616
GSM5174494	Higher	2.25972
GSM5174498	Higher	1.35644
GSM5174501	Higher	1.19307
GSM5174503	Higher	1.29171
GSM5174504	Higher	2.03304
GSM5174505	Higher	1.45012
GSM5174508	Higher	1.57096
GSM5174509	Higher	3.37775
GSM5174513	Higher	1.67032
GSM5174514	Higher	1.88996
GSM5174515	Higher	2.19865
GSM5174524	Higher	1.8926
GSM5174525	Higher	2.21093
GSM5174529	Higher	1.9827
GSM5174530	Higher	1.69244
GSM5174534	Higher	2.35724
GSM5174535	Higher	2.41383
GSM5174537	Higher	2.38282
GSM5174539	Higher	1.25281
GSM5174543	Higher	2.93433
GSM5174545	Higher	2.57161
GSM5174548	Higher	2.09202
GSM5174557	Higher	1.74186
GSM5174560	Higher	1.9717
GSM5174561	Higher	1.80372
GSM5174563	Higher	1.91446
GSM5174566	Higher	2.04889
GSM5174567	Higher	2.32427
GSM5174568	Higher	2.2996
GSM5174570	Higher	2.71351
GSM5174571	Higher	2.27567
GSM5174572	Higher	2.70276
GSM5174573	Higher	2.50364
GSM5174574	Higher	2.04666
GSM5174575	Higher	2.24367
GSM5174580	Higher	2.25076
GSM5174587	Higher	2.29586
GSM5174589	Higher	2.11147
GSM5174590	Higher	2.05069
GSM5174593	Higher	1.96597
GSM5174595	Higher	2.05893
GSM5174597	Higher	2.2468
GSM5174610	Higher	2.6442
GSM5174611	Higher	2.33767
GSM5174613	Higher	2.18732
GSM5174615	Higher	2.77978
GSM5174621	Higher	2.39602
GSM5174624	Higher	2.15581
GSM5174634	Higher	2.15479
GSM5174635	Higher	1.80371
GSM5174639	Higher	2.3781
GSM5174641	Higher	2.94966
GSM5174643	Higher	2.02362
GSM5174644	Higher	2.46675
GSM5174647	Higher	1.77926
GSM5174650	Higher	2.81985
GSM5174651	Higher	1.95116
GSM5174652	Higher	2.77575
GSM5174653	Higher	2.14053
GSM5174655	Higher	2.87502
GSM5174656	Higher	2.19409
GSM5174659	Higher	1.92089
GSM5174662	Higher	2.1846
GSM5174668	Higher	2.98384
GSM5174669	Higher	2.84024
GSM5174670	Higher	2.49466
GSM5174677	Higher	2.44632
GSM5174679	Higher	2.46809
GSM5174683	Higher	1.99913
GSM5174686	Higher	2.50831
GSM5174689	Higher	1.68292
GSM5174694	Higher	1.51134
GSM5174695	Higher	2.22563
GSM5174697	Higher	2.4423
GSM5174699	Higher	1.80387
GSM5174703	Higher	2.4661
GSM5174704	Higher	3.46198
GSM5174705	Higher	2.10009
GSM5174709	Higher	1.95708
GSM5174710	Higher	2.5382
GSM5174711	Higher	2.3892
GSM5174716	Higher	1.91727
GSM5174717	Higher	1.3037
GSM5174718	Higher	2.73994
GSM5174719	Higher	2.45873
GSM5174721	Higher	2.24648
GSM5174722	Higher	1.7683
GSM5174725	Higher	2.3489
GSM5174726	Higher	2.56608
GSM5174729	Higher	2.19577
GSM5174730	Higher	2.65179
GSM5174731	Higher	2.328
GSM5174733	Higher	1.85606
GSM5174734	Higher	2.386
GSM5174735	Higher	2.13123
GSM5174737	Higher	2.5707
GSM5174738	Higher	1.73891
GSM5174739	Higher	2.55893
GSM5174740	Higher	2.68238
GSM5174741	Higher	2.40436
GSM5174744	Higher	1.47799
GSM5174752	Higher	2.50598
GSM5174753	Higher	1.94368
GSM5174754	Higher	1.90812
GSM5174755	Higher	2.30263
GSM5174756	Higher	2.09926
GSM5174757	Higher	2.0483
GSM5174760	Higher	2.11808
GSM5174763	Higher	2.35019
GSM5174767	Higher	1.95278
GSM5174768	Higher	2.11223
GSM5174769	Higher	2.51201
GSM5174771	Higher	1.53452
GSM5174774	Higher	1.00958
GSM5174775	Higher	1.75169
GSM5174777	Higher	1.79247
GSM5174778	Higher	1.37097
GSM5174780	Higher	1.2678
GSM5174781	Higher	2.06834
GSM5174782	Higher	2.36785
GSM5174783	Higher	1.00501
GSM5174785	Higher	2.02812
GSM5174786	Higher	2.67661
GSM5174787	Higher	2.48283
GSM5174788	Higher	2.46345
GSM5174790	Higher	1.6097
GSM5174796	Higher	1.75963
GSM5174797	Higher	1.8536
GSM5174799	Higher	2.54024
GSM5174800	Higher	2.37186
GSM5174801	Higher	2.14859
GSM5174808	Higher	2.38799
GSM5174816	Higher	2.04086
GSM5174817	Higher	1.53054
GSM5174818	Higher	3.07125
GSM5174820	Higher	2.2498
GSM5174822	Higher	2.14514
GSM5174825	Higher	2.15952
GSM5174827	Higher	2.5905
GSM5174828	Higher	2.14064
GSM5174829	Higher	2.57082
GSM5174831	Higher	2.35973
GSM5174832	Higher	2.16976
GSM5174834	Higher	2.56713
GSM5174835	Higher	2.92766
GSM5174837	Higher	2.40077
GSM5174838	Higher	1.09088
GSM5174839	Higher	2.84643
GSM5174840	Higher	2.07709
GSM5174841	Higher	1.78235
GSM5174842	Higher	1.8931
GSM5174843	Higher	2.44933
GSM5174844	Higher	2.34616
GSM5174845	Higher	0.889598
GSM5174847	Higher	2.00958
GSM5174854	Higher	2.85734
GSM5174855	Higher	1.63195
GSM5174857	Higher	2.17838
GSM5174860	Higher	2.29978
GSM5174863	Higher	2.11858
GSM5174864	Higher	2.32495
GSM5174865	Higher	2.05581
GSM5174869	Higher	1.6578
GSM5174872	Higher	2.2112
GSM5174873	Higher	1.79517
GSM5174876	Higher	1.31952
GSM5174890	Higher	2.09175
GSM5174891	Higher	2.23163
GSM5174898	Higher	2.3665
GSM5174900	Higher	2.3411
GSM5174901	Higher	1.88642
GSM5174902	Higher	1.7137
GSM5174903	Higher	1.04804
GSM5174913	Higher	2.17521
GSM5174915	Higher	2.94672
GSM5174919	Higher	3.27964
GSM5174920	Higher	2.61464
GSM5174921	Higher	2.1445
GSM5174926	Higher	2.2991
GSM5174930	Higher	2.12846
GSM5174936	Higher	2.14929
GSM5174941	Higher	2.38094
GSM5174943	Higher	2.59744
GSM5174952	Higher	2.17817
GSM5174953	Higher	2.60124
GSM5174955	Higher	2.56624
GSM5174958	Higher	2.50301
GSM5174960	Higher	2.96407
GSM5174965	Higher	1.71896
GSM5174968	Higher	2.32015
GSM5174970	Higher	1.89004
GSM5174971	Higher	2.11128
GSM5174979	Higher	2.44515
GSM5174981	Higher	2.36829
GSM5174982	Higher	1.65511
GSM5174986	Higher	2.05063
GSM5174993	Higher	1.70564
GSM5174995	Higher	2.95022
GSM5174996	Higher	2.29959
GSM5174999	Higher	1.52097
GSM5175002	Higher	2.27475
GSM5175006	Higher	2.27793
GSM5175008	Higher	1.47549
GSM5175009	Higher	1.93076
GSM5175010	Higher	1.97673
GSM5175012	Higher	2.57449
GSM5175013	Higher	2.72536
GSM5175018	Higher	1.82034
GSM5175021	Higher	2.23771
GSM5175029	Higher	1.87008
GSM5175034	Higher	2.9601
GSM5175035	Higher	2.02497
GSM5175036	Higher	2.37895
GSM5175040	Higher	1.62999
GSM5175041	Higher	3.21286
GSM5175043	Higher	2.01987
GSM5175044	Higher	2.36462
GSM5175045	Higher	2.44881
GSM5175049	Higher	2.40625
GSM5175050	Higher	1.73356
GSM5175051	Higher	3.04164
GSM5175052	Higher	1.917
GSM5175055	Higher	1.85909
GSM5175058	Higher	2.21534
GSM5175059	Higher	2.05899
GSM5175061	Higher	2.14839
GSM5175062	Higher	1.23584
GSM5175066	Higher	2.4059
GSM5175069	Higher	2.1856
GSM5175070	Higher	2.40701
GSM5175074	Higher	2.30107
GSM5175075	Higher	2.41794
GSM5175076	Higher	2.31941
GSM5175078	Higher	1.7048
GSM5175079	Higher	2.00324
GSM5175080	Higher	1.44672
GSM5175081	Higher	1.94761
GSM5175083	Higher	2.42448
GSM5175084	Higher	2.17937
GSM5175087	Higher	2.33049
GSM5175098	Higher	2.1996
GSM5175099	Higher	2.32653
GSM5175100	Higher	2.66457
GSM5175104	Higher	2.43304
GSM5175105	Higher	2.39683
GSM5175109	Higher	2.33144
GSM5175111	Higher	1.62749
GSM5175113	Higher	2.58695
GSM5175116	Higher	2.19447
GSM5175118	Higher	2.77986
GSM5175119	Higher	1.87312
GSM5175123	Higher	3.2178
GSM5175126	Higher	3.95889
GSM5175129	Higher	2.28632
GSM5175131	Higher	2.24836
GSM5175146	Higher	2.54961
GSM5175149	Higher	2.35984
GSM5175152	Higher	2.05014
GSM5175163	Higher	2.47648
GSM5175174	Higher	3.58703
GSM5175189	Higher	3.51998
GSM5175191	Higher	1.83993
GSM5175196	Higher	2.80744
GSM5175199	Higher	2.15271
GSM5175206	Higher	2.72733
GSM5175208	Higher	2.38788
GSM5175211	Higher	2.28788
GSM5175212	Higher	1.69646
GSM5175213	Higher	3.28629
GSM5175214	Higher	2.63385
GSM5175215	Higher	2.5617
GSM5175222	Higher	2.19453
GSM5175223	Higher	2.4053
GSM5175226	Higher	2.8683
GSM5175227	Higher	2.47332
GSM5175228	Higher	2.6068
GSM5175230	Higher	1.94515
GSM5175231	Higher	2.08389
GSM5175232	Higher	2.91007
GSM5175234	Higher	2.86762
GSM5175235	Higher	2.19235
GSM5175236	Higher	1.96505
GSM5175239	Higher	2.3627
GSM5175242	Higher	2.39897
GSM5175246	Higher	2.96619
GSM5175248	Higher	2.37311
GSM5175249	Higher	2.10389
GSM5175257	Higher	2.16163
GSM5175264	Higher	2.63454
GSM5175266	Higher	2.75737
GSM5175267	Higher	2.16338
GSM5175268	Higher	2.32459
GSM5175269	Higher	1.43324
GSM5175271	Higher	2.09451
GSM5175272	Higher	2.54325
GSM5175274	Higher	2.48868
GSM5175276	Higher	2.92554
GSM5175277	Higher	1.91319
GSM5175278	Higher	2.26333
GSM5175279	Higher	2.18917
GSM5175283	Higher	2.3377
GSM5175284	Higher	1.98955
GSM5175285	Higher	2.19402
GSM5175286	Higher	2.87399
GSM5175290	Higher	1.77019
GSM5175291	Higher	2.40374
GSM5175294	Higher	2.6906
GSM5175296	Higher	2.20789
GSM5175297	Higher	2.55611
GSM5175298	Higher	1.95375
GSM5175300	Higher	2.16483
GSM5175302	Higher	2.25905
GSM5175311	Higher	1.90872
GSM5175312	Higher	2.56294
GSM5175317	Higher	2.41645
GSM5175319	Higher	2.26729
GSM5175322	Higher	1.33173
GSM5175325	Higher	1.92389
GSM5175327	Higher	2.21776
GSM5175334	Higher	2.69789
GSM5175337	Higher	2.12128
GSM5175338	Higher	2.18594
GSM5175342	Higher	1.72202
GSM5175343	Higher	2.21672
GSM5175345	Higher	2.14109
GSM5175347	Higher	2.23016
GSM5175357	Higher	1.77875
GSM5175364	Higher	2.17152
GSM5175370	Higher	2.18728
GSM5175371	Higher	2.16267
GSM5175374	Higher	1.93624
GSM5175376	Higher	1.83508
GSM5175377	Higher	2.37341
GSM5175378	Higher	2.18281
GSM5175379	Higher	2.47163
GSM5175384	Higher	2.58937
GSM5175390	Higher	1.64787
GSM5175392	Higher	2.15234
GSM5175393	Higher	2.34161
GSM5175401	Higher	2.59324
GSM5175402	Higher	0.832679
GSM5175403	Higher	2.52606
GSM5175406	Higher	1.77439
GSM5175410	Higher	2.78781
GSM5175427	Higher	2.41208
GSM5175429	Higher	2.72531
GSM5175431	Higher	2.0028
GSM5175432	Higher	2.2263
GSM5175435	Higher	2.46785
GSM5175436	Higher	2.66612
GSM5175439	Higher	2.53051
GSM5175440	Higher	2.28871
GSM5175444	Higher	2.16466
GSM5175446	Higher	2.08593
GSM5175447	Higher	1.09877
GSM5175452	Higher	1.86109
GSM5175453	Higher	2.56733
GSM5175454	Higher	2.18629
GSM5175455	Higher	2.14812
GSM5175460	Higher	2.08489
GSM5175463	Higher	2.38766
GSM5175474	Higher	2.54341
GSM5175485	Higher	1.86265
GSM5175491	Higher	3.62192
GSM5175495	Higher	2.02186
GSM5175498	Higher	2.1343
GSM5175502	Higher	2.18757
GSM5175504	Higher	2.37713
GSM5175505	Higher	1.88483
GSM5175508	Higher	2.65571
GSM5175519	Higher	2.18171
GSM5175531	Higher	2.19451
GSM5175532	Higher	1.90506
GSM5175533	Higher	1.75816
GSM5175534	Higher	2.238
GSM5175535	Higher	2.84953
GSM5175539	Higher	1.45007
GSM5175542	Higher	2.47458
GSM5175543	Higher	2.31489
GSM5175548	Higher	2.10934
GSM5175549	Higher	2.3966
GSM5175554	Higher	2.17612
GSM5175557	Higher	1.56666
GSM5175562	Higher	2.32138
GSM5175569	Higher	1.16475
GSM5175570	Higher	2.87047
GSM5175571	Higher	2.13555
GSM5175574	Higher	2.12013
GSM5175575	Higher	2.38385
GSM5175578	Higher	2.33903
GSM5175580	Higher	2.47907
GSM5175581	Higher	2.41257
GSM5175585	Higher	2.53513
GSM5175588	Higher	1.18677
GSM5175590	Higher	2.06944
GSM5175593	Higher	2.28243
GSM5175596	Higher	1.76634
GSM5175602	Higher	2.39791
GSM5175605	Higher	2.19679
GSM5175606	Higher	1.60505
GSM5175608	Higher	1.94471
GSM5175609	Higher	3.36607
GSM5175621	Higher	2.17826
GSM5175624	Higher	2.41961
GSM5175630	Higher	2.12971
GSM5175632	Higher	2.26823
GSM5175633	Higher	2.36116
GSM5175636	Higher	2.21461
GSM5175637	Higher	2.1614
GSM5175638	Higher	2.91703
GSM5175642	Higher	2.73457
GSM5174491	Average	1.69833
GSM5174495	Average	1.88903
GSM5174496	Average	2.42054
GSM5174500	Average	1.70285
GSM5174502	Average	0.393937
GSM5174506	Average	2.16544
GSM5174507	Average	2.66214
GSM5174511	Average	2.04144
GSM5174517	Average	2.16318
GSM5174519	Average	2.3534
GSM5174523	Average	1.37427
GSM5174528	Average	2.24898
GSM5174531	Average	2.1802
GSM5174532	Average	2.08086
GSM5174533	Average	1.91338
GSM5174541	Average	1.92389
GSM5174542	Average	1.88752
GSM5174551	Average	2.34299
GSM5174552	Average	1.36401
GSM5174583	Average	2.03767
GSM5174591	Average	1.89127
GSM5174596	Average	1.72803
GSM5174606	Average	1.83677
GSM5174607	Average	2.38
GSM5174608	Average	2.10221
GSM5174609	Average	2.39115
GSM5174616	Average	2.1748
GSM5174618	Average	1.63024
GSM5174619	Average	1.73575
GSM5174623	Average	2.20707
GSM5174625	Average	2.44232
GSM5174630	Average	2.42796
GSM5174631	Average	2.5907
GSM5174649	Average	2.61807
GSM5174654	Average	2.13842
GSM5174657	Average	2.50509
GSM5174660	Average	2.1052
GSM5174661	Average	2.5843
GSM5174663	Average	2.48678
GSM5174666	Average	3.15828
GSM5174667	Average	2.60943
GSM5174671	Average	1.96522
GSM5174672	Average	2.29192
GSM5174673	Average	2.17677
GSM5174675	Average	2.44126
GSM5174691	Average	2.30098
GSM5174696	Average	1.90739
GSM5174700	Average	2.50002
GSM5174702	Average	2.2645
GSM5174706	Average	2.28618
GSM5174707	Average	2.45517
GSM5174713	Average	1.87562
GSM5174728	Average	1.90321
GSM5174736	Average	2.40249
GSM5174745	Average	1.3757
GSM5174746	Average	0.430386
GSM5174747	Average	1.684
GSM5174748	Average	1.97244
GSM5174750	Average	2.4531
GSM5174758	Average	2.11582
GSM5174759	Average	1.72362
GSM5174761	Average	1.92035
GSM5174764	Average	1.95102
GSM5174765	Average	2.43772
GSM5174770	Average	2.20701
GSM5174772	Average	2.78257
GSM5174773	Average	2.06138
GSM5174776	Average	2.25461
GSM5174789	Average	2.44176
GSM5174791	Average	2.23075
GSM5174792	Average	1.92631
GSM5174793	Average	2.24985
GSM5174795	Average	2.2954
GSM5174798	Average	2.23503
GSM5174803	Average	2.08688
GSM5174809	Average	2.35304
GSM5174811	Average	2.35449
GSM5174819	Average	1.69545
GSM5174821	Average	2.28862
GSM5174824	Average	2.2005
GSM5174826	Average	1.95908
GSM5174830	Average	2.2963
GSM5174851	Average	1.85453
GSM5174858	Average	1.86901
GSM5174859	Average	2.63406
GSM5174862	Average	2.09774
GSM5174868	Average	1.86724
GSM5174871	Average	2.22315
GSM5174874	Average	2.28183
GSM5174875	Average	2.76158
GSM5174879	Average	2.24707
GSM5174883	Average	2.76858
GSM5174884	Average	2.13636
GSM5174885	Average	1.81968
GSM5174895	Average	2.10895
GSM5174896	Average	2.9074
GSM5174899	Average	2.10142
GSM5174905	Average	1.69554
GSM5174906	Average	2.20451
GSM5174908	Average	1.7973
GSM5174912	Average	2.43878
GSM5174916	Average	2.57721
GSM5174922	Average	1.78044
GSM5174923	Average	2.54875
GSM5174924	Average	2.22158
GSM5174927	Average	2.1357
GSM5174932	Average	2.79914
GSM5174937	Average	2.02217
GSM5174939	Average	2.06728
GSM5174946	Average	2.39384
GSM5174947	Average	2.17648
GSM5174948	Average	2.41013
GSM5174949	Average	1.87142
GSM5174950	Average	2.16868
GSM5174951	Average	1.81478
GSM5174956	Average	2.865
GSM5174962	Average	2.25463
GSM5174972	Average	2.49495
GSM5174973	Average	1.86725
GSM5174974	Average	2.5909
GSM5174977	Average	1.83956
GSM5174987	Average	1.98082
GSM5174989	Average	1.96642
GSM5174997	Average	2.19715
GSM5174998	Average	2.15435
GSM5175000	Average	2.20073
GSM5175003	Average	2.16678
GSM5175004	Average	1.72368
GSM5175005	Average	2.35496
GSM5175011	Average	2.30213
GSM5175017	Average	2.52405
GSM5175022	Average	2.39708
GSM5175023	Average	1.93127
GSM5175024	Average	1.80412
GSM5175027	Average	2.02793
GSM5175030	Average	2.41123
GSM5175033	Average	2.26859
GSM5175037	Average	2.26187
GSM5175057	Average	2.15091
GSM5175060	Average	2.31075
GSM5175063	Average	2.114
GSM5175065	Average	2.13044
GSM5175067	Average	2.24002
GSM5175068	Average	2.31244
GSM5175077	Average	1.28265
GSM5175082	Average	1.51694
GSM5175090	Average	2.08947
GSM5175093	Average	1.69266
GSM5175094	Average	2.09359
GSM5175095	Average	1.49512
GSM5175102	Average	2.25862
GSM5175106	Average	2.26128
GSM5175108	Average	2.31779
GSM5175112	Average	2.34206
GSM5175114	Average	2.14588
GSM5175122	Average	2.2021
GSM5175125	Average	2.55983
GSM5175127	Average	2.35714
GSM5175130	Average	2.26877
GSM5175132	Average	2.16344
GSM5175135	Average	2.2856
GSM5175137	Average	2.39689
GSM5175138	Average	2.53045
GSM5175147	Average	2.44531
GSM5175150	Average	2.38717
GSM5175153	Average	2.67416
GSM5175157	Average	1.89341
GSM5175158	Average	1.4895
GSM5175160	Average	2.05025
GSM5175166	Average	2.52528
GSM5175168	Average	2.40272
GSM5175171	Average	2.44247
GSM5175172	Average	2.33897
GSM5175173	Average	2.35258
GSM5175183	Average	1.94987
GSM5175184	Average	2.73614
GSM5175188	Average	2.09603
GSM5175197	Average	2.51379
GSM5175203	Average	2.1334
GSM5175210	Average	2.63788
GSM5175216	Average	2.37547
GSM5175217	Average	2.44617
GSM5175219	Average	2.17345
GSM5175225	Average	2.6113
GSM5175229	Average	2.45218
GSM5175241	Average	2.51465
GSM5175244	Average	2.13192
GSM5175247	Average	1.93236
GSM5175252	Average	1.276
GSM5175253	Average	2.36038
GSM5175255	Average	2.72124
GSM5175259	Average	2.04852
GSM5175273	Average	2.43574
GSM5175275	Average	2.0615
GSM5175282	Average	2.02802
GSM5175287	Average	2.50263
GSM5175289	Average	2.60351
GSM5175292	Average	2.24822
GSM5175293	Average	2.55823
GSM5175301	Average	1.15553
GSM5175303	Average	1.67274
GSM5175304	Average	1.73374
GSM5175307	Average	1.99503
GSM5175310	Average	1.95984
GSM5175315	Average	2.205
GSM5175326	Average	1.98407
GSM5175329	Average	1.66921
GSM5175333	Average	2.29269
GSM5175339	Average	2.10781
GSM5175340	Average	2.67651
GSM5175349	Average	2.57226
GSM5175352	Average	2.16194
GSM5175354	Average	2.40426
GSM5175358	Average	1.93965
GSM5175361	Average	1.65916
GSM5175366	Average	2.0817
GSM5175368	Average	1.76883
GSM5175369	Average	1.91651
GSM5175372	Average	1.50883
GSM5175375	Average	2.34935
GSM5175381	Average	2.74839
GSM5175386	Average	2.34609
GSM5175388	Average	2.21834
GSM5175395	Average	2.58895
GSM5175396	Average	2.21269
GSM5175397	Average	2.18973
GSM5175398	Average	2.09134
GSM5175415	Average	2.2383
GSM5175419	Average	1.97791
GSM5175423	Average	1.72994
GSM5175425	Average	1.85735
GSM5175426	Average	1.82259
GSM5175430	Average	2.13452
GSM5175433	Average	1.7518
GSM5175434	Average	2.4213
GSM5175437	Average	2.16514
GSM5175441	Average	2.43933
GSM5175450	Average	2.38454
GSM5175451	Average	1.93236
GSM5175456	Average	2.03781
GSM5175457	Average	2.02592
GSM5175458	Average	1.59781
GSM5175459	Average	1.85779
GSM5175462	Average	1.45672
GSM5175465	Average	2.47128
GSM5175471	Average	1.69904
GSM5175473	Average	2.16713
GSM5175475	Average	2.28948
GSM5175477	Average	2.19959
GSM5175478	Average	0.438891
GSM5175484	Average	2.19344
GSM5175488	Average	1.95846
GSM5175493	Average	1.47543
GSM5175497	Average	1.38179
GSM5175506	Average	1.92089
GSM5175511	Average	2.71416
GSM5175513	Average	2.48679
GSM5175518	Average	2.48094
GSM5175521	Average	2.21039
GSM5175525	Average	2.00679
GSM5175526	Average	2.02439
GSM5175536	Average	2.33593
GSM5175538	Average	2.38187
GSM5175540	Average	1.97379
GSM5175555	Average	1.51902
GSM5175558	Average	2.17396
GSM5175560	Average	2.28178
GSM5175563	Average	2.4188
GSM5175572	Average	2.41481
GSM5175577	Average	2.06638
GSM5175586	Average	1.33192
GSM5175587	Average	2.28677
GSM5175594	Average	2.62241
GSM5175595	Average	1.82061
GSM5175600	Average	2.2161
GSM5175607	Average	2.85878
GSM5175611	Average	2.11297
GSM5175612	Average	2.62521
GSM5175613	Average	2.05244
GSM5175614	Average	2.38469
GSM5175618	Average	2.12096
GSM5175627	Average	1.78603
GSM5175631	Average	2.04014
GSM5175640	Average	2.54942

## Sheet: GSE134160
ID_REF	TMSB10	group
GSM3934517	11.1693	H+dt
GSM3934522	12.4425	H+dt
GSM3934526	11.7405	H+dt
GSM3934554	11.0656	H+dt
GSM3934573	9.75159	H+dt
GSM3934590	11.5743	H+dt
GSM3934595	11.5803	H+dt
GSM3934599	10.1302	H+dt
GSM3934620	10.9402	H+dt
GSM3934633	12.2899	H+dt
GSM3934652	11.2922	H+dt
GSM3934667	12.1452	H+dt
GSM3934697	11.4703	H+dt
GSM3934720	10.1993	H+dt
GSM3934493	10.5723	H+st
GSM3934520	10.8907	H+st
GSM3934531	11.632	H+st
GSM3934544	11.0883	H+st
GSM3934577	12.1737	H+st
GSM3934579	10.9206	H+st
GSM3934584	10.8677	H+st
GSM3934589	11.9028	H+st
GSM3934624	11.0565	H+st
GSM3934647	10.9731	H+st
GSM3934656	10.253	H+st
GSM3934659	10.7245	H+st
GSM3934663	10.876	H+st
GSM3934688	11.0091	H+st
GSM3934690	12.2526	H+st
GSM3934698	11.0453	H+st
GSM3934705	11.8188	H+st
GSM3934707	10.8754	H+st
GSM3934719	10.3836	H+st
GSM3934534	10.4155	H-dt
GSM3934542	12.926	H-dt
GSM3934592	12.2231	H-dt
GSM3934629	10.6359	H-dt
GSM3934634	11.7074	H-dt
GSM3934677	11.3614	H-dt
GSM3934694	11.1668	H-dt
GSM3934711	10.2269	H-dt
GSM3934513	10.8036	H-st
GSM3934527	11.5766	H-st
GSM3934540	11.4689	H-st
GSM3934548	11.1942	H-st
GSM3934559	11.4182	H-st
GSM3934564	10.4301	H-st
GSM3934597	10.3786	H-st
GSM3934611	11.7883	H-st
GSM3934618	10.331	H-st
GSM3934630	11.3768	H-st
GSM3934639	10.8947	H-st
GSM3934645	11.0029	H-st
GSM3934650	11.1761	H-st
GSM3934661	10.5411	H-st
GSM3934668	11.3654	H-st
GSM3934680	10.6187	H-st
GSM3934699	10.4341	H-st
GSM3934703	11.9509	H-st
GSM3934731	10.4063	H-st
GSM3934736	11.4129	H-st
GSM3934492	9.85876	L
GSM3934503	10.6013	L
GSM3934505	10.5502	L
GSM3934507	9.82766	L
GSM3934510	10.7382	L
GSM3934512	11.5143	L
GSM3934518	10.619	L
GSM3934530	10.3501	L
GSM3934532	11.8631	L
GSM3934533	10.469	L
GSM3934545	10.9069	L
GSM3934546	9.85441	L
GSM3934557	10.8257	L
GSM3934558	10.5907	L
GSM3934560	9.44557	L
GSM3934567	9.69426	L
GSM3934570	11.0483	L
GSM3934572	10.9003	L
GSM3934581	10.6649	L
GSM3934608	10.6815	L
GSM3934613	11.4055	L
GSM3934619	11.7423	L
GSM3934621	11.258	L
GSM3934623	11.8994	L
GSM3934625	11.3315	L
GSM3934627	10.3808	L
GSM3934637	11.1805	L
GSM3934643	10.0831	L
GSM3934646	10.7895	L
GSM3934662	11.1137	L
GSM3934687	11.0083	L
GSM3934710	10.8983	L
GSM3934712	10.0737	L
GSM3934716	12.4259	L
GSM3934722	9.22431	L
GSM3934725	9.73687	L
GSM3934727	11.0754	L
GSM3934730	9.90648	L
GSM3934739	11.216	L
GSM3934741	11.4527	L
GSM3934489	10.9025	V
GSM3934491	10.1717	V
GSM3934495	10.1675	V
GSM3934496	9.7703	V
GSM3934497	11.4446	V
GSM3934501	10.498	V
GSM3934516	10.8998	V
GSM3934519	10.7711	V
GSM3934537	10.5137	V
GSM3934539	10.9542	V
GSM3934553	9.93706	V
GSM3934561	9.86572	V
GSM3934562	10.6415	V
GSM3934566	10.4054	V
GSM3934568	10.6728	V
GSM3934571	11.1959	V
GSM3934575	11.0264	V
GSM3934582	10.8959	V
GSM3934600	10.8267	V
GSM3934602	10.8546	V
GSM3934603	11.0027	V
GSM3934604	11.2387	V
GSM3934609	10.9225	V
GSM3934610	10.979	V
GSM3934626	10.7739	V
GSM3934628	11.4571	V
GSM3934635	11.3458	V
GSM3934641	11.3541	V
GSM3934665	11.1908	V
GSM3934670	10.3867	V
GSM3934672	11.2092	V
GSM3934676	11.2891	V
GSM3934678	10.3879	V
GSM3934682	10.6851	V
GSM3934684	10.47	V
GSM3934686	10.9246	V
GSM3934692	10.9559	V
GSM3934708	10.9042	V
GSM3934713	11.1357	V
GSM3934740	10.5369	V

## Sheet: GSE77930
!Sample_geo_accession	Type	TMSB10
GSM1616625	BONE	16.2582
GSM1616627	BONE	16.1528
GSM1616640	BONE	16.2561
GSM1616643	BONE	16.2481
GSM1616647	BONE	16.0229
GSM1616648	BONE	16.2583
GSM1616650	BONE	16.137
GSM1616651	BONE	16.3335
GSM1616652	BONE	16.2131
GSM1616654	BONE	16.1968
GSM1616655	BONE	16.3086
GSM1616665	BONE	16.2775
GSM1616678	BONE	16.275
GSM1616679	BONE	16.3335
GSM1616680	BONE	16.356
GSM1616681	BONE	16.1571
GSM1616683	BONE	16.2131
GSM1918979	BONE	16.2827
GSM1930079	BONE	16.3523
GSM1930119	BONE	16.0229
GSM1616615	LN	14.0882
GSM1616616	LN	12.0343
GSM1616619	LN	12.723
GSM1616620	LN	14.4216
GSM1616622	LN	16.0723
GSM1616624	LN	14.8963
GSM1616626	LN	12.4124
GSM1616633	LN	13.9929
GSM1616634	LN	15.0992
GSM1616635	LN	15.3618
GSM1616636	LN	14.7376
GSM1616639	LN	13.2177
GSM1616642	LN	14.4577
GSM1616644	LN	14.0165
GSM1616645	LN	13.7784
GSM1616649	LN	17.4765
GSM1616653	LN	12.5518
GSM1616659	LN	11.9076
GSM1616661	LN	12.0611
GSM1616662	LN	12.2426
GSM1616664	LN	12.8246
GSM1616669	LN	13.3363
GSM1616670	LN	14.109
GSM1616672	LN	13.7251
GSM1616676	LN	13.9155
GSM1616682	LN	14.6107
GSM1616684	LN	15.6519
GSM1918978	LN	13.6073
GSM1930063	LN	13.6043
GSM1930065	LN	13.3654
GSM1930068	LN	16.0959
GSM1930071	LN	13.6536
GSM1930077	LN	11.0995
GSM1930078	LN	14.0545
GSM1930083	LN	11.6383
GSM1930086	LN	13.3721
GSM1930089	LN	13.1083
GSM1930090	LN	13.8885
GSM1930091	LN	13.6885
GSM1930094	LN	13.6335
GSM1930095	LN	14.5124
GSM1930096	LN	14.153
GSM1930097	LN	14.4115
GSM1930102	LN	13.2085
GSM1930104	LN	14.0456
GSM1930105	LN	13.9491
GSM1930106	LN	12.966
GSM1930109	LN	13.3495
GSM1930114	LN	13.2446
GSM1930117	LN	12.3871
GSM1930118	LN	14.4993
GSM1930121	LN	12.8234
GSM1930123	LN	13.2894
GSM1930124	LN	13.8361
GSM1930125	LN	15.6756
GSM1930127	LN	15.064
GSM1930128	LN	14.2931
GSM1930130	LN	12.6277
GSM1930132	LN	11.8942
GSM1930139	LN	14.6599
GSM1930146	LN	12.5793
GSM1930147	LN	12.0664
GSM1930148	LN	13.6893
GSM1930149	LN	13.0011
GSM1930152	LN	16.4426
GSM1930156	LN	12.9911
GSM1930157	LN	15.1753
GSM1930158	LN	15.5816
GSM1930159	LN	13.61
GSM1930064	primary/localized	14.2197
GSM1930073	primary/localized	15.2222
GSM1930085	primary/localized	14.952
GSM1930087	primary/localized	11.5728
GSM1930088	primary/localized	12.6203
GSM1930092	primary/localized	14.2466
GSM1930099	primary/localized	14.3014
GSM1930103	primary/localized	14.3191
GSM1930110	primary/localized	13.0451
GSM1930116	primary/localized	13.0541
GSM1930120	primary/localized	12.7525
GSM1930126	primary/localized	15.8685
GSM1930138	primary/localized	13.7706
GSM1930145	primary/localized	11.5966
