# Supplementary material for: TMSB10 drives prostate cancer aggressiveness via immune microenvironment regulation
Source: Mol Med. 2025 Apr 30;31:160. doi: 10.1186/s10020-025-01211-8 (PMC12042486; doi:10.1186/s10020-025-01211-8)
Supplement: Supplementary file 7 — Additional file 7. [file 10020_2025_1211_MOESM7_ESM.xlsx]

## Sheet: CCLE expr
Description	VCAP_PROSTATE	MDAPCA2B_PROSTATE	DU145_PROSTATE	PC3_PROSTATE	LNCAPCLONEFGC_PROSTATE	22RV1_PROSTATE	NCIH660_PROSTATE	PRECLH_PROSTATE
LOC100009676	5.72748	6.87099	5.62558	5.95465	5.84008	6.07942	5.22656	5.40506
AKT3	6.67364	4.29214	6.55495	6.66743	4.66008	4.52163	6.07674	5.75343
MED6	9.27843	9.04416	10.1631	10.5404	8.91861	8.84564	8.37702	8.78048
NR2E3	3.85114	3.81266	3.76518	4.1992	3.46627	3.76818	3.74593	4.98064
NAALAD2	9.45353	3.69718	3.84032	3.68911	6.08628	4.04482	3.65058	3.61663
CDKN2B-AS1	3.92429	4.03748	3.73747	3.87927	4.23978	4.15168	4.2964	3.92163
LOC100049716	4.20987	4.31752	4.51724	4.09697	4.10658	5.13697	4.59069	4.34252
NAALADL1	4.63776	4.40282	4.55439	4.43619	4.33593	4.20154	4.5857	5.52367
ACOT8	8.88924	8.41505	7.17324	8.54693	8.24476	7.92223	8.27875	6.99887
ABI1	8.16459	8.45592	8.67439	7.84487	8.65465	9.14753	9.59372	9.42546
GNPDA1	9.07402	9.43375	9.13308	9.32905	9.22435	8.56443	9.6442	10.1935
KCNE3	3.88643	3.99138	4.44789	4.21085	3.96498	3.89669	3.8319	4.05065
SNHG8	12.55	12.122	10.1515	9.9094	12.4423	12.0684	10.2862	12.9061
ZBTB33	7.87221	8.56687	7.61231	8.06427	8.98279	8.54253	8.51296	7.53796
CDH2	4.77981	4.53762	4.02123	9.19063	4.62454	5.09713	6.36515	5.18275
ZSCAN30	5.69772	6.22558	7.91291	5.73291	6.77559	6.90105	7.40451	7.25659
ANKRD26P3	4.90376	5.04523	4.89077	5.33782	4.77651	6.07136	4.6036	4.66458
TANK	8.41189	8.37918	8.39695	8.56218	8.35674	8.16163	8.31361	8.76482
TMEM170B	6.64492	6.94634	6.43513	4.94895	6.73036	7.85444	7.29532	3.39811
SRA1	8.53269	9.88401	9.71471	9.39045	9.31786	9.11167	8.45077	10.0058
HOTAIR	3.75211	3.40318	4.02647	3.9175	3.23498	4.57277	3.55837	3.69502
ZGLP1	4.61744	5.24552	4.98257	5.45046	4.96173	5.21384	5.38786	6.49004
LOC100126784	3.64868	3.53305	3.72416	3.98145	3.8294	3.75607	3.70043	3.89207
EGOT	3.9659	4.03206	3.61561	3.8346	3.85859	3.77534	3.89712	3.94103
GHRLOS	4.65943	4.46791	4.34542	4.70229	4.44014	4.52435	4.72384	5.49393
LOC100127888	4.72989	4.30579	4.1677	4.20822	4.18681	4.34346	4.1255	3.98326
LOC100127891	5.88162	8.15809	5.89285	5.56076	8.20599	6.90871	5.46383	5.27163
HECW1-IT1	3.59763	3.4163	3.27394	3.58655	3.62713	3.46959	3.52101	3.44813
LOC100127974	3.56159	3.27764	3.48756	3.46872	3.70858	3.33352	3.60078	4.10645
LOC100127983	4.24249	4.6281	7.22981	4.73976	4.1889	4.84451	9.467	6.93077
WWTR1-AS1	3.74744	3.90162	3.9308	4.20391	3.9585	3.57009	3.81893	4.01198
LOC100128071	4.59463	5.37135	4.61346	4.79482	5.21504	5.41675	5.55874	4.7346
LOC100128098	9.25463	10.239	4.36272	4.53142	11.474	9.2206	8.74395	3.93587
HGC6.3	3.7432	3.87179	3.70075	4.09056	3.69414	3.82402	4.09483	3.8541
LOC100128126	4.3523	3.92747	3.63981	4.0992	4.28506	4.08868	4.10369	3.59868
LOC100128139	3.2021	3.35482	3.18661	3.48549	3.33208	3.17425	3.20876	3.72064
LOC100128164	4.3018	4.13273	4.05171	4.99139	4.31191	4.38543	4.22164	4.32191
LOC100128176	3.48831	3.57811	3.56402	3.55166	3.53025	3.49909	3.40557	3.53283
LOC100128191	5.3063	5.01861	6.40242	4.93636	6.06329	5.41873	6.30517	4.18395
LOC100128239	4.07312	3.78473	3.94534	4.10978	3.89809	3.99924	3.89416	4.08477
LOC100128252	9.25607	10.9035	8.6933	7.85913	11.2766	7.04675	10.387	8.20558
LOC100128288	3.68196	4.4771	3.36984	4.00841	4.59391	4.43325	4.11107	3.5009
LOC100128292	4.53662	4.63248	4.39773	4.80556	4.55608	4.75263	5.04916	4.55664
LOC100128343	6.6008	6.34483	6.04694	6.84821	6.34279	6.14099	6.58176	6.7794
LOC100128361	5.24281	5.16992	4.45935	5.11053	5.53037	5.45679	5.64899	4.91634
LOC100128374	4.10367	4.05458	3.66019	4.21822	4.26645	4.05035	3.86458	5.04108
LOC100128496	4.83656	4.3557	4.34348	4.88549	4.68344	4.5891	4.52154	4.68866
LOC100128511	3.58434	3.94966	3.86974	3.96827	4.37138	3.61291	4.18583	3.84759
LOC100128554	3.75345	3.60515	3.62804	3.50093	3.3829	3.6148	3.44849	3.41047
LOC100128590	3.5568	3.5005	3.4953	3.66182	3.70356	3.44147	3.91554	3.66466
LOC100128640	4.9493	4.37234	4.36982	4.29903	5.2489	4.63438	5.23761	4.49548
LOC100128653	4.49843	4.62307	4.43134	4.83992	4.41164	4.44895	4.6903	4.98252
OST4	11.8587	12.3174	12.1575	11.9656	11.6279	11.7876	9.97803	10.7825
LOC100128737	6.08488	7.67103	6.46506	6.67096	7.15177	7.41429	5.34682	5.22666
LOC100128750	4.44162	4.77986	6.15954	4.56666	5.47812	4.6222	3.99676	3.78508
LOC100128751	4.30877	4.01962	4.08486	3.93131	3.72651	4.06725	4.05865	4.3163
LINC00476	4.22594	6.87091	4.77657	4.61232	5.03705	5.99011	6.72458	4.49163
LOC100128788	5.16528	4.52604	4.24924	4.65355	5.29038	4.68586	4.25573	4.92286
LOC100128822	8.39993	8.78244	8.574	7.2312	10.3374	10.1844	8.41888	6.88193
LOC100128840	4.36373	4.27024	4.23173	4.31211	4.48948	4.23695	4.40015	4.05764
LOC100128881	5.39502	6.25445	5.91109	5.92921	5.4777	5.48356	4.85432	5.56933
LOC100128893	5.57334	5.4645	5.33955	6.46615	5.74638	6.4361	5.77785	4.94247
LOC100128909	4.45785	4.37111	4.34628	4.25963	4.50289	4.35819	4.53071	4.34005
ZBTB42	6.95515	7.50586	4.87866	5.57692	7.39731	6.92558	6.27461	4.93152
LOC100128946	4.57128	4.442	4.11855	4.61576	4.5516	4.37287	4.48036	4.52767
MAPT-AS1	4.36	4.18889	4.26339	4.24169	4.26476	4.20929	4.1835	4.58016
LOC100128993	4.08821	3.65095	3.65959	4.25963	3.84684	4.00332	3.80127	3.95604
C20orf181	4.16301	4.17384	4.3442	4.57284	4.11943	4.30538	4.28029	4.33061
LOC100129034	5.58792	5.04825	4.93199	4.66015	5.82322	4.947	5.45816	5.02922
LOC100129098	4.4789	4.55208	4.75937	4.90697	4.78256	4.54135	4.52778	4.39604
LOC100129104	4.74916	6.22444	4.47173	6.12066	6.1727	5.0353	4.32693	5.06199
KHDC1L	3.49015	3.52767	3.69135	4.00841	3.97397	3.99788	3.89537	3.65366
LOC100129195	3.75575	4.42967	4.47277	4.17434	4.28322	3.9578	5.15162	4.26532
LOC100129196	3.66646	3.56294	3.62802	3.49053	4.52335	3.71431	4.18299	3.86855
LOC100129250	6.66106	6.83301	6.58404	5.6311	7.6936	7.16103	6.47339	6.00676
C1orf68	4.14206	3.8082	3.7437	4.0806	3.95627	3.59506	3.62796	4.04452
LOC100129361	10.811	10.5313	10.6929	10.3274	11.2642	11.1986	10.3513	9.91432
LOC100129387	7.26697	7.37245	7.31867	6.63898	8.08804	7.59364	7.20419	8.46291
LOC100129427	4.29091	3.84365	3.8164	3.81533	3.84195	3.88378	3.45572	4.01595
DPY19L1P1	4.26588	4.05627	5.80071	4.40334	3.95679	4.02539	5.51361	4.5925
LOC100129463	3.89338	3.98356	4.00981	3.81123	3.70636	4.20765	3.8809	4.37779
LOC100129476	3.59258	3.87569	3.69359	3.52201	3.61962	3.52948	3.45063	3.61735
ZNF37BP	6.22448	5.41427	5.60561	5.26182	6.80806	6.46281	6.8452	7.26171
LOC100129502	8.30183	7.66036	7.57048	5.91116	7.55912	7.81576	7.83495	6.17343
LOC100129550	6.48629	5.02601	5.64383	7.35598	7.0003	6.63263	7.35774	7.88083
LOC100129597	3.4456	3.40427	3.38641	3.56276	3.38937	3.30141	3.67378	3.52228
LOC100129617	5.01453	4.80549	4.9028	4.79458	5.06019	4.83451	4.53311	5.07224
LOC100129620	3.51164	3.22147	3.23746	3.55477	3.81393	3.26596	3.38232	3.31969
TCF24	3.37917	4.30995	4.1064	3.34861	3.5372	3.85349	7.91627	3.46179
LOC100129662	4.02598	3.84375	4.0206	3.82715	4.2162	3.78063	3.94927	3.98117
LOC100129716	5.15295	5.37187	5.36474	5.53876	5.53451	5.05838	4.78768	5.17883
LOC100129722	4.87569	4.9334	5.10595	5.55448	4.97618	5.27854	5.04201	5.48515
LOC100129726	4.68825	4.44946	4.4813	4.51602	4.40519	4.32675	4.91579	4.13849
CCDC152	3.75186	3.68464	3.75009	3.77874	3.82704	3.6527	3.7206	3.9818
LOC100129794	4.20911	5.45783	4.80671	5.24304	6.83704	6.0338	6.27136	4.74015
MRVI1-AS1	4.28362	4.33609	4.32465	4.72586	4.46326	4.3164	4.50233	4.31059
LOC100129845	5.67915	5.82793	5.79387	5.93167	5.99731	5.87362	6.05756	5.80171
LOC100129858	3.65172	3.66453	3.49049	3.46445	3.6753	3.71244	3.70008	3.97977
LOC100129917	6.00447	5.44339	5.16529	4.47626	7.19389	6.63255	5.1744	7.07589
LOC100129935	5.35397	5.23755	5.27715	5.8636	5.01288	5.12152	5.34667	6.03228
LOC100129960	6.53138	6.04852	6.49841	3.94035	5.75112	5.48012	6.48774	3.25898
LOC100129961	4.78744	4.05844	4.19972	4.34883	4.02133	3.86469	4.13518	3.89754
LOC100130100	4.4975	5.07967	4.59568	5.53815	5.04658	4.73465	5.25281	5.00392
LOC100130111	3.67763	3.78811	3.73877	3.76954	3.74124	3.49286	3.48075	3.62123
LOC100130155	3.90794	3.90867	3.99214	3.96026	3.85418	3.90198	4.51495	3.86603
LOC100130219	5.34717	5.51899	4.85207	4.75964	6.79651	5.43564	5.43771	5.35234
PP2672	4.1226	4.1123	3.55342	4.02604	4.19159	3.9047	4.17285	3.55672
LOC100130264	3.86138	3.53519	3.79274	4.14157	3.83257	3.73682	3.63182	3.60518
LOC100130275	5.1021	6.08353	6.6809	4.30911	4.76074	5.41501	6.84359	4.66705
LOC100130331	4.10246	3.95036	3.95202	3.73618	3.85534	3.95011	3.76289	3.49569
LOC100130357	3.98156	3.91886	3.85728	4.32515	4.19011	4.14052	4.44643	4.64857
CECR7	4.67375	3.84983	3.77242	4.00326	3.80895	3.59779	3.69179	3.8301
LOC100130428	5.83876	5.66142	5.48209	5.71175	5.31642	5.50696	6.03941	6.08498
PP14571	5.65226	3.62825	3.6332	3.74938	3.98232	4.88783	3.7478	3.76272
LOC100130452	3.87173	3.72938	4.03261	3.79917	3.79914	3.77669	3.86238	3.94776
LOC100130458	4.06279	4.00422	3.77336	3.71957	4.01466	4.68665	5.2194	3.97977
LOC100130502	4.50565	4.63343	4.70575	5.22685	4.70354	4.70746	7.07898	4.81109
LOC100130503	3.54302	3.57029	3.30903	3.40031	3.44592	3.39794	3.46159	3.4535
TMEM221	4.27313	4.36544	4.19948	4.76364	4.21229	4.38904	4.50149	5.09
LOC100130522	4.82002	4.2726	4.30976	4.50939	4.71176	4.22307	4.80838	4.34628
LOC100130548	4.20054	4.11356	4.2972	4.35695	3.99694	4.02571	3.62826	4.29652
LOC100130557	6.82737	6.43138	6.062	5.3974	7.17801	7.36646	8.24687	7.12503
LOC100130581	4.04003	3.71773	3.87872	3.93749	3.80888	3.87141	3.74625	3.76073
CXorf64	4.51848	4.17669	4.36021	4.99604	4.51417	4.55478	4.38272	4.50994
LOC100130691	3.99781	3.77047	4.82633	4.21437	3.82712	3.72287	4.11071	4.85334
LOC100130700	4.45438	4.3415	4.30928	4.79731	4.68705	4.32573	4.35315	4.38589
LOC100130705	5.00679	4.39741	3.84128	4.30189	4.2549	4.7824	4.22161	3.87211
CECR5-AS1	3.71149	3.82118	3.62867	3.74361	3.81855	4.09999	4.03485	3.85675
LRRC70	4.58817	3.90406	4.47171	4.33083	5.24836	4.3353	4.09934	3.75984
LOC100130776	5.4667	7.1846	7.79607	7.27288	4.90419	5.87922	6.93157	4.47441
LOC100130815	3.56563	3.59648	3.61131	3.81564	3.82658	3.65015	3.57451	3.93145
LOC100130855	5.0371	4.98851	4.48654	3.6316	6.86985	5.41195	4.40666	3.72423
LOC100130856	5.50355	5.1908	5.35405	5.03188	5.49922	5.26915	6.04666	4.5522
LOC100130872	5.48302	6.97075	5.25488	5.82115	6.13013	5.45545	5.53364	5.00584
PSORS1C3	3.8454	3.88103	4.06752	3.8703	3.90822	3.65539	3.57413	4.41596
LOC100130894	3.47774	3.51557	3.62562	3.84829	3.57549	3.67056	3.56625	3.81505
C17orf110	4.33246	4.18122	5.2363	5.10025	4.55608	4.37186	4.34694	4.57357
LOC100130938	3.84571	3.83091	5.22013	4.23735	4.21161	3.7645	3.77355	5.39519
LOC100130950	4.27346	4.23235	4.11803	4.11332	4.33179	4.43322	4.17769	4.3514
SYCE1L	4.78896	4.75572	6.00225	5.19695	4.82584	5.98315	5.6272	5.13573
LOC100130964	3.35724	3.26225	3.76646	3.41951	3.36797	3.65937	3.23637	3.68176
C6orf99	4.17576	5.78359	4.44919	4.3468	4.12257	4.221	4.29424	3.67808
LOC100130987	3.80942	4.73652	4.16134	4.96133	4.15227	4.25448	4.40193	5.54193
LOC100130992	3.97857	3.59795	4.75912	3.76845	3.88733	3.80232	3.94485	3.95937
LOC100131067	5.66263	6.66075	6.69905	6.10841	7.31107	6.53332	6.57121	7.78009
LOC100131096	5.2148	5.9254	3.82829	3.98358	4.60833	3.99997	4.0913	5.00963
ZBTB20-AS1	3.68536	4.20807	3.66862	4.44473	3.6168	3.42075	3.62471	3.6673
LOC100131138	3.54984	3.42322	3.54716	3.54101	3.19817	3.62135	3.91966	4.00971
TSTD1	11.2084	11.5867	10.252	6.28836	11.4921	10.8543	11.4595	9.68724
TMEM194B	4.56114	4.73705	4.60097	4.79878	4.40002	4.82899	4.29866	5.41588
ZNF503-AS2	5.48196	5.01842	4.8922	6.44115	5.12078	5.65357	5.9798	4.4463
NSAP11	3.84005	3.55907	4.0666	3.85026	4.08719	3.79994	3.38437	3.48949
LOC100131283	3.6523	3.54649	3.64791	3.79695	3.61367	3.64075	3.66522	3.88592
LOC100131316	4.85262	4.70685	5.02482	5.36689	5.17233	4.59479	4.93573	5.06083
LOC100131347	3.96555	3.56527	3.81374	3.86223	4.59066	4.61841	4.20097	3.65649
LOC100131354	5.13724	6.55742	5.74391	5.0239	6.6986	4.83664	5.69475	4.27503
LOC100131366	4.63271	4.30263	4.82676	5.25059	5.0069	4.70008	4.50245	3.97364
LOC100131434	3.84761	4.65803	3.97914	4.74532	3.94832	3.57012	5.42098	3.26025
DBIL5P	4.62075	5.31309	5.15674	4.7591	5.90692	4.83987	4.47938	4.52135
LOC100131496	4.34629	4.12455	4.14445	4.21445	4.13387	4.25069	4.33323	4.29445
FKSG29	4.47522	4.9603	4.27241	4.36968	4.54742	4.73609	4.28308	4.31656
LOC100131564	7.23392	7.19727	7.36394	7.50057	9.39932	8.0931	8.87825	10.4819
LOC100131607	7.88273	9.93929	7.76607	5.85246	10.3843	8.1795	9.59829	5.56176
LOC100131655	3.75643	3.6067	3.66223	3.6349	3.77485	3.72248	3.6256	3.5969
LOC100131691	3.99395	3.87321	4.09402	4.06576	4.38265	4.37447	4.42647	4.01575
LOC100131733	3.78755	4.08571	3.77528	4.19301	3.70108	3.94749	3.7491	3.84426
ARMCX4	3.94132	3.73517	3.9995	3.95913	3.80475	4.77362	4.84427	4.15968
C19orf79	8.88959	9.48276	9.52509	9.64189	9.27102	10.022	9.86325	6.10885
LINC00271	4.18413	3.7358	3.73953	3.58024	3.92985	4.25668	3.88816	3.55755
UBE2DNL	4.01213	3.52045	3.74979	3.82686	3.87709	4.12879	3.50487	3.82786
LOC100131825	4.53175	4.61338	4.47171	4.28134	4.59856	4.37943	4.54733	5.20349
ZNF717	4.21375	4.20843	3.99922	4.12852	4.94697	4.35873	3.86268	3.91274
RRN3P3	3.86461	4.28105	3.95577	4.17826	3.68124	4.38026	4.17078	5.91576
LINC00543	3.62045	3.40901	3.85081	3.44051	3.82127	3.57647	3.81498	3.84062
KIAA0664L3	5.44125	6.57623	5.68569	6.00605	7.20677	5.6459	6.74368	8.43163
LOC100132354	4.22129	4.48179	4.13072	4.50401	5.37565	4.08061	4.38227	3.88356
LOC100132356	4.43138	4.49868	4.97099	4.85902	4.56998	4.23561	4.91582	4.59905
KRTAP4-9	4.18246	4.37189	3.77484	4.94814	4.03241	4.18231	4.10711	3.91899
FAM99B	4.20952	4.17175	4.20129	4.38584	4.26846	3.85977	4.02361	5.59643
KRTAP4-7	3.33879	3.2665	3.26657	3.34677	3.34228	3.13722	3.2155	3.33228
XGPY2	3.4856	3.86516	3.7311	3.90367	3.6716	3.57009	3.72916	4.12268
ZRANB2-AS1	3.69759	3.68375	3.65447	3.7988	3.73612	3.76793	3.66252	4.29081
BSN-AS2	3.81224	3.93047	4.02494	4.13347	4.39682	4.21565	4.40736	4.27086
LOC100132707	6.48629	6.504	5.00095	5.47579	6.53154	5.50295	5.07498	4.83058
LOC100132735	3.58686	3.80477	3.44854	3.60812	3.62897	3.46414	3.2513	3.78034
LOC100132815	8.58803	8.19439	6.20139	6.8207	8.03832	8.6649	8.6745	5.07736
LOC100132891	3.70535	3.42251	4.11523	3.49346	3.62041	3.5725	3.48073	4.8141
DPH3P1	4.52289	4.19126	4.66321	4.49226	4.27645	4.2344	4.23239	4.10678
LOC100132987	4.15915	3.85346	3.85704	4.14244	4.23621	4.01381	4.44145	4.22904
LOC100133039	3.87328	4.17488	3.7437	4.31841	4.4443	3.93824	3.8346	5.0871
LOC100133190	5.71893	4.55111	5.1783	5.12834	4.88364	5.04083	4.82294	5.59469
LOC100133308	3.68551	3.6815	3.57049	3.73625	3.80045	3.79692	3.50571	3.50058
HOXA-AS3	4.3741	4.18358	4.11742	4.92348	4.08401	4.1846	5.45319	4.50051
LOC100133461	3.92293	3.98263	3.89732	4.22229	3.90671	3.85834	4.11095	4.18444
LOC100133612	5.68378	5.7183	5.47063	5.51372	5.72654	5.5547	5.87084	5.86213
LOC100133985	3.89924	4.23314	4.06824	4.55433	3.89489	3.91733	3.99863	3.67666
LOC100133991	4.26157	3.7222	4.00432	4.08658	3.99372	4.04561	3.63568	3.9646
LOC100134229	4.68589	4.8478	4.27259	4.35702	4.79873	4.35955	4.50326	4.0689
LOC100134259	4.69043	4.4892	5.34717	5.72218	4.94468	4.36938	4.38292	4.07597
LOC100134361	5.13602	6.10924	5.28268	5.08028	6.69119	5.69034	5.76563	4.12733
LOC100134368	3.96299	3.73269	3.83211	3.97589	4.00862	4.03247	4.11607	4.14593
LOC100134713	5.08602	5.0113	5.10549	5.46428	5.16576	5.49761	5.09931	4.71526
JMJD7	8.07687	7.99351	5.98095	6.2076	6.81585	6.14722	4.78215	6.25955
HDAC6	6.32174	6.9196	6.7215	7.14147	7.3277	6.88244	7.09649	6.82975
C17orf99	4.33017	3.82251	3.78612	3.77339	3.71272	3.72775	3.83544	3.7076
LINC00029	4.14361	4.53664	4.18726	4.09921	4.27032	4.24265	4.14468	4.3605
LOC100144597	4.11968	4.13916	4.09208	4.09919	4.12012	3.90129	4.01377	4.17088
LOC100144602	4.12489	4.12519	4.29627	4.57386	4.21926	3.9737	4.11674	4.19756
LOC100144603	5.79015	8.19568	6.51791	6.16499	8.54401	7.81239	7.64299	6.39126
LOC100144604	5.77812	5.82003	5.19175	5.27549	5.88074	5.17838	5.47889	5.28941
KLLN	4.48844	4.442	4.14551	4.60951	4.59159	4.32129	4.34247	4.49436
LOC100147773	4.48377	5.39228	4.50022	4.87072	6.53444	5.78926	4.78289	4.99988
HDAC5	5.75788	5.84194	4.88329	5.70895	5.44792	5.87279	5.8732	5.97848
PDCD6IP	10.2697	10.0491	9.75916	10.22	10.0513	10.1012	9.7571	9.64026
LOC100169752	3.61263	3.9495	3.4852	3.67854	3.96564	3.55989	3.53384	3.54139
PEG3-AS1	5.6129	3.65074	3.81494	3.87309	11.5085	4.17774	6.95743	3.80087
DBIL5P2	4.02383	4.33607	4.07869	4.27125	4.24283	4.6795	4.93199	4.41518
PDCD6	10.5981	10.6888	11.1206	11.0368	10.9747	10.7397	12.7788	10.1791
SRRM5	3.85959	4.53133	3.92143	4.09913	4.41542	4.13898	3.9293	4.2607
C19orf69	4.1401	4.06655	3.9455	3.93093	3.83368	4.02384	3.90469	4.25845
C17orf96	5.90745	6.33941	6.15201	6.68714	7.02565	6.9892	6.1309	6.23997
BCL2L10	4.51912	4.15348	4.53822	4.85471	4.23888	4.4784	4.19171	4.7035
TOMM6	12.4669	12.9611	12.9144	12.6776	12.7271	12.9724	12.2835	10.8329
LINC00092	4.36102	4.03857	4.07415	4.22075	4.48803	3.87392	3.8372	4.27707
LOC100189589	3.41589	3.35322	3.5814	3.53543	3.66147	3.34206	3.36355	3.49833
BCL2L11	6.43151	6.99478	5.99132	6.08768	7.08051	6.50111	6.62226	6.03464
LOC100190938	3.5131	3.51581	3.71302	3.62599	3.88539	3.67641	3.61233	4.62874
TPT1-AS1	4.91921	5.57792	5.32945	4.88307	5.4316	4.99741	5.51642	5.67455
LOC100192378	3.87111	3.73633	3.56452	4.67842	3.6173	3.79499	3.57454	3.45305
PP12613	3.95656	3.56789	3.91448	3.90347	3.86728	3.79994	3.78491	3.65798
FLJ16779	4.04728	3.65621	3.80699	3.659	3.79689	3.81084	3.70297	3.55051
SH2B3	6.6296	6.34715	8.70195	8.46699	8.01258	5.91935	6.90094	9.2955
CDH3	6.255	8.77337	10.9073	9.6216	6.89773	8.49258	8.11971	13.5245
GNE	8.26898	7.76018	8.68116	7.49897	4.18963	6.917	8.72265	7.42811
LOC100216545	4.77702	5.21186	5.21946	4.87447	5.80251	5.07866	4.8548	5.01579
LOC100216546	4.48011	4.05353	4.24114	4.13166	4.59268	4.75437	3.80082	5.42076
HCN4	4.27238	4.02236	4.15942	4.27609	4.05612	4.05863	4.37876	4.15806
INSL5	3.84316	3.86484	3.91714	3.91502	3.85369	3.89563	4.00598	4.19278
FRAT1	5.86514	6.9183	4.22666	4.96941	6.51365	6.7503	6.58854	4.37452
TROAP	9.03263	7.74057	9.02825	8.87609	8.14588	9.22822	8.00816	8.13275
MED16	6.89659	7.25981	6.69054	6.53034	6.85984	6.14476	7.16519	6.93272
LOC100268168	3.79256	3.54199	4.49897	4.29	3.89641	3.71312	3.66231	4.05694
PIGK	9.20682	9.69425	8.82532	9.44888	8.81976	8.90616	8.55256	9.93754
LOC100270679	3.56423	3.61897	3.68771	3.89995	3.56371	3.56235	3.50502	3.62304
LOC100270804	4.56822	5.28219	4.53101	4.52415	6.16367	5.03396	6.64139	4.89464
LOC100271722	4.11514	4.52888	4.7259	4.29288	5.22386	4.79421	5.2121	5.06186
LOC100271832	4.00056	4.25116	3.96284	4.02124	3.82977	3.98347	4.10459	3.70613
MTCP1NB	6.40028	8.60657	9.19018	9.26647	8.79439	8.10767	10.1511	8.1265
LOC100272217	3.87098	4.37429	3.81143	3.81639	6.059	4.3845	4.31044	4.70325
LOC100272228	3.85572	3.86663	4.03925	3.94402	4.27239	4.25952	4.02035	4.73009
LOC100286844	4.10475	4.04863	4.06496	4.11687	4.41307	3.80131	4.26149	4.12321
LOC100286922	4.52822	4.16411	4.06897	3.80021	4.21665	3.65195	3.85506	4.55096
LOC100286925	4.27807	4.30416	5.01216	3.68988	4.28965	4.53828	3.98684	4.90161
LOC100286938	4.54025	4.85074	4.72478	5.41556	4.8583	4.95662	4.85378	4.94991
LOC100287015	3.71897	4.51325	4.43156	4.14325	4.18848	4.76884	4.40736	4.04833
LINC00421	3.75533	4.32727	4.07824	4.58131	4.55586	4.08058	4.1127	4.03815
LOC100287177	4.56043	5.06162	4.4707	4.5088	4.28781	4.88425	4.50311	4.54936
LOC100287216	3.92659	3.68027	3.50693	3.6259	3.31124	3.35617	5.02831	3.5345
TIPARP-AS1	4.01133	3.91079	3.86379	4.04545	4.78509	4.28721	4.48371	4.00598
OSTM1-AS1	3.68192	3.47855	3.49832	3.61805	3.48006	3.29602	3.4333	3.75295
LOC100287437	4.74632	4.58464	4.39605	5.17451	4.5829	4.50244	4.90771	5.72081
LOC100287482	7.55438	6.58534	7.42814	8.68003	9.74659	9.23128	6.48398	4.87429
LOC100287558	4.04318	4.07601	6.37535	4.31733	4.00131	4.24932	4.44185	4.26007
LINC00173	4.51937	4.94793	4.37966	5.59381	4.44001	4.63196	5.30361	4.90428
LOC100287576	4.5112	4.56545	4.63138	5.10382	4.41558	4.33987	4.60398	3.84545
LOC100287598	3.94946	4.27153	3.89303	3.88327	4.10218	4.03	4.15696	3.89055
LOC100287616	7.34115	7.37636	7.89977	11.1216	7.13563	6.34375	5.60912	4.37988
LOC100287628	5.91742	5.21975	8.61528	7.73202	5.51348	9.00814	5.72149	5.95583
LOC100287765	4.0446	4.09241	4.45488	4.25963	4.53203	4.58599	4.47479	4.00251
LOC100287813	4.90825	4.62237	4.33245	4.65723	4.83715	3.8651	4.9143	4.03889
LOC100287814	4.15566	4.14891	3.93989	4.32581	3.97746	3.92233	4.09133	4.22003
LOC100287896	6.3292	5.94919	6.79111	6.60194	7.68805	5.96592	7.51823	3.69214
LGALS8-AS1	5.90147	5.03037	4.75432	4.55878	7.4586	6.04152	4.98853	4.79824
TIMM23	10.8346	11.1406	11.5464	10.7685	10.931	10.8154	10.3213	10.2635
LOC100288079	4.66023	4.63362	4.32777	4.50544	4.50639	4.49944	4.62333	4.0963
	4.25943	4.05977	6.95945	5.21574	6.52217	7.05748	3.89416	5.00845
LOC100288122	4.50113	4.23729	4.21927	4.21909	4.63635	4.40522	4.62283	4.47877
LOC100288123	3.64169	3.62076	3.55308	3.56147	3.56908	3.55544	3.85964	3.68883
LOC100288152	5.97182	4.69293	5.37875	6.10495	5.47377	4.79987	7.28791	7.12078
LOC100288198	3.98895	4.03447	3.82041	3.82524	3.89786	5.65453	4.33948	4.04968
ERVMER34-1	6.24065	6.39928	5.69862	5.03499	6.20033	8.05425	7.59307	6.61741
LOC100288432	4.55672	5.44881	4.1662	3.63941	3.78024	3.75111	3.83855	3.86303
LOC100288637	6.68965	6.85659	9.08351	8.60317	7.43051	8.793	7.99777	8.72959
	3.85353	3.5687	3.82889	3.88989	3.6349	3.64576	3.63398	3.66132
PAN3-AS1	4.16833	4.87671	4.5209	4.79601	5.00657	4.59586	4.81928	6.77316
TMEM239	3.8862	3.75354	3.84362	3.96148	3.96513	3.83121	3.83066	4.07235
FRG2C	3.72089	3.77852	3.89911	3.70146	3.87184	3.90897	3.51733	3.38414
LOC100288911	4.21214	4.13732	9.61227	7.24533	4.15245	4.12146	4.506	5.27149
LOC100289019	7.74518	6.74671	5.65146	5.86235	6.37948	6.99561	6.27903	6.58756
LOC100289092	5.70573	6.95891	7.33548	6.4027	7.0177	6.59824	7.4486	6.10925
LOC100289098	8.38286	8.84895	7.91153	7.71701	10.2815	8.06498	8.25365	4.5138
LOC100289187	4.05906	5.86073	4.44369	4.18776	4.32658	4.19448	4.00737	4.34235
LOC100289230	5.25934	5.37805	5.43958	5.53834	6.32982	5.61093	4.61944	6.55106
LOC100289251	4.70366	4.56295	4.76383	4.7817	4.54468	4.69708	4.43711	5.24891
LOC100289255	4.49939	4.34422	4.17342	4.50455	4.49709	4.37366	4.20503	4.49939
DNAJC3-AS1	3.84129	5.90594	4.56062	4.38201	7.25104	7.28952	5.92805	4.8524
LOC100289341	5.55973	7.2389	7.96935	5.87973	8.69251	7.70575	6.9982	6.03897
LOC100289361	5.4032	8.409	7.00768	5.55081	8.46303	7.12102	6.30853	5.68898
UBAC2-AS1	6.60233	6.18706	5.6893	5.78745	6.37507	5.8979	5.71755	5.00784
MCF2L-AS1	4.71439	6.4108	4.0698	4.41408	6.88121	4.00702	8.07138	4.05933
LOC100289495	4.33518	4.67979	4.67264	4.57585	4.77663	4.86001	4.19239	4.46977
LOC100289509	3.92745	4.02257	4.47353	4.23418	4.3987	4.29104	4.2336	4.8747
ZNF605	7.81101	7.7167	6.72342	7.89778	8.78787	6.96455	7.932	7.38135
ZNF783	6.74867	5.76517	5.69641	5.83446	6.53455	6.30519	6.29567	8.16384
LOC100292680	3.98022	4.21962	4.25635	4.43448	4.05742	4.21577	4.25271	4.40604
ZNF587B	10.2554	8.86673	8.25373	7.42615	9.27817	8.45926	8.22377	7.54197
LOC100294362	3.84571	3.66633	3.52907	3.54668	3.68506	3.827	3.78484	3.6217
NHEG1	4.53725	4.60459	4.46164	4.82804	4.37242	4.57347	4.10318	4.47884
CDH4	3.95009	4.0595	3.72743	4.30463	3.88688	4.01614	3.86586	9.09236
LOC100302650	4.5854	4.64251	4.73803	4.56661	4.75261	4.34135	4.18737	4.47247
LINC00184	4.0383	3.8285	4.02594	4.23318	3.98481	3.98656	3.94093	3.95109
FAS-AS1	3.62599	3.50263	3.44862	3.41647	3.59422	3.4186	3.50815	3.69731
SLC25A5-AS1	4.70765	5.98245	4.8555	5.13701	6.95669	5.89371	6.46322	4.79591
PET117	9.72744	9.68369	9.84613	9.71133	10.8637	10.6465	10.6513	7.44164
LOC100306951	9.41223	9.60491	10.1533	8.94661	10.16	9.77867	9.87705	8.07796
OTX2OS1	3.57688	3.62254	3.44769	3.60879	3.72962	3.83005	3.62247	3.58168
HOTTIP	6.17046	4.23201	3.93056	4.98058	4.53953	4.32418	4.29515	4.0033
SAP25	5.54344	5.31472	5.19934	5.89752	5.84207	6.69485	6.39407	6.79344
LOC100329135	3.67208	3.61409	3.70764	3.76143	3.75062	3.53735	3.74942	3.66627
LINC00102	3.42308	3.26272	3.55599	3.33966	3.09984	3.20277	3.33382	3.1105
CHAF1A	7.48897	8.01575	7.91539	7.51389	7.63552	8.42516	7.84103	7.46349
LOC100379224	4.50995	5.08446	3.41491	3.70245	3.79861	3.73293	3.78522	3.57688
GRIK1-AS2	3.43798	3.32858	3.3434	3.56485	3.48643	3.28697	3.37505	3.83857
ZBED6	8.25408	7.30801	7.45716	6.80425	9.38157	7.59565	7.3566	7.68684
PARP2	9.51003	9.25937	10.694	9.91063	10.0317	10.3427	10.6147	10.0897
PARP3	4.74976	5.15126	5.39324	6.06309	5.65593	4.85494	5.8152	5.38465
CDH5	3.66703	3.7087	3.71192	3.85066	3.76999	3.79603	5.40642	3.74619
TOM1L1	11.567	10.814	10.0613	9.81643	10.7499	10.8884	9.95962	10.6878
LOC100422737	3.7815	4.23235	4.07761	4.00836	3.87701	3.74805	3.96107	4.15233
HMGXB4	9.23245	9.16375	8.85076	8.62035	9.03774	9.6774	8.99827	10.0694
TOM1	4.89791	5.78984	4.72214	5.08393	5.62002	5.10945	4.97115	4.97694
SH2D3C	3.86829	3.557	3.59943	3.9728	3.62598	3.66325	3.64286	3.69956
SH2D3A	3.85312	6.22659	7.78852	7.88712	3.71672	5.82179	4.33482	7.79086
MAMLD1	5.34472	4.65796	6.47804	6.29209	4.73829	5.06422	5.7741	4.89672
CST8	4.27254	4.31437	4.16723	4.69312	4.57414	4.16184	4.38505	4.39689
RANBP9	6.7085	9.18408	9.3988	8.30046	9.35691	9.01352	9.46856	8.35835
LOC100498859	4.45179	4.46562	4.74852	4.64556	4.22884	4.29238	4.24878	4.09225
LOC100499177	9.92705	9.65911	10.1766	9.12494	10.3976	10.7129	10.449	11.0028
LOC100499194	4.84321	4.68115	4.36386	4.61382	4.85141	4.59009	4.47618	4.7051
LOC100499466	7.16106	6.5974	6.33551	6.37592	7.14042	7.34034	6.85958	6.216
LOC100499467	4.50197	5.22025	6.48779	5.59151	3.92617	6.43248	6.94674	6.39845
LOC100499489	5.04517	5.26666	5.26499	5.07938	4.38685	4.57248	6.08185	4.16636
DNAJB6	8.73499	8.66458	9.65255	10.1631	4.98234	7.25899	7.13994	8.34334
CDH6	3.86965	3.67938	3.82807	4.04361	3.82807	4.48921	3.85854	3.86175
MIR3682	7.64077	7.82301	7.19678	7.46516	6.76918	8.25937	8.27471	8.90472
LOC100505474	4.0453	3.83231	3.92675	4.61382	3.8119	3.75426	3.89633	3.51489
LOC100505478	4.95857	4.9709	4.87603	5.97255	4.83658	5.03838	5.01219	4.80837
LOC100505481	4.95565	5.99335	7.04905	5.65952	6.11254	4.33156	5.81004	4.44566
LOC100505483	6.71242	4.84778	6.41224	4.23255	5.09954	4.0987	4.23674	3.98086
LOC100505484	3.63872	3.92716	3.72732	3.85582	3.81857	3.97416	3.49564	4.42522
LOC100505487	7.81453	8.25391	7.29362	5.76126	8.44233	8.51199	8.28934	8.78658
LOC100505490	6.18692	8.64496	7.8335	5.7204	8.03647	5.77521	6.82741	5.3375
LOC100505491	3.45049	3.70449	3.84246	3.72179	3.58238	3.83647	3.81164	3.84232
LOC100505495	6.05685	3.95464	3.94573	3.95492	4.01327	4.02107	3.90474	3.84266
LOC100505498	3.85714	3.63261	3.96712	4.12925	3.90288	3.73982	3.79549	3.91532
LOC100505500	3.76553	3.56609	3.89692	4.00841	3.69206	3.98507	3.90845	4.15643
LOC100505501	5.03195	4.01718	4.48393	5.43687	4.31668	4.68889	7.87557	4.33093
LOC100505515	4.30462	3.89819	3.98026	4.21026	4.07774	4.03386	4.10469	4.29865
LOC100505518	4.00385	3.54448	3.68434	3.72441	3.68985	3.7615	3.81484	3.57529
LOC100505519	5.34045	7.12965	5.87139	5.94244	7.45552	7.1747	7.49295	7.33899
LOC100505525	3.61938	3.40499	3.62564	3.45399	3.62292	3.41846	3.54722	3.58554
LOC100505533	4.09002	3.96576	3.7248	3.886	3.99218	3.68532	3.98884	3.68026
LOC100505536	3.77957	3.88146	3.70387	3.72512	3.70977	4.09124	3.65583	3.64128
RBM26-AS1	5.59776	4.83849	3.72419	4.5726	5.2828	5.58334	4.05153	5.12991
LOC100505540	3.6824	3.54909	3.78648	3.77339	3.57957	3.82646	3.65831	4.05543
LOC100505545	3.83683	3.69253	3.83659	4.19631	3.75266	3.83087	3.75033	3.68428
LOC100505547	4.91778	4.89518	4.72774	5.12958	4.90183	5.00575	5.44145	4.66565
LOC100505549	5.09664	5.45414	4.3087	5.00914	5.55663	7.45202	7.36049	4.99266
LOC100505554	4.51917	4.53126	4.40007	4.70274	4.82303	4.58976	4.56223	4.51082
LOC100505555	3.70618	3.93562	3.81285	4.03023	3.53028	3.55858	3.59483	3.9342
LOC100505562	4.4455	4.72248	6.52127	6.35443	4.58981	4.73357	4.52926	5.06708
LOC100505564	3.36967	3.3485	3.47885	3.43255	3.56586	3.22812	3.43901	3.33865
LOC100505565	3.43839	3.43049	3.38999	3.58586	3.55687	3.40939	3.52342	3.58921
LOC100505570	4.03813	3.85338	4.58441	4.11243	3.51387	4.3762	4.45636	4.86054
LOC100505572	3.91463	3.67168	3.75897	3.60976	3.82424	3.56133	3.86152	3.69669
LOC100505573	6.86727	7.55155	7.32931	7.58965	7.64595	7.26194	6.07189	7.23771
LOC100505574	4.36215	4.25843	4.50352	4.89747	4.50745	4.59709	4.26669	5.12812
LOC100505576	4.34761	4.80752	5.08292	4.58277	4.9153	4.95291	5.13515	4.53201
LOC100505583	4.00108	3.72775	3.72171	3.89704	3.7412	3.76458	3.57742	3.56115
LOC100505592	3.98616	5.04618	4.40668	5.22466	4.33425	4.22373	4.34678	4.3848
PEX5L-AS2	3.81912	3.80896	3.98892	3.92451	3.81128	3.57547	3.65383	3.71202
LOC100505601	3.4486	3.83522	3.93005	3.76542	5.33737	3.31969	3.51897	4.12002
LOC100505606	4.92628	4.00667	4.01161	4.08137	4.08982	4.1157	3.99809	4.22188
LOC100505609	3.78765	3.55878	3.60221	3.79149	3.61553	3.71462	3.57167	3.71243
LOC100505616	9.35262	9.76461	10.1601	8.79324	10.0587	9.07247	8.85834	8.85686
LOC100505619	4.23672	4.09213	4.02393	4.12096	4.14199	3.96573	4.05496	3.80226
LOC100505622	4.09952	4.13239	4.40123	4.26281	3.94332	3.79768	4.28374	4.53508
LOC100505624	3.93632	4.13731	4.02672	4.10948	4.0815	4.19287	3.96355	4.15259
LOC100505633	4.02145	4.10584	3.69494	8.41698	8.20653	3.6179	3.92757	3.99193
LOC100505634	5.14245	4.90378	6.42687	5.0898	5.37808	4.15648	4.77429	5.66148
LOC100505635	5.23872	4.59077	4.32517	3.81139	4.72105	4.49151	4.14185	4.62758
LOC100505639	5.16528	4.85505	4.972	5.64459	5.09341	4.91803	4.93256	5.09007
FGD5-AS1	11.5401	10.4228	10.5404	10.5904	10.9513	11.2661	11.4445	9.465
LOC100505644	6.74416	5.82319	5.15987	5.45126	6.0735	7.77218	4.62714	4.28449
LOC100505649	3.68391	3.69289	3.56077	3.67025	3.6475	3.61441	3.64608	3.80715
LOC100505650	3.8158	3.94264	4.01426	4.17313	4.13719	3.92987	4.36205	8.82337
LOC100505657	4.75934	4.43684	4.23789	4.4824	4.44146	4.61224	4.67938	5.59557
LOC100505658	3.89028	3.53214	3.8509	3.58136	3.85629	3.57116	4.1981	3.84228
LOC100505659	3.61025	3.54847	3.85246	3.80311	3.67885	4.13003	4.06687	4.23885
LOC100505664	4.0082	3.90797	3.97793	4.09238	4.04484	4.02278	3.92526	4.00822
LOC100505666	4.18394	5.29492	5.26101	5.10938	5.27805	4.54148	4.68501	4.42646
LOC100505668	4.57057	4.19687	4.64151	4.303	4.34329	4.26408	4.57684	5.70894
LOC100505676	3.61531	4.09405	3.71184	3.41981	3.57432	3.47673	3.43864	3.52231
LOC100505681	4.65074	5.16777	4.52028	5.05004	4.50822	4.73364	4.40925	5.21786
LOC100505683	4.09811	4.28953	3.82829	3.94467	4.21004	3.72775	4.58353	3.72474
LOC100505685	3.75663	3.61189	3.68215	3.77285	3.73714	3.71136	3.75906	3.6286
LOC100505686	4.30241	4.16961	3.63214	4.06864	3.81444	4.33654	3.68919	4.00667
LOC100505687	8.34799	6.96106	7.90697	8.01229	6.41739	6.16772	9.46835	6.18698
LOC100505697	4.19331	4.41555	4.42818	4.50874	4.22407	4.44192	4.90342	4.46152
LOC100505702	3.81387	3.7352	4.15697	4.11302	3.82839	3.59518	3.6194	3.69174
LOC100505709	3.36973	3.42475	3.48527	3.54255	3.39427	3.31992	3.23608	3.53555
LOC100505710	4.96558	4.92057	4.45139	5.0788	5.39172	4.85452	4.68919	4.82367
LOC100505711	5.70264	5.39771	5.36936	5.57852	5.49121	5.67445	5.37061	5.67909
LOC100505715	7.5842	7.97528	8.29117	5.01262	8.51951	5.68982	8.01851	7.9456
LOC100505716	4.19932	4.52023	4.05516	3.96783	4.45287	4.00391	4.18702	4.0412
LOC100505718	3.53093	3.68437	3.59855	3.79532	4.03312	3.35796	4.00754	3.321
LOC100505725	3.80504	3.79707	3.43115	3.63844	3.56091	3.60011	3.60467	3.79522
LOC100505727	3.81187	3.65518	3.586	3.91596	3.80185	3.592	5.23493	3.78992
LOC100505729	4.93183	5.72041	6.28533	6.07864	5.76308	5.85346	5.41223	4.97656
LOC100505730	5.42145	8.6825	7.53904	5.10076	9.02792	5.96456	4.91929	3.55206
LOC100505735	3.79347	3.82594	3.69153	3.96866	3.84705	3.72417	3.66692	4.10076
LOC100505738	7.20326	4.44493	4.12547	4.07962	7.10967	6.89546	6.27419	4.15437
SPATA1	3.3362	3.44419	3.50755	3.66384	3.61872	3.20816	3.4277	3.46671
LOC100505746	3.97476	4.06085	5.20719	4.78429	3.91633	3.98085	3.99102	4.72763
LOC100505750	3.62139	3.71154	3.69693	3.8935	3.69545	3.81748	3.81969	4.03568
PRMT5-AS1	4.73076	5.00954	4.80612	5.14363	4.74009	5.13035	4.61032	4.41665
LOC100505760	8.73974	4.0902	3.72355	3.90622	6.71124	6.36794	6.79717	3.48922
LOC100505761	6.17289	7.69091	6.58078	5.10072	7.74754	8.14561	6.23539	5.74768
LOC100505763	5.42712	6.27143	5.90913	6.16591	6.16613	6.33173	7.07243	5.87682
LOC100505768	3.56632	3.55889	3.48697	3.59587	3.54633	3.6455	3.52225	3.73452
	3.98356	5.42326	4.62447	5.50404	4.74465	6.49908	6.5305	6.09214
LOC100505774	4.34104	4.56959	4.28072	4.43448	4.65623	4.38178	4.4939	4.76526
LOC100505776	3.27278	3.29922	3.38104	3.41508	3.52199	3.56535	3.35733	3.53073
LOC100505782	3.71192	3.54105	3.67308	3.61752	3.62693	3.57452	3.56878	3.44941
LOC100505783	4.73193	5.19174	4.69225	4.84064	5.18273	4.72876	5.84406	4.3054
LOC100505784	3.6272	3.63336	3.69649	3.55725	3.88032	3.45479	3.71223	3.74673
LOC100505786	4.42943	4.02293	4.33728	4.4641	4.43512	4.1773	4.11734	4.34713
LOC100505792	7.5285	8.32121	9.65359	7.87913	8.59645	8.75986	8.24066	9.24286
LOC100505794	4.11418	4.14094	5.56799	4.87277	4.35186	4.38931	4.93526	3.61389
LOC100505797	6.82041	6.1175	3.72322	3.7397	10.4758	3.66988	3.52271	3.27246
LOC100505801	3.18328	3.17197	3.38822	3.39669	3.37129	3.39343	3.41318	3.27382
LOC100505806	3.88	4.01006	3.91278	6.34584	3.94807	4.11212	4.44054	5.54937
LOC100505811	3.6923	3.5289	3.79994	3.71225	3.5862	3.39677	3.4078	3.62702
LOC100505820	4.24978	4.54068	4.47815	4.26828	4.3222	4.36688	4.3224	4.17693
LOC100505826	5.39998	5.07452	5.17532	4.95874	4.79267	5.21883	5.04429	5.0404
LOC100505828	4.06749	3.77047	3.47657	4.47715	4.01238	3.74593	3.82608	4.11682
PROX1-AS1	3.55368	3.84542	3.63246	3.55473	3.39738	3.33071	3.62276	3.48835
LOC100505835	3.9032	3.85602	3.67544	3.63559	3.73924	3.77632	3.88385	4.05488
LOC100505838	3.60218	3.79748	3.80339	4.03494	3.80079	3.71607	4.16663	3.69817
LOC100505839	4.12601	3.89323	3.74328	5.39292	4.03326	3.91899	3.82794	4.19388
LOC100505841	3.93381	4.11088	3.76918	3.79444	3.86791	3.87796	3.74863	3.85629
LOC100505851	4.23841	3.99642	4.12584	4.3297	4.35633	4.21984	4.4322	3.60256
LOC100505853	4.41529	4.50831	4.49157	4.75959	4.63545	4.56146	4.5571	4.46738
LOC100505854	7.99846	7.55251	8.43394	7.53459	8.03822	8.73899	7.87925	8.01857
LOC100505862	3.82427	3.63725	3.74338	3.95034	3.53823	3.56859	3.7773	3.67743
LOC100505870	3.99829	3.92357	4.20899	4.03542	4.44869	4.09681	3.89907	4.05907
LOC100505875	3.87901	4.32784	4.19372	3.88863	3.99858	3.59671	3.69835	3.47668
LOC100505876	8.41038	8.07743	7.98742	7.9679	8.20543	8.79656	7.24944	6.08436
LOC100505877	3.59247	3.87576	3.41926	3.86289	3.98319	3.69457	3.77339	3.54131
LOC100505878	3.52779	3.46643	3.34474	3.53334	3.42643	3.54245	3.55873	3.44075
KIF25-AS1	4.27692	4.49261	4.29336	4.49188	4.45784	4.43871	4.60558	4.57726
LOC100505880	4.46993	5.86804	5.72073	5.7455	6.19173	4.21565	7.42136	4.62165
MAGI2-AS3	3.53087	3.64506	4.38374	3.68335	3.73919	3.71645	3.74082	5.90839
LOC100505890	4.28413	4.08329	4.0245	4.10699	4.3185	4.13597	4.06445	4.21918
SLIT2-IT1	3.6425	3.48659	3.515	4.11186	3.49619	3.63498	3.97767	3.65259
LOC100505894	5.25522	5.4592	5.90106	5.85786	5.62201	8.39864	5.52142	5.87068
LOC100505903	3.67461	3.75689	3.45117	3.55717	4.60497	3.58503	3.7962	4.05326
LOC100505904	3.70583	3.79748	3.61409	3.67083	3.86534	3.82877	3.66617	3.75043
	5.48302	5.71818	5.54899	7.22792	5.39475	5.51587	5.00837	5.82205
LOC100505906	3.9175	4.12428	4.04077	4.06254	3.97386	4.07321	3.85786	4.40818
LOC100505908	3.30199	3.46556	3.72438	3.44731	3.62637	3.3595	3.274	3.53831
LOC100505912	3.98044	4.26161	4.49173	3.95226	3.82364	3.82588	3.9584	4.02302
LOC100505918	4.78246	4.32235	4.56292	4.53975	4.72292	4.55069	4.9358	4.34236
LOC100505920	3.97265	3.88553	4.10251	4.08115	4.23941	4.0337	4.31544	4.05181
LOC100505928	3.84571	3.47529	3.69979	4.14539	3.78738	3.6349	3.47931	3.86628
C21orf37	3.67264	3.394	3.35525	3.2973	3.49826	3.52606	3.3596	3.26694
LOC100505930	4.26132	4.01863	3.95258	4.18236	4.52829	3.96159	4.87607	5.4013
LOC100505932	4.68519	6.78536	6.8873	5.09939	6.38081	5.71151	7.08016	5.1618
LOC100505933	4.34539	4.0391	4.2064	4.25389	4.1737	4.09538	4.11173	4.11113
LOC100505938	6.47402	8.1252	7.16096	4.51305	9.89139	5.61908	7.72805	5.45591
LOC100505942	4.08097	4.40313	4.26735	4.47082	4.24702	4.72782	4.34033	4.43731
LOC100505946	5.16528	3.63577	4.14754	4.07886	3.79913	3.62094	9.16524	3.55199
LOC100505947	4.29846	4.30944	3.86641	4.01394	4.08396	4.07796	3.71345	4.03955
LOC100505960	4.05417	3.82245	3.7529	3.69904	3.82912	3.74087	3.67343	3.77756
LOC100505963	4.02923	3.96605	3.58535	3.75646	4.21497	4.09977	4.33165	4.14793
LOC100505964	4.18299	4.01552	4.36586	4.39135	4.37079	4.53547	4.33482	4.55384
LOC100505967	3.53467	3.59426	3.68537	3.44527	3.53681	3.41529	4.76363	3.42252
LOC100505971	4.1845	4.16663	5.68738	6.31619	4.85274	5.01	6.2584	6.70855
LOC100505974	4.77853	4.35526	5.01448	4.83529	4.2695	4.33051	4.77553	4.66749
ENO1-AS1	5.74343	7.46323	4.86971	4.95968	7.82817	5.44739	7.14028	4.81054
LOC100505976	3.96331	4.0763	4.29039	4.50849	4.06207	4.13967	4.03942	4.64649
LOC100505978	3.84446	3.91757	3.89119	4.62029	3.84273	3.89737	4.1255	4.2397
LOC100505983	3.67977	3.43851	3.82468	3.76879	3.73787	3.61505	3.54312	3.74236
LOC100505985	4.23517	4.06811	4.37796	4.39751	4.37729	4.08954	3.818	4.26788
LOC100505986	3.53394	3.55854	3.29785	3.6701	3.45933	3.55166	3.4008	3.7366
LOC100505989	7.33001	7.55486	3.32959	3.85254	5.43422	4.33245	3.42251	3.65528
ZFY-AS1	3.50692	3.62411	3.3105	3.49677	3.48643	3.23493	3.54885	3.59517
LOC100506012	3.88862	3.94367	4.15583	4.21422	4.11215	4.41954	4.02611	3.79522
LOC100506013	8.46686	3.52948	3.52753	3.40485	3.35224	3.80961	3.291	3.44383
LOC100506014	4.8627	4.827	6.04183	5.61731	4.2439	4.80139	4.82718	4.7653
LOC100506016	3.4693	3.42838	3.5168	3.5266	3.37594	3.55334	3.60908	3.48974
LOC100506021	3.99094	3.88881	3.5475	4.20251	3.91479	3.82354	3.87583	4.35953
LOC100506025	3.74051	3.61262	3.7496	3.69904	3.79955	3.58677	3.7287	3.71908
LOC100506029	6.62689	6.372	6.99516	6.72124	7.27243	8.43753	6.56426	8.30832
LOC100506030	3.39898	3.91305	3.72956	3.77096	3.72657	3.8538	3.49319	3.80293
LOC100506034	3.739	3.80949	3.76163	3.828	4.06791	3.60659	3.62238	4.05013
LOC100506046	4.56599	5.22673	4.1648	5.01392	4.73846	4.90575	5.53364	4.19355
LOC100506047	4.1902	3.93731	3.90807	4.04631	3.94769	3.85249	3.68951	4.00231
LRRC72	4.38434	4.59493	4.1922	4.55457	4.5169	4.17248	4.46054	4.15579
LOC100506051	5.06744	4.55513	4.75806	5.22097	4.94949	4.76654	4.80181	5.89312
LOC100506054	6.56852	8.60651	9.09773	8.05124	8.35562	6.76374	7.40365	5.82645
LOC100506057	4.28151	5.21825	6.80481	5.74291	5.99896	5.55342	4.58107	5.40144
LOC100506059	3.83153	3.58983	3.72524	3.95383	3.61793	3.5365	3.71345	3.6385
LOC100506063	4.29372	4.47545	4.11975	4.27235	5.09626	4.33795	4.30452	4.16509
LOC100506068	3.67082	3.83561	3.89057	3.88989	3.76202	3.33854	3.88928	3.98497
LOC100506070	3.71172	3.90929	3.47543	3.95003	3.54762	3.34939	3.51782	3.65366
LOC100506071	3.83035	3.65639	4.20933	3.56594	3.85316	3.57728	3.50943	3.36852
	4.39734	4.29748	4.14406	5.2102	4.91885	4.25694	4.34352	4.21706
LOC100506075	4.66446	4.53794	4.54069	4.46668	4.68902	4.83333	4.66666	4.53188
HMGA1P4	4.90362	5.29992	5.69425	5.13317	5.53565	5.07393	4.69703	7.1676
LOC100506082	3.97182	4.27502	4.11247	4.02987	5.59528	4.23648	3.53957	3.6464
LOC100506083	3.2529	4.08329	3.32805	3.19923	4.38449	3.45824	3.80127	3.83096
LOC100506088	4.16201	3.95269	4.29194	4.30502	3.99821	4.00397	4.44337	3.99823
LOC100506089	4.19556	4.01241	3.98115	4.32426	4.23946	4.18614	4.1567	4.13083
LOC100506098	5.07716	6.06662	4.90872	7.05477	5.50219	5.1213	10.7217	4.81472
LOC100506102	3.94886	4.06997	4.13541	4.12335	4.07803	4.01244	4.07655	4.33501
LOC100506104	3.74507	4.15266	4.00432	3.98904	3.97744	3.94734	3.96495	4.00281
LOC100506105	4.55157	4.17847	4.64023	4.90104	4.41749	4.55053	4.72398	4.60839
LOC100506107	3.98268	3.50726	3.79939	3.48782	3.9323	3.69247	3.7474	3.68406
LOC100506108	3.7636	3.69841	3.81556	3.88653	4.0099	3.85678	7.1771	3.80462
LOC100506113	4.31563	3.80607	3.79083	4.24293	4.17982	4.12489	4.02195	3.96614
LOC100506115	4.76539	4.94288	4.9648	5.22685	4.85303	4.42138	4.55363	5.74423
LOC100506119	5.21349	4.45816	5.59418	5.30307	6.79498	5.78872	5.68238	9.41867
LOC100506120	4.58888	4.03161	4.15769	4.24229	4.57758	4.1635	4.01777	4.08251
LOC100506122	4.09621	3.91923	4.1907	4.50473	4.31084	4.33912	4.09143	4.24025
LOC100506124	4.66072	5.22367	3.897	4.43163	5.38032	4.78434	4.24129	6.10841
LOC100506125	5.90434	5.96256	4.76782	3.92824	6.27372	5.18754	3.99209	3.90323
LOC100506126	3.93759	4.2241	3.60947	3.76529	3.77243	3.85399	4.03559	3.95217
LOC100506128	3.74873	4.12024	3.64583	3.65407	3.83033	3.61932	3.59992	3.70614
LOC100506130	6.23508	5.1705	5.16583	7.07107	5.31744	6.48826	7.39995	5.33926
ZMYM6NB	8.68608	8.99826	9.65902	9.00321	8.65546	9.29941	8.98819	10.2879
LOC100506154	3.50964	3.77047	3.49421	3.38723	3.58045	3.54434	3.32411	3.66145
LOC100506161	4.56849	6.87893	5.93301	4.83992	7.02809	5.24137	5.4088	4.20008
LOC100506165	3.50081	3.44906	3.41524	3.39108	3.62609	3.31481	3.45726	3.40263
	9.5684	9.24016	8.60145	8.91649	9.70253	9.40052	10.0416	11.0942
LOC100506172	3.5856	3.35513	3.55368	3.50785	3.51168	3.47541	3.35843	3.51326
LOC100506174	4.64818	4.1432	4.16483	4.32543	4.25461	3.99032	4.02361	4.05021
LOC100506175	5.04091	4.72199	4.71976	5.01047	4.19157	4.51412	4.45937	4.56489
LOC100506189	3.81338	3.84507	3.73617	4.20937	3.72935	3.76506	4.13696	3.77786
LOC100506190	5.33493	7.72924	7.18586	5.02894	6.40277	6.09372	5.65267	5.2115
LOC100506195	3.60576	3.57676	3.63684	3.59219	3.61178	3.59972	3.57498	3.62432
LOC100506201	6.12832	6.92838	7.11435	5.82506	7.08674	6.67096	6.0867	6.93022
LOC100506206	3.77664	3.76628	3.50052	4.40946	3.78246	3.8255	4.07648	3.87912
LOC100506207	3.77714	3.97979	3.65346	3.93275	4.04145	3.87343	4.24776	3.59872
MIR210HG	4.31561	5.41209	6.17781	5.83233	6.96822	4.43973	5.08447	5.44937
GCFC1-AS1	4.41308	4.18122	4.0027	4.02494	4.42992	4.25501	4.69855	3.80659
LOC100506216	3.76539	3.71737	3.61272	3.70361	3.8696	3.69761	3.74257	3.85931
LOC100506219	4.67098	4.05176	4.15539	4.49064	4.30324	4.07693	4.35264	5.03697
LOC100506226	3.6608	3.85346	3.64862	3.95488	3.92889	3.93771	3.81584	3.72432
LOC100506229	3.90111	3.54317	3.57871	3.81554	3.91339	3.65446	3.74807	3.44783
LOC100506231	5.51628	5.2525	5.25761	5.87884	5.32646	4.98992	5.38968	4.90797
LOC100506233	9.58548	8.98007	9.1329	9.00479	9.54206	8.85956	9.8304	8.29862
LOC100506236	3.70243	3.45965	3.44162	3.81849	3.66256	3.56374	4.08556	3.66833
NKX2-1-AS1	3.88733	3.72094	4.65638	4.17729	4.04188	3.89479	7.21221	4.52407
LOC100506238	3.62217	3.47767	3.50381	3.67086	3.67455	3.71226	3.65589	3.5022
KRBOX1	3.88835	4.04021	7.60508	4.09248	4.0653	3.66795	4.06759	4.27428
LOC100506245	3.94406	4.86494	4.17537	4.09736	4.14715	4.17491	4.53467	4.10283
LOC100506247	3.43155	3.66934	3.81286	3.61873	3.50025	3.54257	3.44508	3.65105
LOC100506251	3.83581	3.56971	4.08604	4.07486	3.36685	3.81674	3.48791	3.36956
LOC100506252	4.52686	4.33505	4.03957	4.35988	4.49068	4.139	4.00988	4.30314
LOC100506258	3.55506	3.40345	3.42447	3.46697	3.93696	3.53721	3.39936	3.7016
LOC100506259	4.7401	4.41953	3.90215	3.68289	4.31077	4.18949	4.84494	4.34412
LOC100506262	4.99979	4.99253	4.06163	4.81743	5.40901	5.34879	5.11235	6.49534
LOC100506267	3.40375	3.64244	3.63774	3.55327	3.38381	3.34617	3.34444	6.13784
LOC100506268	4.16404	5.20266	5.62638	5.228	5.33768	5.24093	5.01174	4.64957
LOC100506271	4.37756	4.51706	4.75979	4.68897	4.42616	4.67547	4.70394	4.6354
LOC100506272	3.64256	3.71309	3.34844	3.677	3.62719	3.38611	3.49167	3.7825
LOC100506274	3.7109	3.83901	3.56876	3.62971	3.79222	3.63016	3.71072	3.66233
KRBOX1-AS1	4.53678	4.32833	4.61623	5.07455	4.29646	4.43325	4.46909	4.30344
LOC100506286	3.40382	3.7699	3.35434	3.45729	3.50786	3.46363	3.62826	3.54194
LOC100506288	3.90458	4.06045	4.00516	4.16116	4.22759	4.04662	4.12176	4.02968
LOC100506289	3.50752	3.36607	3.45171	3.78673	3.56552	3.42018	3.55749	3.73397
LOC100506291	3.71558	3.9081	3.66763	3.82624	3.84258	3.79336	3.71302	3.71104
LOC100506295	7.49533	8.37954	7.18977	8.16851	8.5445	8.24099	7.6003	5.38547
LOC100506302	6.70056	6.98381	6.64448	6.47642	6.96739	7.1476	6.92816	7.35158
HOTAIRM1	5.53122	4.68263	8.24073	8.63424	6.04526	6.14288	8.02889	10.9425
LOC100506312	4.41062	4.13738	4.06163	3.89372	4.21543	4.08914	4.1462	5.49843
LOC100506314	4.26804	5.34464	4.72547	3.87177	3.95365	6.10619	4.0514	4.92749
LOC100506319	5.35509	4.73652	4.9684	5.43634	4.9084	5.06421	5.41552	5.0354
LOC100506325	3.90743	6.8997	5.70484	6.20167	7.89264	6.12095	5.70456	5.0263
LOC100506327	5.71809	5.21298	3.74406	4.0237	3.7418	3.68688	3.58491	3.81802
LOC100506331	3.97682	3.53485	3.68836	3.53175	3.70301	3.67396	3.76468	3.81807
LOC100506342	6.78163	5.92475	5.06771	5.34838	5.97978	4.65315	5.99912	7.65509
LOC100506343	5.24036	4.89045	4.85375	5.07186	4.95414	5.13283	6.03719	5.05765
LOC100506348	3.83743	4.13894	3.81928	4.53646	3.77729	3.81684	3.87364	3.95584
LOC100506351	4.12286	3.79437	4.15769	4.03109	3.75972	3.95317	3.94237	3.80354
LOC100506354	3.88989	3.84118	4.09631	4.13347	4.12003	3.8114	3.94686	3.92245
LOC100506358	3.68933	3.87612	3.69178	4.13273	3.73528	3.96101	3.88594	4.01697
LOC100506365	9.67379	10.0621	9.69718	9.87035	9.79382	9.46093	10.7672	7.46471
LOC100506368	4.78164	4.14605	3.79994	4.39898	4.00665	3.75912	3.88958	3.77084
LOC100506371	3.45788	3.62492	3.51875	3.88483	3.84311	3.68484	3.63477	3.56838
LOC100506373	4.44739	4.30754	4.1334	4.98681	4.65999	4.5608	5.16113	4.73415
LOC100506374	5.18648	4.47425	4.88524	4.83412	4.97302	4.96927	4.59869	4.88961
LOC100506377	3.54317	3.36642	5.20363	8.89479	3.66911	3.46672	3.58236	9.2682
LOC100506379	3.72687	3.99293	3.93015	3.69743	4.27135	3.87331	3.8879	3.73191
LOC100506380	4.95655	3.9268	4.14957	4.85197	3.98103	3.83006	3.9768	4.43677
LOC100506385	3.29656	3.53899	3.64081	3.46051	3.29777	3.43853	3.64025	3.68324
LOC100506387	3.58199	3.7705	3.71499	3.9902	3.66084	3.67479	3.65266	3.85717
LOC100506388	3.87132	3.77397	3.81446	3.93806	3.77211	3.76954	3.81305	4.06497
LOC100506392	4.70357	3.70657	6.09145	6.23506	4.95154	4.0317	5.98	7.50688
LOC100506397	3.84349	3.82266	3.95761	3.93606	3.87388	3.71022	3.8663	3.96732
LOC100506403	3.6782	3.98103	3.54684	3.89691	3.76824	3.74992	3.68953	3.70453
LOC100506405	4.03024	4.00739	3.90256	4.12253	3.97463	4.02278	3.96493	3.99558
LOC100506406	4.33998	4.11742	4.44694	4.24793	4.3827	4.2535	4.24608	4.38478
LOC100506409	5.58854	4.91893	4.7139	3.86556	4.75308	4.00507	4.9402	3.66255
LOC100506413	3.72393	3.58223	3.44769	3.78219	3.80744	3.5453	3.71471	3.725
LOC100506414	4.61768	4.23599	4.18888	4.59509	4.32434	4.60102	4.2892	4.22745
LOC100506415	4.16099	3.71536	3.69727	3.81203	3.92908	3.8699	3.99517	4.04496
LOC100506418	3.69591	4.27816	3.67017	3.75885	3.68985	3.55897	3.85431	4.01876
LOC100506419	5.39614	5.1235	4.89858	5.45449	5.58535	5.34744	6.00681	5.1509
LOC100506421	4.20899	4.1655	4.0647	4.23374	4.28688	4.29442	4.22832	3.8253
LOC100506425	5.30401	4.58641	4.92802	4.0782	5.48761	4.48392	4.78669	4.91284
CBR3-AS1	7.82845	6.76015	5.46211	6.13384	8.08512	5.90215	6.62151	6.51222
LOC100506430	4.79043	4.8847	4.65607	5.35958	5.0628	5.02971	4.87335	5.24021
LOC100506431	4.18923	3.9353	3.93411	4.24949	3.97749	3.88369	3.86965	4.11273
LOC100506433	3.41565	3.98363	8.12759	6.94419	6.81164	4.44435	8.53215	3.54803
SPAG5-AS1	4.25926	4.20403	4.23039	4.7731	4.56581	4.32659	4.63185	4.43119
LOC100506439	4.59351	4.19601	4.33089	4.83009	4.36961	4.26105	3.92526	4.46388
LOC100506446	3.95672	3.96889	3.83167	4.05282	4.10304	3.88242	3.89799	4.3416
LOC100506457	4.0665	4.40441	4.21503	5.13024	4.56583	4.33278	5.64546	4.14375
LOC100506459	4.13832	3.87309	4.08052	4.63653	3.78029	3.81862	4.01606	4.15765
LOC100506462	3.77654	3.31216	3.56722	3.50347	3.78578	3.55334	3.68467	3.37357
LOC100506465	4.36066	3.74518	4.05192	3.99016	4.0816	8.2179	3.7821	3.78871
LOC100506469	5.66671	6.3423	6.13586	5.53868	6.32586	6.24719	6.67927	7.00871
LOC100506470	4.92984	4.55231	5.02833	4.81808	4.72287	4.59733	5.046	4.71461
LOC100506473	6.19661	7.46563	6.56851	6.66167	7.1815	6.97148	6.81102	7.3301
EGFLAM-AS2	3.64084	3.41556	3.41398	3.63543	3.51403	3.63044	3.61699	3.51972
LOC100506476	4.15688	4.1816	4.40647	4.17587	4.87441	4.03748	4.0649	4.51567
LOC100506480	4.79994	4.74223	5.22879	4.47349	4.45286	6.30084	4.51717	5.45324
LOC100506484	3.66845	3.63773	4.15281	4.46396	3.78596	3.74326	3.67323	4.30063
LOC100506485	3.89916	4.05116	3.9127	4.16726	3.86154	3.8782	4.02812	4.19575
LOC100506489	3.77957	3.64719	3.65971	3.51974	3.3869	3.64025	3.61079	3.67192
DSCAM-AS1	3.91293	4.04769	3.52537	4.07047	3.69888	4.85452	3.53559	3.90958
LOC100506494	4.03341	4.09261	3.91233	4.40366	4.37253	4.0964	4.09186	3.61608
LIFR-AS1	3.26285	3.61644	3.3398	3.55087	3.38146	3.38611	3.43407	3.41439
LOC100506496	3.84443	3.83277	3.66057	3.53388	3.75758	3.71459	3.98936	4.00633
LOC100506497	3.87658	3.80165	3.5901	3.69222	3.80457	3.63868	3.71171	3.57736
LOC100506498	3.33236	3.55795	4.02811	3.42474	3.52859	3.60085	3.64044	3.54033
LOC100506502	5.16765	5.36231	4.47023	4.8889	5.3406	4.67167	4.54103	4.93853
LOC100506504	4.94102	4.37193	4.54694	5.49191	4.67882	4.92411	5.35347	4.91105
LOC100506521	4.58457	3.94387	4.43465	4.65952	4.41407	3.80054	4.23223	4.59418
LOC100506526	3.9646	3.86842	4.32572	4.05823	4.07767	4.04089	3.87643	4.45903
LOC100506527	4.53306	4.64607	4.22709	4.46219	4.34227	4.29717	4.39743	4.21863
LOC100506530	3.74652	3.58928	3.72932	3.85236	4.14972	3.70666	3.56322	3.7618
LOC100506540	4.16936	4.27392	4.44161	4.00841	4.40374	3.96573	3.78565	4.42446
LOC100506542	3.88557	3.56416	3.58398	3.6629	3.48856	3.65207	3.51045	4.01876
LOC100506546	4.02538	3.96576	3.86829	4.10263	3.78036	3.8555	3.81534	4.0317
LOC100506548	8.90884	9.15131	8.67327	7.08073	8.80005	9.47543	7.07905	8.73738
LOC100506553	4.21706	4.34741	4.14889	4.28	6.41541	4.3292	4.14701	4.43162
PVRL3-AS1	3.69033	3.65286	3.97217	4.39574	4.00693	3.69264	3.70066	4.39591
LOC100506557	3.6106	3.60539	3.6872	3.78019	3.56586	3.86538	3.79189	3.85543
LOC100506558	3.8843	3.76609	3.75823	4.09943	4.01189	3.8607	3.84261	3.92491
LOC100506559	3.95365	4.30537	4.26735	3.98441	4.14618	4.19935	3.8445	4.0963
LOC100506561	5.79859	7.15695	5.57432	7.05296	6.13607	5.7977	5.42762	5.49625
LOC100506571	4.23672	4.51919	4.40742	4.35716	4.17672	4.02993	4.23909	5.03265
LOC100506577	3.53868	3.71548	3.81768	3.5823	3.48026	3.44965	3.67739	3.254
C16orf95	4.35231	6.81725	7.62856	5.24008	7.21283	6.31886	5.44254	6.06865
LOC100506582	3.67386	3.70164	3.65959	3.78271	3.64178	3.50914	3.54612	3.93435
LOC100506585	4.37025	4.40748	4.05302	4.27826	4.40005	4.06121	4.38119	4.59061
LOC100506591	4.48675	3.84161	4.07105	4.02604	3.74362	3.82748	3.92952	4.89398
	3.83451	3.31817	3.44769	3.58124	4.07807	3.5365	4.05703	4.30017
LOC100506599	4.983	5.01907	4.8296	4.49292	5.4738	4.6763	5.36388	4.61436
LOC100506606	4.39573	4.62512	3.98713	4.77559	4.49311	4.74734	4.70238	4.80627
LOC100506609	4.4809	4.57245	4.30395	4.58643	4.5001	4.33945	4.17966	4.8092
LINC00540	3.98022	3.93695	3.86159	4.25027	4.02883	4.1381	4.56874	3.94689
DCDC5	3.56481	3.39691	3.50766	3.30725	3.23458	3.45182	3.53621	3.14338
LOC100506629	4.16875	3.90601	3.81391	3.79413	4.01337	3.94443	3.78014	4.02455
LOC100506642	4.01927	4.27617	4.65899	3.9315	4.64277	4.02411	4.39264	4.31893
LOC100506649	7.82563	7.78141	7.4517	6.09516	7.81634	8.96095	6.78873	5.85394
LOC100506651	6.21786	5.59491	5.15668	6.14183	5.84067	5.83845	6.40179	6.63888
LOC100506652	3.79875	3.53859	3.73847	3.94955	3.94518	3.79686	4.0576	4.06521
LOC100506655	4.8219	4.47487	4.65252	4.88692	4.92534	4.47301	4.9569	4.56365
LOC100506659	3.71153	4.80034	4.54778	3.94186	5.8785	4.45102	4.09016	4.15961
LOC100506660	3.53141	3.46168	4.06854	3.99587	3.73645	4.10558	3.69706	3.49687
LOC100506661	8.81866	6.8573	7.67565	7.08433	7.42677	7.0286	6.0422	8.68556
LOC100506668	6.6863	7.6994	8.60078	7.43635	7.72582	8.09935	7.71833	5.75687
PHKA1-AS1	3.81755	3.69043	3.83938	3.63909	3.76744	3.86681	3.73534	4.11275
LOC100506675	4.71998	4.395	4.86506	4.74479	4.82587	4.64503	4.35386	4.30889
LOC100506676	6.52303	8.02038	8.97569	6.22872	7.70488	5.99248	8.71734	4.50128
AA06	4.01145	4.25523	3.87989	3.9453	3.98622	4.16755	4.04701	3.93385
LOC100506679	4.13601	3.99407	4.0085	4.15955	3.93	4.33309	4.63396	4.5138
SACS-AS1	4.36622	3.96583	4.24839	4.47223	4.12675	4.0963	4.03177	3.71426
JARID2-AS1	3.6889	4.27534	3.80108	3.80567	3.66982	3.72775	3.35375	3.56698
LOC100506684	4.20776	4.34915	4.03495	4.567	4.1514	4.23292	4.57528	4.21588
LOC100506686	6.40862	6.063	5.00388	4.91319	7.28122	5.09117	6.55811	5.50443
LOC100506687	5.57992	5.23755	10.7559	6.5221	5.87662	5.63075	9.92335	7.79989
LOC100506691	4.74523	4.50105	4.56201	4.6394	5.14651	8.41529	4.35535	5.89303
LOC100506694	8.86972	7.54985	7.10871	7.72868	7.45148	8.7243	8.00752	7.65093
KDM5B-AS1	4.69367	6.36872	6.1078	6.06147	8.26086	3.97964	6.22747	4.34934
LINC00327	3.47759	3.56069	3.50882	3.53926	3.56379	3.39328	3.74812	3.636
LSAMP-AS1	4.50461	4.22743	4.19604	4.40039	4.15081	4.2755	4.54876	4.20072
LOC100506710	10.5111	9.36391	10.0041	8.72342	9.584	9.5727	10.2572	9.72497
LOC100506713	4.50129	5.16374	4.90553	4.34786	4.57131	5.37216	5.45625	3.76248
LOC100506714	5.1809	5.42762	5.33938	6.57213	5.54689	5.37185	4.48063	6.09246
LOC100506718	3.84571	3.68595	3.96389	3.52244	3.93271	3.88417	3.73537	7.34398
LSAMP-AS4	3.56491	3.53258	3.54546	3.69904	3.75915	3.50154	3.473	3.62472
LOC100506725	4.08244	4.06358	3.93856	4.70953	4.10862	3.75193	3.78106	4.12598
LOC100506730	5.72719	6.17473	5.92495	4.98934	6.1492	7.58989	7.05673	4.86279
LOC100506731	3.59683	3.7153	3.92731	3.94245	3.78612	3.89054	3.68924	3.41827
LOC100506733	3.48496	3.55379	3.36856	3.50653	3.41295	3.41089	3.2613	3.69307
CASP12	3.64688	3.65236	3.95066	3.89677	3.6855	3.61312	3.66355	3.79069
LOC100506748	10.5581	8.67899	8.06962	9.03847	9.06155	8.79696	8.39542	9.13757
MIR497HG	4.32637	5.58759	4.18867	4.19584	5.20696	4.63422	6.52412	4.35267
LOC100506757	3.24878	3.29446	3.51931	3.26774	3.59429	3.411	3.88756	3.54719
LOC100506758	4.82002	4.41213	3.98563	4.29084	4.21249	4.0564	4.72041	4.09377
LOC100506762	3.73784	4.07739	3.94051	4.04065	4.63199	3.8371	3.89416	4.33368
IGSF11-AS1	3.14354	3.13187	3.39564	3.30657	2.81903	3.22581	3.17432	3.34912
LOC100506767	3.34961	3.58411	3.39079	3.50206	3.21753	3.66221	3.5457	3.42076
LOC100506769	3.4616	3.5766	3.47148	4.35565	3.42971	3.47502	3.48772	3.74249
LOC100506776	4.04664	4.23008	3.57989	3.84707	4.02342	3.74182	3.50869	3.34871
LOC100506777	4.40562	4.12076	4.10461	4.12791	4.30375	3.91131	4.48191	4.03549
LOC100506779	4.1486	4.06406	3.90621	3.94472	4.87057	4.12089	4.14083	3.90916
HOXD-AS2	4.67635	4.33705	4.03162	7.12907	4.32492	3.96993	6.76169	6.11087
LOC100506790	3.88	3.71174	4.06666	3.81445	3.95087	3.87879	4.04084	3.97977
LOC100506791	4.26007	3.943	3.80198	4.25281	3.88763	4.06695	4.04693	4.17528
LOC100506795	3.51969	3.37356	3.47075	3.45353	4.25463	3.29459	3.35148	3.45934
LOC100506797	4.96672	5.23916	5.52311	5.38769	5.70786	4.92591	5.97292	5.33411
LOC100506798	4.6309	4.15236	4.09808	4.3868	4.51528	4.20679	7.13995	4.75806
LOC100506802	4.23274	4.93519	4.31304	4.53855	5.97019	4.85285	4.48624	4.27916
LOC100506813	4.821	4.84502	5.01307	5.00353	4.89246	5.09478	5.13615	5.29721
FOXP1-IT1	7.81907	8.05347	5.14689	6.28343	7.1822	7.32711	8.76748	7.55221
LOC100506816	3.61859	3.58995	3.91761	3.57954	3.76263	3.51103	3.59627	3.42048
LOC100506817	4.74058	4.39428	4.37813	4.66167	4.53373	4.52958	4.61614	4.26255
LOC100506821	5.0273	5.14494	4.96135	5.49648	5.16942	5.29316	5.38651	5.38434
MYLK-AS1	5.35394	6.98891	6.09659	5.76392	6.97936	7.09477	6.54131	5.41588
LOC100506827	4.28715	3.90027	4.14674	3.91132	4.40832	4.07321	5.35437	4.07929
	5.35991	7.03628	7.01523	5.95133	6.23267	5.10956	3.8369	6.56664
LOC100506831	4.62303	3.42008	4.91352	5.35765	3.97735	4.62837	3.44864	6.38162
LOC100506834	4.66463	3.94294	3.97412	4.58797	4.22201	4.0962	4.32209	4.05155
LOC100506838	3.99019	3.76855	3.81176	4.01774	3.87262	3.88139	3.53057	4.07377
IQCF4	3.62377	3.62768	3.56932	3.77339	3.40965	3.60324	3.52586	3.64421
LOC100506844	7.48542	5.66799	10.2143	8.45242	9.05087	6.78242	9.07934	7.83502
LOC100506847	4.58836	5.00941	6.87958	6.34179	5.64039	5.81259	5.71381	6.22093
LOC100506848	4.74578	5.68512	4.92607	5.50404	5.96497	6.47234	5.89006	4.1565
LOC100506851	3.52095	3.61239	3.47393	3.30829	3.62486	3.76376	3.7282	4.02406
LOC100506853	4.65203	4.79951	4.42351	4.98753	4.67297	4.47205	4.75355	4.9226
LOC100506858	4.62911	4.3904	4.71373	4.53686	4.30893	4.33463	4.34566	4.21983
LOC100506860	4.15688	4.16763	4.7343	5.27337	4.37384	4.18694	4.17233	4.95493
CLTC-IT1	5.15573	4.86846	5.23686	4.94567	5.19654	4.51418	5.25194	5.54314
LOC100506866	5.59963	5.0556	4.82641	5.26842	5.74557	4.74323	4.46866	5.7842
LOC100506870	4.85168	5.11532	6.19727	5.37124	4.51046	4.75124	5.10529	6.2822
LOC100506874	4.02101	4.13603	3.87277	3.75883	4.01415	3.97754	3.50499	3.6449
LOC100506880	3.99182	3.98639	3.91537	3.86317	3.89647	3.74676	3.76112	3.71625
LOC100506882	4.9679	4.91116	4.85271	5.0746	5.11876	5.02716	4.63171	4.76874
LOC100506895	4.24125	4.37702	4.17847	4.25607	4.50833	4.15829	4.1255	4.13446
DAPK1-IT1	6.272	4.89904	4.50252	4.10771	4.38816	4.45455	4.16886	4.61861
LOC100506898	5.29891	5.47118	5.42076	5.47129	5.47987	6.03372	6.88681	4.33563
FLNB-AS1	4.13575	4.17549	4.17587	4.33038	4.3987	4.05732	4.19509	4.6967
LOC100506907	3.51376	3.75683	3.78203	3.70111	3.85561	3.98543	3.60078	3.78926
LOC100506914	4.53099	4.79	4.23156	4.63514	4.6349	4.59242	4.55363	4.57752
LOC100506922	7.58788	6.31047	6.52205	7.01342	7.66679	5.45733	3.4095	3.62979
LOC100506926	3.57423	3.65324	3.55273	3.57414	3.55622	3.48922	3.58516	3.8433
LOC100506929	4.12443	4.25732	3.89638	3.96233	4.31478	4.26655	4.22313	3.89027
LOC100506930	4.14585	4.56976	3.66432	3.67156	5.30843	4.06047	3.42814	3.70934
LOC100506935	6.8331	6.39202	9.22693	5.97642	6.69189	7.62333	8.18344	7.40048
LOC100506941	5.2984	4.83569	6.48534	4.56106	4.45287	4.56918	4.14111	5.40644
LOC100506948	11.2567	10.3177	7.62247	7.47362	10.2586	9.90123	8.60942	7.64655
LOC100506963	7.39984	7.92769	7.27233	7.51258	8.35257	7.71716	7.17353	7.22298
LOC100506965	10.2392	9.66359	6.73322	6.61566	9.33026	8.23155	7.99537	6.74486
LOC100506972	3.79454	3.89525	3.96984	3.87624	3.85362	3.72775	3.87916	4.42867
LOC100506974	3.87305	3.58742	3.78582	3.58034	4.05389	3.92036	3.6192	3.681
LOC100506983	3.56373	4.05491	3.93017	3.99054	3.86701	3.86126	3.66619	3.64038
LOC100506994	3.32326	3.49058	5.40761	4.48196	3.47386	5.38203	3.56791	5.29165
LOC100506995	5.60003	4.60948	4.88772	4.83073	6.57866	6.68063	6.27682	4.88544
LOC100506997	4.18679	4.26741	4.29875	4.39921	4.48009	4.19292	4.27173	4.09862
LOC100506999	3.48443	3.30212	3.38926	3.39973	3.40239	3.25896	3.42249	3.31011
LOC100507000	3.96669	4.08329	3.93223	4.20842	4.39423	4.14407	4.41924	4.05472
LOC100507006	4.57981	4.39627	4.51129	4.95251	4.84412	4.55314	4.99221	6.07527
LOC100507007	4.64444	4.23214	4.40742	4.37846	4.41029	4.33366	4.31771	4.41548
LOC100507008	6.09692	3.7137	3.56809	3.73316	4.27138	3.5365	3.79231	3.63963
LOC100507009	4.4611	4.59521	4.42811	5.16541	5.55763	4.78829	5.13372	3.94169
LOC100507013	4.09002	3.83808	4.00943	4.13907	4.51196	4.2284	3.90395	4.01473
LOC100507015	8.41655	8.4618	8.84538	8.13742	9.7541	8.38538	9.85984	8.01795
LOC100507024	4.48487	4.67026	4.34867	4.55152	4.61837	4.42436	4.57703	4.59753
LOC100507025	7.61721	5.6245	6.51754	7.98238	8.25206	4.37094	5.7038	4.0302
M1	3.98043	4.00603	3.92806	4.45088	4.12774	3.86098	3.74981	3.76173
LOC100507033	3.61597	3.57561	3.56318	3.60928	3.77183	3.6876	3.79471	3.7793
LOC100507034	4.46828	4.5004	4.35939	4.62314	4.63034	4.23519	4.40736	4.20134
LOC100507039	6.39164	4.36351	3.56335	3.6993	4.43589	3.3049	3.48025	3.37032
LINC00427	4.70582	4.8815	4.34455	4.18072	4.35656	4.42169	4.75	4.3469
LOC100507043	8.1374	4.94053	4.29891	4.50338	4.42968	4.4623	5.02007	4.37055
LOC100507047	5.15939	5.74572	5.26996	5.53324	4.97104	5.028	4.79933	5.50313
LOC100507049	3.85001	4.13186	4.11396	4.1745	4.37253	4.04581	4.17154	3.72432
LOC100507054	3.79032	3.91444	4.04345	4.34154	3.75465	3.80851	4.89574	4.19441
MFI2-AS1	5.05829	5.24828	5.96097	5.98087	6.39001	5.76162	6.77079	6.21728
LOC100507058	3.78867	3.63667	3.73932	3.79847	3.65094	3.69304	3.54705	3.8405
LOC100507062	4.50683	4.87001	5.45061	4.43434	4.85248	4.24584	5.23799	7.2916
TEX26-AS1	3.73253	3.53023	3.50721	3.63892	3.61853	3.44525	3.42401	3.67578
LOC100507065	4.62151	4.45198	4.40925	4.69323	4.53759	4.61005	4.37513	4.35976
LOC100507066	3.79648	3.7571	3.80966	3.86019	3.63156	3.68512	3.61473	4.11984
LOC100507077	4.64219	6.17726	6.19669	4.55333	5.61501	7.52813	3.97578	3.97752
ADAMTS9-AS1	3.81264	3.79892	3.77282	3.70152	4.09186	3.88829	3.86585	3.88216
LOC100507086	3.99594	4.46116	4.91887	4.33006	4.3281	4.06442	4.43363	4.05649
LOC100507094	4.61954	4.29446	4.41459	5.80774	4.98258	5.13483	5.98573	4.64686
ADAMTS9-AS2	3.73856	3.63735	3.73606	3.71633	3.47911	3.45545	3.73132	3.42221
FRY-AS1	3.40467	3.20613	3.45143	3.16748	3.40765	3.35368	3.39936	3.52347
LOC100507106	4.09002	3.75548	5.23395	4.44048	4.12988	3.98219	4.06219	4.19493
LOC100507108	4.54588	4.52187	4.59964	4.88303	4.48435	4.37405	4.53546	5.22844
LOC100507109	4.10825	4.25847	4.01535	4.1334	3.91009	4.01368	4.07362	4.08185
LOC100507110	5.39491	7.05873	5.88823	5.67607	8.56552	6.4946	7.04594	6.79419
LOC100507111	5.69403	5.80449	6.12412	6.20433	5.43491	6.08186	5.49446	5.43093
LINC00445	3.71408	3.49177	3.73326	3.78507	3.70843	3.65411	3.617	4.09328
SPG20OS	3.77621	3.5132	3.6213	3.70986	3.4824	3.58398	3.64834	3.65097
LOC100507140	3.88056	3.71682	3.67058	3.90441	4.01837	3.71723	3.65365	3.6484
LOC100507143	3.62171	3.58084	3.83489	3.59524	3.48943	3.6209	3.37859	3.96712
LOC100507146	4.18886	4.38998	4.55361	5.37161	3.85254	4.00015	3.85078	4.96206
LOC100507150	4.30122	3.99967	4.03313	3.95313	4.15663	4.10787	4.03101	4.27627
LOC100507156	4.95655	4.72223	4.81733	4.92465	4.81767	4.87616	4.66919	4.4415
LOC100507160	3.43087	3.4928	3.32771	3.45773	3.28353	3.40852	3.47628	3.39712
LOC100507162	3.77737	3.65094	3.64714	4.36459	3.66463	4.27638	3.71712	3.45229
LOC100507164	3.88439	3.33606	3.61987	3.94465	3.82111	3.51701	3.68063	3.71972
LOC100507165	3.85387	3.98118	3.99159	4.62528	4.11743	4.02835	4.19096	4.19876
	5.50322	5.36894	4.76769	5.96696	4.78282	4.74081	4.35373	4.9082
BOLA3-AS1	4.78764	4.20168	4.45822	4.40308	4.42426	6.48286	4.73295	4.35677
LOC100507173	3.6057	3.68973	3.68738	3.52487	3.66197	3.53444	3.37787	3.90708
LOC100507186	3.92741	3.71314	3.69129	4.49389	3.6384	4.10204	5.02763	4.13473
LOC100507190	4.50886	4.22304	4.24355	4.37408	4.26648	4.13898	4.29855	4.2195
LOC100507193	5.60913	5.04832	3.59323	3.34165	5.24414	3.58549	3.32259	3.48139
LOC100507194	4.18767	4.12798	4.00485	4.04131	4.39058	4.20727	3.88776	4.01227
LOC100507201	3.67562	3.53854	3.70782	3.46709	3.70313	3.43533	3.45463	3.61548
LOC100507206	4.35693	4.47684	4.15242	4.45275	4.53602	4.49427	4.31803	4.22806
LOC100507212	5.64321	5.76577	6.32733	7.40834	7.08755	6.6691	7.42661	7.47337
LOC100507213	5.222	6.89412	7.44493	7.00715	7.40237	5.37163	7.10317	5.38473
LOC100507217	12.5871	11.2119	11.7567	9.6036	11.8996	11.4792	12.1271	10.1258
LOC100507218	3.80979	3.67962	3.554	3.65205	5.26046	3.60268	6.28019	3.73485
LOC100507221	3.3357	3.49093	3.65959	3.5303	3.91237	3.36236	3.73134	4.07407
LOC100507224	4.03665	4.07953	4.31212	4.40449	4.49669	4.5829	4.31125	4.34298
LOC100507226	3.88	3.78928	3.90436	4.16939	3.96648	3.78125	3.83368	3.76363
LOC100507228	3.77855	3.67081	3.80802	3.99661	3.81944	3.97074	3.60485	3.41416
	4.06905	3.5816	4.03217	3.85268	3.79935	3.92701	3.79785	3.89222
LOC100507235	4.11907	4.64403	4.42137	4.38334	4.44201	4.41319	4.08523	4.27797
LOC100507239	7.54892	7.1422	7.03754	7.92248	8.25128	7.66533	7.95265	5.50063
LOC100507240	3.41075	3.49765	3.40913	3.64878	3.72777	3.48597	3.40185	3.62391
LOC100507244	4.23351	3.87579	3.88388	4.01497	4.06585	3.90543	4.15967	4.01479
LOC100507246	11.3928	11.7646	12.0652	12.3733	11.5981	11.3099	9.44485	10.758
LOC100507250	4.25895	4.44407	4.48622	4.59233	4.73022	4.45175	4.7365	3.55441
C13orf44-AS1	3.81742	5.01002	4.58135	4.84227	4.0564	4.4993	4.23715	3.77755
LOC100507254	3.97292	3.82419	3.90498	4.25077	3.8448	3.91327	4.12778	4.06796
LOC100507257	4.14044	4.47715	4.83456	4.6669	4.57261	4.52306	4.20078	4.81753
LOC100507261	4.59856	4.54243	4.35932	4.79345	4.57642	4.68576	4.48791	4.25715
LOC100507263	4.21314	4.22852	4.03371	4.29523	4.47991	9.74819	3.64849	3.72432
LOC100507265	4.82391	6.61074	4.68402	3.78817	6.25332	6.32878	6.21054	3.67719
LOC100507266	3.81222	4.54287	4.09244	3.8041	4.46089	4.43325	4.29866	3.739
LOC100507267	3.81672	3.93751	3.85284	3.97898	3.79711	3.86145	3.77851	3.92543
LOC100507274	3.91663	3.76675	3.90517	3.71203	3.97188	3.79315	3.90005	3.9792
LOC100507277	4.21985	4.0983	3.80069	4.17169	4.31821	4.0546	3.79263	4.14105
LOC100507278	4.74364	4.65249	4.56759	4.63424	4.48604	4.72015	5.46283	4.32315
LOC100507283	4.16494	4.00548	4.02839	3.94043	4.89246	4.01058	4.22509	4.87587
LOC100507288	3.84245	4.26062	3.91537	4.23327	4.14514	3.87355	3.95937	4.03501
ZNF865	4.88903	4.95993	4.58381	5.56967	5.11394	4.87488	5.24216	5.1558
LOC100507291	6.88052	6.56029	6.22431	6.09497	6.80857	5.72962	6.16547	5.2952
LOC100507297	4.39291	5.36119	5.21658	4.08526	6.44798	5.09197	7.84137	5.24212
LOC100507299	3.78722	3.9403	3.83336	4.25802	4.02635	4.04312	3.92735	4.36499
LOC100507300	3.79589	3.80489	3.56867	4.21092	3.7871	3.84495	3.65119	3.74467
LOC100507303	10.7007	12.795	11.1323	9.35827	12.169	10.4909	10.05	10.3072
LOC100507309	4.47368	5.08426	4.11929	5.56269	4.97074	4.08194	4.64331	7.64399
LOC100507311	3.75418	3.60909	3.63214	3.81603	3.58487	3.73413	3.33217	3.90323
LOC100507314	5.49791	4.43748	5.93691	5.9567	6.61046	6.45381	4.46382	9.16626
LOC100507316	5.72944	8.00307	7.41196	6.32478	7.91166	6.82782	8.02639	5.81599
LOC100507319	7.71881	6.38713	6.96285	6.25392	5.14251	6.03197	6.83012	6.1908
ERVK13-1	4.53558	5.72192	4.38721	4.29535	6.27317	5.44229	4.60886	7.32886
LOC100507322	3.57909	3.63415	3.65526	3.4793	3.71657	3.5174	3.75294	3.68237
LOC100507330	4.04465	4.07693	4.04648	4.09397	3.99173	4.13192	4.13528	4.29281
LOC100507331	6.10642	6.60133	6.11109	6.67706	6.19581	6.43679	6.53047	7.58019
LOC100507332	4.34605	4.50037	4.20876	4.2253	4.74529	4.9367	5.09679	5.72027
LOC100507338	6.75288	6.03267	7.10783	6.79084	6.35973	5.84359	7.68587	6.41069
LOC100507345	7.23864	6.64199	6.26784	6.56206	7.30488	9.09347	7.39612	6.79244
LOC100507351	4.01417	3.98981	4.03848	4.08823	4.1348	3.78838	3.99029	4.2167
LOC100507353	3.58669	3.64884	3.52346	3.36051	3.45157	3.503	3.55237	3.52375
LOC100507360	4.75784	5.04969	4.63689	4.71378	6.39969	5.0121	5.03525	4.5342
LOC100507362	4.58642	4.58012	4.43706	4.91817	4.47941	4.47415	4.42467	4.62943
LOC100507364	4.76142	5.47927	5.29468	5.60604	5.14138	4.56453	5.33275	5.45931
LOC100507372	7.01526	7.54868	6.07836	4.04645	6.7032	7.15082	9.62224	4.35839
LOC100507376	6.53372	8.88692	6.64921	6.03223	8.94914	4.91459	5.36792	4.5964
LOC100507378	4.03753	4.67597	3.98576	5.02162	4.80086	4.16681	3.87772	4.61466
LOC100507384	3.71264	3.64151	3.53419	3.93773	3.54426	3.7506	3.80756	3.60893
LOC100507389	3.88368	3.69042	4.06013	4.00853	3.9217	3.97057	3.78139	3.56578
LOC100507390	3.95814	4.10697	3.9605	4.48168	4.58575	4.28641	4.16237	4.08691
LOC100507391	4.4096	4.11929	4.32611	4.61991	4.41997	4.30727	4.28921	4.48181
LOC100507392	5.14197	4.70176	4.71237	5.89107	4.98041	4.86993	5.31896	5.41718
INTS6-AS1	4.83013	6.4112	5.06523	4.61695	7.23721	5.6398	5.63783	5.83865
HCG8	5.88296	4.99002	4.98639	4.1936	5.59097	5.82009	5.60088	7.64166
LOC100507403	4.5532	7.19897	4.46133	4.34703	4.22747	4.44508	4.37089	4.61379
LOC100507408	4.48574	4.25112	3.95751	4.2681	4.14825	4.34451	3.92115	4.27308
LOC100507410	3.63629	3.70779	3.74324	4.1564	3.77806	3.93403	3.81128	3.77435
LOC100507419	4.4398	4.11235	4.48222	4.06133	4.05765	4.07417	4.54869	4.55412
LOC100507421	7.85839	6.13536	4.55763	4.65071	4.18066	7.65639	6.90931	4.00185
LOC100507423	4.30834	4.04067	4.14745	4.37544	4.32218	4.11525	3.97979	4.63348
LOC100507424	5.52034	5.60323	5.03303	5.67295	6.36042	6.54761	6.17288	6.33317
LOC100507425	4.70901	4.7277	4.75981	5.22512	5.1757	5.06451	5.23595	5.44318
LINC00458	4.16277	3.90213	3.79994	3.9526	3.82364	4.00391	3.96565	3.94437
LOC100507429	3.68391	3.46162	4.24947	3.57886	3.48155	3.70958	3.74955	3.60942
LOC100507433	5.38994	4.442	4.95656	4.51479	4.545	5.85179	4.33722	4.55664
MICA	5.0092	7.32705	10.1199	9.09313	7.75443	6.97219	6.24046	10.0353
LOC100507440	5.70467	6.0106	6.49193	6.61841	6.61089	6.85234	7.07161	6.49596
LOC100507443	4.43269	4.50159	3.76554	4.12776	4.3769	4.24608	4.28186	4.42059
LOC100507448	6.82862	9.34226	7.27798	5.6535	9.30509	7.64022	6.31992	6.18834
LOC100507449	4.39351	4.6807	4.56634	3.91053	4.4328	3.70102	3.9584	4.34236
LOC100507461	3.59865	3.82325	3.49214	4.05052	3.81501	3.70612	3.71337	3.97977
LOC100507462	3.4107	3.46728	3.44769	3.30538	3.94069	4.31486	3.60573	3.73974
LOC100507463	4.07992	3.87514	6.11882	4.21714	4.27983	4.272	8.41888	5.73677
LOC100507466	3.67991	3.62236	3.64462	3.58677	3.65319	3.65179	3.60698	3.46758
LOC100507468	3.72417	3.76128	3.68735	4.06603	3.83251	3.79013	3.9818	3.63683
LOC100507470	3.65347	3.6487	3.54605	3.8906	3.60575	3.77131	3.73734	3.7445
IDH1-AS1	6.19402	9.4886	5.86812	5.31431	9.2486	7.635	5.43457	4.40187
LOC100507477	3.89842	3.98689	3.97816	4.56175	3.94126	3.96263	3.92747	3.81054
LOC100507479	5.10986	4.88401	4.91604	5.26748	4.99965	4.90141	5.00214	4.91427
LOC100507480	3.95906	3.62597	3.6863	3.8749	3.96509	3.87513	3.82267	4.26953
LOC100507486	6.60563	6.12187	5.75028	4.97035	7.30989	7.17532	5.77292	5.36484
LOC100507487	4.72749	6.71152	6.71177	4.26699	5.60996	4.75804	4.6266	4.25474
LOC100507492	4.9776	4.86768	4.68211	5.16208	4.78476	4.59059	4.44913	4.99521
LOC100507493	5.98699	6.63882	5.74274	5.66891	6.53134	6.87705	5.96666	7.19315
LOC100507495	4.74335	5.3822	6.11202	5.79974	6.19877	6.69945	5.97985	5.42026
LOC100507498	3.47297	3.57036	3.40428	3.43972	3.46247	3.27502	3.30651	3.42814
LOC100507501	5.41664	6.9111	5.61606	5.66527	7.06536	5.78292	5.83029	5.06582
LOC100507506	4.19196	4.25816	4.35875	4.24808	4.22991	4.33594	4.14881	4.4268
LOC100507507	4.91599	6.98258	10.0443	10.3088	7.7975	6.52696	6.76396	8.10183
LOC100507511	3.31121	3.42573	3.34266	3.52219	3.42643	3.4306	3.51916	3.58293
LOC100507513	3.81846	3.83705	3.54751	4.04443	4.17776	3.88938	3.45014	3.76771
LOC100507516	3.45898	3.60227	3.57274	4.19441	3.82587	3.42902	3.52278	3.8984
LOC100507520	3.96984	4.55588	3.88949	4.29517	4.43337	5.88889	5.23483	4.30279
ARHGEF26-AS1	6.06811	5.67868	4.49979	3.60651	7.05601	4.72949	4.76802	3.68675
LOC100507525	3.78675	3.78035	3.83365	4.2361	3.56586	4.08572	3.43442	3.53917
LOC100507530	4.44731	4.70899	4.3764	4.69689	4.28276	4.52699	4.15091	4.17574
LOC100507531	3.90438	4.19384	4.11682	3.98142	3.94092	3.88995	3.74816	3.84937
LOC100507534	3.91879	3.75337	3.81064	3.6235	3.85967	3.85433	3.76706	4.29272
LOC100507537	3.42357	3.40082	3.44769	3.27354	3.53904	3.54481	3.5488	3.51115
LOC100507540	4.37183	4.67979	4.77051	5.01392	4.61535	4.72437	4.3174	6.07233
LOC100507547	4.43711	6.0106	5.41293	5.05053	6.33139	5.20275	5.89024	4.80947
LOC100507557	3.61684	3.67505	4.46013	3.75672	4.36442	5.14053	6.04003	4.35029
LOC100507560	4.23824	4.18844	4.0899	4.51982	3.89976	4.29018	3.9841	4.20201
LOC100507562	3.8717	4.09494	3.97134	4.3739	4.3354	4.14118	3.95701	4.01447
LOC100507563	3.7027	3.8286	4.00432	4.04494	5.09535	4.73699	4.65392	3.52231
LOC100507564	4.62523	5.01533	4.30539	4.5747	6.44371	4.7547	5.03894	4.3352
LOC100507567	4.84572	6.58641	5.16686	4.98642	6.06175	6.81082	5.16213	4.20459
LOC100507568	4.04901	3.65762	4.40742	4.01048	3.77735	4.28542	3.75842	3.71207
LOC100507570	4.11619	3.93743	3.68714	3.96783	3.82364	3.69513	3.89108	3.99891
LOC100507575	3.93247	3.61418	4.44341	4.3082	3.8019	3.71651	3.68962	4.13172
LOC100507579	4.07684	4.16478	3.50619	3.37913	3.40432	4.34033	3.82417	3.31747
LOC100507580	5.04512	3.72839	4.55637	4.59791	5.04092	6.63027	4.58275	4.62054
LOC100507584	3.95147	3.72887	3.90029	4.10124	3.99122	3.86021	3.82101	3.8922
LOC100507594	3.81967	3.58587	3.73874	3.59153	3.5845	3.6075	3.69311	3.84292
LOC100507596	3.69789	3.62385	3.84708	3.69904	3.80131	3.84075	3.64516	3.79522
LOC100507599	6.25739	7.77444	7.00148	5.47615	9.10093	7.96413	6.63348	6.20855
LOC100507600	4.12478	3.61461	4.02514	3.9311	3.96959	3.79705	4.02017	4.31593
LOC100507602	8.73527	8.14188	9.52172	8.30229	8.8738	8.67103	8.73362	7.32226
LOC100507603	3.47545	3.31235	3.54234	3.49625	4.23889	3.20279	3.11134	3.3428
LOC100507605	3.31122	3.4042	3.41161	3.25978	3.57101	3.42587	3.42413	3.42272
LOC100507616	3.67662	3.57125	3.40639	3.62448	3.44692	3.54646	3.50753	3.61312
LOC100507619	8.86563	8.64831	9.89386	8.04821	9.72648	8.97284	9.34857	9.86568
LOC100507629	3.75712	3.73174	3.43979	3.84521	3.79888	3.6092	3.54338	3.97531
LOC100507630	3.66511	3.67749	3.99544	4.39049	3.6421	3.94654	4.08834	3.99787
LOC100507632	3.77944	3.70981	3.90318	3.47287	3.35143	3.40966	3.53647	3.58124
LOC100507634	3.57987	3.69582	4.37251	3.61084	3.83752	3.52512	3.83679	3.63581
LOC100507642	4.2687	4.22142	3.9941	4.05034	4.65787	3.91621	3.8377	4.38076
LOC100507652	3.91605	3.83713	3.85861	3.92791	3.72462	3.82625	3.7988	3.93931
LOC100507653	3.71202	4.03287	3.97412	4.04462	3.96434	3.55334	3.39364	3.95577
LOC100507654	3.87253	3.95696	3.80525	3.9497	3.96449	3.93491	3.90169	4.20189
SRGAP3-AS2	3.58091	3.83421	3.61863	3.65733	4.13676	3.86593	3.86517	3.6265
LOC100507670	4.56549	5.60656	6.67985	5.22699	5.86741	6.19236	4.84176	4.67007
LOC100507672	4.71711	6.9333	8.01425	8.06765	4.98132	4.80881	4.58804	6.73844
LOC100507675	4.35021	4.44058	4.25934	4.50971	4.62462	4.31201	4.1255	4.18392
LOC100507739	10.0739	10.1874	7.23938	8.08569	9.1866	9.52098	10.1096	7.47508
	6.0232	4.89323	5.96874	4.01858	4.22936	4.11546	4.3648	4.14704
LOC100509100	7.71617	7.67586	4.65685	7.90652	5.00723	10.0042	5.09299	5.04948
LOC100509205	4.69215	4.76696	5.28066	5.03022	4.69104	5.01755	5.02808	5.13952
SLC17A4	8.04177	4.48023	4.40742	4.91852	4.61326	5.48442	4.34144	4.11797
SMC4	11.8093	10.0665	11.4723	11.2823	9.83506	10.5281	11.8067	11.1017
CAHM	3.69389	3.82683	5.29042	4.62704	5.85293	4.78533	4.57897	5.13668
LOC100527964	5.89634	5.12278	5.54785	4.72846	5.82872	6.31203	6.53524	7.74607
ARMCX5-GPRASP2	6.52076	7.45641	6.00189	6.86549	6.6998	5.81409	7.14731	5.4816
GJC1	4.16051	3.85627	8.18339	7.1826	5.03333	5.60921	6.52577	8.55208
ZHX1-C8ORF76	6.57522	6.78387	7.83015	7.8556	6.20633	7.07537	7.67791	6.53683
RTEL1-TNFRSF6B	3.94979	4.22897	4.11507	4.2752	4.06359	4.4128	4.48065	5.89462
1/2-SBSRNA4	4.99301	5.90637	5.3834	5.05806	5.93924	5.94045	4.7246	5.00115
ARHGAP19-SLIT1	6.46917	5.64448	3.71499	3.35559	3.33537	3.43546	3.45183	3.45892
AP1M2	8.20542	9.31692	5.5816	7.84214	9.08561	9.31196	9.31677	6.70685
UBA2	13.0761	11.7583	12.684	11.888	12.2339	12.6397	13.422	12.0479
SAE1	11.1203	10.7092	10.7909	10.0476	9.72724	10.6799	10.0201	9.38243
FARSB	10.8528	10.8303	10.7572	10.9349	10.7841	11.1213	10.0068	9.83683
ABCC5	7.79012	9.91722	7.08394	7.3456	8.33231	7.38842	7.83786	8.55722
ABCB6	9.043	9.30496	7.52589	6.5934	8.61719	9.45531	7.77381	7.02181
DNM1L	11.0855	10.6443	10.1508	9.70338	10.8285	11.3213	9.81574	10.9106
CDH7	9.82168	5.10974	3.97272	7.13544	4.20062	6.85174	3.97876	4.13657
ABCC9	3.85045	3.83612	3.72869	4.00933	3.84506	3.90621	3.80857	3.5277
LOC100616668	4.13966	3.99098	3.96414	4.14016	3.91971	4.09739	3.99494	4.15344
ABCF2	7.04202	7.4808	7.75426	7.73249	6.91905	7.49748	5.96774	7.21446
LOC100628307	3.59537	3.58084	3.49736	3.75742	4.22481	3.73699	3.47145	3.23964
DNM3OS	3.6921	3.54748	3.50339	3.60293	3.7041	3.3907	3.47546	3.53742
NR1H3	4.90909	7.61198	5.19906	5.99445	7.04289	7.00499	6.3763	5.98911
LOC100630918	5.02875	6.23203	5.50386	5.41749	6.10538	5.72628	6.01469	5.67133
LOC100631378	3.54535	3.62892	3.63188	3.56578	3.60645	3.62568	3.61564	3.65855
LOC100652740	4.1822	4.70788	4.1689	4.40117	4.47135	4.35424	4.53547	4.88465
LOC100652765	6.72067	7.27959	7.8459	7.91852	8.09938	7.53424	6.37866	6.50821
LOC100652768	4.88901	4.96856	4.62498	4.7434	5.10051	4.60957	4.70652	5.37045
LOC100652770	4.96233	4.15371	6.08042	4.37174	6.93747	4.99648	4.84749	5.16585
LOC100652787	4.44006	5.52738	3.88507	4.70924	5.47532	4.66067	4.43133	4.0327
	6.76556	7.35818	6.80602	5.86205	6.75415	7.08766	9.15422	6.5867
LOC100652791	3.49593	3.64257	3.52644	3.7709	3.38611	3.45357	3.56129	3.85933
LOC100652798	3.51747	3.5905	3.56097	3.59636	3.65302	3.45513	3.52964	3.62882
LOC100652824	3.87565	3.92757	3.69367	4.5369	3.76626	4.00228	3.90469	3.77657
LOC100652825	3.68522	4.1822	4.08461	4.09103	3.65072	4.08486	4.51684	4.25845
LOC100652838	4.16826	4.48558	4.44397	4.53042	4.60445	4.17277	5.6524	5.78397
LOC100652843	5.00195	4.74956	4.6867	5.19074	5.37777	5.58671	5.62613	4.58578
LOC100652850	9.46906	7.77989	7.51198	6.65256	9.72161	8.23641	9.63987	6.85398
HP07349	4.54345	5.92787	5.71614	5.08936	4.69824	5.42524	4.86884	5.9165
LOC100652856	3.22779	3.31269	3.15126	3.59102	3.44	3.34145	3.0884	3.493
LOC100652860	6.25368	5.82548	3.6949	4.1567	9.4902	8.00645	6.49883	3.59025
LOC100652861	3.81155	3.79226	3.87301	3.93571	3.99292	3.83873	3.46544	4.37321
	4.55536	4.442	4.45591	5.06048	4.71851	4.6346	4.83444	4.59891
	3.50183	3.62186	3.02885	3.9944	3.37091	3.60528	3.37358	3.40295
LOC100652898	8.61453	5.87059	10.8335	5.41388	5.28613	9.176	11.5316	11.5912
LOC100652904	3.76403	3.79837	3.84861	4.13347	4.37022	4.25336	4.06576	3.57525
LOC100652911	3.97173	3.81698	3.92366	3.78171	4.25994	4.08985	3.71802	3.88125
LOC100652912	4.10106	4.62916	4.4019	4.72776	4.30346	4.81356	4.96585	6.1154
LOC100652917	3.58727	3.50746	3.51762	3.72481	3.48697	3.4794	3.29264	3.45758
HP09025	3.65714	3.8188	3.43861	3.94942	3.3011	3.61088	3.83002	4.0515
LOC100652931	4.86876	4.11004	4.44495	4.66945	4.56762	5.18798	4.63331	3.37642
LOC100652950	6.1101	7.7541	8.30438	6.74905	7.99461	8.58105	8.53039	9.42979
LOC100652951	3.88689	4.6209	4.14929	3.6088	4.52114	3.8956	3.89956	3.80639
LOC100652952	4.55384	4.76516	4.87563	4.81828	4.32061	5.0353	4.89918	4.74769
LOC100652954	3.66595	3.61682	3.75907	3.69851	3.48908	3.49661	4.79483	3.31427
LOC100652965	4.02018	3.65224	4.10215	4.37092	4.03981	4.19875	4.19832	4.01876
LOC100652972	4.6439	6.00319	4.82609	3.95412	6.88905	5.15012	4.57324	4.33573
LOC100652980	4.3189	5.00345	4.33502	4.14673	5.43376	4.53057	4.49981	5.35327
LOC100652994	3.8247	3.93695	3.93053	4.02411	3.97438	4.06539	5.0866	4.05004
LOC100652995	3.74652	3.79262	3.86488	3.85026	4.2424	3.66958	3.80127	4.34307
LOC100652996	3.4314	3.50615	3.32964	3.41142	3.3845	3.28567	3.35741	3.59143
LOC100652999	4.0847	4.15838	4.03927	4.09211	4.02915	4.07149	4.08608	4.20342
LOC100653004	5.47285	7.06679	6.81981	6.70422	7.44917	6.09813	8.29907	7.1686
LOC100653010	4.29669	6.09342	3.76715	4.36978	5.49988	4.12039	4.28923	4.32873
LOC100653021	6.97583	6.96843	7.84976	7.00523	6.98864	4.4669	5.48844	6.07155
PP12719	4.67863	4.3016	4.41982	4.67854	4.2162	4.06626	5.31965	5.0831
SCAMP2	9.11114	9.24138	9.25834	9.11976	9.19756	9.07172	8.71941	10.245
SCAMP3	9.02553	9.34803	10.1191	10.706	9.25971	10.3242	8.72999	9.51495
IL18BP	4.81949	4.73018	4.75007	5.35562	5.06004	5.07624	4.99547	5.74786
RWDD2B	9.1241	9.12664	9.66758	9.5057	8.81703	8.83275	7.69674	7.70656
CDH8	3.65765	3.79748	3.5779	3.87448	3.76937	3.59521	3.64791	3.70884
MUC12	3.68468	4.2222	4.00432	4.03442	3.74628	3.73963	3.65428	4.1444
DPP3	9.02885	9.32531	8.81419	8.95787	8.76512	8.31101	8.6585	8.24943
SNUPN	7.59458	9.77294	10.3561	8.17401	10.3328	9.6675	8.96338	8.95449
HUWE1	5.31752	5.67001	5.42459	5.75631	5.57658	5.89505	5.92172	6.47936
PTPRU	5.19476	6.89308	5.41365	6.65807	5.9511	6.01174	5.34524	6.1911
TSPAN32	4.33794	4.4011	4.62393	4.8636	4.28468	4.24672	4.40236	4.51607
TSSC4	6.72909	7.24414	7.26246	8.03187	6.37385	6.67429	6.79889	7.24603
ATP9A	9.20654	8.40491	8.28746	8.57593	8.91174	8.71077	9.85459	9.27782
CDH9	4.04476	3.96276	3.74381	3.88977	3.97894	3.80265	4.03457	3.83096
PDCD7	9.37377	8.98826	8.86824	7.73947	9.03259	9.04998	8.94301	9.30763
GPC6	6.8604	5.04164	4.37267	6.76491	5.68353	8.43792	9.44679	6.62118
USH1C	4.64208	4.16701	4.84883	4.17851	4.14125	4.2792	4.44259	4.24392
PQBP1	9.34685	9.92617	9.55376	10.2172	10.0367	9.86937	9.89959	8.90208
EDIL3	4.11638	4.01085	8.56342	5.00566	3.97605	3.92447	5.42771	3.92015
HHLA1	4.32955	4.49648	4.29879	5.05521	4.3334	4.46619	4.31804	5.00526
COL4A3BP	7.88001	11.1058	7.82957	7.04974	9.13446	8.01243	7.89391	8.5797
KCNK7	3.97023	4.2329	3.85548	4.03687	3.99679	3.95485	4.08629	4.23858
CDH10	5.09864	3.863	4.22268	4.44196	4.43651	4.79526	4.48248	4.44846
UST	4.24266	7.44588	4.66051	5.18679	4.16942	4.6241	4.57284	5.87308
ARPC5	10.4724	10.8229	11.6612	10.5384	11.2544	11.7115	11.5077	9.72855
ARPC4	8.19416	9.00683	8.38528	9.06114	8.06092	8.39082	7.87235	8.23035
ARPC1B	9.18275	10.608	11.9182	12.1585	9.04547	10.7445	10.3709	9.39748
ACTR3	11.6263	11.7026	11.5732	11.5364	11.4386	11.2157	10.5813	11.6668
ACTR2	11.1185	10.7154	11.2926	10.8319	9.9061	10.3155	9.89824	10.9672
TSPAN5	7.11042	6.16438	9.32274	10.3003	5.35808	5.53479	7.9554	10.1504
TSPAN3	10.7316	10.078	10.3248	9.99377	9.25263	10.0562	10.0814	10.0307
CDH11	4.08568	4.04507	4.22087	11.5724	4.04404	4.00211	4.59984	4.20279
ADA	6.47193	4.81698	8.16742	7.05192	7.81632	4.76882	4.80845	5.13211
TSPAN2	3.9099	3.92818	6.25408	5.4763	3.73204	3.88341	6.10918	3.74975
NUBP2	8.38144	8.9535	8.64394	8.64348	8.83783	9.03364	8.31677	7.87932
TSFM	8.84152	7.85002	7.37669	7.16916	7.75406	9.27963	7.3809	6.33202
TSPAN1	9.13207	12.4219	8.11034	10.8282	10.2782	9.45778	10.2134	11.1712
PPIF	10.3855	11.2958	10.4202	11.8065	10.6409	10.6575	10.1214	10.0247
CTDSP2	8.33968	7.61934	7.00455	7.2975	6.56352	7.1641	7.67226	7.74493
TRIM10	3.86701	3.91821	3.78308	3.97467	3.93863	3.98797	3.93426	3.97422
ARPC2	11.7942	11.9703	12.6907	12.6391	11.5486	11.842	12.0844	12.7554
CDH12	3.70132	3.95802	3.59361	4.26947	3.54915	4.08045	3.44729	3.72421
SGK2	6.89391	4.3941	4.40133	4.10419	4.51654	5.71157	4.204	3.94532
RAD50	7.22475	7.77027	7.3575	5.11627	7.3554	7.94154	6.46244	8.50494
KIF20A	11.2028	8.93339	11.1229	10.0641	9.29977	9.69553	10.1314	8.6907
PREB	8.57845	9.64862	9.16193	8.84208	8.5779	9.09632	7.37626	8.22304
HIPK3	5.26082	5.63746	5.25492	5.04308	5.24682	5.20214	4.11044	4.42744
FEM1B	7.24284	6.48126	6.88158	5.9411	6.15926	5.88068	6.13834	6.71988
ENAM	4.20022	3.88648	3.8848	4.39049	3.96841	3.80488	3.83155	3.97389
ACTR1B	8.76445	8.97428	7.95274	8.04692	8.79924	8.97372	8.8173	8.75783
ACTR1A	8.34069	8.96241	9.04851	8.47481	8.31311	8.74542	7.6318	8.04784
ARL4C	5.48302	4.9959	6.03549	8.37835	5.66048	4.61227	10.1299	10.0734
RASGRP1	3.78705	3.86675	4.37088	3.62612	3.86915	5.40069	3.65583	3.58659
DNAL4	6.69817	6.8046	6.01228	6.12637	7.81495	7.77505	6.98178	5.83306
ZNF263	8.45213	8.3994	7.94414	8.05318	9.05698	8.35618	8.83067	9.04428
LRPPRC	10.5826	9.5734	10.4886	9.54975	9.86943	9.59255	9.73919	10.0269
FRY	6.87659	5.34109	4.0946	3.76579	4.77675	6.31797	4.77544	4.53252
CDH13	4.41628	3.85609	4.40905	4.33868	3.70933	3.82785	5.0917	10.8338
PDIA6	12.3138	12.3453	12.5014	12.795	12.032	12.2123	11.2768	13.3395
TRAP1	9.71696	10.744	10.2643	9.59026	10.9304	10.8059	8.78405	9.79447
OPTN	6.56	4.94886	9.50065	7.0681	5.68392	4.77672	8.80368	8.99621
BCAP31	12.6654	12.9663	11.8669	12.9221	12.508	12.3203	11.5566	13.1119
NAMPT	9.14628	10.3409	10.4629	9.01051	9.45298	9.10779	8.73049	10.1529
CELA3A	5.24303	4.99685	4.84821	4.95467	4.97395	5.06904	4.64409	4.89641
RBM12	9.34729	8.76752	8.83354	8.05766	8.97407	9.06663	8.70778	7.64731
YAF2	6.81771	6.27326	6.92336	6.40401	6.59296	7.05852	6.40372	6.57882
ARFRP1	6.55005	6.50006	6.54849	6.86349	6.35736	6.37579	6.68389	6.86109
CDH15	4.31102	4.32984	4.5211	4.9441	4.47752	4.53451	4.3557	5.11998
TOB1	11.2248	11.4079	10.2707	10.0722	11.8064	12.2358	9.78845	9.65589
C4orf6	3.84727	4.25808	3.85728	3.90759	3.90977	3.75436	3.65403	3.73014
AKAP9	11.9238	11.5501	8.17059	9.46072	9.81669	12.2869	9.86177	10.5402
CLEC3A	4.85442	3.94173	4.35917	4.66103	4.43698	4.30287	4.50544	4.24349
FAM13A	7.3567	7.64977	5.6063	6.73617	8.33606	6.7202	9.25319	5.21602
G3BP1	10.1879	9.5891	10.0952	9.29642	9.78081	9.34461	9.21056	10.0629
SUGP2	8.12867	7.71225	7.63978	7.71856	8.24446	7.17842	8.41947	8.59123
EBI3	4.32221	4.19116	4.20195	4.30594	3.99512	3.88772	4.40736	5.07522
GPR64	4.46581	3.9291	7.54225	5.59166	3.82684	3.89805	8.87771	3.67014
CDH16	3.79681	3.95002	3.68809	3.80522	3.92914	3.84478	3.73353	3.85017
MBNL2	6.22698	5.16754	6.74106	6.39278	5.83633	6.60954	6.1075	6.85137
HNRNPA3P1	3.89153	3.75929	3.46529	3.59153	3.65474	3.58956	3.50942	3.83162
ABI2	8.3028	7.92048	8.3433	9.16586	7.01166	8.35424	8.6409	8.83459
CEBPZ	11.1242	10.6382	11.4587	10.9547	10.2848	10.9963	10.7665	10.9736
PLXNC1	4.16198	3.95334	4.46706	4.02398	4.16351	4.19269	4.47861	4.30176
TRIM28	10.5487	10.108	9.63345	10.9585	9.84846	10.7335	10.8099	8.95047
AASS	4.27713	4.8492	4.06831	3.87372	4.70696	5.08814	4.22632	7.91636
PDZK1IP1	3.99715	4.05351	5.51415	3.93736	6.66093	4.51844	3.71335	7.82519
ATP6AP2	11.6216	10.88	10.8336	11.878	11.4707	11.2994	12.146	12.5883
CDH17	4.7962	4.47247	4.23071	4.50837	4.74491	6.22758	4.53032	4.35469
FARP1	7.22721	7.32765	7.24679	7.92768	6.57337	6.91737	8.85619	8.30392
LPAR6	7.81692	9.20013	4.10481	7.38056	7.93753	4.31998	3.69047	5.92663
LPCAT3	8.26764	8.46947	6.8748	7.22201	8.33526	7.39945	5.82798	7.59763
WASF2	7.81877	7.95446	7.59379	7.77135	7.87452	7.49858	8.70777	8.2689
CHST4	4.7595	4.41211	4.78218	4.53119	4.69104	4.56508	4.86223	4.6184
SLC25A13	9.98869	9.88263	8.80446	8.78483	8.40521	9.45995	10.0353	7.99613
SLC25A15	6.58459	7.21979	7.17669	5.99476	6.85167	7.14489	5.89154	5.4992
ZNF197	5.98761	5.98282	4.59413	4.76634	4.77473	4.04881	5.95852	4.90401
SERF2	9.113	10.2311	8.39483	7.8464	9.53667	9.08695	7.74964	7.54586
CDH18	4.12291	4.01095	3.89988	4.2146	3.96188	4.0985	4.19451	3.98296
DHRS9	3.95755	3.90704	3.94225	4.72312	3.94621	3.91874	4.11099	4.19536
RCL1	8.42811	8.56573	8.23253	8.40766	8.879	7.9508	7.90929	7.78788
ZNF256	7.15192	6.47455	6.01641	5.76126	7.14298	6.36518	6.98802	5.78944
SORBS3	4.65436	5.70845	6.64032	6.58813	5.11573	4.95433	5.67503	5.18192
CNIH	12.4773	12.3111	12.4134	13.1665	12.3638	12.1742	11.8622	12.778
ODZ1	3.44608	4.37352	3.48423	3.74471	4.19155	4.52263	3.88084	3.56333
RBM7	10.0395	9.60453	10.3818	9.86242	9.42178	9.31672	9.46778	9.68717
CDK2	8.60227	9.02131	9.6505	8.6541	8.74318	10.4121	9.32299	8.39489
RBM6	8.76918	8.58912	7.89451	8.88683	8.84789	8.48357	9.25521	10.2306
RBM5	10.3267	10.1277	9.06107	10.1057	9.90078	9.66525	10.4413	11.1049
LHFPL2	5.2853	7.22309	7.17042	7.83145	5.41695	5.70807	6.36303	9.49573
LHFP	4.90086	3.94259	8.4618	7.87432	3.8508	5.06269	7.35854	9.02107
TNK2	4.51383	4.8038	4.60704	4.86822	4.77763	4.43916	4.32053	4.99692
ALYREF	11.0434	11.1061	11.6576	11.2472	10.3686	11.3616	11.5401	10.3784
TXNDC9	10.4396	9.01856	10.8787	11.1942	10.2926	10.3442	10.5391	10.3832
RNF41	8.52514	8.87672	7.28322	6.03956	9.09835	8.06029	7.21844	7.11054
TSHZ1	6.98351	8.28549	4.15009	6.59757	8.01339	7.70405	8.08047	4.82044
ALG3	9.07953	9.64179	10.0818	10.1165	9.66998	9.99452	8.72929	9.26528
PRMT3	9.20432	9.79652	10.4622	9.66362	9.83247	9.61322	9.83736	8.84172
PSME3	9.73755	9.9963	10.4121	9.49975	9.42392	9.7528	8.85686	9.14549
MPHOSPH9	8.72026	7.93229	8.26711	6.49715	9.28198	8.1143	7.4676	6.86649
MPHOSPH10	10.045	10.1459	9.95356	9.83101	9.0043	10.106	10.1518	9.06296
CDK4	11.44	11.402	10.9604	10.9746	11.0481	11.9117	11.3946	9.77399
ADAM8	4.39728	4.29492	5.03504	6.38647	4.55499	4.45824	4.52473	7.96103
MPHOSPH6	10.2213	12.5449	10.9661	10.4764	11.5072	9.84649	9.00944	10.7765
NME6	8.51005	8.06541	8.0546	8.01359	6.99649	7.49225	8.23098	7.39944
DHRS2	5.14189	7.72446	3.95362	5.439	5.39484	10.3595	4.44919	4.547
CALCRL	3.7941	3.93132	3.91537	3.94914	4.15595	3.80856	3.80127	4.30486
MPZL2	6.65036	6.09568	5.62638	7.63018	7.32114	6.51486	5.24696	7.84776
TRIM13	8.66303	8.38798	6.97175	7.88841	7.70654	7.3198	8.03825	7.48108
INADL	7.56241	7.08774	6.406	6.46892	7.5478	5.90871	7.57467	7.91612
USPL1	7.9504	7.74392	8.05961	7.51254	8.33072	8.55596	8.71974	8.53572
EIF1	12.7192	12.8075	12.9369	12.1282	13.2461	13.3099	13.1653	12.9138
CDK5	9.18863	9.74013	9.02248	10.1751	9.28824	9.74786	8.05713	6.15642
TOPORS	7.63748	7.54675	7.8666	6.73715	7.74518	8.80936	7.59809	9.06516
FLOT1	9.827	10.5257	10.8444	11.3384	10.502	9.66798	9.47833	8.21623
DDX39A	11.7942	11.7647	12.0163	12.3593	10.6482	12.0676	11.7721	11.2255
PSMD14	11.6754	11.894	12.0491	12.4786	11.382	11.0935	11.4802	11.6679
SSX3	6.65826	4.37115	3.88456	4.64786	4.69273	10.1164	4.33769	4.39285
OLIG2	3.92201	3.87297	3.85924	4.0501	3.78883	3.75558	3.91379	3.96244
PRG4	3.78421	3.37461	3.58595	3.60745	3.51464	3.71156	3.60238	3.65366
CTDSPL	9.53609	9.09177	6.89746	5.62071	7.93115	8.99912	7.57342	8.49531
ANGPTL7	3.5537	3.69359	3.56255	3.65387	3.63715	3.57116	3.62413	4.03745
KLRG1	6.39954	4.49375	4.91368	5.25582	4.9956	5.02474	4.87782	4.79594
CDK6	4.05069	3.96215	5.96394	6.00625	4.06225	5.34171	4.87373	7.15293
GDF11	7.2236	8.59334	6.21646	6.59013	6.20584	6.47805	6.00693	5.42513
TRIB1	8.88864	5.5624	4.24521	6.16939	4.77757	5.58792	5.26213	5.22736
GPA33	4.58682	4.38267	3.88626	4.12326	4.8142	4.41634	5.2262	4.58975
CD96	4.05602	3.68298	3.76099	3.66658	3.761	3.71193	3.79594	3.6987
PLIN3	8.50554	9.63104	11.207	10.7839	9.07719	8.5871	8.29789	8.72176
MFSD10	7.21859	7.60283	8.41386	7.51595	7.02497	6.80505	6.89195	10.139
STX6	7.51259	7.40578	7.30607	7.09066	7.81372	7.61318	7.15678	6.79977
COQ7	6.94853	7.78984	6.8579	5.99206	7.79889	8.38641	7.30841	6.30934
CDK7	9.84857	10.1107	10.4038	9.49072	10.0462	9.81865	8.17361	10.4523
NBR2	4.95719	5.32589	5.6351	5.2074	7.21209	5.59073	6.13424	7.61386
RCAN2	5.09077	4.17753	4.24347	3.79079	3.8006	7.6909	8.87692	3.67055
MSLN	3.43573	3.69732	6.05871	4.04431	3.61776	3.34459	3.70827	5.21286
LRRC23	5.3021	5.26131	5.71143	5.19125	6.59874	6.14876	4.79019	4.33569
LRRC17	3.94637	4.06771	3.94489	4.21714	3.91732	4.29698	4.40201	3.70192
RASGRP2	4.08489	3.76765	4.14899	3.93525	3.97882	4.36172	3.99189	4.2433
HNRNPR	12.1654	11.9719	12.1532	11.9492	11.1637	12.0963	11.8768	11.6477
SLC35B1	10.8686	10.8933	10.7171	11.8456	10.3482	11.1709	10.1091	10.6075
DCAF7	8.97772	8.78979	8.56273	8.75688	8.9625	8.85983	8.43147	8.15278
MRPS31	9.03209	9.66598	9.34646	9.22013	9.4882	9.52114	9.29037	9.05256
CALCOCO2	9.15604	9.49322	9.06853	9.12659	9.51432	8.72901	8.92897	8.86745
KCNMB2	4.17968	3.88365	3.85464	3.81139	3.90337	3.99111	4.83927	3.71236
GPHN	8.26471	8.29713	7.76985	7.80698	7.73328	8.82768	8.53911	7.16211
RABEPK	8.82829	9.86818	8.97554	8.93057	9.2643	9.38342	8.1441	9.16612
TIMM17B	8.30856	9.7897	8.83782	9.44303	9.27577	7.40944	9.33799	8.20194
SLC17A2	4.3493	4.20439	4.61465	4.3468	4.13256	4.50702	4.35022	4.21413
HRSP12	9.37256	10.604	10.5223	10.4305	9.77619	8.44988	9.63904	8.55572
POP7	10.3642	10.5389	10.6737	11.1295	10.2448	10.9402	9.90549	8.48957
GLYAT	3.96631	3.80539	4.01238	4.00167	4.00671	3.9491	3.85394	3.83335
CDK8	6.95754	7.90214	7.04987	7.06166	7.43755	6.50935	5.68692	6.48117
SRRM1	10.3063	10.1297	10.0459	10.1542	10.0117	9.8981	10.486	10.9946
SPRY3	3.38761	3.70842	3.51682	3.84987	3.90297	3.86988	3.71414	4.00275
SPRY1	7.15766	7.43763	6.71746	6.77784	7.2967	6.50895	5.35718	5.44788
SPRY2	5.66377	4.03606	8.34121	9.14278	5.18561	8.12264	5.33505	7.66145
STAM2	6.76484	6.42557	6.87002	6.88145	6.63089	5.99466	6.48061	6.75652
HCG9	4.05639	3.93341	4.64259	4.09434	4.02156	3.96907	4.14879	4.73381
CNKSR1	5.84969	6.30297	5.60231	5.52588	5.11201	5.80478	5.74962	6.39255
ABCC4	10.518	12.2793	8.68982	7.70432	12.1692	5.42251	6.00086	6.60655
CDK9	5.36452	5.75951	6.07607	5.278	5.64229	5.00498	5.43505	6.55856
DENND4A	6.59289	6.8295	6.7178	5.29117	7.14428	6.62296	5.41808	6.84684
IGSF6	3.68713	3.64351	3.49329	3.31919	3.51004	3.53237	3.775	3.80545
SF3B4	7.87374	8.49881	9.75515	9.44666	8.04673	9.42734	9.16483	6.52344
CDK2AP2	10.5408	9.08657	8.57443	9.31636	9.43959	9.55392	8.42387	7.23482
IRX5	5.82226	7.00922	4.16482	4.33169	5.44151	9.55059	5.88685	3.83096
RAMP2	4.3509	3.88831	4.04979	4.40649	4.84124	4.26895	5.00361	4.5038
RAMP1	9.0147	11.0369	4.77171	10.2252	9.71839	11.1883	10.7118	5.92147
RAMP3	4.71058	4.52253	4.23586	4.3123	4.57038	4.67883	4.22402	4.67685
ZMPSTE24	11.5131	11.6523	10.3752	11.7583	10.7855	10.5918	10.4547	12.0964
CDKN1A	7.77011	8.89191	7.95397	6.74864	9.85881	8.02485	9.21677	9.61289
AKAP8	8.09855	7.94457	7.5963	7.85021	7.62507	8.02913	8.14129	8.30756
FSTL3	6.11224	5.68678	8.19511	8.57315	6.34092	5.99787	6.28889	9.5108
STUB1	10.2451	11.2822	10.1585	10.6418	11.0474	11.5797	9.48694	9.77421
STAG1	8.455	8.13547	8.68932	7.55703	7.31318	9.10665	9.16124	8.55613
NET1	11.0389	10.4068	8.59594	9.74646	9.90935	10.4494	11.0349	8.62556
UBE4B	7.135	7.16629	6.57207	6.6927	7.32164	7.28873	6.46063	6.4702
EFS	4.23316	3.96599	4.05166	4.32065	7.04747	4.83814	4.02941	5.21221
PRSS16	6.22977	3.70199	6.95821	5.33478	6.69526	7.9507	8.23423	6.20308
CDKN1B	11.1103	11.0928	10.1589	9.26564	11.2269	12.151	11.5388	9.58508
SIGMAR1	10.2012	10.1659	10.649	9.54182	10.1518	11.2358	8.55523	9.91057
DSCR4	4.04515	4.32748	4.505	4.90255	3.91514	4.09583	4.1814	4.39377
BET1	9.73375	9.46441	9.64821	10.0746	10.1517	9.97961	9.45372	10.133
CWC27	8.15359	9.00271	9.70154	8.93103	8.5605	9.10934	8.34384	8.95568
SAP18	9.70889	9.55394	8.40823	8.38945	9.10492	9.43336	8.81766	7.11642
SMNDC1	9.98307	10.0297	10.8992	9.47189	10.503	10.2523	10.0363	10.2776
BCAS2	10.3839	10.366	10.0135	10.5882	10.6018	9.71086	10.6304	9.91228
RGS19	7.42263	5.33514	8.59997	8.61042	6.74449	5.3231	7.76475	7.52766
LILRB2	3.33799	3.29269	3.29326	3.51912	3.26762	3.23178	3.4293	3.57196
EIF1B	11.0224	10.9411	11.0915	11.0694	11.256	11.2049	12.3005	11.6572
CDKN1C	6.07628	4.54415	5.23038	6.74208	6.79429	6.16084	7.20175	5.219
SPEG	4.69277	4.41967	4.6604	5.34029	4.40555	4.41386	4.75538	5.3862
SF3A1	8.25816	8.54842	8.39234	8.12371	8.45585	8.63092	8.79587	7.64139
TRAIP	6.60894	6.1889	6.74836	7.48619	6.59871	7.05722	7.72006	7.03717
DNAJA2	9.32183	10.3271	9.98411	8.92907	10.1216	10.14	8.62531	8.69151
BCKDK	7.06129	8.99432	8.83555	7.51145	8.88654	8.04452	7.34351	6.22771
MAEA	10.5195	10.1241	10.4415	9.42684	10.0705	10.3968	10.2576	9.65427
APC2	4.19987	4.20566	4.16022	4.43905	4.02264	4.19624	4.16172	4.48378
PAK4	9.79349	10.4033	8.50877	8.44273	9.6003	9.05648	7.97532	7.0614
2022-03-06	10.9875	9.75294	9.65791	9.97683	10.1704	9.27861	10.1552	10.3894
CDKN2A	4.93797	3.96576	8.83233	7.08552	5.93321	6.90865	8.20009	8.02754
ADAM10	7.79257	8.22498	7.89973	6.2061	8.16243	6.7641	6.31911	8.6759
KATNB1	5.313	6.93082	6.91328	6.41161	7.1447	7.53121	5.57899	5.91228
DLEU1	10.342	10.4583	10.3244	10.2591	10.1457	10.2732	8.20084	7.17868
SNAPC5	5.34549	5.67345	5.99567	4.56933	6.44775	6.59872	4.79497	4.46977
APBB3	5.97807	5.96552	5.79713	5.78119	6.70004	5.99192	6.29839	6.69801
ZNF267	6.95185	7.69395	7.53187	6.97475	7.9811	8.23689	7.98483	7.77502
CCNO	9.15171	5.27242	5.87957	5.26266	4.85531	5.86614	7.64299	6.55558
CDKN2B	3.61085	3.7162	5.21105	5.38168	3.69736	3.90241	4.62706	5.52183
DSCR3	8.12914	7.85447	8.06804	7.55669	7.5884	7.51469	6.86651	6.80119
TCIRG1	5.67557	6.92276	7.54638	9.59815	6.7532	7.23965	8.19086	9.78993
RTN3	12.8222	10.7333	10.7695	11.1738	11.448	10.9645	10.8087	10.8018
LANCL1	9.42666	9.51857	9.33896	8.90441	9.92205	9.64164	9.77885	8.20242
NMUR1	4.35962	3.87372	4.15439	4.3293	3.75654	3.9398	3.94096	4.78996
B3GALT5	3.98915	3.85905	3.72434	3.68682	3.84143	3.49317	3.51322	3.68883
TNIP1	7.96811	7.96926	9.90365	8.66638	8.12509	7.77814	8.22868	10.3417
LAMC3	4.44612	4.19751	4.67965	5.33973	4.63165	4.39608	4.68567	4.64546
CDKN2C	9.12934	7.87831	9.34659	9.3445	8.7014	9.30117	12.6608	5.71764
IKZF1	3.8116	3.73474	3.79904	3.92658	3.84965	3.71261	4.00312	3.83609
CRISP3	13.0606	4.44538	3.34738	3.39831	6.14387	4.08773	3.4441	3.45045
SMYD5	6.24754	7.00633	7.2397	7.50003	6.11067	7.12966	5.82841	5.81493
KBTBD10	3.98572	4.23183	3.92529	3.86913	4.01628	3.79588	3.6741	3.63704
RRAGB	5.12199	6.40219	5.19132	6.0059	6.84131	5.84442	6.71562	6.53284
SIRPB1	3.97604	3.81014	3.81785	4.60108	3.91629	3.91839	3.99114	3.86628
AKR1A1	11.6642	11.2178	10.7001	9.7433	11.8521	10.488	11.2492	9.19945
COX4NB	8.03628	10.0197	10.4064	9.49144	9.35469	9.74806	9.03957	9.32118
TMEM5	10.7988	10.475	10.6525	10.3119	10.6174	10.6689	10.4811	10.3513
CDKN2D	7.6019	6.16948	6.1807	7.13388	7.01037	8.23112	8.64931	5.10811
CNPY2	10.8365	10.9418	10.6906	10.8692	11.0639	11.0306	11.1536	11.0734
B3GNT3	4.51184	4.33187	4.9748	6.40702	4.2695	5.0503	4.40757	5.65303
CLEC4M	4.05417	3.8782	3.7851	4.09527	3.98505	3.81862	3.79523	3.87324
TLR6	4.23452	4.46968	5.20721	4.79758	4.20007	4.47231	4.31189	4.57297
MRVI1	4.33877	4.27292	4.37846	4.75506	4.37258	4.47588	4.58274	4.42146
PCGF3	7.5639	7.74593	7.01205	7.30741	7.88035	7.16322	7.25472	7.23617
CDKN3	11.4234	10.5164	12.2484	13.2357	10.8585	11.2022	11.821	9.5045
TFG	11.0507	11.2476	11.1739	11.6774	11.1844	11.0967	11.3852	11.1824
PKDREJ	4.71571	4.43684	4.75369	4.85054	4.75925	4.56031	4.82147	4.4703
CCL26	3.45737	3.73615	3.81008	4.99257	3.70537	3.81999	3.39489	3.57182
TRDN	3.52979	3.52675	3.56952	3.41939	3.61617	3.49369	3.97224	3.62094
TRIM22	4.28705	4.78246	4.3564	4.37646	5.48357	3.80339	4.14673	9.86552
ABCA7	5.24866	5.82377	6.37079	6.96062	5.54112	7.303	5.87426	7.30893
ABCA9	3.67946	3.6293	3.63715	3.62091	3.61602	3.62318	3.6416	3.71239
ABCA8	3.54485	3.81924	3.79696	3.73473	3.84978	3.69195	3.54908	3.74635
WARS2	7.85219	8.53847	8.33519	7.27485	7.41407	7.91445	6.88694	6.95723
NPM3	7.5939	8.13194	8.99491	7.78815	8.09945	8.91617	6.21576	7.8483
NPM2	6.29822	5.50739	6.01426	6.59508	5.43616	7.72058	6.68422	6.14118
HMG20B	8.95093	9.90363	9.93517	9.52323	10.5074	10.7458	7.55126	6.95444
HMG20A	6.89326	6.49268	7.76492	6.49257	5.86477	5.74166	6.43105	7.89086
KLF2	6.3378	5.91498	6.72193	6.83091	6.31305	6.92044	6.55184	6.15875
MICU1	8.84867	9.45226	8.9205	7.89578	8.72292	9.13347	9.98978	7.41226
CACNG3	3.90261	3.72289	3.76843	4.1917	3.85252	4.0572	3.97421	4.66387
CACNG2	4.03426	4.12564	4.13608	4.30154	4.16432	4.04071	3.95746	4.11326
CDO1	9.36164	3.82554	4.31546	3.86643	4.05138	3.97332	4.08289	3.97977
CITED2	9.49295	8.17688	9.07071	7.41535	8.34668	11.1383	9.21471	4.65656
SEMA3A	4.44783	3.98055	4.47003	7.8982	4.22535	4.09004	6.93818	7.71926
TUBA1B	14.2178	14.0007	14.4618	14.5839	13.9388	14.5572	14.2558	13.3513
IRF9	5.92074	6.81341	8.92493	9.16049	6.72762	6.83748	8.44053	11.0432
BPNT1	7.59991	8.60865	7.96618	8.03117	8.48208	8.84979	7.06338	5.52083
TUBB3	6.91768	6.43876	10.3606	8.72371	6.43125	8.5244	8.96629	7.58056
TUBB4A	4.54643	4.82063	5.19955	5.38747	5.61726	4.44162	4.46916	4.45553
TUBB4B	13.3238	12.9386	13.3141	13.1838	12.566	13.3953	12.9771	11.3908
BTN3A3	5.84493	6.96241	5.39735	5.52774	7.78895	3.76961	6.49174	7.35123
BTN2A2	5.35711	7.39363	6.72235	6.18274	7.21513	6.35475	7.19065	8.5948
SYCP2	9.37241	4.31023	4.7241	3.96783	3.63004	3.16507	9.69896	3.23304
SCML2	7.11038	5.96382	6.56301	6.36162	6.79919	7.72333	7.82961	4.3154
CDR1	3.52382	3.64181	3.38941	3.61606	3.43896	3.58321	3.61909	3.60738
CEPT1	8.83097	9.00789	8.60639	9.12713	9.29187	8.97657	9.00041	10.7272
MYL12B	10.5261	10.5747	11.9401	10.7254	10.3715	10.4642	10.4321	10.2297
CORO2B	3.85706	3.5991	4.68389	4.09357	3.84031	3.97083	4.46711	5.32875
NOD1	4.95839	5.42267	5.48107	5.54186	5.19516	5.30524	6.26835	6.4207
ANAPC10	8.97486	9.72476	10.5516	9.576	9.46089	9.71375	8.9172	8.95635
PRG3	4.68749	4.65136	4.57209	4.53827	4.57289	4.92431	4.61707	4.74683
DLC1	5.1926	4.8435	6.72362	5.4453	4.94502	4.95908	4.92787	7.22502
ATP8A1	7.75254	5.94403	3.68608	4.02904	4.85881	5.32575	7.58234	3.58842
NDRG1	12.8533	10.4015	9.0641	11.615	11.4561	7.78557	11.4223	11.3766
MYL9	4.70454	5.23005	11.267	8.1966	4.93711	4.67567	5.56438	4.82252
GNB2L1	14.7309	14.3884	14.3561	13.9423	14.4191	14.2409	13.7556	13.9182
CDR2	8.29851	8.90877	9.21968	8.19457	8.50996	9.22098	10.292	8.90478
ADAR	12.1319	10.442	11.7944	11.152	11.0993	11.6467	11.8573	11.4652
PEMT	7.53522	8.884	8.18835	8.90644	8.90197	8.58145	7.8937	8.69874
PIAS3	5.92698	7.21581	7.45876	7.27384	6.94602	7.96048	6.57138	7.54679
ST3GAL6	4.55472	3.78243	4.13171	7.57325	3.59569	4.5073	4.27995	6.06324
NDC80	9.84501	8.56339	11.2195	10.3143	9.56207	10.218	10.8241	10.1214
CPQ	6.40377	8.50521	5.87781	7.3763	6.70975	4.60512	4.79074	5.91498
WFDC2	4.42057	4.69419	7.95304	4.61382	4.27631	4.45719	10.8957	7.38994
SPAG11B	4.12601	4.59484	4.15154	4.26845	4.2843	3.88434	4.38803	4.42761
MYCNOS	3.97837	4.30448	4.0248	4.10141	4.03664	3.82005	4.04885	4.26624
BASP1	8.83431	10.2959	12.2498	11.6279	3.98529	7.86851	11.4425	11.2923
CDS1	8.94471	8.89906	6.3696	8.49749	9.05348	9.41603	8.33872	9.13315
RAPGEF3	4.68339	4.36645	4.50279	4.86433	4.69299	4.44309	4.58929	5.20853
YAP1	8.59194	9.42243	9.70953	9.58656	9.21182	8.95756	5.42897	10.4732
SPON2	13.4097	13.5243	4.50133	4.81425	12.557	5.05357	5.07035	5.23984
SPON1	4.0004	3.85078	3.77687	3.91783	3.94983	3.827	3.82865	4.01876
PRMT5	10.1436	10.4919	10.7	10.9141	10.5551	10.7682	10.6705	9.68224
CDSN	3.96879	3.83378	3.86472	4.46454	4.1322	3.96815	4.07475	4.10302
TESK2	9.23484	7.95954	5.68505	6.45566	7.38717	6.42169	7.07164	6.75346
CD2BP2	7.12524	8.06026	8.54036	7.7548	8.00302	8.34549	8.34817	8.11334
UBAC1	8.51743	8.93379	8.8609	8.72619	8.49768	9.40778	9.3119	8.02827
CDIPT	10.5727	11.1103	10.7021	10.6179	11.558	11.7426	11.5222	10.0953
PGRMC2	9.24464	9.17912	8.80953	8.22095	9.52979	9.80616	8.56355	8.40372
ARIH2	8.47653	8.34539	7.45322	7.94493	7.61406	8.41648	7.3581	8.4296
TUBGCP3	6.52995	7.89956	8.44145	7.95626	8.15888	8.98531	8.80484	7.72119
SEC24B	10.3311	10.8312	9.56514	9.09146	10.2436	10.8186	9.47615	10.2924
CFDP1	6.82172	9.65383	9.21476	8.11804	10.0655	9.31005	8.99149	8.88688
TMEM147	12.1068	12.3736	12.3615	12.3615	12.0538	12.172	12.2444	11.9626
RBM14	7.50726	6.59565	6.80175	6.58358	5.96793	6.95398	6.91859	6.90389
LYPLA1	12.5418	12.5176	12.4623	10.1847	12.1128	12.0878	12.5738	11.254
CDC42EP2	6.9244	6.56217	6.34743	7.2244	6.06266	6.65594	5.37069	6.74484
EMG1	10.2657	10.2504	10.8227	10.0727	10.4525	11.0897	8.80042	10.6701
IFI30	8.34978	7.29132	7.55843	9.37106	5.49967	8.79396	10.3822	9.72237
C1D	8.51458	8.7906	8.89588	8.466	8.57615	8.91087	8.53691	5.31243
OLFM1	9.77515	3.93452	4.87995	4.28843	4.21697	3.91791	11.3435	3.8306
CD52	3.58209	3.79082	3.64831	3.96017	3.70776	3.72427	3.65203	3.81626
TIMM17A	10.6802	11.1913	11.3099	10.1518	11.0593	11.4052	10.7122	9.69791
N4BP2L2	8.30964	8.54168	8.43966	8.08544	8.88508	8.67608	8.34011	9.55873
ZER1	5.9027	6.04464	5.1497	5.48614	6.01314	5.69501	5.63594	5.45815
MCRS1	8.38224	8.35707	8.86203	8.83165	7.88436	8.9452	7.41819	7.69715
LRRN2	4.16103	4.23989	4.43875	4.78079	4.10637	4.20508	4.73874	4.10625
ACAA2	6.22092	4.51823	5.34728	5.18052	5.12503	5.55204	6.18397	5.0691
CDX1	6.93723	6.60501	6.58871	7.61017	6.65488	6.52975	6.54673	7.26083
PPIE	7.63116	7.94118	8.05333	7.77522	7.95616	7.44598	7.56834	8.07484
VAV3	5.16109	5.14115	4.22131	4.64121	4.61147	7.41013	5.34204	4.19235
TAB1	5.23058	5.60645	5.02533	5.07141	5.3488	5.31491	5.2915	5.55866
ECI2	10.457	12.8081	11.1741	11.0682	11.9768	11.3932	9.91142	8.75052
HAX1	10.9861	11.3769	11.7701	11.7271	11.6913	12.2012	11.3093	11.7205
GPNMB	6.57745	6.74136	5.00615	4.61382	6.68344	5.70352	8.35293	7.77511
BAIAP2	6.35177	5.74282	6.1354	5.57895	6.16449	6.14433	4.97993	5.88917
MAD2L2	10.1801	10.4073	10.571	10.29	9.7378	10.3081	11.2749	9.42325
CDX2	4.15128	4.87745	4.40508	4.64951	4.71519	4.22118	4.28247	4.58275
TACC3	9.4865	8.70007	10.1057	9.09712	8.7718	9.75619	9.53468	8.97973
MERTK	6.40902	5.69851	4.6613	4.55877	6.11213	5.78133	5.9628	6.43703
CLEC10A	3.54441	3.86243	3.96541	4.09169	3.824	3.66147	3.46056	3.78496
SLC30A9	10.0558	10.6037	10.1541	8.9587	10.5878	10.4333	9.69122	9.3562
PIBF1	5.84563	7.43151	7.89926	7.26081	6.35091	8.28269	8.08741	8.09778
PPIH	10.1285	10.6403	10.2614	10.4016	10.0524	11.1098	10.1012	9.51863
COG5	8.31162	8.99697	8.4144	8.57174	8.30276	8.72661	7.10102	8.20437
ZNHIT1	10.5973	11.1593	10.9573	11.4139	10.9605	11.7289	9.95862	9.75722
FST	4.63646	4.80705	4.79172	12.1362	4.60041	4.54695	5.3016	8.96087
TIMM44	6.94058	7.86158	8.05445	8.61097	7.61019	8.41134	7.39806	8.75024
CDX4	3.81707	3.67585	3.73419	3.8878	3.70787	3.93945	3.91962	4.65697
PFDN6	9.33535	8.62688	9.83083	9.06405	9.3675	9.23377	8.75485	8.08361
ZNF238	6.95695	5.34739	5.84064	5.77453	5.18304	4.38056	6.20679	5.35299
HMGN4	10.9549	10.3465	11.5725	10.5397	10.5079	10.8165	11.1128	10.4588
TADA3	5.71616	6.35939	5.71248	6.02258	5.59333	5.85302	5.82343	5.62698
TRIM38	4.33814	4.64667	7.31511	7.68038	8.00386	7.0641	7.55581	9.33252
SLC25A17	8.81646	9.5241	8.30292	8.09503	8.70581	8.57201	7.99231	8.68679
SLC9A6	7.4894	8.0433	8.59889	9.58503	8.07359	8.31653	8.12925	10.5835
CLGN	10.8795	8.53247	7.15699	9.80858	10.8882	10.4768	9.17512	9.61802
EIF3M	11.4704	11.2905	11.5886	11.5945	12.002	11.8297	11.2294	11.2155
HOXB13	10.5029	11.1731	4.02327	8.80975	10.303	9.01652	4.14075	4.38286
NXF1	9.71801	9.80921	9.3783	9.28742	9.35567	10.0554	10.2513	9.60723
SEC23B	10.7043	10.7706	9.31562	9.66462	10.9256	10.8421	10.4289	9.53195
SEC23A	9.24867	9.03426	10.7984	10.089	10.1864	9.60982	7.8159	8.77137
C1orf61	5.47812	5.33129	5.22663	5.20291	5.678	5.56766	5.4211	5.53251
CAP2	6.42411	9.83547	10.014	9.50577	10.5036	7.8625	4.35596	8.3632
CAP1	10.2555	10.3263	11.953	11.7433	10.5071	10.8042	11.553	11.3952
CREB3	8.5785	9.25766	9.85886	9.06656	8.20963	8.2072	8.33237	9.1129
LRRC41	9.31284	8.84195	7.4527	8.08712	8.9952	8.12576	7.83737	8.02358
CEACAM5	4.22201	4.00379	3.97237	6.36743	3.92184	4.15854	13.1098	3.94545
VTI1B	10.0553	11.3628	11.1879	12.1742	11.5087	10.5865	9.06836	8.99875
CRTAP	9.40673	8.38727	8.90859	10.1376	8.68075	8.16677	7.30309	8.21546
SYNCRIP	10.175	9.15867	9.93911	8.76532	9.51159	9.31995	9.81489	9.22686
VAT1	7.75731	7.68789	10.0733	9.58972	8.6276	8.41201	8.82269	8.65862
STK25	8.15173	7.96986	7.48741	7.94412	7.82508	7.66354	7.09389	7.88185
ENOX2	6.27972	6.48808	5.28234	6.19003	5.93842	6.6823	6.73346	6.29271
UNC13B	9.38576	10.8953	8.77161	7.16847	9.35914	10.522	9.12061	8.61236
CARM1	7.19751	9.03171	9.21612	9.53747	7.57054	8.68215	7.73073	7.75958
NCOA2	7.66268	6.81118	5.39478	4.84657	6.35795	5.4245	6.25986	4.13501
ADARB1	6.82481	6.13077	5.34147	5.74418	5.9085	5.75877	5.36443	6.03327
SEMA6C	4.70951	4.88832	5.04881	5.26748	4.7446	4.95461	5.04816	6.08349
SEMA6B	4.11934	4.27643	4.41636	4.71545	4.0391	4.11286	4.20791	4.96683
SEMA4F	6.20207	6.0744	7.09938	6.99283	5.92398	5.47875	6.42917	7.20815
SEMA4D	5.30221	5.92504	5.23158	5.37775	5.72931	5.23737	6.00683	5.72646
SEMA4B	8.08681	7.35666	10.9892	9.27717	7.64388	7.17751	8.46151	10.8799
CEBPA	7.11355	7.14082	4.8711	4.28885	7.50887	5.42676	6.02721	4.30079
SEMA3C	8.7342	8.3603	9.92399	8.54521	8.83528	8.72272	5.06096	11.2841
APPBP2	8.3694	8.8616	8.49486	8.32027	8.59161	7.81787	8.32293	8.33302
MYBBP1A	6.96834	7.16366	7.26308	6.45038	7.31565	7.28258	5.42626	7.52938
FBLN5	4.1633	4.24293	4.51962	3.84578	4.38932	3.79587	4.53843	4.44675
CIB2	6.00475	4.83103	7.91743	5.76375	4.78041	5.45672	5.56463	5.14032
CIB1	10.268	10.383	12.0111	10.4268	11.3825	11.3487	8.93522	9.74722
CEBPB	8.72462	10.2128	10.5001	10.0737	10.9108	10.5199	11.3793	12.2846
ZNF211	8.03238	7.53583	6.9073	7.15332	7.97079	6.54148	8.89319	8.39026
DDX17	8.291	8.99853	7.77534	7.20983	8.02801	7.54098	8.03312	8.83989
DEAF1	8.74035	8.77307	7.21779	7.61047	8.83451	6.99165	7.10363	7.39051
CHERP	6.77288	6.12931	5.93497	6.09068	6.24143	6.2249	6.78175	6.31417
KAT5	9.51412	8.47103	7.97475	7.78359	7.83805	8.12576	8.15082	7.06933
HYOU1	10.0321	10.1342	9.49641	10.6311	9.94884	10.6228	9.72788	11.8776
IPO8	7.93984	7.97943	6.91879	6.56202	7.54099	7.7428	6.23786	6.87338
IPO7	10.8953	10.3524	10.429	10.2877	10.4724	10.688	10.0758	10.0958
NOP56	11.07	10.636	10.0724	10.6802	10.2801	10.1812	10.3433	11.2363
NEBL	5.46042	6.63448	5.05539	5.34698	6.83789	5.72846	6.71985	4.25929
CEBPD	8.41325	9.78177	10.0297	7.19866	9.126	9.44774	9.77174	10.1882
PITRM1	9.72761	10.3593	10.3803	9.58912	9.81256	9.58088	8.1064	10.0053
ATG7	6.86786	6.93457	7.22355	7.91971	7.39165	7.03799	6.59993	7.85926
SSSCA1	9.68904	8.43102	9.64834	9.84424	8.65128	8.89507	7.77335	8.58505
RNASEH2A	10.0346	10.4079	10.5424	10.7623	10.1975	11.1744	11.0866	9.27465
LEPREL2	4.56211	5.16756	4.33319	5.38747	3.91633	5.79486	4.27667	7.2916
UBD	4.28101	4.32926	4.21355	4.30273	4.05546	3.93681	4.40736	3.66796
BATF	4.65601	4.21314	4.15364	4.83577	4.2951	4.06297	4.28329	4.78569
GLRX3	10.1704	11.2053	12.0198	11.1842	10.8663	11.202	10.7836	10.6458
CEBPE	3.88675	4.28988	4.04217	4.68564	4.14644	4.17263	3.99403	4.59315
DCTN2	10.9238	11.2892	11.5259	10.7766	11.2722	11.6088	11.3284	10.7002
ANP32B	12.6208	12.5076	13.3033	11.6081	12.8581	12.7883	12.9608	12.6348
HBXIP	11.803	12.0535	11.3641	11.695	12.0722	12.1602	11.2031	9.63923
PROCR	7.75948	6.41065	10.0529	8.83081	5.30783	9.38768	4.55363	9.66065
TM9SF1	9.63799	9.84542	9.23266	9.87926	9.89213	9.93899	9.74021	10.2543
PRDX4	12.3731	12.7226	12.2319	13.0346	12.9416	12.8428	12.0972	12.8301
CEBPG	8.70845	8.75739	9.45473	8.04672	10.0666	9.5748	10.846	9.99306
ARL6IP5	11.9886	11.6894	11.92	11.0331	12.229	10.8587	10.2194	10.8497
AGR2	13.3808	11.2986	3.68187	11.9699	8.19378	8.79858	3.93752	7.23761
ARPC1A	11.509	11.4938	11.7938	12.367	11.2631	12.1254	11.7389	10.4892
HTATIP2	7.8916	8.45572	9.86657	9.1621	6.79579	7.56234	9.61134	7.57941
AGPAT1	6.61505	7.92947	8.23522	8.70444	7.71477	7.61184	7.95889	7.90132
AGPAT2	5.99807	7.13338	7.73596	8.03732	6.33098	5.93785	8.53796	8.14005
RPP30	5.92056	6.34842	6.65446	5.86648	5.60679	6.95629	5.67846	6.17999
RPP38	7.99601	8.62097	9.03315	8.12892	8.84215	8.89722	9.15742	7.7777
SPTLC1	7.42888	8.05284	8.71558	8.24597	8.12681	7.91454	7.62894	9.54557
SLC35A1	10.1922	11.3253	9.21726	9.30217	8.73333	10.591	10.4352	10.0768
SLC19A2	10.0718	9.13468	8.09738	8.19908	9.41291	9.46429	9.9445	9.99757
IFI44	4.67085	4.17728	7.02855	6.31714	5.13808	4.05273	3.94916	10.3099
OLFM4	3.49139	3.41797	3.39676	3.45926	3.44704	3.21785	3.62826	3.45892
CXCL13	3.71704	3.81602	3.58193	3.76616	3.56549	7.15718	3.96846	3.66955
ARFGEF2	8.61452	8.54868	8.53267	7.96736	7.90842	7.57487	7.68879	8.12067
ARFGEF1	8.93069	9.34316	8.35481	9.159	8.26485	8.26383	8.97194	9.35705
AKAP3	4.06623	4.29684	4.33991	4.21823	4.36288	4.27489	4.4639	4.37197
RABAC1	10.2947	10.0727	10.8145	10.6967	9.24139	11.2866	9.43274	10.572
SLC34A2	4.21479	4.02293	4.18032	4.40287	4.11938	4.08592	8.73556	4.22058
SLU7	7.7671	8.78606	8.59871	8.52374	9.21588	9.18067	9.65636	8.91436
CEL	4.28809	3.94853	3.83901	4.58648	7.34795	3.66049	6.05143	4.0721
DPYSL4	5.44016	5.66307	4.00251	5.54428	5.63615	4.12805	6.27775	4.17148
SIVA1	8.99489	9.81322	10.4901	10.3996	9.14058	10.2442	10.0271	8.81725
MRPL28	7.79859	8.48236	8.98728	8.00806	8.40709	8.01153	8.17434	9.41851
CCT7	11.5186	11.8275	11.861	11.2939	10.6248	11.5893	10.8521	11.0001
CCT4	12.7377	12.8644	13.1546	12.7297	12.1934	12.7428	12.9416	12.0852
CCT2	12.6883	12.547	12.6981	12.4733	12.2833	12.9075	12.4537	11.1671
NPC2	9.92518	9.55876	11.1596	11.9797	9.83177	10.5469	10.5475	11.5967
GNLY	3.86275	4.01834	3.84832	4.04679	4.03343	3.85923	3.76434	3.89443
TACC2	6.66819	7.7433	7.69371	6.95052	8.31541	8.1085	7.18968	8.55749
SORBS1	4.07757	4.89114	4.20615	4.08189	4.38107	4.62677	5.2286	4.69306
IFITM2	5.12074	9.14806	10.3318	10.6128	9.56877	9.22051	5.22807	10.3663
COLEC10	3.92389	3.72177	4.1785	3.89475	3.89331	3.74593	4.16592	3.98764
POMT1	7.69956	7.84914	7.46601	6.92084	7.3087	7.78863	7.87499	7.74735
MAB21L2	3.59561	3.63692	3.51641	3.61092	3.66543	3.47589	3.69809	3.65789
TXNRD2	4.66446	9.05486	9.94246	6.97583	8.51064	9.18814	6.42012	6.39802
DRAP1	9.98004	8.60901	10.6309	11.6156	8.63872	8.95898	7.87084	8.54243
CENPA	10.2769	9.08024	10.1561	10.3783	9.11268	9.14812	9.5741	8.84326
SCGN	9.98192	4.82025	4.8023	5.28381	4.86958	6.46805	5.37657	4.91729
C6orf108	9.20197	10.147	10.146	8.72796	10.1558	10.5081	8.54488	7.77913
SMC2	8.89237	8.27466	9.66692	8.32722	8.68953	9.53749	9.14099	8.31537
PRPF8	11.5141	10.7132	10.7119	10.2148	10.6541	11.0878	10.5029	10.3065
ERN2	4.77817	4.64197	4.17748	5.29094	4.67754	4.78127	4.77724	5.51429
AHSA1	11.2616	12.2224	11.2867	11.0685	11.4001	11.1406	11.6897	8.48246
SLCO1B1	3.99978	3.69835	4.39635	3.80876	3.7604	3.92928	4.23721	4.28652
CENPB	5.67635	7.55121	6.53331	8.40926	7.15684	7.58845	7.49515	5.60924
ADARB2	3.99678	3.97155	3.97499	3.89631	4.21794	3.92113	3.91893	4.18075
USP16	10.6339	9.97391	10.3731	9.87219	9.87961	10.0008	9.75737	10.0644
CDC42EP3	8.81535	8.36541	9.70586	7.99263	6.66779	6.12432	8.60445	8.7672
SH2B2	6.52812	6.31449	6.15346	7.25113	6.48858	7.07927	6.18157	6.22995
PAICS	12.1601	12.3436	11.8343	12.3553	12.5103	12.2714	11.2699	10.5469
TBL3	5.34831	6.33237	6.5582	6.44174	6.20712	6.5947	6.19755	6.3938
MXD4	7.07431	8.11342	7.00665	6.47617	7.7666	5.96746	6.9081	6.55072
LEPREL4	8.81188	9.78094	8.02001	8.04029	9.5734	9.47433	6.95589	9.08932
CENPC1	9.50796	8.83531	8.70701	8.85425	7.96891	9.19749	8.55609	10.2015
ST6GALNAC2	4.16338	4.17141	4.23112	5.86716	4.2979	4.76055	5.30837	7.57942
PDLIM5	8.85433	9.33375	7.72192	7.03286	8.30869	7.03432	7.27122	7.38862
TRIM3	4.47479	5.00766	4.22222	4.62194	4.48511	4.98027	4.04413	4.26127
ERLIN1	9.0104	8.86629	10.3599	8.7265	8.42775	9.13036	7.71176	8.90513
HEXIM1	8.95092	8.84522	8.69977	9.25392	8.55958	8.70794	8.00635	8.12897
SPAG5	10.8717	9.17625	11.2555	9.80373	9.52957	10.4051	10.7272	9.54696
RBCK1	7.14055	7.48016	7.39783	7.24933	7.6506	7.77694	6.68152	9.37586
STAMBP	7.45293	7.90543	8.23814	6.94588	7.59011	8.03701	7.78475	7.76688
TGOLN2	8.05454	8.12763	8.55798	8.74587	8.29914	8.20608	8.98283	10.0884
POLR3F	8.72115	8.38404	7.83281	8.66398	8.54699	8.71453	8.75994	7.47544
POLR3G	5.40789	5.86804	8.38768	9.16651	6.27085	5.58818	4.20707	5.84785
POLR3C	7.31656	7.97303	10.0841	9.16797	7.85151	9.09519	9.76118	8.77886
IVNS1ABP	8.52257	8.26834	8.82243	7.52712	7.79285	9.62434	9.53124	8.7662
MYL12A	12.4149	12.3388	13.45	12.576	12.6487	12.6759	13.1441	12.5523
TXNIP	9.35924	10.1659	5.36655	10.2069	12.378	11.3535	11.995	10.9253
TAF6L	5.88971	6.38018	5.36339	5.75378	5.56234	6.11237	5.56999	4.30188
CENPE	9.08778	7.93266	9.18575	9.49751	8.40898	8.94359	8.47483	10.1106
PDPN	4.1404	4.15253	3.98189	4.25388	4.08207	3.91621	4.09547	8.1162
POSTN	3.68023	3.49118	3.54964	3.6713	3.82364	3.54466	5.38676	3.75738
ATP5L	11.5369	11.587	11.0906	11.2591	11.2534	11.5551	11.2938	9.88371
RASL10A	3.94018	4.69678	4.32273	4.00841	4.3756	4.01945	4.03744	4.58938
GAS2L1	7.42986	8.07572	7.88939	8.6144	7.63158	8.05054	6.54175	6.75058
RAD51AP1	10.4199	8.91489	10.2375	9.38891	10.0157	11.4475	10.3885	9.19353
RGS14	5.50376	4.50979	5.11356	5.32979	5.33111	4.51515	5.29274	5.3385
LEFTY1	4.43954	4.40263	4.25764	4.45183	4.44767	4.49295	4.31206	4.43871
SPHAR	8.80306	8.86032	6.9079	7.06534	8.54616	9.06113	7.50276	3.9224
CENPF	9.21374	7.44963	9.52604	9.38795	8.77159	9.5153	10.5581	8.7804
EXOC5	9.20348	8.59342	9.29223	9.41265	9.25054	8.78728	9.10255	7.24473
NPRL2	9.89958	9.77097	8.76213	9.72931	10.1836	10.1835	9.50213	8.25926
IGF2BP1	4.52678	4.56217	4.51699	4.92481	4.61226	4.71188	4.7466	4.93746
IGF2BP3	5.10741	3.88076	8.67465	9.44947	6.87963	9.9077	8.91294	10.9505
IGF2BP2	4.96803	4.08329	5.87787	6.50582	4.82618	5.20353	3.99114	7.18501
CAMKK2	7.3587	7.42435	5.87843	5.96304	7.20918	6.37853	5.49213	6.36687
SCGB1D2	8.1609	7.74577	3.67166	3.73842	4.00455	6.91984	4.88202	3.73403
SCGB1D1	3.50246	3.62066	3.51583	3.56971	3.46546	3.56579	4.4201	3.6217
SLMO1	5.38847	4.77574	5.17919	5.02689	5.57072	4.57314	5.50694	5.16917
MTX2	10.4926	10.4699	10.4331	10.4284	10.4174	9.44774	10.1336	10.3629
YKT6	8.55038	8.42781	8.59261	9.4017	7.63797	8.3474	7.90615	7.91099
SPINT2	11.2557	11.3464	11.3711	11.3271	11.7505	11.0856	11.7207	12.4528
PMVK	11.2338	9.63236	9.60059	9.83098	9.74031	10.3839	9.30611	6.91664
DMRT2	4.05293	3.62239	3.74315	3.47462	3.79754	3.63164	3.53598	3.78004
KHDRBS3	9.03416	7.01627	5.81607	9.59259	6.84728	5.50179	11.0468	7.38617
KHDRBS1	11.847	11.3768	11.8558	11.3566	11.58	11.8511	12.4995	11.2067
CELF1	7.58653	7.88008	7.20875	7.31374	8.13101	7.83171	7.59279	8.23039
CELF2	4.24383	4.24062	8.49556	4.12975	4.49263	4.09084	4.23855	4.11821
LBX1	3.58245	3.61953	3.56739	3.9074	3.47877	3.60875	3.4747	3.82927
KLF1	3.9795	3.93298	3.9324	3.9346	3.77281	3.95094	3.75157	3.99386
CXCR6	4.40982	4.16131	4.3083	4.57477	4.10465	4.12797	4.34596	4.42095
CTCF	9.82578	9.59842	9.57083	9.08095	9.66133	10.518	10.0041	9.57935
C6orf10	3.49766	3.71497	3.46927	3.56742	3.72245	3.4532	3.59164	3.39571
CD226	3.4058	3.46728	3.47393	3.65496	3.52478	3.63638	3.53984	4.4606
FARS2	6.36785	7.89284	7.80735	7.46451	7.52314	7.88016	7.42787	6.7995
CGRRF1	8.75001	8.75442	9.0749	10.2599	8.36811	8.60015	9.02669	8.91142
CGREF1	7.1307	6.88271	6.5903	5.96366	6.69791	6.22983	4.28127	4.34625
RRAGA	10.2245	10.6348	10.3272	9.73248	10.7399	10.4224	9.74617	8.97658
DCTN6	10.3082	10.7768	10.7365	10.1896	11.8626	11.4936	10.1468	9.84637
GNA13	7.98766	7.28081	8.64673	8.27236	7.71502	7.92236	8.06997	7.47738
TNFSF13B	4.37729	4.11048	4.63284	4.34694	3.99756	4.28155	4.57123	6.06853
CSPG5	6.22824	6.72681	5.56655	4.92399	6.94672	6.14321	5.67749	4.43762
AVIL	5.8515	4.91414	4.78023	5.06873	4.98462	4.80773	5.32449	5.90483
B3GNT2	4.81171	7.48029	7.60644	7.70259	6.15779	7.02244	6.19999	8.812
GNB5	7.50375	7.45481	8.90056	7.92641	7.96692	6.64201	8.84666	7.56221
EBP	10.2455	11.1605	10.6775	11.2271	9.96564	11.5423	9.3301	10.8584
DLL3	5.12395	4.29136	4.80712	5.46667	5.4195	4.59604	5.5286	4.42761
CLDN16	5.34219	5.02878	5.0165	5.06706	5.35137	5.20524	4.98991	5.1148
PNMA2	4.51327	4.5472	9.09216	4.8087	4.48389	5.6671	5.8533	4.37682
CETN1	4.74125	4.43311	4.26883	4.56084	4.7456	4.47013	4.44359	4.50329
FUT9	3.70798	3.58541	3.79604	3.5465	3.41027	3.48599	3.71896	3.44386
GMEB1	6.86101	6.88432	6.79548	6.4728	6.54467	6.67381	7.05407	7.41744
RRH	4.17235	4.72728	4.06168	4.28037	4.22619	4.01293	4.15386	4.60303
CCT6B	6.389	6.79886	5.64073	4.88839	7.68419	5.99399	5.55315	5.15824
CCT8	14.0753	13.7233	13.9685	13.7242	13.7518	13.8603	13.3417	12.8342
CNPY3	7.7694	8.14394	8.26575	8.1067	7.72584	7.88891	8.31751	7.96826
CORIN	4.02978	3.99807	4.26955	4.24886	3.90204	3.91851	3.99131	3.885
CETN2	10.3263	11.2127	10.6274	11.4351	10.8604	10.9728	10.2215	8.49711
CETN3	10.2119	11.1188	11.3419	11.0436	11.5936	11.2687	9.27817	9.23513
FAM189B	8.35459	8.42468	9.01455	8.8847	7.97696	8.15075	7.68942	7.72057
USP39	8.298	8.66287	8.80449	8.75496	8.00325	8.48316	8.93883	7.4813
POLD3	8.68256	8.16525	9.40685	9.22071	8.64643	9.11869	9.80017	9.76775
CERS1	5.78755	5.34224	4.46347	4.53865	4.91559	5.24216	4.86119	5.20744
TBR1	3.73217	3.72951	3.69069	3.7186	3.61302	3.6754	3.65583	3.54944
AP4B1	7.52847	8.27564	8.04494	8.00904	8.20008	8.4	8.20979	8.86367
NRG3	3.81354	3.50473	3.51864	3.71134	4.09908	3.84654	3.53594	3.64302
CETP	3.63887	4.21219	3.87858	3.88414	3.8963	4.02278	4.03139	4.07465
POLQ	8.68935	7.41033	8.3627	8.68062	8.74801	9.06053	8.82077	9.64874
SLC12A7	9.01909	9.71311	7.44009	8.11537	8.76881	8.04006	8.54473	9.56872
MGEA5	8.49289	8.88883	9.17478	8.48776	9.94235	9.20235	8.86965	10.9399
NFAT5	8.15123	9.11442	8.48018	7.66577	9.9903	8.81545	6.853	9.98036
NUDC	9.90703	10.7492	10.8142	11.22	10.3141	10.5741	11.0179	10.9203
PTGES3	13.4721	13.2083	13.6385	13.2018	13.3408	13.4082	13.905	12.4168
CFL1	13.4501	12.5851	13.1806	13.2902	12.3072	12.6521	12.3804	9.52021
YME1L1	11.6146	11.3099	11.5223	10.8835	10.8524	11.553	11.708	11.6546
TCFL5	8.94788	7.79002	8.27174	9.41811	8.96369	7.90279	9.2554	6.35189
PLK4	7.777	7.04895	8.60535	7.59616	7.32221	8.59492	6.96309	7.79325
STAG3	6.62986	6.87468	7.20707	8.06342	6.80681	6.97044	6.89959	4.55664
STAG2	9.88642	9.95632	9.09183	10.2895	10.1949	9.99166	10.9301	9.66882
SIX2	4.64525	4.02492	4.66138	6.33497	4.16404	4.37906	6.29692	4.21596
RFPL3-AS1	4.08214	4.65352	4.3067	4.22659	3.79079	4.44901	4.43129	4.33772
RFPL3	5.73485	4.94484	4.90886	5.14444	4.33631	4.68091	4.78433	4.7411
RFPL2	7.73226	4.6507	4.7876	4.83992	4.66472	4.55209	4.6255	3.90323
CFL2	9.81416	9.72301	12.068	10.7567	8.54804	9.76104	8.67031	7.49712
RFPL1-AS1	3.53197	4.56919	3.55108	3.57711	3.57926	3.65316	3.62965	3.72037
RBBP9	6.63719	6.69564	6.52903	6.6422	7.17338	7.44078	6.86143	5.0673
RAI2	7.41441	7.34704	3.84919	5.31584	3.55957	3.94642	7.15378	3.87885
RAI1	7.31867	7.34847	6.09642	7.23727	7.33582	7.13068	7.31074	7.39192
PTTG2	3.97255	3.74646	3.88626	3.89341	3.93901	3.8245	3.85428	3.69518
PHTF1	5.73182	5.1112	7.08088	7.46825	5.29396	7.22573	7.56604	6.3781
MAP3K2	7.32673	6.82809	6.74409	6.79795	7.21058	6.18447	6.71738	6.44093
MASP2	4.21521	4.13956	4.10949	4.19948	4.37591	3.94787	4.08311	4.05614
KLRAP1	3.84571	3.97118	3.93514	3.90706	4.03789	5.70183	3.44864	4.25845
KIF1C	6.48567	8.5817	8.61762	7.66826	7.96904	7.53073	6.54082	7.02952
GRAP	4.01748	3.38436	4.28257	4.21032	3.91437	3.93369	4.0581	5.15392
CHL1	3.47297	3.68535	3.80105	3.55907	3.4352	3.82056	4.27442	3.57112
CAPN9	3.98348	4.06904	3.71062	3.92739	4.21497	3.97965	4.22716	4.15625
GIPC1	8.63532	9.36344	10.0113	10.409	8.78804	8.52196	8.89109	8.90381
TRAF3IP2	7.07781	7.74965	7.75315	6.96509	7.97459	7.22771	8.50957	8.50492
CTSC	4.30604	4.16105	9.61473	12.0404	6.05685	8.16052	7.35315	10.3247
PLAC1	4.20025	4.69329	5.23102	6.45381	4.87713	4.52754	4.51217	5.07304
NUP50	7.68525	7.72808	7.42657	7.08824	7.32883	7.48834	6.85943	7.34614
NES	4.61316	4.30567	5.23566	7.4747	4.21314	7.34162	6.21379	4.23092
KDM5B	8.52369	8.22285	8.25469	7.5213	9.13293	7.37411	9.22533	9.30624
TOB2	6.9973	7.11639	6.37879	6.23437	7.29591	6.71846	6.94145	7.32493
HBS1L	6.15892	6.8387	6.75949	5.84389	6.86996	6.82662	7.51438	6.55935
AHCYL1	10.3801	10.3367	10.513	10.1355	10.3385	10.2799	10.5402	10.5784
PLK2	7.50732	5.5089	11.4319	9.69905	8.52895	7.52408	5.45606	9.72398
ZMYND11	8.18966	8.26731	8.17976	6.84753	8.06234	8.01935	7.49154	6.87894
SRSF10	11.3322	10.8727	10.6911	10.5464	10.0718	11.1862	11.2889	10.91
ZBTB6	6.91113	6.27002	6.22357	4.87099	5.97193	6.0455	4.80021	3.93233
POP4	8.60793	8.97701	9.11567	8.3225	8.7286	8.45872	8.57594	7.82948
ARPP19	10.7327	10.8704	10.6195	9.9059	10.3704	10.2993	9.77717	9.80815
ARPP21	3.79799	3.46426	3.53472	3.80777	3.52223	3.79632	3.71163	3.73542
ZNF271	6.34633	6.50366	7.14275	5.91166	6.44634	7.02755	7.42161	5.3342
ZNF234	5.31288	5.14069	4.75692	4.28463	4.84429	5.1148	4.67716	4.98803
ZNF266	9.16477	9.1545	9.02505	9.68599	9.95429	8.78479	10.9418	9.64026
ZNF274	9.28787	10.6363	9.35507	8.75884	10.2706	8.81134	11.1281	11.4065
NEK6	8.74957	7.9873	8.77075	7.76569	8.18766	6.83924	7.48444	6.38619
WDR4	6.95214	7.28866	8.19169	7.57484	6.37747	6.81398	6.85323	7.48097
SLC17A3	4.08796	4.1955	4.17062	4.23692	4.63419	4.49148	4.50035	3.80999
NCKAP1	10.9592	9.79249	10.8925	10.9165	10.4303	10.918	10.7045	10.6693
IQGAP2	9.60889	9.54966	6.02268	4.46062	9.04806	5.29741	4.58481	4.70875
VAMP5	4.23572	4.33606	4.279	4.30218	4.34549	4.51786	4.47264	4.90802
ZNF273	6.93247	6.25542	6.33107	6.50709	6.54558	7.96094	7.4753	4.86946
ZNF460	4.14153	4.36137	3.97236	3.81139	5.06673	4.17698	4.14337	3.80609
ZNF268	8.03825	7.39132	7.39439	4.5482	8.33724	8.10057	5.89778	7.0686
MTHFD2	11.1981	12.2441	12.3754	10.9419	12.1387	12.4693	12.2821	12.1776
OR5I1	4.3651	4.13911	4.09058	4.35595	4.47424	4.1791	4.14066	4.19325
RPP40	8.37957	10.0241	10.3432	10.066	9.92464	9.30504	8.90614	8.43995
ADCY1	4.75892	4.57761	4.52505	4.39889	4.73746	3.88553	4.23279	4.37086
CYSLTR1	4.16722	3.78955	4.14345	4.05546	4.34365	3.87502	3.79237	3.68883
2022-09-09	7.80165	8.30113	7.66414	8.24002	7.40687	6.47981	8.05716	7.27063
SEC24A	8.58263	8.51568	8.36896	7.28441	8.96926	8.36868	7.44018	8.8489
CCR9	4.07594	3.79895	4.03561	3.88479	4.04019	3.84275	3.97702	3.94103
GJB6	5.74764	3.83073	3.79461	3.65507	3.47488	3.69439	3.61556	9.43322
SDCCAG8	5.45775	5.88985	5.42731	7.54326	6.1647	6.71261	5.73547	6.96081
SDCCAG3	9.89492	9.57041	10.0411	8.11924	9.48034	9.26267	9.34488	8.83218
HSPH1	10.3512	10.8421	9.5854	11.1252	9.98837	10.1139	11.2877	9.63172
STARD10	8.30683	10.8316	7.97573	9.2432	7.97527	9.68847	8.42119	6.04107
CFTR	3.76747	3.85351	3.82829	3.92092	3.78324	3.74587	3.83521	3.9988
WASF3	10.6513	9.4212	8.2438	7.50876	9.69671	9.57207	8.0402	8.22403
NOXA1	4.7593	5.16784	4.80544	5.41842	5.47904	5.06042	5.77203	5.85652
UTP14A	7.6156	7.65	8.12143	7.25429	7.77332	8.53101	7.69089	7.17847
CPLX2	4.52695	4.20523	3.94595	4.39924	4.29376	4.40287	5.39993	4.48802
CPLX1	6.56867	4.89031	4.15901	4.0237	5.42093	8.24369	6.30679	3.71931
SPINT3	4.13031	3.85954	3.80138	4.05498	4.07806	4.03625	3.94927	4.02863
FRS3	4.74534	5.39903	5.06317	5.15479	4.96169	5.01	5.31528	5.76575
FRS2	6.43558	5.80188	5.84034	5.38037	5.59234	5.78367	5.55583	4.96101
CGA	4.79769	4.51067	4.20716	4.312	4.63457	8.29748	4.74894	4.30616
NEU3	4.63025	4.38645	4.44903	4.79853	4.8241	4.68651	4.50784	5.01207
C5orf4	5.26564	5.81332	5.13472	5.55349	5.34714	5.55547	5.38555	5.28655
FAM114A2	7.98179	8.63402	8.4435	7.18288	8.54498	8.39886	7.4557	8.03167
ZNF275	8.90778	8.55451	6.55094	7.40697	8.17089	7.79605	7.64174	6.67247
ALDH1L1	4.54793	4.07935	4.23553	3.77212	4.16602	3.83806	4.19366	4.02673
FTCD	4.16923	4.39678	4.09387	4.51835	4.36693	4.31672	4.31635	4.89407
PPP1R17	4.66834	4.22779	4.67351	4.68478	4.39964	4.41007	4.3798	4.6429
TUBGCP2	7.33854	8.12035	7.87719	7.89693	7.66992	7.85555	6.81191	7.95591
CLPX	10.6031	10.2944	10.2232	8.58942	10.7021	10.516	8.08898	8.65787
PDE10A	3.68549	4.07541	3.61842	3.70972	6.11067	3.70136	3.87375	3.5606
SRCAP	4.85806	5.03695	4.97534	5.31191	5.09738	5.0041	5.02572	5.62475
PPP1R13L	5.96089	6.92182	6.43544	7.18753	5.48436	8.20035	6.09709	9.02191
CD3EAP	6.667	6.68023	6.64776	6.80967	6.9582	7.25943	6.19755	6.8998
CEACAM3	5.55697	5.45289	5.63461	5.94004	5.50766	5.39199	4.93391	5.13675
CCL27	3.60001	3.80841	3.70924	3.62088	3.60145	3.51689	4.01241	3.65929
HPSE	5.58467	4.38698	7.80938	7.70886	4.6216	6.23018	7.30108	7.93841
RUVBL2	10.8978	10.8672	11.9153	10.6799	10.4913	11.4403	10.035	10.3517
PGRMC1	10.4273	11.1359	11.1921	12.0653	11.2645	11.4743	11.7925	10.9962
CYP46A1	4.18496	4.35091	4.16276	4.32348	4.48635	4.00923	4.11145	4.14098
LILRB1	3.41565	4.70899	3.47393	3.55725	3.54256	3.87184	3.82265	4.66138
SLC26A1	3.81945	3.99905	3.82949	4.03946	4.01602	3.92098	3.87295	4.17777
ADAM28	3.95427	3.61352	3.81519	3.78421	4.05291	3.78261	3.51142	4.08759
SLC22A7	4.34114	4.28561	4.28718	4.34363	4.34489	4.33757	4.29326	4.64676
ARID5A	4.92682	5.03626	4.34065	4.72978	5.22569	4.51894	4.43742	5.69344
HCP5	3.98356	4.25365	6.62909	4.28232	4.31882	3.62428	6.59175	5.30252
TSPAN9	5.98009	5.55266	5.40794	4.93484	5.4262	4.64305	4.6879	6.61415
USP20	5.95434	6.41016	4.95702	5.29473	6.50371	6.19384	6.22016	6.44125
USP19	6.49738	6.45291	5.98467	6.26572	6.52567	6.63536	6.27626	6.82299
HCST	4.77932	4.84384	4.64703	4.60386	4.69952	4.53155	4.66402	4.93342
CD300C	4.17627	4.24278	3.89502	3.89986	4.1133	3.99429	4.19472	4.32172
ME3	8.6822	5.10997	8.31019	7.16785	4.69414	7.19427	7.58839	6.24348
NMU	11.2954	9.8425	10.6731	11.9185	11.047	12.4591	10.9597	8.78587
FGL2	4.33887	3.79742	3.88176	3.94853	3.65778	3.69828	4.02737	3.7561
EDDM3A	3.5669	3.57208	3.52973	3.49864	3.66102	3.52308	3.50557	3.50818
SMR3B	3.33913	3.48111	3.45991	3.44785	3.39485	3.41373	3.46121	3.55822
CEACAM7	3.82377	3.69043	3.65945	3.89558	3.86486	3.68149	4.22156	3.70588
ACTL7B	3.64756	3.98406	3.85706	4.0515	3.69367	3.90239	3.72952	4.16999
ACTL7A	4.48809	4.35281	4.29167	4.45271	4.33498	4.37852	3.71579	4.2079
C1QL1	5.18909	5.01698	6.28392	6.39735	5.00867	4.87945	7.57783	5.76041
MRPS30	10.205	10.6068	11.3899	10.83	10.642	10.4979	9.88959	9.69087
WDR3	9.72393	10.1206	9.73216	9.59718	10.2182	10.0581	8.7753	8.92393
NPFFR2	3.7082	3.32206	3.7035	3.85812	3.41454	3.62281	5.59341	5.2805
GPR83	4.15876	3.64789	3.82129	3.85026	3.95193	4.04099	4.53755	3.97152
CEACAM8	3.7411	3.5378	3.75806	3.72815	4.12874	3.65253	3.84597	3.59629
RAB10	11.4279	11.2025	11.3173	11.2317	11.6266	11.0852	10.1176	10.7618
PPARGC1A	4.04987	4.90702	4.1729	4.01894	4.05403	3.95706	5.22922	3.7953
MALT1	8.28209	10.4765	9.39376	9.04711	9.75648	7.51598	7.66362	9.222
MMP24	4.23381	3.95344	4.4947	4.12384	4.20435	4.49831	4.7654	4.19307
LYVE1	3.66223	3.56129	3.59562	3.95968	3.66343	3.6973	3.62254	3.57603
PPBPL2	3.63385	3.40521	3.43408	3.47095	3.7335	3.74593	3.53272	3.95075
OCLM	4.65408	4.9356	4.72962	4.69038	4.33085	4.71612	4.69454	4.77046
YIF1A	10.5863	9.17542	9.53619	9.01652	9.04402	9.18647	8.47678	9.38411
CPSF4	9.42891	9.73811	9.54133	9.5665	9.41108	10.4206	9.25166	10.9952
JTB	12.6668	12.8992	13.4137	12.9473	12.5665	13.1671	12.9217	11.7592
CEACAM4	5.94828	5.9238	5.89452	6.19799	5.79247	5.77675	5.72634	6.01405
ADCY2	4.96614	3.94391	4.04091	4.2385	4.14238	3.99185	4.1605	4.02774
RUNDC3A	5.09854	4.55202	4.73032	4.86417	4.7876	5.44055	7.3197	4.81807
BRD8	9.27536	7.68836	7.91437	7.61314	7.62579	8.0371	8.35999	8.37575
MTMR11	5.28767	5.21103	7.54771	6.43298	5.61678	7.33792	6.6742	6.08805
BLCAP	10.0374	9.59262	8.96856	11.534	9.71646	9.37956	11.4413	9.38523
MAN1A2	5.85147	6.11238	5.84045	6.15303	6.69268	5.81585	5.65109	6.48494
TRAFD1	6.86112	7.64722	6.47009	7.28661	7.04141	8.06765	6.85079	6.42547
TXNL4A	9.30373	9.45888	8.61349	9.41494	9.30087	8.94435	8.9885	7.92163
PNPLA6	5.1984	7.45161	6.75799	10.0215	6.93622	7.59641	6.4568	7.98749
SUGT1	9.89447	10.8917	10.7208	10.1497	9.70514	10.4748	10.3207	9.52836
UTS2	3.45492	3.36341	3.43977	3.64247	3.48093	3.51146	3.51858	3.43292
GADD45G	4.78246	7.32065	4.31722	3.55788	5.51079	4.66688	7.61287	3.43807
EDAR	5.58061	5.11917	5.11735	5.04317	5.29257	5.12908	5.29705	5.4242
PAPOLA	11.1275	10.7167	11.5242	10.4824	11.3331	10.6857	11.2987	9.42297
TCERG1	10.3511	10.0484	10.6854	11.0303	10.5453	10.7698	11.0527	11.6781
MAGED2	9.9963	9.79199	8.46973	9.10529	9.46585	8.8949	9.26209	9.13402
BTNL3	5.29012	4.97703	4.76889	5.59601	5.4243	5.14917	5.26072	5.32353
EHMT2	6.50674	7.01249	6.74588	7.6545	6.83315	7.07976	7.63629	5.46151
COPS8	9.33725	9.55918	9.15985	9.29928	9.7348	9.42611	8.75238	8.54318
RNPS1	9.47199	10.2278	9.77207	10.207	10.8961	10.5207	10.5563	9.96364
FASTK	8.64962	8.45561	8.28895	9.15853	8.68202	9.11508	7.76494	8.39088
SUB1	10.8755	10.6784	11.386	10.7016	10.9643	10.4604	10.6048	9.15899
SMPDL3A	11.3122	10.0541	6.74152	7.09154	9.20227	12.6467	10.5673	8.26608
DBF4	10.7771	9.83079	11.1392	10.602	9.72926	11.1871	10.8592	9.91683
SPIN1	9.87545	8.88918	9.91248	9.22224	9.93398	9.36726	10.1471	9.91948
RALBP1	8.76232	8.94778	8.63061	8.46702	7.48567	7.30345	7.78467	6.93266
SRSF8	9.14295	8.64201	7.8298	7.21598	8.96471	7.47082	7.78022	6.20478
APOBEC2	3.89244	4.07458	3.96016	4.33729	4.29345	3.88522	4.19448	4.33414
MORF4L1	13.3761	12.8112	13.1225	11.9887	13.1336	12.9738	12.4403	11.8732
PRDX3	12.8171	12.881	12.5965	12.0368	12.9947	12.87	11.8238	11.3904
GPR75	4.23672	4.77827	3.99888	4.097	3.91647	4.33999	4.44955	4.52938
EHD1	6.86312	7.07127	7.77142	8.44611	5.34947	6.00144	5.4699	6.26021
AFG3L2	9.80623	10.0092	9.93247	9.91643	10.0634	9.88528	10.1235	10.0334
POP1	7.22415	9.88303	7.24354	8.29606	6.93643	7.7574	7.12738	6.40895
PRSS21	3.89827	3.81174	3.79063	4.06086	3.94218	8.95466	3.79661	3.76117
MSL3	7.34914	7.91602	6.11104	7.57001	7.03523	8.08545	6.88231	7.10977
C11orf58	10.3195	10.1188	9.36811	9.724	10.2398	10.2733	10.1134	8.45203
KDELR1	11.1753	10.7529	10.4123	10.9795	9.66629	10.4802	9.09914	10.2304
SF3A3	8.56833	9.43947	9.75924	9.59295	9.39903	10.0467	9.72048	8.84446
AP3M2	8.37701	7.80023	8.67283	7.96011	9.46221	9.06664	8.99821	8.9682
STARD3	5.95358	6.12787	6.37645	6.91272	6.12922	5.98902	5.85904	7.45805
HNRNPA0	11.607	10.1074	10.2752	9.19428	10.5141	10.6802	10.8408	9.11451
BTG3	9.32006	8.46274	11.4009	8.59829	10.5041	10.2221	11.3693	10.0767
SEC61B	12.4776	12.9029	12.5367	12.2178	12.9774	12.6489	12.6851	12.1257
TOMM34	8.19638	8.99259	8.69011	9.99361	8.58327	8.17466	7.43776	8.7732
PDIA5	10.592	9.95051	9.06163	10.5846	10.8809	9.69797	9.67047	11.2384
SERINC3	10.8125	10.1787	10.4947	11.0742	10.1487	10.2166	10.2218	11.5671
OS9	9.16125	9.54728	9.11069	10.298	9.39376	9.74526	9.52983	9.87542
PNRC1	10.2337	10.2627	9.93521	8.71643	9.72387	9.5076	10.8964	9.94666
TMED2	12.164	11.4371	11.3488	11.2601	11.2228	11.644	9.45498	11.4782
LMAN2	8.27408	8.19731	8.63236	9.03399	8.08343	8.15091	8.13374	10.2813
ERP29	12.1826	12.0803	11.6522	12.231	11.7694	12.3108	11.9049	11.785
MLLT11	9.64875	10.1593	8.29399	10.113	8.11371	6.70849	11.1329	7.84075
STIP1	12.6447	10.9269	10.9645	10.8028	10.1914	10.4625	10.5965	8.6683
IFI44L	3.90298	3.85617	3.97575	6.82612	4.11265	3.79833	3.48928	9.744
RAB40B	9.12363	10.4648	7.18798	8.28359	9.75038	8.62634	8.25365	5.97635
EBNA1BP2	9.54534	10.5509	11.5949	10.7733	9.37415	10.5396	10.5929	10.2017
CKAP4	9.18142	9.64261	9.29705	11.0173	9.76144	9.67537	7.57497	11.924
TMED10	11.3153	11.7128	11.5049	11.7474	12.1703	11.5975	11.4935	12.2737
ASCC3	8.21568	8.91846	7.85742	7.17486	7.96529	8.11271	7.81545	7.83545
C10orf116	13.6921	12.141	6.74152	10.58	4.20427	11.6808	9.52856	8.29387
UQCR11	9.05916	8.83349	8.83664	8.51171	8.93643	9.36036	8.66071	7.36619
CLP1	8.86709	8.75978	9.4594	9.61229	8.33395	8.75499	8.67167	7.43372
FERMT2	6.20557	7.86	10.3075	9.70497	6.9427	8.5168	9.37535	9.05124
COPS6	10.2673	10.5757	10.6516	10.9134	10.1332	11.0255	9.84868	8.80875
RAB32	6.53599	4.93778	9.66829	9.23778	7.84618	8.14211	7.89318	9.75779
MAPRE2	7.47399	4.63751	9.01422	6.66337	6.7614	8.53349	10.31	6.58727
CCNI	12.7442	12.2064	11.4233	11.1561	12.9014	11.5221	11.8357	11.2296
KCNQ1OT1	5.26912	4.89012	4.84167	5.44271	5.35743	5.0571	5.16377	6.10433
GCN1L1	9.2176	8.92948	8.95011	9.20311	8.92606	9.07903	8.13183	9.19856
COPS5	11.6109	12.2594	11.7736	11.392	11.1568	11.4287	12.1172	10.4657
METAP2	10.2063	9.66955	10.1498	9.25749	9.61487	9.96283	9.18451	8.88365
IMMT	10.9013	10.9148	10.6615	10.7454	10.333	11.249	10.7763	10.6293
LILRB5	3.64048	3.41438	3.52965	3.7063	3.37989	3.48519	3.67222	3.63654
SLC38A3	4.27939	4.14185	4.26675	4.42824	4.42616	4.44949	4.43445	4.45989
SF3B2	11.4343	10.3184	10.5272	10.3771	10.4234	10.2346	10.1416	10.2536
SDS	4.69171	4.2815	4.38701	4.73861	4.21107	4.42396	4.54644	4.82217
ILVBL	7.25514	7.4018	8.1379	8.42886	7.9886	7.69715	7.4731	9.34138
SLC27A5	5.6354	9.64102	5.79394	7.94441	9.26203	8.77575	7.31726	7.12309
SLC27A4	7.67397	7.86068	7.53535	7.62739	6.625	7.48739	6.92502	7.19014
ADCY3	6.2813	7.48059	7.17156	6.93136	6.20255	7.11209	6.43197	8.48903
NAT2	4.34756	4.09578	4.46115	4.83855	4.79185	4.33345	4.49576	4.4436
SLC27A3	7.55478	7.50296	6.82442	7.5085	5.16013	9.42969	8.39506	6.47586
SLC27A2	9.16947	9.56416	7.99919	6.6457	8.93021	8.87108	8.74938	6.0332
KIF2C	9.30182	8.46151	9.40036	9.75512	8.64922	9.48595	10.1791	9.09123
SPINK5	7.64449	8.25796	5.06318	3.76498	4.10005	7.62439	7.97172	3.72604
LILRB4	3.47098	3.37731	3.41038	4.22413	3.62269	3.38631	3.5488	3.58705
CCDC85B	6.30624	5.79126	5.94629	5.91142	5.96354	5.28939	5.12337	5.08434
IL24	4.43886	4.29852	5.81888	5.64043	3.95831	4.24243	3.97798	7.56809
GLIPR1	5.63158	5.39302	6.07143	10.1708	5.22217	5.44541	4.94887	8.15259
TLK2	7.10329	7.53132	7.25528	7.66298	6.72701	7.25226	7.28601	7.14686
KLK11	4.76197	4.55059	4.73554	4.81942	4.7621	7.16283	9.94052	5.65631
TMSB15A	8.83302	8.57493	7.01794	5.26013	10.962	9.77328	13.2918	4.05038
KDELR2	9.06206	10.4234	10.7055	11.9032	10.5636	10.957	9.82468	11.3845
KDELR3	6.44904	6.78456	9.89432	9.48678	7.13105	7.24918	5.85763	8.29324
ATF7	6.92971	7.30498	7.19197	6.63359	7.10061	7.00689	7.19435	5.98506
SNRNP27	9.83389	9.7683	10.0448	9.62501	9.56226	9.6116	9.88328	9.26347
TMED1	7.33964	8.20091	8.04954	9.04744	8.2096	7.60961	7.6534	9.50832
LIAS	7.99807	8.76255	9.16204	7.22987	8.59171	8.74355	7.95583	8.95954
CHAD	4.66945	4.46109	4.38887	4.1682	4.56516	4.36934	4.40801	4.43564
IFT27	5.37868	5.694	6.01759	5.50418	6.44464	5.74108	5.43424	5.25847
RAB35	6.92586	7.04399	7.03736	6.98823	6.68246	7.25645	5.85047	5.84583
TDRKH	5.93223	5.437	6.22891	5.24039	5.43129	5.29017	6.07139	4.5685
LILRA1	4.0737	3.66315	3.89912	3.85599	4.06705	3.78537	3.60521	3.76207
LILRB3	8.18195	7.99489	8.1187	9.03721	8.4954	8.35815	8.30308	8.64978
LILRA3	3.29292	3.3296	3.94534	4.18294	3.34551	3.57116	3.49739	3.81473
LILRA2	3.95164	3.92835	3.92262	4.10848	3.81767	3.78932	3.81481	3.85163
RCBTB2	6.59251	7.60677	4.9007	6.33118	5.98188	7.04376	6.90646	8.0128
RBPMS	5.43021	6.62715	8.17083	6.88168	6.19625	5.36947	4.87728	6.84527
RAB31	7.11818	4.23443	10.4804	5.89776	6.58085	5.76585	8.56896	7.94015
ADAP1	6.85112	6.51788	6.79156	7.76739	6.39377	6.47865	6.65971	7.93791
DSTN	13.6665	12.9856	12.7972	13.239	12.8823	13.123	13.2102	11.5093
RIPK3	4.52225	4.99054	4.61836	5.12409	4.55114	4.86507	4.22176	5.54185
STON1	8.0704	7.73663	4.39209	4.03946	6.30355	4.18494	5.05062	4.06667
CHAT	4.63907	4.53014	4.29691	4.41218	4.55604	4.27258	4.4202	4.63065
PIM2	5.20205	6.72939	6.33726	6.20088	6.68953	6.57639	5.70428	6.11999
B3GNT1	9.9992	9.1746	8.34091	9.10099	9.44924	8.81673	8.0602	6.70607
MID2	6.44433	7.36393	5.85654	7.18082	7.21951	6.19698	6.04184	6.48174
PAPD7	9.3388	8.95481	8.85747	8.92311	8.93767	9.20046	8.70531	10.5302
UPK1A	3.84555	3.83986	5.05415	3.96783	4.1373	3.90908	3.88916	3.97013
SLC35D2	7.49326	8.43944	8.47201	8.08414	7.69747	7.51477	7.237	8.25567
ADRM1	9.63987	9.97838	10.431	10.7718	9.1994	9.56591	10.3295	9.76309
RCC1	9.51286	8.71837	8.72168	9.04232	8.7606	9.21693	7.68948	7.69202
NUDT21	9.76866	9.58554	10.4315	8.89364	10.1809	10.6655	8.43344	8.58943
CPSF6	8.90294	7.97609	8.26227	7.78473	8.38557	8.66887	8.93918	7.53069
OGFR	6.82281	6.64826	6.81218	7.2264	6.50888	6.44466	6.75842	7.38879
ZPBP	3.8443	3.53993	3.87981	3.89877	3.79185	3.807	3.61482	3.80794
DDX52	8.64964	7.62075	7.38719	6.95424	7.27567	7.37781	7.15445	7.38396
ABHD2	9.16793	8.82587	6.22614	6.44896	11.1506	6.49781	7.2466	7.99211
WWP1	9.50523	9.8627	9.37803	9.83153	9.76472	8.15819	9.55164	6.79003
CHD1	9.23115	8.8415	9.52295	9.02539	8.29243	8.92796	7.91882	9.98552
WWP2	6.40976	7.17152	6.26143	5.12362	6.53673	6.63133	6.01314	5.95371
LECT1	4.18818	5.4938	4.22442	4.34997	4.00683	3.98532	4.14761	4.51107
DUS4L	7.50672	7.71815	8.94943	8.16539	7.71422	8.41313	6.65321	7.28078
SOX30	3.95179	3.72815	3.55733	3.80982	3.60907	3.86271	3.72147	3.69417
CNTRL	7.00808	5.85829	7.4133	6.06381	5.27109	6.8838	8.15491	9.22541
UBE2C	12.0063	10.8428	11.9757	12.0819	10.6723	11.5427	12.3438	10.9934
SNRNP35	9.5338	8.96031	8.64365	7.81223	8.92655	9.52564	8.12847	7.42591
C10orf10	4.4665	4.90418	4.61917	5.29746	4.69589	4.47407	5.48399	4.8175
CYB561D2	8.65541	8.65822	7.81547	9.80551	8.70024	8.84035	8.65592	8.32941
RAPGEF4	3.63425	3.46442	3.83919	3.4019	3.4402	3.47144	3.41707	3.55916
CHD2	8.64564	7.95181	7.33731	6.47191	8.32588	7.85698	7.3964	9.2536
TMEM115	8.38334	8.2879	7.89384	8.9512	7.6151	7.96276	7.70768	7.62217
DUSP14	9.03072	8.96602	9.69665	9.09108	8.32311	8.15577	7.89075	8.25296
TOPBP1	10.3541	10.0623	10.342	9.46781	9.93947	10.4839	11.4215	10.7697
TRIM31	3.64475	3.62152	3.66103	3.81815	3.60181	3.66109	3.72121	3.76741
STMN2	3.77874	3.72208	3.62859	3.8988	3.71328	3.55558	7.62544	3.6462
TPPP	3.96273	4.17882	3.79181	4.10225	5.32594	4.69885	5.60051	3.90312
HSF2BP	6.85126	5.11984	6.58626	5.79892	4.8953	4.45195	5.03836	4.99245
TRIOBP	7.24142	7.27581	7.46132	7.80363	7.495	7.79134	7.74048	8.3149
RER1	9.64318	10.0022	9.7156	10.8783	9.97277	10.0863	9.54488	10.7802
CHD3	7.62933	6.57023	6.03807	7.07533	7.87697	6.87127	6.44942	6.66262
DNAJB4	7.20871	6.93642	10.2219	7.08526	7.02808	7.95474	6.20779	6.24693
KERA	3.46517	3.85879	3.55342	3.69904	3.54563	3.60995	3.66092	3.54389
ESM1	3.89916	3.62599	4.19223	8.57333	3.58788	3.56105	3.73941	3.95835
DIDO1	7.28769	7.08932	6.59768	6.58814	7.09556	6.97935	7.38563	7.66371
ADAM30	3.76736	3.61088	3.65891	3.82058	3.64934	3.56602	3.55176	3.85653
ADAM29	4.19739	3.78018	3.88068	3.81758	3.84958	3.72475	3.74428	3.76405
CHD4	9.54661	9.49757	8.95147	8.96037	9.07803	8.92074	9.37807	10.3282
WDR5	8.28412	8.0277	8.33624	7.50186	7.9505	8.21123	7.63589	8.21786
C9orf9	6.58647	6.66179	5.85116	5.50781	6.26814	5.05385	7.06562	4.38138
ADAMTS13	5.20898	4.96849	4.86046	4.73224	5.08753	5.03903	4.94782	5.90229
C9orf7	6.88904	6.87773	6.07809	6.754	7.29231	6.62726	7.38416	7.4561
ADAMTS8	3.91699	3.76146	3.8581	4.08254	3.73308	3.76252	3.89703	4.18399
ADAMTS5	3.80034	3.89507	3.64417	3.76602	3.87781	3.7282	3.66062	3.71814
NUPL2	7.85305	8.06444	7.99443	7.7089	8.23822	8.67397	8.22868	8.2017
PRSS23	8.32101	9.17073	11.6005	10.1871	5.5427	10.9866	10.1337	7.78057
PTPN21	5.57859	5.79418	5.10091	5.19206	4.51647	4.27604	5.6341	5.55841
AKR1C4	3.53189	3.51771	3.31849	3.5379	3.32256	3.87392	3.24139	3.29099
HNRNPUL1	9.34742	8.89672	9.34319	8.85709	7.55057	8.3585	9.27498	7.50447
ATE1	6.88138	7.0124	7.26856	6.49221	7.287	6.82957	6.2541	5.58194
RPP14	8.92096	8.73154	8.41064	8.84506	8.18374	8.29767	8.39667	8.43495
KRR1	10.1621	10.5	10.381	9.8361	10.3427	10.176	9.65977	9.95769
KATNA1	8.09196	8.47052	8.76077	7.68412	8.34721	9.10506	9.50313	8.69565
PRDM7	4.07619	4.28071	4.12062	4.25963	3.62609	3.84423	3.80143	4.2167
PRDM5	3.76369	3.79537	4.05171	4.00479	3.62609	3.85962	3.99114	4.72223
PRDM4	7.8399	7.62959	8.12607	8.00821	7.49826	8.35654	8.35944	8.72631
HIBADH	8.81111	9.73764	9.77976	8.97746	9.22181	9.63259	8.52747	8.24034
CIT	8.46806	6.54333	8.27265	8.27063	7.42023	8.14635	8.16583	7.9154
FGFR1OP	7.56548	7.61617	7.98931	7.54105	8.13284	7.70773	8.04087	7.47251
EMILIN1	3.83533	4.04093	3.84326	3.92889	3.94715	3.81549	3.72263	4.42396
BTN3A2	5.442	7.15783	8.08858	5.76199	7.85497	6.83961	7.14999	7.62682
BTN3A1	5.79176	5.98909	5.97086	5.77938	6.09253	5.27875	6.29975	6.6197
CHEK1	9.63242	8.54531	9.83308	9.05362	8.55629	9.58617	9.114	7.82234
BTN2A1	6.89215	7.53524	7.4983	7.27792	7.33179	7.21269	7.56943	8.81796
PTPRT	4.89388	4.1302	4.26276	4.74673	4.30595	4.5475	4.44048	4.77067
RCAN3	6.38661	7.65422	6.61705	6.70749	6.65792	4.3605	8.67735	4.02883
FAF1	8.64854	8.86013	8.99686	7.43747	8.96864	9.18196	9.90313	8.20677
CD160	3.91317	3.96576	4.0033	4.20321	3.65961	4.02278	3.82103	3.80399
KIF3A	7.47	7.68689	7.23736	6.39796	7.88658	7.66508	7.37174	7.47317
POLR3A	7.5732	8.07536	7.6478	9.91357	8.10338	7.84715	8.48856	8.24217
CLASRP	8.35192	7.92882	7.59524	8.06391	7.53702	8.14875	7.92515	9.17228
FOXN3	7.11306	6.96507	6.84463	6.31227	7.06271	5.91958	6.88171	6.43913
ZWINT	12.0313	11.8755	12.2191	13.3002	11.9133	12.7317	12.7579	11.3852
CAPN11	3.87337	4.16452	3.76828	4.58178	4.1158	3.78524	4.11874	4.17901
CAPN10	5.85757	6.46559	5.33658	6.26879	5.82977	6.11053	5.89828	6.64034
KPTN	7.49201	7.74219	5.29404	6.73806	7.14385	7.32527	7.25016	7.41007
CDC42EP1	5.09193	7.10187	6.91999	7.11245	4.99472	6.03783	5.32737	6.71255
SLC7A9	5.11289	5.285	5.26378	5.23036	5.47689	5.42704	6.13589	5.45377
PWP1	10.3943	10.4345	11.6239	11.6306	10.6772	11.009	10.396	10.5883
TBC1D8	7.93967	10.1825	6.86728	9.04454	7.97122	8.73703	7.99872	9.56509
CHGA	5.01656	3.6414	3.95125	3.81386	3.88278	4.05193	8.34305	4.19139
CDC37	8.75497	10.1917	10.4632	10.8555	9.7792	9.94838	9.42709	10.3648
IL1RAPL1	4.10862	3.75909	3.71496	3.8826	4.60394	3.90204	3.65583	3.63152
PKIG	5.96342	4.83148	8.37201	8.70428	8.27019	8.13161	8.89497	5.68809
DMC1	3.98395	3.92793	4.61561	4.01782	3.7479	5.15289	3.60511	4.1929
PLA2G16	12.0718	11.6326	10.1685	9.04274	9.73081	9.59794	9.19811	5.05635
GLMN	9.21927	9.06812	8.49844	8.45866	8.91942	8.7737	8.75852	8.21375
HHLA3	4.42982	7.87257	6.75427	7.07417	7.98896	7.12476	7.93265	4.07291
HHLA2	3.66634	3.58036	3.33234	3.90215	3.67161	3.54241	3.47871	3.46167
BVES	4.55137	3.90735	5.53994	4.25204	4.65193	4.37394	4.64024	4.7808
CHGB	6.47762	3.65773	3.80838	3.89387	3.56457	6.38342	7.9956	6.68428
CORO1A	3.97511	4.12012	4.09631	5.05715	4.05459	4.12995	4.6126	6.26332
WDR45	6.85177	7.50408	6.99219	6.53158	7.93946	7.79506	7.82177	7.98982
FICD	6.56997	6.4851	6.30971	7.72529	7.31246	7.14094	7.19791	9.21181
AP4S1	5.70798	5.89665	7.8944	5.9641	5.24369	5.11806	5.59237	5.37723
LDB3	4.15803	3.78875	4.10561	4.1544	4.09527	4.05323	3.96464	4.12303
PTP4A3	5.85696	4.58415	5.72382	5.53677	6.279	5.71671	7.42205	5.85088
LSM6	10.1953	10.8539	11.5672	10.5421	10.3115	10.9737	10.0906	10.0421
ERLIN2	7.04609	7.4386	7.48047	6.77223	8.32424	7.8552	6.49865	9.30276
C14orf1	9.60747	9.76634	9.84829	9.57256	9.63376	9.952	8.94744	8.91493
NUDT6	8.0431	8.43407	8.1785	7.89739	8.59612	8.43722	7.29397	6.29522
NUDT4	8.61501	10.8336	7.32164	7.04168	9.32778	8.58371	8.3289	6.34784
NUDT5	10.7008	10.2073	12.4481	11.1522	11.1621	10.992	11.7584	11.1868
SOX21	3.75155	3.97566	3.63765	4.49295	4.10204	3.63276	3.81822	4.13657
FSTL1	11.4559	9.74104	6.29272	11.9679	7.61753	4.97786	7.58909	11.3871
PSIP1	10.4606	8.89579	9.74268	8.59089	9.91791	10.3935	11.0658	9.71545
WDHD1	6.29475	6.31812	7.71246	7.23249	6.52911	7.48303	6.63754	7.12481
CHI3L1	3.78705	3.62017	3.68369	3.72731	3.62012	3.57693	3.48085	3.85249
FAM107A	4.59021	4.52393	4.26675	4.43806	4.06202	4.10393	4.46553	4.39859
STRAP	12.0156	11.5553	11.8704	11.3038	11.74	12.1709	11.5428	10.7743
INSL6	7.21414	4.06835	3.97127	3.78355	3.89227	3.825	3.85806	4.02251
ADAMTS6	4.1041	3.97827	4.44637	5.7338	4.03384	4.13561	4.23352	8.27361
BAZ2A	6.44624	6.37593	6.14712	6.41718	5.94599	6.75895	6.78094	6.36077
BAZ1A	8.78248	9.54525	11.2515	9.46776	9.69185	10.4304	9.62785	10.0359
LZTS1	3.72936	3.60218	3.76081	3.8515	3.74816	3.61033	3.88501	4.07363
ZNF277	8.78582	8.92519	8.96245	8.56987	9.56017	8.56888	8.29202	7.73843
CHI3L2	4.35422	4.68465	4.41483	4.74216	4.87052	4.24528	4.25059	4.15956
WDR6	6.50845	6.74525	5.8852	6.09111	6.02013	6.00627	7.0034	6.9905
TREH	4.05023	3.56294	3.49975	3.65647	3.34808	3.40804	3.44864	3.89764
SLC2A6	6.84998	5.98854	7.52861	7.43538	6.58219	4.49437	6.71242	9.78239
MAP4K5	8.40821	7.97174	10.6858	9.05803	7.97539	8.87215	9.22977	9.27614
MAP4K1	4.98216	4.77561	4.68998	4.51987	4.80084	4.83386	4.6311	4.33828
INMT	3.53896	4.02757	3.49106	3.52314	3.79017	4.10687	3.60184	3.57574
RASSF1	8.64533	8.24848	8.71224	8.23995	8.34265	8.14207	8.47727	8.33781
PKP3	8.67069	9.06609	7.47488	8.09421	7.98154	7.99955	6.96611	6.46891
NISCH	8.9564	9.62294	8.30266	9.4138	9.9256	9.50719	10.7031	10.6731
CELF3	4.44462	4.44059	4.53615	4.84509	4.41492	5.08369	4.86236	5.55037
CHIT1	3.59142	3.77313	3.66197	3.77339	3.82813	3.63219	3.67534	3.63517
CEP250	5.72513	6.02185	6.71919	6.03753	5.86146	5.53224	6.32756	5.7228
[truncated: 16,989 more rows]

## Sheet: co-expr
Symbol	correlation	pvalue
LOC100009676	-0.265471	0.525133
AKT3	0.351058	0.393848
MED6	0.321227	0.43785
NR2E3	0.336681	0.414806
NAALAD2	-0.499369	0.207697
CDKN2B-AS1	-0.349176	0.396564
LOC100049716	0.620737	0.100532
NAALADL1	0.0767966	0.856571
ACOT8	-0.423909	0.295257
ABI1	0.212663	0.613116
GNPDA1	-0.167365	0.692001
KCNE3	0.361958	0.378275
SNHG8	-0.495398	0.211914
ZBTB33	-0.478442	0.230418
CDH2	0.352192	0.392215
ZSCAN30	0.310576	0.454033
ANKRD26P3	0.516207	0.190309
TANK	0.00254682	0.995225
TMEM170B	-0.123623	0.770558
SRA1	0.0337774	0.936715
HOTAIR	0.86404	0.00565981
ZGLP1	0.305772	0.461411
LOC100126784	0.340994	0.40847
EGOT	-0.575835	0.13524
GHRLOS	0.167474	0.691808
LOC100127888	-0.221442	0.59817
LOC100127891	-0.63025	0.0939221
HECW1-IT1	-0.440579	0.27459
LOC100127974	-0.12224	0.773073
LOC100127983	0.372141	0.363981
WWTR1-AS1	-0.100496	0.812836
LOC100128071	-0.137039	0.746251
LOC100128098	-0.666404	0.0711397
HGC6.3	0.348621	0.397368
LOC100128126	-0.435131	0.281264
LOC100128139	-0.0286797	0.946255
LOC100128164	0.285518	0.493037
LOC100128176	-0.09055	0.831145
LOC100128191	-0.0778402	0.854638
LOC100128239	0.471078	0.238703
LOC100128252	-0.871716	0.00478309
LOC100128288	-0.405889	0.318413
LOC100128292	0.236918	0.572122
LOC100128343	-0.0477887	0.910533
LOC100128361	-0.335955	0.415876
LOC100128374	-0.113649	0.788735
LOC100128496	-0.0334732	0.937285
LOC100128511	-0.496652	0.210578
LOC100128554	0.156542	0.711243
LOC100128590	-0.194122	0.645061
LOC100128640	-0.50466	0.202147
LOC100128653	0.238541	0.569412
OST4	-0.084793	0.841774
LOC100128737	-0.200499	0.634018
LOC100128750	-0.118192	0.780444
LOC100128751	0.326928	0.429288
LINC00476	-0.0595583	0.888592
LOC100128788	-0.5726	0.137966
LOC100128822	-0.302962	0.465748
LOC100128840	-0.556863	0.151653
LOC100128881	-0.0235269	0.955903
LOC100128893	0.337356	0.413812
LOC100128909	-0.586551	0.126429
ZBTB42	-0.635951	0.0900845
LOC100128946	-0.402762	0.322515
MAPT-AS1	0.00126882	0.997621
LOC100128993	0.281716	0.499064
C20orf181	0.766179	0.0266164
LOC100129034	-0.760938	0.0283251
LOC100129098	0.0296881	0.944367
LOC100129104	-0.467703	0.24255
KHDC1L	0.308208	0.457664
LOC100129195	0.0055018	0.989684
LOC100129196	-0.521061	0.185445
LOC100129250	-0.523879	0.182652
C1orf68	-0.362019	0.37819
LOC100129361	-0.257424	0.538229
LOC100129387	-0.296711	0.475457
LOC100129427	-0.184358	0.662082
DPY19L1P1	0.418974	0.301515
LOC100129463	0.515948	0.19057
LOC100129476	-0.423799	0.295397
ZNF37BP	-0.140264	0.740433
LOC100129502	-0.317239	0.443881
LOC100129550	0.191696	0.649278
LOC100129597	0.0724444	0.864641
LOC100129617	-0.340921	0.408577
LOC100129620	-0.560566	0.148368
TCF24	0.0765415	0.857044
LOC100129662	-0.64441	0.0845602
LOC100129716	-0.310312	0.454438
LOC100129722	0.66429	0.072371
LOC100129726	-0.101829	0.810387
CCDC152	-0.144866	0.732152
LOC100129794	-0.247843	0.553974
MRVI1-AS1	0.103749	0.806863
LOC100129845	-0.051893	0.902875
LOC100129858	-0.130267	0.758498
LOC100129917	-0.33772	0.413276
LOC100129935	0.369419	0.367778
LOC100129960	-0.289672	0.486483
LOC100129961	-0.168779	0.689497
LOC100130100	-0.00764479	0.985667
LOC100130111	-0.438764	0.276805
LOC100130155	0.186348	0.658602
LOC100130219	-0.764048	0.0273033
PP2672	-0.576357	0.134804
LOC100130264	0.187033	0.657406
LOC100130275	0.127599	0.763337
LOC100130331	-0.208545	0.620167
LOC100130357	0.183354	0.663839
CECR7	-0.325139	0.431966
LOC100130428	0.187745	0.656163
PP14571	-0.0367524	0.931151
LOC100130452	0.335199	0.416993
LOC100130458	0.166374	0.693757
LOC100130502	0.17777	0.673636
LOC100130503	-0.653829	0.0786467
TMEM221	0.349767	0.395711
LOC100130522	-0.474463	0.234876
LOC100130548	0.199957	0.634954
LOC100130557	-0.14939	0.724033
LOC100130581	0.187883	0.655922
CXorf64	0.359366	0.381954
LOC100130691	0.400737	0.325186
LOC100130700	-0.256965	0.53898
LOC100130705	-0.136058	0.748021
CECR5-AS1	0.230388	0.583064
LRRC70	-0.429129	0.288707
LOC100130776	0.352919	0.39117
LOC100130815	-0.0235843	0.955796
LOC100130855	-0.629349	0.0945372
LOC100130856	-0.216908	0.605875
LOC100130872	-0.602832	0.113676
PSORS1C3	-0.0323603	0.939367
LOC100130894	0.591636	0.122364
C17orf110	0.450009	0.263225
LOC100130938	0.247002	0.555364
LOC100130950	-0.125579	0.767003
SYCE1L	0.820034	0.0126758
LOC100130964	0.625871	0.0969329
C6orf99	-0.272064	0.514494
LOC100130987	0.226159	0.590189
LOC100130992	0.307926	0.458096
LOC100131067	-0.14727	0.727835
LOC100131096	-0.665967	0.0713931
ZBTB20-AS1	-0.0650016	0.878465
LOC100131138	0.54381	0.163547
TSTD1	-0.500889	0.206094
TMEM194B	0.355946	0.386831
ZNF503-AS2	0.2913	0.483924
NSAP11	-0.104728	0.805066
LOC100131283	0.435433	0.280892
LOC100131316	-0.0613084	0.885334
LOC100131347	-0.0370697	0.930558
LOC100131354	-0.69528	0.0555556
LOC100131366	0.0659148	0.876767
LOC100131434	-0.0776523	0.854986
DBIL5P	-0.605128	0.111939
LOC100131496	0.266886	0.522843
FKSG29	-0.339848	0.410149
LOC100131564	-0.114152	0.787816
LOC100131607	-0.621905	0.0997064
LOC100131655	-0.346725	0.400115
LOC100131691	0.104922	0.80471
LOC100131733	0.302057	0.46715
ARMCX4	0.584587	0.128019
C19orf79	0.0725381	0.864467
LINC00271	-0.0622433	0.883595
UBE2DNL	0.2267	0.589276
LOC100131825	-0.215989	0.60744
ZNF717	-0.593943	0.120545
RRN3P3	0.31428	0.448378
LINC00543	-0.0343149	0.93571
KIAA0664L3	-0.290443	0.48527
LOC100132354	-0.717186	0.0452345
LOC100132356	0.196198	0.64146
KRTAP4-9	0.0974383	0.818456
FAM99B	0.00217174	0.995928
KRTAP4-7	-0.498375	0.208749
XGPY2	0.127169	0.764116
ZRANB2-AS1	0.168487	0.690014
BSN-AS2	0.0441307	0.917362
LOC100132707	-0.789778	0.0197181
LOC100132735	-0.412779	0.30946
LOC100132815	-0.306166	0.460804
LOC100132891	0.211237	0.615556
DPH3P1	0.209312	0.618852
LOC100132987	-0.142892	0.735702
LOC100133039	-0.184474	0.661878
LOC100133190	0.216067	0.607306
LOC100133308	-0.222948	0.595618
HOXA-AS3	0.26036	0.533438
LOC100133461	0.211629	0.614884
LOC100133612	-0.452445	0.260329
LOC100133985	0.162488	0.700656
LOC100133991	0.112029	0.791697
LOC100134229	-0.807692	0.0153141
LOC100134259	0.11595	0.784535
LOC100134361	-0.548352	0.159352
LOC100134368	0.22368	0.594379
LOC100134713	0.370297	0.366551
JMJD7	-0.580721	0.131182
HDAC6	-0.150553	0.721949
C17orf99	-0.252652	0.546051
LINC00029	-0.397214	0.329855
LOC100144597	-0.550358	0.15752
LOC100144602	0.125981	0.766274
LOC100144603	-0.415884	0.305465
LOC100144604	-0.964387	0.000109927
KLLN	-0.499784	0.207259
LOC100147773	-0.437363	0.278521
HDAC5	-0.0276036	0.948269
PDCD6IP	-0.217315	0.605181
LOC100169752	-0.802495	0.0165204
PEG3-AS1	-0.673927	0.066859
DBIL5P2	0.309686	0.455397
PDCD6	0.087749	0.836313
SRRM5	-0.503377	0.203486
C19orf69	0.119164	0.778674
C17orf96	-0.00298967	0.994394
BCL2L10	0.590069	0.123609
TOMM6	-0.0552286	0.896657
LINC00092	-0.596138	0.118827
LOC100189589	-0.245197	0.558351
BCL2L11	-0.758169	0.0292544
LOC100190938	0.0660405	0.876534
TPT1-AS1	-0.345246	0.402263
LOC100192378	0.244148	0.560089
PP12613	0.14104	0.739036
FLJ16779	-0.18974	0.652685
SH2B3	0.111742	0.792221
CDH3	0.497446	0.209734
GNE	0.510165	0.196456
LOC100216545	-0.544927	0.16251
LOC100216546	0.0728209	0.863943
HCN4	0.261942	0.530862
INSL5	0.336404	0.415215
FRAT1	-0.427442	0.290816
TROAP	0.593373	0.120993
MED16	-0.642929	0.0855128
LOC100268168	0.419222	0.301199
PIGK	-0.0616414	0.884715
LOC100270679	0.360434	0.380437
LOC100270804	-0.425323	0.293476
LOC100271722	-0.107085	0.800746
LOC100271832	-0.0494438	0.907444
MTCP1NB	0.207837	0.621383
LOC100272217	-0.631793	0.092874
LOC100272228	0.14389	0.733907
LOC100286844	-0.672953	0.0674047
LOC100286922	-0.545747	0.161751
LOC100286925	0.17663	0.675642
LOC100286938	0.39064	0.338653
LOC100287015	0.386132	0.344747
LINC00421	-0.225445	0.591396
LOC100287177	0.146999	0.728321
LOC100287216	0.0180889	0.966091
TIPARP-AS1	-0.385538	0.345554
OSTM1-AS1	-0.161055	0.703203
LOC100287437	0.159802	0.705433
LOC100287482	-0.0776766	0.854941
LOC100287558	0.454807	0.257536
LINC00173	0.273157	0.512737
LOC100287576	0.108984	0.797267
LOC100287598	-0.533903	0.172901
LOC100287616	0.0903593	0.831496
LOC100287628	0.826593	0.0113993
LOC100287765	0.222161	0.59695
LOC100287813	-0.642236	0.0859605
LOC100287814	-0.0185344	0.965256
LOC100287896	-0.270254	0.517406
LGALS8-AS1	-0.589239	0.124271
TIMM23	-0.075317	0.859314
LOC100288079	-0.358388	0.383345
	0.204309	0.627447
LOC100288122	-0.426571	0.291909
LOC100288123	-0.0621856	0.883702
LOC100288152	0.11772	0.781307
LOC100288198	0.466559	0.243861
ERVMER34-1	0.170312	0.686786
LOC100288432	-0.445823	0.268241
LOC100288637	0.83276	0.0102761
PAN3-AS1	0.01794	0.96637
TMEM239	-0.0068395	0.987176
FRG2C	-0.0622062	0.883664
LOC100288911	0.502321	0.204591
LOC100289019	-0.305003	0.462596
LOC100289092	-0.00476925	0.991058
LOC100289098	-0.534046	0.172764
LOC100289187	-0.362627	0.377329
LOC100289230	-0.197486	0.639229
LOC100289251	0.356639	0.385839
LOC100289255	-0.324453	0.432996
DNAJC3-AS1	-0.190199	0.651885
LOC100289341	-0.208008	0.621088
LOC100289361	-0.492148	0.215399
UBAC2-AS1	-0.604035	0.112765
MCF2L-AS1	-0.587439	0.125715
LOC100289495	0.0331707	0.937851
LOC100289509	0.282235	0.49824
ZNF605	-0.780458	0.0222895
ZNF783	-0.0818867	0.847147
LOC100292680	0.627157	0.0960427
ZNF587B	-0.646067	0.0835015
LOC100294362	-0.167115	0.692444
NHEG1	0.224277	0.59337
CDH4	0.131706	0.755893
LOC100302650	-0.463617	0.247249
LINC00184	0.400845	0.325043
FAS-AS1	-0.538248	0.168764
SLC25A5-AS1	-0.458279	0.253456
PET117	-0.151543	0.720177
LOC100306951	-0.21565	0.608017
OTX2OS1	-0.0684184	0.872115
HOTTIP	-0.271305	0.515715
SAP25	0.388694	0.341278
LOC100329135	-0.247001	0.555365
LINC00102	0.32489	0.43234
CHAF1A	0.356175	0.386504
LOC100379224	-0.566685	0.143027
GRIK1-AS2	-0.0280473	0.947439
ZBED6	-0.708161	0.0493325
PARP2	0.574554	0.136316
PARP3	0.0405674	0.92402
CDH5	0.11052	0.794456
TOM1L1	-0.449936	0.263312
LOC100422737	-0.0659871	0.876633
HMGXB4	0.114683	0.786848
TOM1	-0.682432	0.0622076
SH2D3C	0.223642	0.594444
SH2D3A	0.626649	0.0963936
MAMLD1	0.588454	0.1249
CST8	-0.294906	0.478274
RANBP9	0.0629634	0.882255
LOC100498859	0.260073	0.533906
LOC100499177	0.103168	0.807927
LOC100499194	-0.710103	0.0484328
LOC100499466	-0.264401	0.526869
LOC100499467	0.811098	0.0145546
LOC100499489	0.101167	0.811602
DNAJB6	0.51783	0.188675
CDH6	0.648047	0.0822471
MIR3682	0.430605	0.286867
LOC100505474	0.17603	0.676698
LOC100505478	0.366153	0.372357
LOC100505481	-0.231297	0.581537
LOC100505483	-0.28815	0.48888
LOC100505484	0.146227	0.729709
LOC100505487	-0.325382	0.431602
LOC100505490	-0.591327	0.12261
LOC100505491	0.713652	0.0468139
LOC100505495	-0.273676	0.511904
LOC100505498	0.279678	0.502307
LOC100505500	0.765763	0.0267498
LOC100505501	0.220313	0.600085
LOC100505515	0.0609094	0.886077
LOC100505518	0.0331453	0.937898
LOC100505519	-0.185749	0.65965
LOC100505525	-0.294676	0.478634
LOC100505533	-0.722264	0.0430225
LOC100505536	0.231353	0.581443
RBM26-AS1	-0.301437	0.468109
LOC100505540	0.650936	0.0804364
LOC100505545	0.425927	0.292716
LOC100505547	0.109862	0.795661
LOC100505549	0.185204	0.660602
LOC100505554	-0.41913	0.301316
LOC100505555	0.202724	0.630179
LOC100505562	0.54204	0.165197
LOC100505564	-0.481595	0.226917
LOC100505565	-0.160426	0.704323
LOC100505570	0.755171	0.0302813
LOC100505572	-0.559771	0.14907
LOC100505573	-0.157853	0.708905
LOC100505574	0.409093	0.314235
LOC100505576	0.164213	0.697591
LOC100505583	-0.10198	0.81011
LOC100505592	0.057803	0.891861
PEX5L-AS2	-0.129673	0.759575
LOC100505601	-0.640573	0.0870408
LOC100505606	-0.220931	0.599036
LOC100505609	0.318927	0.441324
LOC100505616	-0.49399	0.21342
LOC100505619	-0.501601	0.205347
LOC100505622	0.227303	0.588259
LOC100505624	0.244714	0.559151
LOC100505633	-0.312055	0.451772
LOC100505634	-0.0679752	0.872938
LOC100505635	-0.554287	0.153961
LOC100505639	0.148794	0.725102
FGD5-AS1	-0.0933561	0.825972
LOC100505644	-0.010097	0.981069
LOC100505649	-0.226475	0.589655
LOC100505650	0.125199	0.767694
LOC100505657	0.0898636	0.832411
LOC100505658	-0.145295	0.731382
LOC100505659	0.669873	0.0691467
LOC100505664	0.184305	0.662174
LOC100505666	-0.231498	0.5812
LOC100505668	0.159387	0.706173
LOC100505676	-0.449945	0.263301
LOC100505681	0.0785168	0.853385
LOC100505683	-0.560001	0.148867
LOC100505685	0.070484	0.868279
LOC100505686	0.0401987	0.924709
LOC100505687	0.0956689	0.821712
LOC100505697	0.447963	0.265671
LOC100505702	0.143303	0.734963
LOC100505709	0.127208	0.764045
LOC100505710	-0.632201	0.092598
LOC100505711	0.180873	0.668187
LOC100505715	-0.608634	0.109316
LOC100505716	-0.903612	0.00208005
LOC100505718	-0.489429	0.218337
LOC100505725	-0.320569	0.438842
LOC100505727	0.0100753	0.98111
LOC100505729	0.30977	0.455267
LOC100505730	-0.562975	0.146252
LOC100505735	-0.0826029	0.845823
LOC100505738	-0.344056	0.403997
SPATA1	-0.284839	0.494112
LOC100505746	0.530241	0.176431
LOC100505750	0.491463	0.216137
PRMT5-AS1	0.266622	0.523269
LOC100505760	-0.348724	0.397219
LOC100505761	-0.297453	0.4743
LOC100505763	0.138195	0.744164
LOC100505768	0.257367	0.538322
LOC100505774	-0.448881	0.264572
LOC100505776	0.267881	0.521235
LOC100505782	-0.125148	0.767786
LOC100505783	-0.33079	0.423527
LOC100505784	-0.660007	0.0749035
LOC100505786	-0.0527349	0.901305
LOC100505792	0.324376	0.433111
LOC100505794	0.39085	0.33837
LOC100505797	-0.895504	0.00263372
LOC100505801	0.50242	0.204487
LOC100505806	0.39723	0.329834
LOC100505811	-0.00161913	0.996964
LOC100505820	-0.0780312	0.854284
LOC100505826	0.326021	0.430645
LOC100505828	-0.0984822	0.816536
PROX1-AS1	-0.213927	0.610957
LOC100505835	-0.192421	0.648018
LOC100505838	0.187959	0.655789
LOC100505839	0.204543	0.627045
LOC100505841	-0.522372	0.184143
LOC100505851	-0.0874822	0.836806
LOC100505853	0.119316	0.778397
LOC100505854	0.43862	0.276981
LOC100505862	0.332887	0.420414
LOC100505870	-0.292874	0.481454
LOC100505875	-0.428094	0.29
LOC100505876	-0.073042	0.863533
LOC100505877	-0.530058	0.176607
LOC100505878	0.163179	0.699428
KIF25-AS1	0.0207761	0.961056
LOC100505880	-0.266772	0.523027
MAGI2-AS3	0.234358	0.576403
LOC100505890	-0.599825	0.115974
SLIT2-IT1	0.433773	0.28294
LOC100505894	0.612528	0.106444
LOC100505903	-0.726547	0.0412091
LOC100505904	-0.479449	0.229297
LOC100505906	0.210174	0.617375
LOC100505908	-0.103513	0.807296
LOC100505912	0.12339	0.770981
LOC100505918	-0.144241	0.733276
LOC100505920	-0.0171599	0.967831
LOC100505928	0.157347	0.709808
C21orf37	-0.359431	0.381861
LOC100505930	-0.124785	0.768445
LOC100505932	-0.142579	0.736265
LOC100505933	-0.0322004	0.939666
LOC100505938	-0.777253	0.0232196
LOC100505942	0.611838	0.10695
LOC100505946	0.0310292	0.941858
LOC100505947	-0.47718	0.231828
LOC100505960	-0.546385	0.161162
LOC100505963	-0.372191	0.363912
LOC100505964	0.586029	0.126851
LOC100505967	0.00860402	0.983868
LOC100505971	0.559438	0.149364
LOC100505974	0.465764	0.244774
ENO1-AS1	-0.779337	0.022612
LOC100505976	0.489301	0.218476
LOC100505978	0.418829	0.3017
LOC100505983	0.255521	0.541344
LOC100505985	-0.0599605	0.887843
LOC100505986	0.0768377	0.856495
LOC100505989	-0.694381	0.0560066
ZFY-AS1	-0.57506	0.13589
LOC100506012	0.495393	0.211921
LOC100506013	-0.22068	0.599462
LOC100506014	0.629273	0.0945892
LOC100506016	0.806834	0.0155095
LOC100506021	-0.0498091	0.906762
LOC100506025	-0.401913	0.323634
LOC100506029	0.404706	0.319961
LOC100506030	0.170535	0.686392
LOC100506034	-0.516166	0.19035
LOC100506046	-0.122511	0.77258
LOC100506047	-0.246076	0.556894
LRRC72	-0.598857	0.11672
LOC100506051	0.130779	0.757572
LOC100506054	-0.202234	0.631022
LOC100506057	0.239095	0.568489
LOC100506059	0.159387	0.706172
LOC100506063	-0.766319	0.0265717
LOC100506068	-0.17372	0.680769
LOC100506070	-0.285213	0.49352
LOC100506071	-0.152443	0.718567
LOC100506075	-0.000414214	0.999223
HMGA1P4	0.0395418	0.925936
LOC100506082	-0.609524	0.108656
LOC100506083	-0.715039	0.0461901
LOC100506088	0.382431	0.349789
LOC100506089	-0.0106968	0.979945
LOC100506098	0.0506932	0.905113
LOC100506102	0.210214	0.617306
LOC100506104	-0.0222724	0.958253
LOC100506105	0.64732	0.0827063
LOC100506107	-0.383725	0.348023
LOC100506108	0.0622177	0.883643
LOC100506113	-0.112164	0.79145
LOC100506115	0.00762971	0.985695
LOC100506119	0.0453283	0.915126
LOC100506120	-0.523162	0.18336
LOC100506122	0.429934	0.287703
LOC100506124	-0.4078	0.315918
LOC100506125	-0.710456	0.0482704
LOC100506126	-0.358512	0.383169
LOC100506128	-0.705563	0.0505519
LOC100506130	0.411179	0.311528
ZMYM6NB	0.537886	0.169107
LOC100506154	-0.419083	0.301376
LOC100506161	-0.571902	0.138558
LOC100506165	-0.904746	0.00200923
LOC100506172	0.101606	0.810796
LOC100506174	-0.396948	0.330209
LOC100506175	0.275759	0.508566
LOC100506189	0.258206	0.536953
LOC100506190	-0.273517	0.512159
LOC100506195	0.161151	0.703032
LOC100506201	-0.255672	0.541096
LOC100506206	0.219235	0.601916
LOC100506207	-0.312542	0.451028
MIR210HG	-0.358026	0.383861
GCFC1-AS1	-0.378893	0.35464
LOC100506216	-0.597577	0.117709
LOC100506219	-0.0126169	0.976346
LOC100506226	-0.0299971	0.943789
LOC100506229	-0.389239	0.340542
LOC100506231	-0.100296	0.813201
LOC100506233	-0.407681	0.316073
LOC100506236	0.0445766	0.91653
NKX2-1-AS1	0.190916	0.650636
LOC100506238	0.115974	0.784491
KRBOX1	0.284086	0.495304
LOC100506245	-0.229307	0.584884
LOC100506247	0.343867	0.404272
LOC100506251	0.582618	0.129625
LOC100506252	-0.667837	0.070312
LOC100506258	-0.518773	0.187729
LOC100506259	-0.454428	0.257983
LOC100506262	-0.140657	0.739726
LOC100506267	0.124724	0.768557
LOC100506268	0.206439	0.623784
LOC100506271	0.8474	0.00789814
LOC100506272	-0.501863	0.205071
LOC100506274	-0.873977	0.00454265
KRBOX1-AS1	0.48368	0.224617
LOC100506286	-0.395431	0.332231
LOC100506288	-0.229027	0.585354
LOC100506289	0.169428	0.688349
LOC100506291	-0.437761	0.278032
LOC100506295	-0.279536	0.502534
LOC100506302	-0.0740147	0.861728
HOTAIRM1	0.507916	0.19877
LOC100506312	-0.0606377	0.886583
LOC100506314	0.364196	0.375113
LOC100506319	0.357141	0.385123
LOC100506325	-0.351352	0.393425
LOC100506327	-0.449671	0.263629
LOC100506331	-0.148749	0.725183
LOC100506342	-0.421895	0.297803
LOC100506343	0.123705	0.770409
LOC100506348	0.195843	0.642075
LOC100506351	0.508883	0.197773
LOC100506354	-0.0713534	0.866666
LOC100506358	0.492599	0.214914
LOC100506365	-0.169136	0.688865
LOC100506368	-0.35433	0.389144
LOC100506371	-0.0782053	0.853962
LOC100506373	0.12304	0.771617
LOC100506374	0.0410717	0.923077
LOC100506377	0.397044	0.330082
LOC100506379	-0.618444	0.102164
LOC100506380	0.0543587	0.898278
LOC100506385	0.485661	0.222443
LOC100506387	0.343957	0.404141
LOC100506388	0.254779	0.54256
LOC100506392	0.339988	0.409944
LOC100506397	0.0107333	0.979877
LOC100506403	-0.293264	0.480844
LOC100506405	0.119799	0.777516
LOC100506406	0.0601707	0.887452
LOC100506409	-0.574876	0.136046
LOC100506413	-0.454715	0.257644
LOC100506414	0.230944	0.58213
LOC100506415	-0.220547	0.599689
LOC100506418	-0.346724	0.400116
LOC100506419	-0.183865	0.662944
LOC100506421	-0.173748	0.680719
LOC100506425	-0.662052	0.0736879
CBR3-AS1	-0.882912	0.00366896
LOC100506430	0.139759	0.741345
LOC100506431	-0.0184902	0.965339
LOC100506433	0.167079	0.692508
SPAG5-AS1	0.0761133	0.857838
LOC100506439	0.0830211	0.845049
LOC100506446	-0.238032	0.570263
LOC100506457	0.106633	0.801574
LOC100506459	0.405695	0.318666
LOC100506462	-0.296174	0.476295
LOC100506465	0.47439	0.234958
LOC100506469	-0.0522608	0.902189
LOC100506470	0.185526	0.660039
LOC100506473	-0.26918	0.519138
EGFLAM-AS2	0.279413	0.502729
LOC100506476	-0.538417	0.168605
LOC100506480	0.609036	0.109018
LOC100506484	0.484843	0.223339
LOC100506485	0.237246	0.571574
LOC100506489	0.310256	0.454523
DSCAM-AS1	0.384096	0.347517
LOC100506494	-0.268691	0.519927
LIFR-AS1	-0.031519	0.940941
LOC100506496	-0.281542	0.499341
LOC100506497	-0.776596	0.0234131
LOC100506498	0.36925	0.368015
LOC100506502	-0.838499	0.0092965
LOC100506504	0.425677	0.293031
LOC100506521	-0.0892762	0.833494
LOC100506526	0.332778	0.420576
LOC100506527	-0.471172	0.238596
LOC100506530	-0.41859	0.302005
LOC100506540	-0.375922	0.358737
LOC100506542	0.184568	0.661714
LOC100506546	0.189272	0.653499
LOC100506548	-0.206752	0.623246
LOC100506553	-0.675418	0.0660293
PVRL3-AS1	0.221621	0.597867
LOC100506557	0.833029	0.010229
LOC100506558	-0.073923	0.861898
LOC100506559	-0.049634	0.907089
LOC100506561	-0.256182	0.540262
LOC100506571	0.0178045	0.966624
LOC100506577	0.0124692	0.976623
C16orf95	-0.0918073	0.828826
LOC100506582	-0.0542137	0.898548
LOC100506585	-0.566875	0.142863
LOC100506591	0.136478	0.747263
LOC100506599	-0.723202	0.0426215
LOC100506606	0.101936	0.81019
LOC100506609	-0.226677	0.589315
LINC00540	0.225571	0.591182
DCDC5	0.187588	0.656436
LOC100506629	-0.474656	0.234659
LOC100506642	-0.350581	0.394536
LOC100506649	-0.128927	0.760928
LOC100506651	0.00185015	0.996531
LOC100506652	0.154432	0.71501
LOC100506655	-0.290708	0.484854
LOC100506659	-0.571365	0.139014
LOC100506660	0.672175	0.067842
LOC100506661	-0.121808	0.773859
LOC100506668	0.172124	0.683585
PHKA1-AS1	0.215663	0.607995
LOC100506675	-0.00722525	0.986453
LOC100506676	-0.236767	0.572374
AA06	-0.191291	0.649983
LOC100506679	0.467276	0.243039
SACS-AS1	0.110162	0.795112
JARID2-AS1	-0.214919	0.609264
LOC100506684	0.145018	0.73188
LOC100506686	-0.87354	0.00458848
LOC100506687	0.414386	0.30739
LOC100506691	0.436901	0.279086
LOC100506694	0.151968	0.719417
KDM5B-AS1	-0.630427	0.0938016
LINC00327	-0.217343	0.605133
LSAMP-AS1	0.154263	0.715313
LOC100506710	-0.147686	0.72709
LOC100506713	0.12098	0.775366
LOC100506714	0.167989	0.690896
LOC100506718	0.10293	0.808365
LSAMP-AS4	-0.407583	0.316201
LOC100506725	-0.0524099	0.901911
LOC100506730	0.114818	0.786601
LOC100506731	0.338331	0.412377
LOC100506733	-0.100423	0.812968
CASP12	0.413698	0.308276
LOC100506748	-0.355989	0.386769
MIR497HG	-0.359434	0.381856
LOC100506757	0.00714774	0.986598
LOC100506758	-0.391945	0.336898
LOC100506762	-0.536526	0.170398
IGSF11-AS1	0.832968	0.0102397
LOC100506767	0.590433	0.123319
LOC100506769	0.340157	0.409696
LOC100506776	-0.633754	0.0915526
LOC100506777	-0.531195	0.175508
LOC100506779	-0.721777	0.0432321
HOXD-AS2	0.243115	0.561803
LOC100506790	0.236807	0.572307
LOC100506791	0.212753	0.612962
LOC100506795	-0.705139	0.050753
LOC100506797	-0.200163	0.634598
LOC100506798	-0.00116141	0.997822
LOC100506802	-0.608587	0.109351
LOC100506813	0.60707	0.110482
FOXP1-IT1	-0.382166	0.350151
LOC100506816	-0.187582	0.656447
LOC100506817	-0.0871409	0.837436
LOC100506821	0.346555	0.400361
MYLK-AS1	-0.194852	0.643794
LOC100506827	-0.112994	0.789933
LOC100506831	0.47828	0.230599
LOC100506834	-0.0664045	0.875857
LOC100506838	0.0791349	0.85224
IQCF4	0.533284	0.173495
LOC100506844	0.153025	0.717526
LOC100506847	0.625562	0.097147
LOC100506848	-0.00718323	0.986532
LOC100506851	0.0159479	0.970103
LOC100506853	-0.162254	0.701071
LOC100506858	0.185321	0.660397
LOC100506860	0.402711	0.322583
CLTC-IT1	-0.256354	0.53998
LOC100506866	-0.521625	0.184884
LOC100506870	0.467624	0.24264
LOC100506874	-0.448253	0.265324
LOC100506880	-0.558522	0.150177
LOC100506882	-0.220123	0.600408
LOC100506895	-0.820949	0.0124926
DAPK1-IT1	-0.356723	0.38572
LOC100506898	0.133684	0.752313
FLNB-AS1	-0.152945	0.717668
LOC100506907	0.23027	0.583263
LOC100506914	-0.439833	0.275499
LOC100506922	-0.40844	0.315084
LOC100506926	-0.115805	0.7848
LOC100506929	-0.508609	0.198056
LOC100506930	-0.801482	0.0167622
LOC100506935	0.445983	0.268049
LOC100506941	0.221533	0.598016
LOC100506948	-0.623118	0.0988532
LOC100506963	-0.634538	0.0910267
LOC100506965	-0.739026	0.0361922
LOC100506972	0.0842221	0.842829
LOC100506974	-0.300197	0.470032
LOC100506983	0.0436048	0.918345
LOC100506994	0.80367	0.0162426
LOC100506995	-0.100228	0.813327
LOC100506997	-0.373108	0.362636
LOC100506999	-0.330074	0.424594
LOC100507000	-0.269241	0.51904
LOC100507006	0.1184	0.780065
LOC100507007	-0.142843	0.73579
LOC100507008	-0.466758	0.243632
LOC100507009	-0.299512	0.471097
LOC100507013	-0.254761	0.542589
LOC100507015	-0.415425	0.306055
LOC100507024	-0.642163	0.0860078
LOC100507025	-0.459692	0.251805
M1	-0.128253	0.76215
LOC100507033	-0.149578	0.723696
LOC100507034	-0.577367	0.13396
LOC100507039	-0.603044	0.113516
LINC00427	-0.419258	0.301154
LOC100507043	-0.313027	0.450287
LOC100507047	0.00274619	0.994851
LOC100507049	-0.296185	0.476277
LOC100507054	0.334953	0.417356
MFI2-AS1	0.134818	0.750262
LOC100507058	0.286738	0.491108
LOC100507062	0.0585505	0.890468
TEX26-AS1	-0.37823	0.355552
LOC100507065	0.0601381	0.887513
LOC100507066	0.26377	0.527892
LOC100507077	0.152471	0.718517
ADAMTS9-AS1	-0.553273	0.154875
LOC100507086	0.0825419	0.845935
LOC100507094	0.305313	0.462118
ADAMTS9-AS2	0.0675269	0.873771
FRY-AS1	0.0119099	0.977671
LOC100507106	0.423519	0.295749
LOC100507108	0.213567	0.611572
LOC100507109	0.00324733	0.993911
LOC100507110	-0.595571	0.11927
LOC100507111	0.637066	0.0893446
LINC00445	0.256083	0.540424
SPG20OS	0.397114	0.329989
LOC100507140	-0.548338	0.159366
LOC100507143	0.358847	0.382692
LOC100507146	0.393041	0.335428
LOC100507150	-0.274583	0.51045
LOC100507156	0.0154471	0.971041
LOC100507160	0.189059	0.653871
LOC100507162	0.514924	0.191605
LOC100507164	-0.0542562	0.898469
LOC100507165	0.316724	0.444661
BOLA3-AS1	0.500724	0.206268
LOC100507173	-0.194116	0.645073
LOC100507186	0.42318	0.296178
LOC100507190	-0.275236	0.509404
LOC100507193	-0.847884	0.00782622
LOC100507194	-0.570119	0.140076
LOC100507201	-0.501697	0.205245
LOC100507206	-0.393724	0.334513
LOC100507212	0.285933	0.49238
LOC100507213	-0.224464	0.593053
LOC100507217	-0.376732	0.357617
LOC100507218	-0.348418	0.397661
LOC100507221	-0.210523	0.616777
LOC100507224	0.386752	0.343907
LOC100507226	0.0200014	0.962507
LOC100507228	0.242121	0.563454
LOC100507235	-0.149061	0.724622
LOC100507239	-0.214503	0.609974
LOC100507240	-0.315123	0.447095
LOC100507244	-0.337958	0.412926
LOC100507246	-0.0065949	0.987635
LOC100507250	-0.154827	0.714305
C13orf44-AS1	0.23977	0.567365
LOC100507254	0.476475	0.232617
LOC100507257	0.333766	0.419112
LOC100507261	0.0313692	0.941221
LOC100507263	0.429467	0.288285
LOC100507265	-0.384688	0.346711
LOC100507266	-0.316201	0.445456
LOC100507267	0.300686	0.469274
LOC100507274	-0.366895	0.371315
LOC100507277	-0.546624	0.160941
LOC100507278	0.113175	0.789603
LOC100507283	-0.480635	0.227981
LOC100507288	-0.377412	0.35668
ZNF865	-0.0197184	0.963038
LOC100507291	-0.724448	0.0420917
LOC100507297	-0.265304	0.525405
LOC100507299	0.260409	0.533358
LOC100507300	0.124012	0.769851
LOC100507303	-0.712407	0.0473779
LOC100507309	-0.0472368	0.911563
LOC100507311	0.258435	0.536578
LOC100507314	0.18489	0.661151
LOC100507316	-0.327947	0.427765
LOC100507319	0.216999	0.605719
ERVK13-1	-0.314601	0.44789
LOC100507322	-0.468665	0.24145
LOC100507330	0.463091	0.247857
LOC100507331	0.220455	0.599844
LOC100507332	0.0695124	0.870084
LOC100507338	0.1421	0.737127
LOC100507345	0.221598	0.597905
LOC100507351	-0.370346	0.366483
LOC100507353	-0.306294	0.460607
LOC100507360	-0.68903	0.0587353
LOC100507362	0.147008	0.728305
LOC100507364	-0.0715327	0.866333
LOC100507372	-0.253232	0.545098
LOC100507376	-0.803459	0.0162923
LOC100507378	-0.287603	0.489742
LOC100507384	0.426864	0.29154
LOC100507389	0.29823	0.47309
LOC100507390	-0.188999	0.653975
LOC100507391	0.218785	0.60268
LOC100507392	0.246279	0.556558
INTS6-AS1	-0.672285	0.06778
HCG8	-0.0404137	0.924307
LOC100507403	-0.341284	0.408045
LOC100507408	-0.10325	0.807778
LOC100507410	0.548874	0.158874
LOC100507419	0.179787	0.670093
LOC100507421	0.102534	0.809091
LOC100507423	-0.0312123	0.941515
LOC100507424	-0.0344265	0.935501
LOC100507425	0.199928	0.635005
LINC00458	0.0869707	0.83775
LOC100507429	0.541579	0.165629
LOC100507433	0.382448	0.349766
MICA	0.356427	0.386143
LOC100507440	0.462219	0.248867
LOC100507443	-0.605135	0.111934
LOC100507448	-0.654722	0.0780987
LOC100507449	-0.624174	0.0981142
LOC100507461	-0.0367664	0.931125
LOC100507462	0.111077	0.793437
LOC100507463	0.281407	0.499556
LOC100507466	-0.238624	0.569275
LOC100507468	0.115177	0.785946
LOC100507470	0.48576	0.222335
IDH1-AS1	-0.609989	0.108312
LOC100507477	0.294898	0.478287
LOC100507479	0.0337291	0.936806
LOC100507480	-0.00833871	0.984366
LOC100507486	-0.419335	0.301055
LOC100507487	-0.316737	0.444642
LOC100507492	-0.142825	0.735823
LOC100507493	-0.130916	0.757323
LOC100507495	0.404271	0.320533
LOC100507498	-0.673906	0.066871
LOC100507501	-0.691733	0.0573472
LOC100507506	0.447858	0.265797
LOC100507507	0.370683	0.366012
LOC100507511	0.231928	0.580479
LOC100507513	-0.391316	0.337744
LOC100507516	0.00497168	0.990678
LOC100507520	0.329497	0.425452
ARHGEF26-AS1	-0.84306	0.00856186
LOC100507525	0.516714	0.189797
LOC100507530	0.084463	0.842383
LOC100507531	-0.168843	0.689385
LOC100507534	-0.0387806	0.927359
LOC100507537	-0.103607	0.807123
LOC100507540	0.268614	0.520051
LOC100507547	-0.464896	0.245774
LOC100507557	0.346319	0.400704
LOC100507560	0.53727	0.169691
LOC100507562	-0.104	0.806402
LOC100507563	-0.13943	0.741937
LOC100507564	-0.741004	0.0354331
LOC100507567	-0.16059	0.70403
LOC100507568	0.628175	0.095342
LOC100507570	-0.37703	0.357206
LOC100507575	0.448282	0.265289
LOC100507579	0.038381	0.928106
LOC100507580	0.39538	0.332299
LOC100507584	0.0842755	0.84273
LOC100507594	0.129863	0.759231
LOC100507596	0.346881	0.399888
LOC100507599	-0.493564	0.213878
LOC100507600	0.101543	0.810911
LOC100507602	0.0294892	0.94474
LOC100507603	-0.616121	0.103832
LOC100507605	-0.448781	0.264692
LOC100507616	0.0296748	0.944392
LOC100507619	-0.114971	0.786321
LOC100507629	-0.319544	0.44039
LOC100507630	0.759989	0.0286414
LOC100507632	0.0639035	0.880507
LOC100507634	0.0568794	0.893581
LOC100507642	-0.775204	0.0238265
LOC100507652	0.455589	0.256614
LOC100507653	-0.2582	0.536961
LOC100507654	-0.060763	0.88635
SRGAP3-AS2	-0.503623	0.203228
LOC100507670	0.209865	0.617905
LOC100507672	0.317314	0.443767
LOC100507675	-0.537166	0.169789
LOC100507739	-0.452469	0.260301
LOC100509100	0.282628	0.497616
LOC100509205	0.825539	0.0115986
SLC17A4	-0.128236	0.76218
SMC4	0.466472	0.243961
CAHM	0.0368999	0.930876
LOC100527964	0.13017	0.758674
ARMCX5-GPRASP2	-0.504155	0.202673
GJC1	0.635312	0.0905095
ZHX1-C8ORF76	0.708411	0.0492162
RTEL1-TNFRSF6B	0.269154	0.519179
1/2-SBSRNA4	-0.276245	0.507789
ARHGAP19-SLIT1	-0.43503	0.281388
AP1M2	-0.384846	0.346496
UBA2	0.159101	0.706681
SAE1	0.0906779	0.830909
FARSB	0.00237518	0.995547
ABCC5	-0.643331	0.0852534
ABCB6	-0.385569	0.345513
DNM1L	-0.224014	0.593814
CDH7	0.0523243	0.902071
ABCC9	0.014646	0.972543
LOC100616668	0.456589	0.255438
ABCF2	0.321044	0.438126
LOC100628307	-0.467935	0.242284
DNM3OS	-0.747704	0.0329349
NR1H3	-0.290935	0.484498
LOC100630918	-0.37243	0.363579
LOC100631378	0.18567	0.659787
LOC100652740	-0.19972	0.635364
LOC100652765	-0.0285555	0.946488
LOC100652768	-0.536896	0.170046
LOC100652770	-0.315735	0.446164
LOC100652787	-0.679316	0.0638888
LOC100652791	0.305982	0.461087
LOC100652798	-0.539384	0.167691
LOC100652824	0.342056	0.406915
LOC100652825	0.511862	0.194719
LOC100652838	0.0474376	0.911188
LOC100652843	0.0764834	0.857152
LOC100652850	-0.550988	0.156946
HP07349	0.345092	0.402488
LOC100652856	-0.0192848	0.96385
LOC100652860	-0.489611	0.21814
LOC100652861	-0.00148006	0.997225
LOC100652898	0.504506	0.202307
LOC100652904	-0.0475223	0.91103
LOC100652911	-0.358754	0.382824
LOC100652912	0.348668	0.397299
LOC100652917	0.0821244	0.846708
HP09025	0.325802	0.430974
LOC100652931	0.170587	0.6863
LOC100652950	0.267234	0.522281
LOC100652951	-0.712841	0.0471806
LOC100652952	0.873964	0.00454399
LOC100652954	0.103223	0.807828
LOC100652965	0.619091	0.101702
LOC100652972	-0.729985	0.0397872
LOC100652980	-0.588322	0.125005
LOC100652994	0.166385	0.693737
LOC100652995	-0.357753	0.38425
LOC100652996	-0.341959	0.407057
LOC100652999	0.0267474	0.949872
LOC100653004	-0.172627	0.682697
LOC100653010	-0.785295	0.0209306
LOC100653021	-0.389577	0.340086
PP12719	0.131379	0.756484
SCAMP2	0.023151	0.956607
SCAMP3	0.659896	0.0749696
IL18BP	0.275005	0.509773
RWDD2B	0.039677	0.925684
CDH8	-0.387378	0.343059
MUC12	0.0680325	0.872832
DPP3	-0.49675	0.210474
SNUPN	-0.114381	0.787399
HUWE1	0.323662	0.434184
PTPRU	-0.0580755	0.891353
TSPAN32	0.42824	0.289818
TSSC4	0.451555	0.261385
ATP9A	-0.120134	0.776906
CDH9	-0.685981	0.0603256
PDCD7	-0.344122	0.4039
GPC6	0.338606	0.411973
USH1C	0.275598	0.508824
PQBP1	-0.0858917	0.839743
EDIL3	0.401966	0.323564
HHLA1	0.335234	0.416942
COL4A3BP	-0.632235	0.0925756
KCNK7	-0.270368	0.517222
CDH10	0.158601	0.707573
UST	-0.112109	0.79155
ARPC5	0.175683	0.67731
ARPC4	0.155654	0.712828
ARPC1B	0.666794	0.070914
ACTR3	-0.212153	0.613988
ACTR2	0.287052	0.490613
TSPAN5	0.506417	0.200321
TSPAN3	0.364003	0.375385
CDH11	0.325967	0.430726
ADA	-0.167283	0.692147
TSPAN2	0.46898	0.24109
NUBP2	-0.092888	0.826834
TSFM	-0.0217139	0.959299
TSPAN1	-0.362129	0.378034
PPIF	0.00222936	0.99582
CTDSP2	0.0108047	0.979743
TRIM10	0.0851284	0.841154
ARPC2	0.61361	0.105654
CDH12	0.396916	0.330252
SGK2	-0.0819941	0.846949
RAD50	-0.154587	0.714734
KIF20A	0.246589	0.556046
PREB	-0.005444	0.989793
HIPK3	-0.293082	0.481129
FEM1B	-0.231834	0.580635
ENAM	-0.0286108	0.946384
ACTR1B	-0.422092	0.297554
ACTR1A	0.123962	0.769942
ARL4C	0.247645	0.554301
RASGRP1	0.479019	0.229776
DNAL4	-0.343736	0.404462
ZNF263	-0.522692	0.183826
LRPPRC	-0.088733	0.834497
FRY	-0.18512	0.660748
CDH13	0.176074	0.676621
PDIA6	0.228946	0.585491
TRAP1	-0.280895	0.50037
OPTN	0.353426	0.390442
BCAP31	-0.247808	0.554031
NAMPT	-0.112972	0.789974
CELA3A	-0.227126	0.588558
RBM12	-0.304108	0.463977
YAF2	0.420123	0.300053
ARFRP1	0.370726	0.365953
CDH15	0.420714	0.299302
TOB1	-0.327446	0.428514
C4orf6	-0.488791	0.219029
AKAP9	-0.135369	0.749267
CLEC3A	0.0513616	0.903866
FAM13A	-0.518789	0.187713
G3BP1	-0.27801	0.504968
SUGP2	-0.452482	0.260285
EBI3	0.104239	0.805962
GPR64	0.342932	0.405636
CDH16	-0.613187	0.105962
MBNL2	0.736754	0.0370763
HNRNPA3P1	-0.474871	0.234418
ABI2	0.768562	0.0258613
CEBPZ	0.71378	0.0467558
PLXNC1	0.352975	0.391089
TRIM28	0.201916	0.631572
AASS	0.0360822	0.932405
PDZK1IP1	-0.153524	0.716634
ATP6AP2	0.119286	0.778452
CDH17	0.298412	0.472807
FARP1	0.333936	0.418861
LPAR6	-0.716652	0.0454712
LPCAT3	-0.631351	0.0931738
WASF2	-0.200242	0.634461
CHST4	0.0227723	0.957317
SLC25A13	-0.0648092	0.878823
SLC25A15	-0.166521	0.693498
ZNF197	-0.523933	0.182599
SERF2	-0.604326	0.112545
CDH18	0.262681	0.529662
DHRS9	0.357353	0.384821
RCL1	-0.74036	0.0356793
ZNF256	-0.66732	0.0706104
SORBS3	0.388266	0.341856
CNIH	0.157248	0.709985
ODZ1	-0.145493	0.731025
RBM7	0.193496	0.64615
CDK2	0.542692	0.164589
RBM6	-0.0856217	0.840242
RBM5	-0.203075	0.629573
LHFPL2	0.334957	0.417351
LHFP	0.656917	0.0767625
TNK2	-0.217952	0.604097
ALYREF	0.588063	0.125213
TXNDC9	0.544335	0.163059
RNF41	-0.741488	0.035249
TSHZ1	-0.462258	0.248822
ALG3	0.338151	0.412641
PRMT3	0.0754542	0.859059
PSME3	0.0943846	0.824077
MPHOSPH9	-0.582877	0.129413
MPHOSPH10	0.362298	0.377795
CDK4	0.00866963	0.983745
ADAM8	0.329814	0.424981
MPHOSPH6	-0.546585	0.160978
NME6	0.163048	0.699659
DHRS2	0.171594	0.684522
CALCRL	-0.272596	0.513638
MPZL2	-0.109367	0.796567
TRIM13	-0.564	0.145357
INADL	-0.643634	0.0850584
USPL1	0.123465	0.770845
EIF1	-0.142777	0.73591
CDK5	-0.051789	0.903069
TOPORS	0.24349	0.561181
FLOT1	-0.0815787	0.847717
DDX39A	0.723869	0.0423374
PSMD14	0.146433	0.729338
SSX3	0.337228	0.414
OLIG2	0.184888	0.661154
PRG4	0.445513	0.268615
CTDSPL	-0.364569	0.374587
ANGPTL7	-0.0111848	0.97903
KLRG1	-0.0863726	0.838855
CDK6	0.711755	0.0476749
GDF11	-0.382152	0.350171
TRIB1	-0.158346	0.708027
GPA33	-0.416321	0.304906
CD96	-0.300884	0.468966
PLIN3	0.260256	0.533608
MFSD10	0.183461	0.663651
STX6	-0.461682	0.24949
COQ7	-0.242958	0.562064
CDK7	-0.111686	0.792323
NBR2	-0.238178	0.570019
RCAN2	0.344812	0.402895
MSLN	0.361407	0.379057
LRRC23	-0.239231	0.568262
LRRC17	0.3608	0.379917
RASGRP2	0.601925	0.114367
HNRNPR	0.595178	0.119577
SLC35B1	0.441861	0.273031
DCAF7	-0.39029	0.339125
MRPS31	-0.199132	0.636381
CALCOCO2	-0.84827	0.00776923
KCNMB2	-0.0210751	0.960496
GPHN	0.14331	0.734951
RABEPK	-0.246425	0.556318
TIMM17B	-0.484054	0.224205
SLC17A2	0.769238	0.0256494
HRSP12	-0.24585	0.55727
POP7	0.164774	0.696595
GLYAT	0.117049	0.782529
CDK8	-0.526157	0.180411
SRRM1	0.0263681	0.950583
SPRY3	0.0878716	0.836087
SPRY1	-0.497106	0.210095
SPRY2	0.828953	0.0109607
STAM2	-0.138078	0.744376
HCG9	0.359208	0.382179
CNKSR1	0.152627	0.718237
ABCC4	-0.858892	0.00630182
CDK9	-0.122271	0.773017
DENND4A	-0.444967	0.269273
IGSF6	-0.211676	0.614804
SF3B4	0.471946	0.237718
CDK2AP2	-0.272088	0.514454
IRX5	0.0832084	0.844703
RAMP2	-0.198287	0.637843
RAMP1	-0.204275	0.627505
RAMP3	-0.283004	0.49702
ZMPSTE24	-0.167851	0.691141
CDKN1A	-0.549971	0.157872
AKAP8	0.189508	0.653087
FSTL3	0.441242	0.273783
STUB1	-0.137447	0.745515
STAG1	0.569299	0.140778
NET1	-0.281359	0.499633
UBE4B	-0.478156	0.230738
EFS	-0.484372	0.223856
PRSS16	0.39512	0.332646
CDKN1B	-0.205615	0.625201
SIGMAR1	0.158598	0.707578
DSCR4	0.531492	0.17522
BET1	0.0609633	0.885977
CWC27	0.5269	0.179684
SAP18	-0.36248	0.377536
SMNDC1	-0.0500695	0.906276
BCAS2	-0.573297	0.137376
RGS19	0.272812	0.513291
LILRB2	0.249037	0.552003
EIF1B	0.131252	0.756715
CDKN1C	0.0228968	0.957084
SPEG	0.388715	0.34125
SF3A1	-0.0911698	0.830002
TRAIP	0.593045	0.121251
DNAJA2	-0.275731	0.50861
BCKDK	-0.300945	0.468873
MAEA	-0.08346	0.844238
APC2	0.481881	0.226601
PAK4	-0.576589	0.13461
2022-03-06	-0.480373	0.228271
CDKN2A	0.672608	0.0675983
ADAM10	-0.521664	0.184846
KATNB1	0.0876618	0.836474
DLEU1	-0.14425	0.733259
SNAPC5	-0.177892	0.673423
APBB3	-0.461213	0.250035
ZNF267	0.0212353	0.960196
CCNO	0.0178201	0.966594
CDKN2B	0.606544	0.110876
DSCR3	-0.200731	0.633617
TCIRG1	0.514966	0.191563
RTN3	-0.379127	0.354317
LANCL1	-0.36584	0.372797
NMUR1	0.344007	0.404068
B3GALT5	-0.721418	0.0433865
TNIP1	0.342609	0.406108
LAMC3	0.357411	0.384738
CDKN2C	0.154386	0.715093
IKZF1	0.00937426	0.982424
CRISP3	-0.474428	0.234916
SMYD5	0.451468	0.261488
KBTBD10	-0.601273	0.114865
RRAGB	-0.381691	0.350801
SIRPB1	0.284185	0.495146
AKR1A1	-0.676685	0.0653291
COX4NB	0.32027	0.439293
TMEM5	-0.193585	0.645994
CDKN2D	0.133551	0.752553
CNPY2	-0.192436	0.647992
B3GNT3	0.642964	0.0854899
CLEC4M	-0.346785	0.400028
TLR6	0.618881	0.101852
MRVI1	0.550075	0.157777
PCGF3	-0.938222	0.000562462
CDKN3	0.390051	0.339447
TFG	0.231331	0.581481
PKDREJ	0.0719852	0.865493
CCL26	0.355806	0.38703
TRDN	-0.115298	0.785725
TRIM22	-0.0962863	0.820576
ABCA7	0.785278	0.0209351
ABCA9	0.0355852	0.933334
ABCA8	-0.224163	0.593562
WARS2	-0.0784787	0.853456
NPM3	0.227263	0.588327
NPM2	0.778443	0.0228715
HMG20B	-0.0936978	0.825342
HMG20A	0.230081	0.583581
KLF2	0.752427	0.0312407
MICU1	-0.157892	0.708836
CACNG3	0.376819	0.357497
CACNG2	-0.000486314	0.999088
CDO1	-0.247392	0.554719
CITED2	0.136848	0.746595
SEMA3A	0.367922	0.369874
TUBA1B	0.461839	0.249307
IRF9	0.483336	0.224995
BPNT1	-0.128987	0.760818
TUBB3	0.815842	0.0135368
TUBB4A	-0.319395	0.440617
TUBB4B	0.21065	0.61656
BTN3A3	-0.768121	0.0259999
BTN2A2	-0.120001	0.777148
SYCP2	-0.152759	0.718001
SCML2	0.0849943	0.841402
CDR1	0.165953	0.694504
CEPT1	-0.0268	0.949774
MYL12B	0.348032	0.398219
CORO2B	0.452987	0.259686
NOD1	0.3126	0.450939
ANAPC10	0.283346	0.496477
PRG3	0.36211	0.378061
DLC1	0.376138	0.358437
ATP8A1	-0.33	0.424703
NDRG1	-0.554113	0.154118
MYL9	0.433668	0.283069
GNB2L1	-0.475037	0.23423
CDR2	0.297083	0.474876
ADAR	0.390733	0.338528
PEMT	-0.0805381	0.849643
PIAS3	0.550743	0.157169
ST3GAL6	0.495032	0.212305
NDC80	0.684726	0.060987
CPQ	-0.535709	0.171176
WFDC2	0.294948	0.478209
SPAG11B	-0.492299	0.215237
MYCNOS	-0.345381	0.402067
BASP1	0.60085	0.115188
CDS1	-0.298515	0.472647
RAPGEF3	0.0642533	0.879856
YAP1	0.0259186	0.951424
SPON2	-0.889602	0.00309137
SPON1	-0.410198	0.3128
PRMT5	0.267818	0.521336
CDSN	0.151479	0.720291
TESK2	-0.686662	0.0599681
CD2BP2	0.411641	0.31093
UBAC1	0.370611	0.366113
CDIPT	-0.133129	0.753317
PGRMC2	-0.310198	0.454612
ARIH2	0.0172556	0.967652
TUBGCP3	0.447625	0.266076
SEC24B	-0.32463	0.432731
CFDP1	-0.161691	0.702073
TMEM147	0.269822	0.518102
RBM14	0.394574	0.333376
LYPLA1	-0.350883	0.3941
CDC42EP2	0.224213	0.593478
EMG1	0.18129	0.667455
IFI30	0.661095	0.0742553
C1D	-0.0650342	0.878404
OLFM1	-0.0947888	0.823333
CD52	0.230189	0.5834
TIMM17A	-0.0978623	0.817676
N4BP2L2	-0.133087	0.753392
ZER1	-0.777117	0.0232596
MCRS1	0.471844	0.237835
LRRN2	0.442377	0.272405
ACAA2	0.19431	0.644735
CDX1	0.196428	0.641061
PPIE	-0.30278	0.46603
VAV3	0.321849	0.436912
TAB1	-0.437509	0.278341
ECI2	-0.36321	0.376504
HAX1	0.554103	0.154127
GPNMB	-0.390451	0.338908
BAIAP2	-0.164816	0.696522
MAD2L2	0.271378	0.515596
CDX2	-0.446971	0.266861
TACC3	0.669934	0.0691115
MERTK	-0.490765	0.216891
CLEC10A	0.126284	0.765723
SLC30A9	-0.47122	0.238542
PIBF1	0.714909	0.0462485
PPIH	0.30261	0.466292
COG5	-0.022279	0.958241
ZNHIT1	0.170581	0.686311
FST	0.358696	0.382907
TIMM44	0.59497	0.119739
CDX4	0.327552	0.428355
PFDN6	0.0560003	0.895219
ZNF238	-0.205304	0.625735
HMGN4	0.418695	0.30187
TADA3	-0.00723649	0.986432
TRIM38	0.332867	0.420445
SLC25A17	-0.573649	0.137079
SLC9A6	0.433057	0.283825
CLGN	-0.306597	0.46014
EIF3M	-0.100009	0.81373
HOXB13	-0.533319	0.173462
NXF1	0.163626	0.698634
SEC23B	-0.554652	0.153633
SEC23A	0.0871274	0.837461
C1orf61	-0.417377	0.303554
CAP2	-0.194109	0.645085
CAP1	0.689471	0.0585079
CREB3	0.245229	0.558297
LRRC41	-0.791954	0.0191456
CEACAM5	0.159362	0.706217
VTI1B	-0.119532	0.778004
CRTAP	0.0150178	0.971846
SYNCRIP	-0.183262	0.664
VAT1	0.545626	0.161863
STK25	-0.360353	0.380551
ENOX2	0.0280339	0.947464
UNC13B	-0.303226	0.46534
CARM1	0.509553	0.197085
NCOA2	-0.635549	0.0903519
ADARB1	-0.49217	0.215376
SEMA6C	0.403291	0.321819
SEMA6B	0.40843	0.315097
SEMA4F	0.309512	0.455663
SEMA4D	-0.51314	0.193417
SEMA4B	0.418052	0.302691
CEBPA	-0.845043	0.0082544
SEMA3C	0.0876579	0.836481
APPBP2	-0.71374	0.0467739
MYBBP1A	-0.134837	0.750229
FBLN5	-0.353661	0.390104
CIB2	0.498629	0.20848
CIB1	0.0707092	0.867861
CEBPB	0.154613	0.714688
ZNF211	-0.467127	0.24321
DDX17	-0.535425	0.171446
DEAF1	-0.905171	0.00198312
CHERP	-0.232081	0.580221
KAT5	-0.296011	0.476549
HYOU1	0.248192	0.553398
IPO8	-0.452476	0.260292
IPO7	-0.128442	0.761807
NOP56	-0.183444	0.663681
NEBL	-0.566658	0.14305
CEBPD	-0.0136671	0.974377
PITRM1	-0.1433	0.734968
ATG7	0.184381	0.662042
SSSCA1	0.269207	0.519095
RNASEH2A	0.396716	0.330518
LEPREL2	0.423536	0.295728
UBD	-0.167605	0.691576
BATF	0.000121629	0.999772
GLRX3	0.431802	0.285381
CEBPE	0.252245	0.54672
DCTN2	0.122541	0.772525
ANP32B	-0.0729431	0.863716
HBXIP	-0.245926	0.557143
PROCR	0.684116	0.06131
TM9SF1	-0.0919352	0.82859
PRDX4	-0.0892915	0.833466
CEBPG	-0.0638514	0.880604
ARL6IP5	-0.597258	0.117956
AGR2	-0.292104	0.482663
ARPC1A	0.453624	0.258933
HTATIP2	0.475521	0.233687
AGPAT1	0.396102	0.331336
AGPAT2	0.320728	0.438602
RPP30	0.591564	0.122421
RPP38	0.048494	0.909216
SPTLC1	0.246915	0.555507
SLC35A1	0.0676288	0.873582
SLC19A2	-0.333717	0.419185
IFI44	0.23713	0.571768
OLFM4	-0.352106	0.392339
CXCL13	0.513176	0.19338
ARFGEF2	-0.323036	0.435126
ARFGEF1	-0.0782127	0.853948
AKAP3	0.0455936	0.91463
RABAC1	0.790434	0.0195445
SLC34A2	0.097207	0.818882
SLU7	0.0693285	0.870425
CEL	-0.599542	0.116192
DPYSL4	-0.566601	0.1431
SIVA1	0.627287	0.0959535
MRPL28	0.0641689	0.880013
CCT7	0.348516	0.397519
CCT4	0.378741	0.354849
CCT2	0.116945	0.782719
NPC2	0.726514	0.0412226
GNLY	-0.434714	0.281778
TACC2	-0.0660485	0.876519
SORBS1	-0.0386881	0.927532
IFITM2	0.238405	0.569639
COLEC10	0.223972	0.593884
POMT1	-0.0509105	0.904708
MAB21L2	-0.597892	0.117465
TXNRD2	0.142198	0.736951
DRAP1	0.367996	0.36977
CENPA	0.260479	0.533244
SCGN	-0.0750916	0.859732
C6orf108	-0.148522	0.725589
SMC2	0.46065	0.250689
PRPF8	-0.169079	0.688967
ERN2	0.151231	0.720736
AHSA1	-0.279167	0.503122
SLCO1B1	0.486477	0.22155
CENPB	0.172677	0.682609
ADARB2	-0.577193	0.134105
USP16	-0.00503003	0.990569
CDC42EP3	0.0854926	0.840481
SH2B2	0.362378	0.377681
PAICS	-0.287428	0.490019
TBL3	0.517566	0.18894
MXD4	-0.866257	0.00539688
LEPREL4	-0.417384	0.303545
CENPC1	0.368169	0.369528
ST6GALNAC2	0.367548	0.370398
PDLIM5	-0.788768	0.0199873
TRIM3	-0.051571	0.903476
ERLIN1	0.356994	0.385333
HEXIM1	0.0268588	0.949664
SPAG5	0.44651	0.267415
RBCK1	0.0858984	0.839731
STAMBP	0.162599	0.700457
TGOLN2	0.299219	0.471552
POLR3F	-0.15163	0.720022
POLR3G	0.308214	0.457654
POLR3C	0.763162	0.0275921
IVNS1ABP	0.48748	0.220455
MYL12A	0.422822	0.29663
TXNIP	-0.321061	0.4381
TAF6L	-0.158428	0.70788
CENPE	0.551632	0.156361
PDPN	0.0931195	0.826408
POSTN	-0.00331649	0.993782
ATP5L	-0.167535	0.6917
RASL10A	-0.386602	0.34411
GAS2L1	0.150647	0.721782
RAD51AP1	0.363193	0.376529
RGS14	-0.191701	0.649269
LEFTY1	-0.126307	0.76568
SPHAR	-0.319507	0.440446
CENPF	0.529943	0.176719
EXOC5	-0.0758944	0.858244
NPRL2	-0.331071	0.42311
IGF2BP1	0.43236	0.284688
IGF2BP3	0.739116	0.0361575
IGF2BP2	0.476717	0.232346
CAMKK2	-0.754334	0.0305722
SCGB1D2	-0.225381	0.591502
SCGB1D1	0.131457	0.756342
SLMO1	-0.499684	0.207364
MTX2	-0.546463	0.16109
YKT6	0.462201	0.248888
SPINT2	-0.179397	0.670779
PMVK	-0.118248	0.780343
DMRT2	-0.431017	0.286355
KHDRBS3	-0.078659	0.853122
KHDRBS1	0.158216	0.708258
CELF1	-0.472987	0.236542
CELF2	0.250534	0.549536
LBX1	0.422802	0.296655
KLF1	0.383346	0.34854
CXCR6	0.376346	0.35815
CTCF	0.184176	0.6624
C6orf10	-0.736048	0.0373535
CD226	0.255452	0.541458
FARS2	0.207777	0.621486
CGRRF1	0.491801	0.215773
CGREF1	-0.360867	0.379822
RRAGA	-0.429003	0.288865
DCTN6	-0.303888	0.464318
GNA13	0.543536	0.163802
TNFSF13B	0.325862	0.430884
CSPG5	-0.654437	0.0782732
AVIL	-0.153874	0.716008
B3GNT2	0.444949	0.269294
GNB5	-0.0197699	0.962941
EBP	0.44956	0.263761
DLL3	-0.138293	0.743989
CLDN16	-0.481173	0.227384
PNMA2	0.496263	0.210992
CETN1	-0.610857	0.107672
FUT9	0.212182	0.613938
GMEB1	0.0579016	0.891677
RRH	-0.39151	0.337482
CCT6B	-0.825178	0.0116674
CCT8	-0.0861163	0.839328
CNPY3	0.436163	0.279994
CORIN	0.395653	0.331935
CETN2	-0.0625476	0.883029
CETN3	-0.117866	0.78104
FAM189B	0.272482	0.513822
USP39	0.293721	0.480128
POLD3	0.648156	0.082178
CERS1	-0.371632	0.364689
TBR1	0.0463759	0.91317
AP4B1	0.204197	0.627641
NRG3	-0.386454	0.344311
CETP	0.063636	0.881004
POLQ	0.364266	0.375015
SLC12A7	-0.609918	0.108365
MGEA5	-0.102854	0.808505
NFAT5	-0.389963	0.339566
NUDC	0.535181	0.171679
PTGES3	0.0271401	0.949137
CFL1	0.00714782	0.986598
YME1L1	0.368182	0.369509
TCFL5	-0.155663	0.712813
PLK4	0.64882	0.0817604
STAG3	0.128748	0.761252
STAG2	-0.177862	0.673475
SIX2	0.387201	0.343298
RFPL3-AS1	0.451256	0.261741
RFPL3	0.0743257	0.861152
RFPL2	-0.262789	0.529485
CFL2	0.382296	0.349973
RFPL1-AS1	-0.32798	0.427716
RBBP9	-0.0935127	0.825683
RAI2	-0.274024	0.511347
RAI1	-0.432133	0.28497
PTTG2	-0.219563	0.601359
PHTF1	0.875591	0.00437587
MAP3K2	-0.764895	0.0270288
MASP2	-0.780631	0.0222399
KLRAP1	0.431881	0.285282
KIF1C	-0.0695857	0.869947
GRAP	0.393608	0.334668
CHL1	0.416531	0.304636
CAPN9	-0.530507	0.176173
GIPC1	0.311697	0.452318
TRAF3IP2	-0.196889	0.640264
CTSC	0.72766	0.0407455
PLAC1	0.344031	0.404033
NUP50	-0.295569	0.477238
NES	0.745847	0.0336164
KDM5B	-0.532123	0.174612
TOB2	-0.690746	0.057852
HBS1L	-0.117813	0.781137
AHCYL1	-0.00836451	0.984317
PLK2	0.36189	0.378372
ZMYND11	-0.390644	0.338647
SRSF10	0.375533	0.359274
ZBTB6	-0.325999	0.430678
POP4	-0.282268	0.498189
ARPP19	-0.408805	0.314609
ARPP21	0.546638	0.160928
ZNF271	0.150446	0.722141
ZNF234	-0.325983	0.430701
ZNF266	-0.216175	0.607122
ZNF274	-0.400793	0.325112
NEK6	-0.396996	0.330145
WDR4	0.525954	0.180611
SLC17A3	-0.184589	0.661676
NCKAP1	0.627426	0.0958574
IQGAP2	-0.827335	0.0112602
VAMP5	0.2601	0.533862
ZNF273	0.193931	0.645393
ZNF460	-0.777892	0.0230323
ZNF268	-0.407419	0.316415
MTHFD2	0.0566275	0.89405
OR5I1	-0.533791	0.173009
RPP40	-0.00580701	0.989112
ADCY1	-0.770621	0.0252195
CYSLTR1	-0.379875	0.35329
2022-09-09	-0.31772	0.443151
SEC24A	-0.49582	0.211465
CCR9	-0.28634	0.491737
GJB6	0.0432143	0.919074
SDCCAG8	0.379159	0.354274
SDCCAG3	-0.335694	0.416263
HSPH1	-0.0473486	0.911354
STARD10	-0.0332788	0.937648
CFTR	0.189099	0.653801
WASF3	-0.545241	0.162219
NOXA1	-0.0603926	0.887039
UTP14A	0.276099	0.508021
CPLX2	0.0419123	0.921506
CPLX1	0.0769169	0.856349
SPINT3	-0.193389	0.646334
FRS3	0.142144	0.737048
FRS2	-0.225945	0.590551
CGA	0.408481	0.315031
NEU3	0.0361071	0.932358
C5orf4	-0.103238	0.807799
FAM114A2	-0.369375	0.36784
ZNF275	-0.636303	0.0898502
ALDH1L1	-0.502815	0.204073
FTCD	0.0484711	0.909259
PPP1R17	0.409588	0.313591
TUBGCP2	0.0973884	0.818548
CLPX	-0.379421	0.353914
PDE10A	-0.745457	0.0337604
SRCAP	0.181461	0.667155
PPP1R13L	0.585084	0.127617
CD3EAP	0.147044	0.728241
CEACAM3	0.0464055	0.913114
CCL27	-0.101411	0.811155
HPSE	0.781731	0.0219267
RUVBL2	0.40461	0.320088
PGRMC1	0.427991	0.290129
CYP46A1	-0.758199	0.0292443
LILRB1	-0.0781908	0.853989
SLC26A1	-0.0958909	0.821304
ADAM28	-0.236321	0.573118
SLC22A7	0.0992571	0.815112
ARID5A	-0.499288	0.207783
HCP5	0.234355	0.576408
TSPAN9	-0.346909	0.399848
USP20	-0.541023	0.16615
USP19	-0.202615	0.630367
HCST	-0.487471	0.220466
CD300C	-0.514688	0.191844
ME3	0.585149	0.127563
NMU	0.300958	0.468853
FGL2	-0.0195739	0.963308
EDDM3A	-0.86344	0.0057324
SMR3B	0.286533	0.491432
CEACAM7	-0.121098	0.775151
ACTL7B	0.437663	0.278153
ACTL7A	-0.0900539	0.83206
C1QL1	0.375035	0.359963
MRPS30	0.123562	0.770668
WDR3	-0.341451	0.4078
NPFFR2	0.272807	0.513299
GPR83	0.103084	0.808083
CEACAM8	-0.459157	0.252429
RAB10	-0.367963	0.369816
PPARGC1A	-0.204924	0.626389
MALT1	-0.536299	0.170613
MMP24	0.468504	0.241635
LYVE1	0.31527	0.44687
PPBPL2	-0.0141925	0.973393
OCLM	0.404904	0.319702
YIF1A	-0.137122	0.746101
CPSF4	0.377651	0.35635
JTB	0.333442	0.419592
CEACAM4	0.188628	0.654622
ADCY2	-0.248238	0.553321
RUNDC3A	0.207098	0.622651
BRD8	-0.0135516	0.974594
MTMR11	0.841138	0.00886682
BLCAP	0.0738849	0.861969
MAN1A2	-0.525119	0.18143
TRAFD1	0.0833904	0.844366
TXNL4A	-0.417525	0.303364
PNPLA6	0.401554	0.324106
SUGT1	0.268573	0.520117
UTS2	0.436989	0.27898
GADD45G	-0.451177	0.261835
EDAR	-0.401999	0.32352
PAPOLA	-0.243928	0.560454
TCERG1	0.513388	0.193164
MAGED2	-0.751982	0.031398
BTNL3	-0.152704	0.718101
EHMT2	0.132561	0.754344
COPS8	-0.454057	0.258421
RNPS1	-0.204964	0.62632
FASTK	0.182611	0.665139
SUB1	-0.166378	0.69375
SMPDL3A	-0.106317	0.802152
DBF4	0.738372	0.0364454
SPIN1	-0.064585	0.87924
RALBP1	-0.168477	0.690033
SRSF8	-0.715577	0.0459495
APOBEC2	-0.201664	0.632007
MORF4L1	-0.367225	0.370851
PRDX3	-0.397595	0.329349
GPR75	-0.0126933	0.976203
EHD1	0.363222	0.376488
AFG3L2	-0.297361	0.474444
POP1	-0.107645	0.79972
PRSS21	0.495935	0.211342
MSL3	-0.0164923	0.969083
C11orf58	-0.340947	0.408538
KDELR1	0.137192	0.745975
SF3A3	0.475747	0.233433
AP3M2	-0.0521357	0.902423
STARD3	0.277924	0.505104
HNRNPA0	-0.287434	0.490009
BTG3	0.207755	0.621523
SEC61B	-0.595192	0.119566
TOMM34	0.0728883	0.863818
PDIA5	-0.425832	0.292836
SERINC3	0.286194	0.491968
OS9	0.393996	0.334148
PNRC1	-0.325102	0.432022
TMED2	-0.0732902	0.863072
LMAN2	0.317461	0.443544
ERP29	0.231061	0.581933
MLLT11	-0.246025	0.55698
STIP1	-0.163794	0.698335
IFI44L	0.227988	0.587105
RAB40B	-0.626723	0.0963425
EBNA1BP2	0.713095	0.0470659
CKAP4	0.136295	0.747594
TMED10	-0.281997	0.498618
ASCC3	-0.482024	0.226443
C10orf116	0.211187	0.61564
UQCR11	-0.0895752	0.832943
CLP1	0.306077	0.460941
FERMT2	0.751264	0.031653
COPS6	0.234393	0.576344
RAB32	0.614211	0.105216
MAPRE2	0.492748	0.214754
CCNI	-0.877652	0.00416871
KCNQ1OT1	-0.0105224	0.980272
GCN1L1	0.0676828	0.873482
COPS5	-0.0934832	0.825738
METAP2	-0.0432967	0.91892
IMMT	0.515308	0.191217
LILRB5	0.492386	0.215143
SLC38A3	0.344215	0.403764
SF3B2	-0.294214	0.479357
SDS	0.427995	0.290123
ILVBL	0.300545	0.469493
SLC27A5	-0.318561	0.441878
SLC27A4	0.315137	0.447074
ADCY3	0.361072	0.379531
NAT2	0.00105644	0.998019
SLC27A3	0.627067	0.0961051
SLC27A2	-0.475325	0.233907
KIF2C	0.673242	0.0672424
SPINK5	-0.0573162	0.892767
LILRB4	0.159228	0.706455
CCDC85B	-0.428786	0.289135
IL24	0.401665	0.32396
GLIPR1	0.401389	0.324324
TLK2	0.50745	0.199252
KLK11	0.33193	0.421835
TMSB15A	-0.33058	0.423841
KDELR2	0.461521	0.249677
KDELR3	0.498273	0.208857
ATF7	-0.264829	0.526174
SNRNP27	0.0535807	0.899728
TMED1	0.121645	0.774155
LIAS	-0.0407468	0.923684
CHAD	-0.702919	0.0518117
IFT27	-0.386065	0.344839
RAB35	0.0862993	0.83899
TDRKH	-0.0420407	0.921267
LILRA1	-0.363436	0.376186
LILRB3	0.273239	0.512605
LILRA3	0.707192	0.0497852
LILRA2	0.1215	0.77442
RCBTB2	-0.0678918	0.873094
RBPMS	0.150734	0.721626
RAB31	0.311932	0.451959
ADAP1	0.375185	0.359756
DSTN	-0.101817	0.810409
RIPK3	0.246846	0.555621
STON1	-0.792307	0.0190537
CHAT	-0.706185	0.0502586
PIM2	-0.056443	0.894394
B3GNT1	-0.43532	0.281031
MID2	-0.599188	0.116465
PAPD7	0.0987031	0.81613
UPK1A	0.245311	0.558161
SLC35D2	0.0592631	0.889142
ADRM1	0.543755	0.163598
RCC1	-0.0435052	0.918531
NUDT21	-0.0217726	0.959189
CPSF6	-0.085207	0.841009
OGFR	0.294415	0.479042
ZPBP	0.391382	0.337655
DDX52	-0.346557	0.400359
ABHD2	-0.956756	0.000195671
WWP1	-0.406454	0.317674
CHD1	0.355968	0.386799
WWP2	-0.47034	0.239541
LECT1	-0.278407	0.504335
DUS4L	0.405768	0.318571
SOX30	0.14934	0.724123
CNTRL	0.475961	0.233193
UBE2C	0.569481	0.140622
SNRNP35	-0.249094	0.551909
C10orf10	0.0965469	0.820096
CYB561D2	0.0693187	0.870443
RAPGEF4	0.202112	0.631234
CHD2	-0.420844	0.299136
TMEM115	0.171659	0.684406
DUSP14	0.0716754	0.866068
TOPBP1	0.184561	0.661726
TRIM31	0.589094	0.124388
STMN2	0.0513444	0.903898
TPPP	-0.275821	0.508466
HSF2BP	0.00971905	0.981778
TRIOBP	0.503702	0.203146
RER1	0.279484	0.502617
CHD3	-0.589764	0.123852
DNAJB4	0.371315	0.365131
KERA	-0.0261071	0.951071
ESM1	0.350043	0.395311
DIDO1	-0.320217	0.439374
ADAM30	0.0486078	0.909004
ADAM29	-0.337069	0.414235
CHD4	-0.201146	0.632901
WDR5	0.00847178	0.984116
C9orf9	-0.539984	0.167126
ADAMTS13	-0.105817	0.80307
C9orf7	-0.462866	0.248117
ADAMTS8	0.371479	0.364902
ADAMTS5	-0.785978	0.0207428
NUPL2	0.16761	0.691568
PRSS23	0.825607	0.0115857
PTPN21	-0.185337	0.660369
AKR1C4	0.34424	0.403729
HNRNPUL1	0.238332	0.569761
ATE1	-0.335971	0.415853
RPP14	-0.0319942	0.940052
KRR1	-0.410507	0.312399
KATNA1	0.278929	0.503502
PRDM7	0.258913	0.535798
PRDM5	0.4524	0.260383
PRDM4	0.738816	0.0362734
HIBADH	0.0323215	0.939439
CIT	0.601203	0.114918
FGFR1OP	-0.247188	0.555055
EMILIN1	-0.116133	0.7842
BTN3A2	-0.095526	0.821975
BTN3A1	-0.311041	0.453322
CHEK1	0.392095	0.336696
BTN2A1	0.129219	0.760398
PTPRT	0.286282	0.49183
RCAN3	-0.37224	0.363843
FAF1	-0.125733	0.766724
CD160	0.653825	0.0786492
KIF3A	-0.532675	0.174081
POLR3A	0.22902	0.585367
CLASRP	0.237737	0.570754
FOXN3	-0.78379	0.0213475
ZWINT	0.529622	0.177031
CAPN11	-0.106114	0.802525
CAPN10	-0.0280466	0.94744
KPTN	-0.421294	0.298566
CDC42EP1	0.459059	0.252544
SLC7A9	0.0493128	0.907688
PWP1	0.610446	0.107974
TBC1D8	-0.0970661	0.819141
CHGA	0.0530992	0.900626
CDC37	0.425888	0.292766
IL1RAPL1	-0.647386	0.0826643
PKIG	0.392012	0.336809
DMC1	0.686126	0.0602492
PLA2G16	-0.345673	0.401642
GLMN	-0.615153	0.104533
HHLA3	-0.137053	0.746225
HHLA2	-0.215176	0.608825
BVES	0.26101	0.532379
CHGB	0.296896	0.475169
CORO1A	0.296502	0.475783
WDR45	-0.228907	0.585556
FICD	0.171763	0.684223
AP4S1	0.27397	0.511433
LDB3	0.272961	0.513051
PTP4A3	0.046159	0.913575
LSM6	0.388948	0.340935
ERLIN2	-0.12693	0.76455
C14orf1	0.0279143	0.947688
NUDT6	-0.272289	0.514132
NUDT4	-0.636078	0.0899996
NUDT5	0.453088	0.259567
SOX21	-0.166123	0.694203
FSTL1	-0.239219	0.568282
PSIP1	0.0339339	0.936423
WDHD1	0.843887	0.00843271
CHI3L1	0.0173437	0.967487
FAM107A	-0.0810658	0.848666
STRAP	-0.00627369	0.988237
INSL6	-0.293254	0.48086
ADAMTS6	0.292441	0.482134
BAZ2A	0.542892	0.164402
BAZ1A	0.54504	0.162405
LZTS1	0.175725	0.677235
ZNF277	-0.567313	0.142485
CHI3L2	-0.561476	0.147567
WDR6	-0.190992	0.650503
TREH	-0.0290273	0.945604
SLC2A6	0.016899	0.96832
MAP4K5	0.719177	0.0443594
MAP4K1	-0.372698	0.363206
INMT	-0.124363	0.769213
RASSF1	-0.0834433	0.844269
PKP3	-0.402512	0.322845
NISCH	-0.163482	0.698889
CELF3	0.581143	0.130834
CHIT1	-0.499309	0.207761
CEP250	0.145428	0.731142
WBP4	0.283896	0.495605
ABCB8	0.35659	0.38591
SEC23IP	-0.363217	0.376495
WIF1	-0.0267421	0.949882
SUPT16H	-0.249008	0.552051
ANXA10	0.164366	0.697319
CHKA	-0.172073	0.683674
ADCY5	0.209496	0.618537
POLI	-0.328422	0.427056
KLK8	-0.138081	0.74437
FZD10	-0.41157	0.311022
PROSC	0.184672	0.661532
IRAK3	0.299886	0.470516
[truncated: 16,900 more rows]

## Sheet: DEGs
id	logFC	AveExpr	t	P.Value	adj.P.Val	B
TMSB10	1.44021	9.58894	29.8556	8.27326e-112	4.51671e-107	244.685
RALY	0.375767	4.48234	14.9647	6.99746e-42	1.9101e-37	83.9713
FAN1	-0.581673	2.35192	-14.2045	1.60061e-38	2.91279e-34	76.2651
TMSB4X	0.748451	8.22207	13.8021	9.00065e-37	1.22845e-32	72.2522
ROMO1	0.753923	6.32207	13.5828	7.92729e-36	8.65565e-32	70.086
KIF13A	-0.492426	2.97462	-13.535	1.27129e-35	1.15675e-31	69.6158
ATP5F1E	0.568028	5.16106	13.4207	3.9196e-35	3.05695e-31	68.4949
TIMM8B	0.511783	4.78197	13.3947	5.05963e-35	3.45282e-31	68.2407
DRAP1	0.51843	5.41349	13.3298	9.56734e-35	5.80355e-31	67.6066
AC024075.1	-0.778763	1.66951	-13.3008	1.27118e-34	6.93989e-31	67.3237
FTL	0.464632	10.6251	13.1867	3.87849e-34	1.92493e-30	66.2134
UTP14C	-0.610576	2.81951	-13.1667	4.71405e-34	2.14465e-30	66.0192
RSPH3	-0.395941	2.60216	-13.1428	5.94699e-34	2.49746e-30	65.788
PAXX	0.65406	4.62835	13.1229	7.22155e-34	2.8161e-30	65.5947
SEM1	0.574789	3.14805	13.1043	8.65527e-34	3.15017e-30	65.4145
ZNHIT1	0.588534	3.98034	13.0825	1.06941e-33	3.64897e-30	65.2039
RBL2	-0.747293	3.72572	-13.039	1.63135e-33	5.06346e-30	64.7837
SF3A1	-0.415888	4.61891	-13.0366	1.66945e-33	5.06346e-30	64.7607
YLPM1	-0.398626	2.82283	-12.9911	2.59488e-33	7.45606e-30	64.3218
FAM50A	0.542941	5.15236	12.9789	2.92236e-33	7.97718e-30	64.2035
AC008764.2	-0.750423	2.3479	-12.9141	5.46439e-33	1.42058e-29	63.5807
SAC3D1	0.570144	2.93521	12.8707	8.31128e-33	2.02368e-29	63.1634
ARPC4	0.400652	5.06053	12.8681	8.52559e-33	2.02368e-29	63.1381
BANF1	0.427764	6.17471	12.8572	9.47067e-33	2.09084e-29	63.0335
TRIR	0.509278	6.24366	12.856	9.57451e-33	2.09084e-29	63.0226
SCNM1	0.359113	2.76176	12.7925	1.76546e-32	3.70706e-29	62.4138
MYO5C	-0.586766	3.02434	-12.7858	1.88148e-32	3.80436e-29	62.3505
PSMG3	0.560382	3.95813	12.7779	2.0305e-32	3.95903e-29	62.2746
JPT1	0.601256	3.79447	12.7543	2.54752e-32	4.58026e-29	62.0489
HCFC1R1	0.604611	4.8545	12.7514	2.61888e-32	4.58026e-29	62.0214
SHANK2	-0.493308	1.66071	-12.7496	2.66461e-32	4.58026e-29	62.0042
TMA7	0.5043	6.36922	12.7488	2.68469e-32	4.58026e-29	61.9968
MYCBP2	-0.635892	2.34035	-12.7203	3.53096e-32	5.8415e-29	61.7241
PFDN6	0.509741	3.67706	12.6993	4.31616e-32	6.93049e-29	61.5244
HRAS	0.60915	4.48984	12.665	5.99871e-32	9.35697e-29	61.1969
USP34	-0.752873	2.08569	-12.6602	6.27616e-32	9.5178e-29	61.1519
ELOB	0.606206	7.10813	12.6082	1.03182e-31	1.52246e-28	60.6573
MKLN1	-0.524144	2.40695	-12.5185	2.4255e-31	3.48468e-28	59.8071
EHF	-1.17941	4.77317	-12.5073	2.70049e-31	3.75575e-28	59.7002
FAM89B	0.462667	4.43239	12.5053	2.75177e-31	3.75575e-28	59.6815
GLUD2	-0.34109	0.713944	-12.4905	3.16676e-31	4.21673e-28	59.5418
ATP8B1	-0.687121	4.08922	-12.4782	3.56012e-31	4.62765e-28	59.4254
SPG11	-0.484381	3.18332	-12.4566	4.36933e-31	5.54742e-28	59.2216
UBE4B	-0.359491	3.09569	-12.4474	4.77024e-31	5.91878e-28	59.1343
LRRC37A17P	-0.368512	1.11012	-12.4404	5.0933e-31	6.13316e-28	59.0691
EDF1	0.604166	8.24682	12.4389	5.1677e-31	6.13316e-28	59.0547
ARPC5L	0.374275	3.66157	12.4242	5.93983e-31	6.89956e-28	58.9162
C19orf53	0.482685	6.06805	12.4166	6.38322e-31	7.26011e-28	58.8446
DYNC2H1	-0.435254	1.33448	-12.3937	7.92976e-31	8.83505e-28	58.6288
NDFIP2	-0.519905	3.27578	-12.3779	9.20688e-31	1.00528e-27	58.4803
CRYBG3	-0.589972	1.21128	-12.3634	1.05622e-30	1.13066e-27	58.3437
PPARA	-0.427301	1.80153	-12.3425	1.2877e-30	1.34241e-27	58.1466
NDUFA1	0.51295	6.89905	12.3384	1.33792e-30	1.34241e-27	58.1086
ARHGAP35	-0.472655	3.34999	-12.3383	1.33939e-30	1.34241e-27	58.1075
PSMB3	0.500033	6.33595	12.3373	1.35239e-30	1.34241e-27	58.0979
APPBP2	-0.40653	2.82062	-12.3352	1.37972e-30	1.34508e-27	58.078
PPP4C	0.342759	4.9105	12.2984	1.95139e-30	1.86902e-27	57.7332
NAA10	0.526475	3.11063	12.292	2.07283e-30	1.95111e-27	57.6732
PSME2	0.503445	5.0299	12.2894	2.12548e-30	1.96675e-27	57.6482
COX6C	0.617618	5.15446	12.2761	2.40853e-30	2.19152e-27	57.5239
CCDC12	0.457074	3.23399	12.2736	2.46622e-30	2.20722e-27	57.5004
AC018752.1	-0.431344	0.617024	-12.2605	2.78944e-30	2.45624e-27	57.3779
KLHL11	-0.511669	0.881504	-12.2408	3.3588e-30	2.91064e-27	57.1932
C4orf48	0.883151	1.90905	12.2153	4.26688e-30	3.63978e-27	56.9552
POLR2J	0.555875	4.92868	12.2059	4.66213e-30	3.91576e-27	56.8671
KAT6B	-0.476666	1.93808	-12.1706	6.49125e-30	5.36944e-27	56.538
ZNF407	-0.274228	1.21689	-12.1483	7.99805e-30	6.5171e-27	56.3304
BCL2L2	-0.412261	4.52345	-12.1251	9.94404e-30	7.87118e-27	56.1139
SCAPER	-0.303792	1.29411	-12.1251	9.94819e-30	7.87118e-27	56.1134
SNRPF	0.470209	3.65969	12.1198	1.04527e-29	8.15219e-27	56.0643
GPRASP2	-0.430185	2.83833	-12.112	1.12414e-29	8.63969e-27	55.9919
GFER	0.387964	3.17429	12.1105	1.13942e-29	8.63969e-27	55.9785
CARD19	0.338821	2.43124	12.109	1.15613e-29	8.64625e-27	55.964
PKP2	-0.488136	2.1321	-12.1025	1.22799e-29	9.0596e-27	55.9041
ATP5ME	0.641226	6.52011	12.0977	1.28436e-29	9.34914e-27	55.8594
TMEM131	-0.460314	3.01098	-12.0907	1.3713e-29	9.85065e-27	55.7943
KIAA1109	-0.55027	2.1894	-12.0847	1.45047e-29	1.0284e-26	55.7385
HECTD1	-0.521214	3.41785	-12.0639	1.76133e-29	1.2328e-26	55.5454
PPP1R14BP3	0.736384	4.38023	12.0554	1.90691e-29	1.31779e-26	55.4665
ALG11	-0.347451	0.946216	-12.0464	2.07457e-29	1.41574e-26	55.3827
NBR1	-0.418028	4.76018	-12.0434	2.13286e-29	1.43755e-26	55.3551
HERC2	-0.430748	2.27623	-12.0375	2.25467e-29	1.48173e-26	55.2999
NFAT5	-0.657835	1.58148	-12.0373	2.25927e-29	1.48173e-26	55.2979
MICOS13	0.518392	4.79413	12.0363	2.27983e-29	1.48173e-26	55.2889
LAMTOR4	0.631059	5.52015	12.0231	2.57806e-29	1.65585e-26	55.1666
BCKDHA	-0.385557	1.59475	-12.0167	2.73738e-29	1.73773e-26	55.107
THRAP3	-0.380109	5.56357	-12.0149	2.78246e-29	1.74604e-26	55.0908
AKAP11	-0.563896	2.47396	-12.0105	2.9e-29	1.79912e-26	55.0497
ASH1L	-0.606675	2.92168	-12.0046	3.0626e-29	1.87865e-26	54.9954
ZXDA	-0.291819	1.13292	-12.0012	3.16108e-29	1.91751e-26	54.964
CCM2	0.377951	2.36943	11.9956	3.33125e-29	1.99853e-26	54.9118
NUDT1	0.540932	2.33994	11.9905	3.49402e-29	2.0734e-26	54.8644
ANKFY1	-0.485621	2.31797	-11.9848	3.68367e-29	2.16243e-26	54.8118
COMMD7	0.296631	4.54425	11.9599	4.64415e-29	2.69726e-26	54.5815
SMG6	-0.48148	1.77991	-11.9514	5.02303e-29	2.8866e-26	54.5035
GPATCH2L	-0.312597	1.34845	-11.9373	5.72561e-29	3.25608e-26	54.3734
GUK1	0.461513	5.03642	11.9298	6.13869e-29	3.43796e-26	54.3041
METTL26	0.642592	5.07686	11.9292	6.17137e-29	3.43796e-26	54.2988
PRPF8	-0.435917	4.93828	-11.9262	6.35012e-29	3.46844e-26	54.2705
SEC24C	-0.88376	3.42343	-11.9261	6.35315e-29	3.46844e-26	54.27
POLE4	0.450603	3.59316	11.9227	6.55645e-29	3.54399e-26	54.2387
CDKN2D	0.462815	2.03974	11.9204	6.69679e-29	3.58436e-26	54.2176
MCFD2	-0.454907	4.57439	-11.9015	7.98141e-29	4.23046e-26	54.0432
NHLRC2	-0.416431	2.67628	-11.8981	8.23558e-29	4.3232e-26	54.012
PCYOX1	-0.578348	4.67178	-11.8959	8.40566e-29	4.37046e-26	53.9917
GIGYF2	-0.402482	3.00555	-11.8882	9.02857e-29	4.65005e-26	53.9206
IPP	-0.371339	2.42815	-11.8738	1.03138e-28	5.26236e-26	53.7883
ATF6	-0.421955	3.20594	-11.863	1.14015e-28	5.76347e-26	53.6886
CLTB	0.504738	5.06163	11.8559	1.21812e-28	6.1011e-26	53.6229
TBC1D14	-0.738537	2.27869	-11.851	1.27395e-28	6.32274e-26	53.5783
MTREX	-0.430057	3.11895	-11.8335	1.49721e-28	7.36385e-26	53.4178
CCNQ	0.35737	3.6866	11.8321	1.51745e-28	7.39675e-26	53.4045
PIAS1	-0.436324	2.34252	-11.823	1.64998e-28	7.97161e-26	53.3212
CORO7	0.27856	0.960138	11.8172	1.74191e-28	8.34193e-26	53.2674
FAM13C	-0.742485	1.95365	-11.8119	1.82902e-28	8.68292e-26	53.2188
SSNA1	0.462776	5.70292	11.8109	1.8458e-28	8.68703e-26	53.2098
COX6B1	0.480653	7.39089	11.8042	1.96416e-28	9.15358e-26	53.148
ERMAP	-0.375839	2.59654	-11.8034	1.97846e-28	9.15358e-26	53.1408
SNRPD2	0.465461	6.50327	11.796	2.11806e-28	9.7171e-26	53.073
DOCK9	-0.501916	2.12312	-11.7759	2.54834e-28	1.15937e-25	52.8892
H2AX	0.573891	4.29257	11.7695	2.70401e-28	1.21146e-25	52.8303
SETD7	-0.563491	3.75077	-11.7694	2.70723e-28	1.21146e-25	52.8291
CD302	-0.596083	1.97938	-11.7665	2.78065e-28	1.2342e-25	52.8025
NDUFB1	0.493971	4.52569	11.7651	2.81607e-28	1.23984e-25	52.7899
ARFGEF2	-0.59471	3.14186	-11.7606	2.93423e-28	1.28153e-25	52.749
ZNF106	-0.568315	3.12279	-11.7561	3.0588e-28	1.32534e-25	52.7077
NXT1	0.385681	3.60616	11.7547	3.09719e-28	1.3314e-25	52.6953
BEND3P3	-0.189198	0.306523	-11.7488	3.27235e-28	1.39571e-25	52.6406
PSMD4	0.338312	5.41481	11.7403	3.53734e-28	1.49704e-25	52.5632
AL035413.1	-0.600368	1.56767	-11.737	3.64747e-28	1.53177e-25	52.5328
MEA1	0.340306	5.92658	11.7261	4.0298e-28	1.67941e-25	52.4337
PIGCP1	-0.506629	1.29735	-11.7248	4.08094e-28	1.68784e-25	52.4212
COPS9	0.547443	4.39597	11.7232	4.13966e-28	1.69925e-25	52.407
SHPRH	-0.351392	0.73224	-11.7187	4.31402e-28	1.75761e-25	52.366
ZZEF1	-0.381059	2.1882	-11.7178	4.34941e-28	1.7589e-25	52.3578
IREB2	-0.489126	2.60089	-11.6956	5.33778e-28	2.14272e-25	52.1543
ZFHX3	-0.502559	2.52661	-11.6942	5.40411e-28	2.15352e-25	52.142
SRCAP	-0.377847	3.45222	-11.6918	5.52585e-28	2.18092e-25	52.1199
RFFL	-0.456028	2.53543	-11.6913	5.55278e-28	2.18092e-25	52.1151
HERC1	-0.440355	2.24357	-11.6853	5.86268e-28	2.28619e-25	52.0611
GTF2IP7	-0.558761	1.0811	-11.6776	6.29312e-28	2.43664e-25	51.9907
ATP5MF	0.47815	5.60567	11.6688	6.82456e-28	2.6238e-25	51.9101
NFATC3	-0.405824	1.6385	-11.666	7.00135e-28	2.66258e-25	51.8847
NAT14	0.610891	2.65671	11.6657	7.02297e-28	2.66258e-25	51.8816
ATP9B	-0.262416	1.50428	-11.6627	7.21556e-28	2.71673e-25	51.8547
ARF5	0.421053	6.36758	11.6535	7.84835e-28	2.93475e-25	51.7712
IGF2R	-0.607862	3.78557	-11.6443	8.54218e-28	3.17246e-25	51.687
HUWE1	-0.472617	3.97024	-11.6392	8.94991e-28	3.30143e-25	51.6407
KIF1B	-0.436148	2.408	-11.6346	9.33627e-28	3.42083e-25	51.5987
BIRC6	-0.552959	2.64249	-11.633	9.46786e-28	3.42317e-25	51.5848
UBR4	-0.465299	2.88755	-11.633	9.46804e-28	3.42317e-25	51.5847
EIF3L	-0.547211	5.647	-11.6308	9.66885e-28	3.47277e-25	51.5639
BCL7C	0.491137	3.33474	11.6122	1.14582e-27	4.08857e-25	51.3951
WDFY3	-0.477122	2.25814	-11.6064	1.20875e-27	4.25996e-25	51.342
NAF1	-0.298873	1.68302	-11.6063	1.20946e-27	4.25996e-25	51.3414
AASS	-0.548138	1.80328	-11.6	1.28115e-27	4.48354e-25	51.2842
TTC37	-0.573361	3.63136	-11.5967	1.32013e-27	4.54677e-25	51.2544
NCOA4	-0.541835	6.27619	-11.5964	1.32398e-27	4.54677e-25	51.2515
PRRC2B	-0.790004	3.75599	-11.5964	1.3242e-27	4.54677e-25	51.2514
CSNK2B	0.42173	4.26147	11.5888	1.41943e-27	4.84328e-25	51.1823
LSM4	0.400621	4.73295	11.5869	1.44336e-27	4.89434e-25	51.1657
LATS1	-0.491051	2.6083	-11.5837	1.48709e-27	5.0115e-25	51.1361
C9orf16	0.578494	4.61745	11.5652	1.76098e-27	5.89809e-25	50.9681
IRF7	0.636802	3.71024	11.5623	1.80764e-27	6.01747e-25	50.9421
ZNF770	-0.802899	2.38356	-11.5601	1.84404e-27	6.10143e-25	50.9223
DYNLL1	0.381708	5.49236	11.556	1.9148e-27	6.29739e-25	50.8849
NOTCH2	-0.621741	3.49401	-11.5356	2.30585e-27	7.53807e-25	50.7002
POLR2L	0.524687	6.39058	11.5343	2.33379e-27	7.56611e-25	50.6882
COG6	-0.428801	2.05978	-11.5339	2.34215e-27	7.56611e-25	50.6847
POP7	0.42643	5.02347	11.5275	2.48197e-27	7.97062e-25	50.6271
RAB27B	-0.707122	3.63388	-11.5262	2.51299e-27	8.02304e-25	50.6147
WDR34	0.519705	4.52484	11.5239	2.56445e-27	8.13975e-25	50.5946
EIF3A	-0.576306	5.25448	-11.523	2.58739e-27	8.16507e-25	50.5857
AGL	-0.455359	2.62398	-11.5087	2.94632e-27	9.24433e-25	50.4566
COX7B	0.413946	4.88661	11.4969	3.27909e-27	1.02296e-24	50.3503
USP8	-0.300442	1.77474	-11.4775	3.91377e-27	1.21403e-24	50.1745
EPG5	-0.364378	1.69484	-11.4745	4.01906e-27	1.23964e-24	50.1481
SOCS6	-0.40608	2.26449	-11.4709	4.15317e-27	1.27381e-24	50.1155
EP300	-0.636156	3.54368	-11.4695	4.20657e-27	1.28298e-24	50.1028
COA8	0.363893	2.54132	11.4631	4.46036e-27	1.35283e-24	50.0446
MED23	-0.474925	2.70805	-11.4599	4.58986e-27	1.38441e-24	50.0162
MTMR6	-0.399684	2.98513	-11.4551	4.79731e-27	1.43566e-24	49.9723
KIAA0232	-0.355667	3.13924	-11.4547	4.81237e-27	1.43566e-24	49.9691
NDUFA2	0.480941	5.70265	11.4328	5.86923e-27	1.74144e-24	49.7719
ARID1B	-0.415278	2.62839	-11.4308	5.97974e-27	1.76464e-24	49.7534
PPP1R14B	0.651127	5.08117	11.4301	6.01457e-27	1.76537e-24	49.7476
DENND4C	-0.665425	2.72305	-11.4201	6.58615e-27	1.9228e-24	49.6574
UBL5	0.442462	5.9033	11.4184	6.68661e-27	1.94175e-24	49.6424
DYNLT1	0.32414	4.68396	11.3997	7.92636e-27	2.28959e-24	49.4734
GADD45GIP1	0.596515	4.98265	11.3974	8.08938e-27	2.32438e-24	49.4531
SLC24A1	-0.283831	1.3661	-11.3931	8.40963e-27	2.40375e-24	49.4146
RALGAPB	-0.433354	3.07894	-11.3923	8.47015e-27	2.40843e-24	49.4074
ZBED6	-0.599193	0.936575	-11.3883	8.78168e-27	2.48408e-24	49.3716
PI4KA	-0.434056	3.31034	-11.3824	9.26993e-27	2.6052e-24	49.3178
FAM120B	-0.350287	3.26476	-11.3819	9.30532e-27	2.6052e-24	49.314
MRPL14	0.435787	5.46683	11.3786	9.58869e-27	2.66582e-24	49.2842
AC010522.1	-0.228913	0.391113	-11.3783	9.61948e-27	2.66582e-24	49.281
SMIM29	0.502303	3.44853	11.3773	9.70843e-27	2.67688e-24	49.2719
NDUFA3	0.547714	4.49915	11.3743	9.97122e-27	2.73552e-24	49.2453
CNOT1	-0.62574	3.69893	-11.3734	1.00543e-26	2.74452e-24	49.2371
PIGN	-0.478014	2.99972	-11.3716	1.02209e-26	2.77613e-24	49.2208
POLR2A	-0.538958	4.57556	-11.3675	1.06075e-26	2.86687e-24	49.1839
ATP5MPL	0.448931	4.2995	11.3559	1.17801e-26	3.1681e-24	49.0797
SMC1A	-0.425036	3.01892	-11.3529	1.20998e-26	3.23812e-24	49.0531
BUD31	0.328638	4.25665	11.3425	1.32932e-26	3.54015e-24	48.9597
KLF3	-0.49432	3.97828	-11.3417	1.33879e-26	3.54806e-24	48.9526
HEATR5B	-0.494148	2.80921	-11.3385	1.37849e-26	3.63561e-24	48.9236
VWA8	-0.456201	2.15322	-11.337	1.39619e-26	3.6646e-24	48.9109
CFL1	0.290423	6.87012	11.3351	1.42032e-26	3.71009e-24	48.8939
MRPS21	0.440337	5.38636	11.3338	1.4376e-26	3.73734e-24	48.8819
TGOLN2	-0.49929	5.25995	-11.3302	1.48483e-26	3.84185e-24	48.8498
EVC	-0.617537	2.29211	-11.3208	1.61616e-26	4.16192e-24	48.7656
FNDC3A	-0.573742	3.16719	-11.3189	1.64381e-26	4.21325e-24	48.7487
CASC4	-0.514231	4.83625	-11.3149	1.70548e-26	4.35088e-24	48.7121
SEC24B	-0.405464	3.38861	-11.3053	1.85887e-26	4.72015e-24	48.6266
ACER2	-0.743545	1.70576	-11.299	1.96715e-26	4.97197e-24	48.5703
LMAN1	-0.582264	5.05735	-11.293	2.07663e-26	5.22451e-24	48.5165
MRPL28	0.4794	4.65791	11.2917	2.10024e-26	5.25964e-24	48.5053
RPL35	0.59135	8.4974	11.2899	2.13502e-26	5.32235e-24	48.489
RBX1	0.376319	4.16017	11.2721	2.50651e-26	6.22001e-24	48.3296
GTF2I	-0.691342	2.24334	-11.2657	2.6556e-26	6.56016e-24	48.2723
TOM1L1	-0.545162	2.98288	-11.2604	2.7836e-26	6.8454e-24	48.2255
DDX39A	0.429176	3.47681	11.2584	2.83497e-26	6.94047e-24	48.2073
COX5B	0.53951	6.13535	11.2527	2.98377e-26	7.27213e-24	48.1565
PRKAR2A	-0.421981	3.52624	-11.2419	3.28826e-26	7.97862e-24	48.06
AC124312.2	-0.563409	0.989497	-11.2396	3.358e-26	8.11179e-24	48.0391
LSM7	0.558165	4.60951	11.2283	3.71654e-26	8.93837e-24	47.9384
PIN4	0.326105	2.60106	11.2267	3.76989e-26	9.02691e-24	47.9242
TAF10	0.37129	3.42726	11.2259	3.797e-26	9.05211e-24	47.9171
FBXL4	-0.419079	2.35663	-11.2251	3.82371e-26	9.07615e-24	47.9101
LANCL1	-0.449433	3.93942	-11.2245	3.84339e-26	9.08338e-24	47.905
URB1	-0.461214	2.59269	-11.2163	4.13724e-26	9.7357e-24	47.8319
LAMTOR2	0.49825	5.09265	11.2136	4.23995e-26	9.93458e-24	47.8075
SOCS7	-0.423353	2.04411	-11.2092	4.40842e-26	1.02852e-23	47.7688
UBE2S	0.527265	2.5354	11.2054	4.56303e-26	1.06006e-23	47.7346
DYNLRB1	0.39324	5.72128	11.1989	4.83551e-26	1.1186e-23	47.677
PCDHGC3	-0.696509	1.88883	-11.1947	5.023e-26	1.15707e-23	47.6392
ANKRD17	-0.55759	3.30055	-11.1871	5.3769e-26	1.23339e-23	47.5715
KMT2D	-0.556164	2.46285	-11.1811	5.67404e-26	1.2961e-23	47.5181
TSPYL1	-0.481616	5.57405	-11.1757	5.95127e-26	1.35377e-23	47.4707
GALNT4	-0.0963015	0.139959	-11.1741	6.03998e-26	1.36394e-23	47.456
ERBIN	-0.500079	3.34181	-11.174	6.04599e-26	1.36394e-23	47.4551
ZSWIM5	-0.354464	1.65576	-11.1699	6.27099e-26	1.40888e-23	47.4188
TRAF2	0.345623	2.99128	11.1667	6.45288e-26	1.4438e-23	47.3904
TEDC1	0.355335	1.18833	11.1553	7.14343e-26	1.59179e-23	47.2894
UQCRQ	0.571681	6.76991	11.1487	7.57922e-26	1.68203e-23	47.2306
PHACTR4	-0.335731	3.25068	-11.1424	8.01978e-26	1.7726e-23	47.1745
MRPS15	0.358954	4.3992	11.1383	8.32011e-26	1.83156e-23	47.1379
ATP5PO	0.395853	4.34111	11.1328	8.73871e-26	1.91599e-23	47.0892
MIDEAS	-0.438119	2.02327	-11.1306	8.90774e-26	1.94524e-23	47.0702
SLC35D1	-0.421902	2.34151	-11.1161	1.01429e-25	2.20614e-23	46.9412
MRPL27	0.427732	3.94145	11.1035	1.13524e-25	2.45939e-23	46.8293
VPS36	-0.477526	3.34846	-11.103	1.14009e-25	2.45939e-23	46.8251
LIFR	-0.754496	3.58739	-11.1026	1.14424e-25	2.45939e-23	46.8215
UBR3	-0.480191	2.90334	-11.1018	1.1524e-25	2.46328e-23	46.8144
RHBDD1	-0.27328	2.60866	-11.1015	1.15507e-25	2.46328e-23	46.8121
AFF4	-0.549943	3.603	-11.0942	1.23255e-25	2.61829e-23	46.7476
HDHD2	-0.428519	2.94958	-11.0903	1.27646e-25	2.70104e-23	46.7129
PPP1R35	0.552557	3.89536	11.085	1.33812e-25	2.82059e-23	46.666
B3GALNT2	-0.568392	1.71798	-11.0839	1.35172e-25	2.8383e-23	46.656
PET100	0.579431	3.78973	11.0655	1.59158e-25	3.32914e-23	46.4938
CCDC124	0.446469	5.09257	11.0632	1.62576e-25	3.38767e-23	46.4727
PJA2	-0.564563	4.92194	-11.0564	1.72707e-25	3.58509e-23	46.4126
FITM2	-0.427015	2.83366	-11.0544	1.75678e-25	3.63293e-23	46.3957
LPCAT3	-0.728147	2.89931	-11.0509	1.8131e-25	3.73526e-23	46.3644
AC012510.1	0.401194	1.083	11.0492	1.83997e-25	3.77637e-23	46.3497
SPEN	-0.488012	2.87361	-11.0431	1.94235e-25	3.97155e-23	46.296
VKORC1	0.399098	3.87538	11.0412	1.97586e-25	4.02501e-23	46.279
GPX1	0.45772	6.97241	11.0378	2.03617e-25	4.13244e-23	46.2491
CLOCK	-0.383948	2.22648	-11.037	2.0517e-25	4.14855e-23	46.2416
DIP2C	-0.369061	2.36394	-11.0343	2.10095e-25	4.23245e-23	46.218
TXN	0.475175	7.05391	11.0138	2.52087e-25	5.05972e-23	46.0371
IGF1R	-0.724135	3.70143	-11.0122	2.55785e-25	5.11514e-23	46.0226
TGFBRAP1	-0.389134	3.12494	-11.0093	2.62464e-25	5.22955e-23	45.997
SHROOM2	-0.42221	2.50474	-11.0018	2.80422e-25	5.56705e-23	45.9313
ATP6V1F	0.361315	6.78607	11.0011	2.8222e-25	5.58244e-23	45.925
MTMR12	-0.40838	3.40153	-10.9957	2.95982e-25	5.8169e-23	45.8777
APOC1	1.11753	3.71205	10.9956	2.96204e-25	5.8169e-23	45.8769
FASTK	0.434532	4.70146	10.9936	3.01519e-25	5.90005e-23	45.8593
IL17RA	-0.310602	2.26805	-10.9916	3.06998e-25	5.98581e-23	45.8414
PPIA	0.340287	6.00366	10.9909	3.08932e-25	5.99452e-23	45.8352
SMCR8	-0.508018	2.69476	-10.9906	3.09641e-25	5.99452e-23	45.8329
PDAP1	0.315467	5.52586	10.9858	3.23036e-25	6.23173e-23	45.7908
NDUFA8	0.340791	6.1524	10.9846	3.26518e-25	6.27674e-23	45.7802
MIGA1	-0.476733	2.384	-10.983	3.31369e-25	6.34764e-23	45.7656
TMEM160	0.661687	2.64209	10.9807	3.37976e-25	6.45157e-23	45.7459
CHD9	-0.436885	1.82438	-10.9738	3.59567e-25	6.8398e-23	45.6845
MPP5	-0.460839	2.93528	-10.9696	3.72902e-25	7.06882e-23	45.6483
MAN1A2	-0.439072	2.83309	-10.9641	3.91709e-25	7.39964e-23	45.5994
APOE	1.07173	5.23767	10.9635	3.93805e-25	7.41357e-23	45.5941
PKN2	-0.424959	2.97525	-10.961	4.02618e-25	7.55345e-23	45.5722
USP9Y	-0.670879	2.55595	-10.9602	4.05317e-25	7.57804e-23	45.5655
MCRIP2	0.609931	3.12143	10.9526	4.33682e-25	8.08069e-23	45.4984
NT5C2	-0.709915	2.97853	-10.9465	4.57787e-25	8.50082e-23	45.4447
INAFM1	0.596882	3.37722	10.9453	4.62552e-25	8.56019e-23	45.4344
AC113191.1	-0.866947	2.07262	-10.9334	5.13954e-25	9.47932e-23	45.3298
ZRANB1	-0.442186	1.97651	-10.93	5.2958e-25	9.73464e-23	45.3
SMIM4	0.507367	2.8625	10.9258	5.49635e-25	1.00694e-22	45.2631
ZDBF2	-0.394048	0.980817	-10.9225	5.65596e-25	1.03271e-22	45.2347
COX17	0.491144	4.18373	10.9215	5.70961e-25	1.03575e-22	45.2253
PIK3C3	-0.247119	1.67311	-10.9215	5.71052e-25	1.03575e-22	45.2252
OAZ1	0.334647	6.93268	10.9162	5.98069e-25	1.08116e-22	45.1793
ZC3H13	-0.503413	2.9426	-10.915	6.04459e-25	1.0891e-22	45.1687
NDUFS5	0.467648	7.79469	10.9127	6.16945e-25	1.10794e-22	45.1484
NELFE	0.325939	4.65932	10.9112	6.25414e-25	1.11947e-22	45.1349
BOLA2B	0.194565	0.400667	10.9089	6.38124e-25	1.13849e-22	45.1149
NDUFB7	0.557462	7.30459	10.907	6.48894e-25	1.15393e-22	45.0983
NUP58	-0.400751	2.56647	-10.9039	6.66585e-25	1.18154e-22	45.0716
BHLHA15	-1.10484	3.64024	-10.9002	6.88699e-25	1.21679e-22	45.0392
ZNF318	-0.369495	1.94148	-10.8947	7.23299e-25	1.2738e-22	44.9905
AC024075.3	-0.445149	1.49222	-10.8872	7.72688e-25	1.3564e-22	44.9249
SIVA1	0.387674	3.47226	10.8762	8.51519e-25	1.4857e-22	44.8285
AF274858.1	0.47999	1.54386	10.8761	8.51909e-25	1.4857e-22	44.828
ZNF609	-0.429043	2.7372	-10.8758	8.54505e-25	1.4857e-22	44.825
RTL6	-0.494558	3.16758	-10.8712	8.89939e-25	1.54239e-22	44.7847
RPLP2	0.615286	8.74587	10.8694	9.03719e-25	1.56132e-22	44.7694
ZNF658B	-0.139606	0.334624	-10.8685	9.11187e-25	1.56925e-22	44.7612
SVBP	0.336197	3.25172	10.8672	9.21797e-25	1.58253e-22	44.7497
CMTR2	-0.419156	2.0184	-10.8648	9.41517e-25	1.61132e-22	44.7287
RCN3	0.673783	2.74479	10.8601	9.80809e-25	1.67327e-22	44.6881
BRPF3	-0.521143	3.39732	-10.8598	9.83841e-25	1.67327e-22	44.6851
TMEM181	-0.417125	4.04849	-10.8584	9.95564e-25	1.68794e-22	44.6733
C7orf50	0.494697	3.94783	10.8567	1.01073e-24	1.70835e-22	44.6583
PRDM2	-0.376013	2.51011	-10.8555	1.02153e-24	1.72128e-22	44.6478
C12orf45	0.405861	2.83118	10.8537	1.03819e-24	1.74397e-22	44.6317
NWD1	-0.670161	3.20965	-10.8531	1.04338e-24	1.74731e-22	44.6267
SNX25	-0.465306	3.07418	-10.8491	1.0807e-24	1.80427e-22	44.5919
MRPL23	0.546544	3.56804	10.8486	1.08501e-24	1.80595e-22	44.5879
LTN1	-0.505351	2.46041	-10.8478	1.09333e-24	1.81426e-22	44.5803
MRPS31P4	-0.324194	1.03638	-10.8464	1.10675e-24	1.83096e-22	44.5682
RAB11FIP2	-0.389391	2.19525	-10.8404	1.16683e-24	1.92453e-22	44.5157
SOGA1	-0.463056	3.06718	-10.8396	1.17528e-24	1.93262e-22	44.5086
AGO1	-0.275103	2.39033	-10.824	1.34789e-24	2.2098e-22	44.3725
KRTCAP2	0.39505	2.59907	10.8202	1.39385e-24	2.27832e-22	44.3392
ZNF561	-0.315448	2.89087	-10.8175	1.42728e-24	2.32599e-22	44.3157
AURKAIP1	0.527383	5.74012	10.8151	1.45717e-24	2.36764e-22	44.2951
POLR2H	0.387162	4.09573	10.8123	1.49348e-24	2.41944e-22	44.2707
AGPAT2	0.514593	4.63703	10.8109	1.51151e-24	2.44141e-22	44.2588
ZBTB39	-0.343856	1.55066	-10.8081	1.54964e-24	2.49561e-22	44.2341
GCC2	-0.566218	2.87242	-10.8065	1.57178e-24	2.52382e-22	44.22
TRMT112	0.354634	6.31338	10.8054	1.58719e-24	2.54109e-22	44.2103
TSTD2	-0.508964	1.48137	-10.8014	1.64288e-24	2.62255e-22	44.1761
MRGBP	0.280361	2.64724	10.7974	1.7013e-24	2.70789e-22	44.1414
ZBTB8OS	0.293224	2.56921	10.795	1.73793e-24	2.75816e-22	44.1202
STX4	0.314635	3.36578	10.7947	1.74353e-24	2.75902e-22	44.117
ATP5MG	0.343321	5.43839	10.7937	1.75751e-24	2.77311e-22	44.1091
USP54	-0.612398	3.2779	-10.7912	1.7979e-24	2.82867e-22	44.0865
PRDX5	0.460979	7.5784	10.7897	1.82061e-24	2.85616e-22	44.0741
NEDD8	0.310086	3.96412	10.788	1.84845e-24	2.89153e-22	44.059
HIPK2	-0.681414	3.72641	-10.7857	1.88583e-24	2.94158e-22	44.0391
KLHL36	-0.405646	2.56326	-10.7829	1.93296e-24	3.00649e-22	44.0146
TBC1D5	-0.362938	2.6084	-10.7778	2.02174e-24	3.13565e-22	43.9701
CBX5	-0.339579	3.08214	-10.7769	2.03754e-24	3.15121e-22	43.9623
TRAPPC8	-0.435673	2.46716	-10.7752	2.0679e-24	3.18913e-22	43.9477
MICAL3	-0.316354	0.892446	-10.7717	2.13147e-24	3.2779e-22	43.9176
RPRD1A	-0.364119	3.20526	-10.7693	2.17794e-24	3.33995e-22	43.8962
TCAF1P1	-0.383604	0.745246	-10.762	2.3207e-24	3.54892e-22	43.8332
HAUS7	0.29988	0.62394	10.7606	2.34942e-24	3.57714e-22	43.821
FBXL20	-0.25946	1.88343	-10.7605	2.35226e-24	3.57714e-22	43.8198
SHARPIN	0.413741	4.6994	10.7577	2.40986e-24	3.65455e-22	43.7957
DYNC1LI2	-0.68375	3.29931	-10.7542	2.48563e-24	3.75901e-22	43.765
TRPM7	-0.383037	2.1703	-10.7511	2.55463e-24	3.84984e-22	43.7378
SCAF8	-0.436364	3.10512	-10.7508	2.55979e-24	3.84984e-22	43.7358
CCDC186	-0.576744	3.04036	-10.7501	2.57561e-24	3.86299e-22	43.7297
ARID5B	-0.530839	3.91423	-10.7493	2.59447e-24	3.88061e-22	43.7225
AP3B1	-0.390613	2.96229	-10.7481	2.62138e-24	3.91016e-22	43.7122
HIGD2A	0.412383	6.48993	10.7422	2.76015e-24	4.10593e-22	43.661
CHAMP1	-0.484435	3.02152	-10.7318	3.02285e-24	4.4845e-22	43.5708
MFAP3	-0.588374	1.68259	-10.7304	3.05911e-24	4.52599e-22	43.5589
ANAPC11	0.449893	4.33723	10.7299	3.07403e-24	4.53577e-22	43.5541
RNF181	0.38454	5.65011	10.727	3.15392e-24	4.64111e-22	43.5287
SMARCC2	-0.606305	3.46936	-10.7243	3.22905e-24	4.73888e-22	43.5053
MEIS3P1	-0.614513	1.63325	-10.7199	3.35383e-24	4.90882e-22	43.4677
C17orf113	-0.402554	1.23539	-10.7165	3.45651e-24	5.04559e-22	43.4377
RNF111	-0.393394	2.15932	-10.7155	3.48656e-24	5.07587e-22	43.4291
UBR1	-0.429841	2.18632	-10.7105	3.64257e-24	5.2889e-22	43.3857
POLR2I	0.473123	4.37906	10.7101	3.65499e-24	5.29285e-22	43.3823
PSMB4	0.319956	6.63411	10.7088	3.6945e-24	5.33591e-22	43.3716
OGFR	0.352813	3.70832	10.7078	3.72727e-24	5.36903e-22	43.3629
NEMF	-0.395709	1.91601	-10.707	3.75544e-24	5.39538e-22	43.3554
ZNF507	-0.283288	1.85373	-10.705	3.81969e-24	5.47329e-22	43.3386
THOC6	0.382917	3.9562	10.7025	3.90498e-24	5.58085e-22	43.3166
TMEM106B	-0.460262	2.61397	-10.7005	3.97271e-24	5.66282e-22	43.2996
POLK	-0.368943	1.626	-10.6997	4.002e-24	5.68972e-22	43.2923
SMAD4	-0.332496	3.1232	-10.699	4.02682e-24	5.71014e-22	43.2861
MYO9A	-0.333104	1.56626	-10.6964	4.11971e-24	5.82672e-22	43.2635
NDUFA13	0.591507	4.03808	10.6906	4.33081e-24	6.10947e-22	43.2139
UTY	-0.359755	1.77418	-10.6903	4.3436e-24	6.11171e-22	43.211
GOLGB1	-0.40468	4.75019	-10.6899	4.35815e-24	6.11643e-22	43.2077
SMARCAD1	-0.453241	2.53158	-10.6874	4.45327e-24	6.23389e-22	43.1862
ZMYND19	0.374049	3.55184	10.6844	4.57341e-24	6.3857e-22	43.1598
DNAJC3	-0.544964	5.09002	-10.6811	4.70687e-24	6.54644e-22	43.1313
CYTOR	0.378571	0.741179	10.6809	4.71251e-24	6.54644e-22	43.1301
MPDZ	-0.470228	2.23613	-10.6784	4.81862e-24	6.67685e-22	43.108
SH3BGRL3	0.420507	5.81324	10.6774	4.85872e-24	6.71537e-22	43.0997
CHD6	-0.486042	3.05316	-10.6767	4.89181e-24	6.74402e-22	43.093
NDUFB2	0.405904	4.19779	10.6683	5.2617e-24	7.23571e-22	43.0207
GXYLT1	-0.307875	1.99471	-10.6574	5.78598e-24	7.93667e-22	42.9264
M6PR	-0.583858	3.63527	-10.6562	5.84468e-24	7.99711e-22	42.9164
CIPC	-0.363992	3.6401	-10.6556	5.87643e-24	8.02045e-22	42.911
SOD1	0.347829	6.7448	10.6514	6.09706e-24	8.30082e-22	42.8744
ATRN	-0.40721	3.27157	-10.6448	6.45374e-24	8.76456e-22	42.818
NDUFAF8	0.546616	3.85913	10.6316	7.23803e-24	9.80529e-22	42.7042
FTO	-0.357173	2.07715	-10.6306	7.30199e-24	9.86745e-22	42.6954
DDX49	0.334994	4.48944	10.6299	7.34749e-24	9.90442e-22	42.6893
B3GNT10	-0.452127	1.33382	-10.6243	7.71735e-24	1.03774e-21	42.6405
ARID1A	-0.490398	3.90824	-10.6218	7.88634e-24	1.05786e-21	42.619
BOD1L1	-0.451721	1.99572	-10.6189	8.08574e-24	1.08194e-21	42.5942
CAT	-0.474949	4.8792	-10.6158	8.30364e-24	1.10838e-21	42.5679
XPO4	-0.370124	1.77762	-10.6152	8.35286e-24	1.11223e-21	42.562
SDR42E1	-0.243537	0.98839	-10.6129	8.52024e-24	1.13176e-21	42.5423
ADNP2	-0.37021	2.53015	-10.6118	8.60184e-24	1.13983e-21	42.5328
CHD8	-0.372883	3.2704	-10.6112	8.64262e-24	1.14246e-21	42.5282
SOS2	-0.361574	2.82085	-10.6099	8.74592e-24	1.15332e-21	42.5164
SNX13	-0.356454	1.96294	-10.6057	9.06993e-24	1.19279e-21	42.4803
SLIRP	0.483298	3.76376	10.6054	9.09115e-24	1.19279e-21	42.4779
TP53BP1	-0.474209	2.14093	-10.6052	9.11076e-24	1.19279e-21	42.4758
ZNF827	-0.591853	2.93842	-10.6034	9.25258e-24	1.20846e-21	42.4605
BUD23	0.30221	3.52586	10.6004	9.49552e-24	1.23723e-21	42.4348
NUS1P1	-0.411128	0.967353	-10.599	9.6079e-24	1.24889e-21	42.4231
CNTN3	-0.507972	1.87026	-10.5979	9.70354e-24	1.25623e-21	42.4132
MTOR	-0.493414	3.18392	-10.5978	9.71036e-24	1.25623e-21	42.4125
SECISBP2L	-0.548953	3.40878	-10.5951	9.93693e-24	1.2825e-21	42.3897
UBE4A	-0.480104	2.73235	-10.5933	1.00954e-23	1.29988e-21	42.374
RNF123	-0.408749	2.62201	-10.5906	1.03393e-23	1.32815e-21	42.3503
SCARB2	-0.41984	6.54136	-10.5875	1.06192e-23	1.3609e-21	42.3238
PTPN4	-0.271126	1.2931	-10.5872	1.06507e-23	1.36174e-21	42.3208
BICRAL	-0.425928	2.7606	-10.5864	1.0723e-23	1.36778e-21	42.3141
DPY19L3	-0.400533	2.81212	-10.5819	1.11507e-23	1.41902e-21	42.2753
HELZ	-0.37968	1.9815	-10.5778	1.15497e-23	1.46638e-21	42.2404
USF1	0.332357	3.99581	10.5758	1.17516e-23	1.48855e-21	42.2232
RNF180	-0.363872	1.54539	-10.5705	1.23034e-23	1.55485e-21	42.1777
SEC61G	0.465632	5.28442	10.5699	1.23677e-23	1.55936e-21	42.1725
EXOC8	-0.309366	2.0463	-10.5693	1.24343e-23	1.56415e-21	42.1672
UQCR11	0.448033	5.18101	10.5632	1.31121e-23	1.64562e-21	42.1145
IDH3A	-0.364247	2.0128	-10.5625	1.31899e-23	1.65158e-21	42.1086
ITPR3	-0.774159	2.68955	-10.5575	1.37696e-23	1.72023e-21	42.0659
TRIP11	-0.428605	2.60188	-10.5549	1.40844e-23	1.75554e-21	42.0435
STX10	0.362844	4.10582	10.5528	1.43424e-23	1.78362e-21	42.0255
AL731577.2	-0.280518	0.588917	-10.5512	1.45423e-23	1.80125e-21	42.0118
BLOC1S6	-0.398311	3.7736	-10.5511	1.45501e-23	1.80125e-21	42.0112
RNMT	-0.338323	2.67107	-10.5495	1.47514e-23	1.82203e-21	41.9976
ZNF221	-0.176876	0.374817	-10.5477	1.49869e-23	1.84694e-21	41.9819
ATG2B	-0.363458	2.12003	-10.5438	1.55036e-23	1.90631e-21	41.9482
SNAP23	-0.384306	3.68495	-10.5429	1.56248e-23	1.9169e-21	41.9405
STAM2	-0.384931	2.96877	-10.5417	1.57866e-23	1.93241e-21	41.9303
RNF169	-0.461118	1.40324	-10.541	1.58834e-23	1.93991e-21	41.9242
NR2C2AP	0.351937	3.58444	10.5359	1.66001e-23	2.02291e-21	41.8804
CACNA2D1	-0.70271	1.95214	-10.5349	1.67489e-23	2.0365e-21	41.8716
CERT1	-0.452417	2.95392	-10.5293	1.7568e-23	2.13135e-21	41.8242
WDR11	-0.362322	2.60776	-10.5251	1.82175e-23	2.20524e-21	41.7882
HCST	0.637236	1.88704	10.5211	1.88707e-23	2.27926e-21	41.7532
NDUFB11	0.45317	6.19692	10.5201	1.90255e-23	2.29288e-21	41.7451
MAPK1	-0.38679	3.62246	-10.5164	1.96467e-23	2.36253e-21	41.7132
MBTPS2	-0.351979	2.12773	-10.5116	2.04805e-23	2.4574e-21	41.672
ZXDB	-0.286397	1.97728	-10.5088	2.09794e-23	2.51174e-21	41.6481
LAGE3	0.477367	4.47399	10.5073	2.1254e-23	2.53904e-21	41.6352
SMYD4	-0.235776	1.5545	-10.4988	2.28758e-23	2.72682e-21	41.5622
PRR14L	-0.359912	2.18552	-10.4978	2.30604e-23	2.74283e-21	41.5543
ZNF573	-0.182	0.494313	-10.496	2.34176e-23	2.77609e-21	41.539
SLC30A4	-0.814503	4.88482	-10.4959	2.34417e-23	2.77609e-21	41.538
TMUB1	0.407305	4.40304	10.4947	2.36911e-23	2.79954e-21	41.5275
AREL1	-0.343619	2.95091	-10.4868	2.53633e-23	2.99048e-21	41.4598
RFX7	-0.316025	1.52432	-10.4865	2.54164e-23	2.99048e-21	41.4578
GOSR1	-0.287728	2.81445	-10.4859	2.55472e-23	2.99941e-21	41.4527
ISY1	0.28984	2.45583	10.4849	2.57827e-23	3.02055e-21	41.4436
ITPA	0.41347	4.36912	10.4822	2.63924e-23	3.08536e-21	41.4204
SURF2	0.52419	4.34286	10.4819	2.64539e-23	3.08595e-21	41.4181
SDHAF2	0.349347	3.04228	10.4787	2.71999e-23	3.16621e-21	41.3905
IPO5	-0.325662	3.86219	-10.4757	2.79053e-23	3.24141e-21	41.3651
TUT4	-0.33585	1.5189	-10.4724	2.87084e-23	3.32762e-21	41.3369
FAM234A	0.382769	4.16912	10.4695	2.94459e-23	3.40587e-21	41.3117
ERC1	-0.399573	2.23719	-10.4688	2.96024e-23	3.41673e-21	41.3065
MRPS34	0.435429	6.10499	10.4681	2.97843e-23	3.43047e-21	41.3004
NDUFS6	0.473791	5.55039	10.4662	3.02797e-23	3.48018e-21	41.284
FBXW11	-0.386457	3.51405	-10.4654	3.05021e-23	3.49839e-21	41.2768
TOR1AIP1	-0.397047	3.11281	-10.4648	3.06597e-23	3.50909e-21	41.2717
LRP6	-0.429287	2.31797	-10.4618	3.14447e-23	3.59141e-21	41.2466
APC	-0.423233	1.7603	-10.4597	3.2037e-23	3.64244e-21	41.2281
FAM32A	0.183921	5.28679	10.4596	3.20602e-23	3.64244e-21	41.2273
DPM2	0.390722	4.34956	10.4595	3.20917e-23	3.64244e-21	41.2264
PIK3C2A	-0.521331	3.04953	-10.4589	3.2236e-23	3.65123e-21	41.2219
ANKRD19P	0.178815	0.431512	10.4547	3.34298e-23	3.7786e-21	41.1858
SLC35E1	-0.38852	4.4305	-10.4498	3.48774e-23	3.93409e-21	41.1438
SEPTIN1	0.439315	1.6517	10.4489	3.51483e-23	3.95646e-21	41.1361
DSG2	-0.695004	4.33599	-10.4477	3.55191e-23	3.98998e-21	41.1257
NDUFA11	0.505521	3.66743	10.4462	3.59744e-23	4.03283e-21	41.1131
PSMB1	0.330526	6.0084	10.4459	3.60603e-23	4.03417e-21	41.1107
NDUFS1	-0.337618	3.18991	-10.4426	3.7107e-23	4.14278e-21	41.0823
HOMER3	0.452584	2.66945	10.4423	3.71993e-23	4.1446e-21	41.0798
NEO1	-0.570481	4.32296	-10.4395	3.80989e-23	4.23619e-21	41.0561
MDN1	-0.420313	1.82715	-10.4353	3.94893e-23	4.38187e-21	41.0206
CRIP2	0.823509	3.82465	10.4345	3.97766e-23	4.4048e-21	41.0134
TNRC6B	-0.301517	1.74087	-10.4307	4.11144e-23	4.54372e-21	40.9806
ADRM1	0.294088	5.46113	10.4281	4.20191e-23	4.63433e-21	40.959
ATRX	-0.450351	2.45487	-10.4248	4.32405e-23	4.75941e-21	40.9305
UQCRB	0.441474	4.41241	10.424	4.35153e-23	4.78003e-21	40.9242
OST4	0.312497	7.5537	10.4234	4.37607e-23	4.79733e-21	40.9187
UTRN	-0.65779	4.12201	-10.4226	4.40655e-23	4.82106e-21	40.9118
TM9SF2	-0.452676	6.3357	-10.4217	4.43839e-23	4.84619e-21	40.9046
MRPL55	0.486011	4.31356	10.4209	4.46973e-23	4.87067e-21	40.8977
PWAR5	-0.385353	0.559456	-10.4165	4.6417e-23	5.04798e-21	40.8602
MTF1	-0.297516	1.80755	-10.4072	5.02981e-23	5.45919e-21	40.7805
EXOSC4	0.531016	4.35161	10.4059	5.0863e-23	5.50956e-21	40.7695
USP46	-0.308848	1.87327	-10.4052	5.11772e-23	5.53261e-21	40.7633
DNAJC16	-0.302957	2.28799	-10.4003	5.33672e-23	5.75796e-21	40.7218
CDC42BPB	-0.415401	4.12711	-10.3899	5.83247e-23	6.27693e-21	40.6336
UTP20	-0.3415	1.84283	-10.3896	5.84691e-23	6.27693e-21	40.6312
CFAP97	-0.416204	3.147	-10.3895	5.85222e-23	6.27693e-21	40.6303
GPX4	0.456327	6.91242	10.3848	6.09305e-23	6.52243e-21	40.5903
CLTA	0.341142	5.91324	10.3842	6.1254e-23	6.54423e-21	40.585
SNRNP35	0.323167	2.60956	10.3826	6.20731e-23	6.61879e-21	40.5719
AC007382.1	-0.246788	0.582964	-10.3824	6.22072e-23	6.62015e-21	40.5697
PFDN5	0.444947	6.28195	10.3821	6.23423e-23	6.62163e-21	40.5676
MACF1	-0.443402	2.55253	-10.3744	6.66286e-23	7.06315e-21	40.5016
ALDH5A1	-0.386009	2.85485	-10.3736	6.7071e-23	7.09626e-21	40.495
RALGAPA1	-0.32712	1.65423	-10.3729	6.74762e-23	7.12533e-21	40.4891
NIPAL1	-0.36404	1.26881	-10.3698	6.92804e-23	7.30172e-21	40.4629
PFDN2	0.418787	5.78696	10.3653	7.19895e-23	7.57263e-21	40.4248
BABAM1	0.334522	4.1131	10.3642	7.2676e-23	7.63014e-21	40.4154
AC011445.2	0.691945	1.56673	10.3638	7.29382e-23	7.64297e-21	40.4118
NDUFA6	0.320478	5.19583	10.3599	7.5411e-23	7.88695e-21	40.3788
CGNL1	-0.543197	4.06823	-10.3583	7.64822e-23	7.98369e-21	40.3648
ANTKMT	0.554812	2.77741	10.353	7.99986e-23	8.33481e-21	40.3202
PRORP	-0.126681	0.774672	-10.3468	8.43319e-23	8.76956e-21	40.2679
CPD	-0.535142	3.77998	-10.3461	8.48332e-23	8.80491e-21	40.262
MRTFB	-0.408796	2.26287	-10.3405	8.90463e-23	9.22466e-21	40.2139
MAD2L2	0.455509	3.38858	10.3385	9.05924e-23	9.36705e-21	40.1968
ZNF611	-0.277942	1.09227	-10.3357	9.27326e-23	9.57022e-21	40.1737
NOMO2	-0.495924	1.40938	-10.3351	9.32214e-23	9.60251e-21	40.1684
MARCHF8	-0.314081	2.95804	-10.3336	9.44613e-23	9.7119e-21	40.1553
TTC17	-0.318379	3.15456	-10.3302	9.71895e-23	9.97362e-21	40.1271
TACC2	-0.335738	2.85026	-10.3277	9.93211e-23	1.01732e-20	40.1056
MTLN	0.521126	2.90357	10.3246	1.02014e-22	1.04295e-20	40.079
IMPACT	-0.417307	3.41528	-10.3237	1.02795e-22	1.04897e-20	40.0715
ISG15	1.28506	4.95183	10.3226	1.03736e-22	1.05507e-20	40.0624
U62317.2	0.433743	1.76195	10.3225	1.0378e-22	1.05507e-20	40.062
PTTG1	0.624694	1.62643	10.3181	1.07831e-22	1.09422e-20	40.024
BTBD7	-0.325059	2.03045	-10.3172	1.08617e-22	1.10015e-20	40.0168
TMEM178B	-0.491346	1.86064	-10.3165	1.09309e-22	1.10512e-20	40.0105
NF1	-0.372879	1.86848	-10.3155	1.1025e-22	1.11256e-20	40.002
TRIM33	-0.425848	2.96727	-10.3149	1.10764e-22	1.11569e-20	39.9974
MSRB2	0.44365	4.01229	10.3116	1.13962e-22	1.14579e-20	39.9692
BPTF	-0.461748	2.60152	-10.3065	1.19007e-22	1.19432e-20	39.9262
VPS4B	-0.386801	3.66701	-10.3063	1.19249e-22	1.19454e-20	39.9242
TMSB4XP4	0.345984	0.718594	10.3029	1.22737e-22	1.22724e-20	39.8956
CD46	-0.511545	5.25743	-10.299	1.26884e-22	1.26638e-20	39.8626
AC245100.8	0.42251	1.80213	10.2969	1.29148e-22	1.28662e-20	39.8451
MTMR4	-0.326438	2.85902	-10.2961	1.30083e-22	1.29358e-20	39.8379
SASH1	-0.507118	2.95952	-10.2952	1.31092e-22	1.30124e-20	39.8303
PTPN13	-0.638324	3.19211	-10.2926	1.33927e-22	1.32697e-20	39.809
PPIH	0.29852	4.10646	10.2843	1.43761e-22	1.42183e-20	39.7388
ATP5MD	0.47114	6.00094	10.2827	1.45789e-22	1.4381e-20	39.7249
RPP21	0.366	2.69647	10.2826	1.45933e-22	1.4381e-20	39.7239
ZMYM4	-0.344879	3.34563	-10.2815	1.47243e-22	1.44839e-20	39.715
LRRC8E	-0.206166	0.463464	-10.279	1.50493e-22	1.47771e-20	39.6934
FGD4	-0.39708	1.44301	-10.2756	1.54907e-22	1.51831e-20	39.6647
TBCB	0.314013	4.10291	10.2743	1.56557e-22	1.53173e-20	39.6542
FEM1B	-0.330165	3.31318	-10.264	1.70933e-22	1.66939e-20	39.5671
EMC1	-0.341663	3.0525	-10.2636	1.71551e-22	1.67244e-20	39.5635
MRPL41	0.67323	6.17844	10.2614	1.74807e-22	1.70114e-20	39.5448
GNL3L	-0.531752	1.96433	-10.2598	1.77142e-22	1.7208e-20	39.5317
ATOX1	0.390162	3.16444	10.2534	1.8706e-22	1.81391e-20	39.4776
SMG8	-0.417081	2.32033	-10.2495	1.93291e-22	1.87102e-20	39.4451
PDP2	-0.309487	1.71781	-10.2464	1.98555e-22	1.91857e-20	39.4185
ITSN2	-0.345858	2.18869	-10.2453	2.00316e-22	1.93216e-20	39.4097
TIMM10	0.447976	4.86086	10.242	2.06037e-22	1.98385e-20	39.3818
DLG5	-0.660891	2.85018	-10.2394	2.10647e-22	2.02465e-20	39.3599
ARFRP1	0.354707	2.7849	10.2383	2.12691e-22	2.04071e-20	39.3503
FBXL3	-0.38348	3.30964	-10.2375	2.14175e-22	2.05134e-20	39.3434
RAPGEF2	-0.392239	2.02674	-10.2343	2.2005e-22	2.10392e-20	39.3165
GTF3A	0.359622	4.84352	10.2335	2.21553e-22	2.11459e-20	39.3098
AL023803.1	0.519791	0.85409	10.2288	2.30593e-22	2.19704e-20	39.2701
KRBA2	-0.14925	0.324451	-10.2254	2.3716e-22	2.25566e-20	39.2423
APOOL	-0.412096	2.5907	-10.2234	2.41398e-22	2.29198e-20	39.2247
G3BP2	-0.4751	5.12979	-10.2229	2.42408e-22	2.2944e-20	39.2206
ZMYND11	-0.378494	4.41202	-10.2228	2.42494e-22	2.2944e-20	39.2202
COMTD1	0.66587	2.94478	10.2202	2.4785e-22	2.34102e-20	39.1985
MFSD14A	-0.428102	4.36363	-10.2196	2.49117e-22	2.34893e-20	39.1935
ZC3H14	-0.287843	1.80967	-10.2192	2.50053e-22	2.34979e-20	39.1898
CDC34	0.416246	4.75455	10.2192	2.50069e-22	2.34979e-20	39.1897
RNF25	0.307661	3.51705	10.2175	2.53774e-22	2.38051e-20	39.1751
SBF2	-0.438187	2.04332	-10.2141	2.61068e-22	2.44473e-20	39.147
GON4L	-0.310202	1.90481	-10.2117	2.66445e-22	2.48776e-20	39.1268
CENPW	0.468204	2.12471	10.2117	2.66575e-22	2.48776e-20	39.1263
KDM3B	-0.420127	3.79862	-10.2094	2.71654e-22	2.53083e-20	39.1076
IQGAP2	-0.713008	3.99424	-10.2081	2.74643e-22	2.55432e-20	39.0967
LMTK2	-0.422127	2.675	-10.2065	2.78497e-22	2.58576e-20	39.0829
FAM169A	-0.350653	0.71068	-10.2017	2.90152e-22	2.6894e-20	39.0423
COG5	-0.492654	3.13033	-10.2013	2.91007e-22	2.69275e-20	39.0393
WDR35	-0.306059	1.93997	-10.201	2.91694e-22	2.69454e-20	39.037
NBPF3	-0.322348	1.16435	-10.2005	2.93071e-22	2.70269e-20	39.0323
CTBS	-0.489974	2.90653	-10.1978	2.99697e-22	2.75913e-20	39.0102
HSPBP1	0.416035	4.42718	10.1954	3.05896e-22	2.81146e-20	38.9899
PUSL1	0.408091	2.5232	10.194	3.09486e-22	2.83968e-20	38.9783
ABAT	-0.708197	3.42923	-10.1932	3.1181e-22	2.8562e-20	38.9709
PGP	0.410452	2.6447	10.1878	3.26263e-22	2.98094e-20	38.9259
ATXN1L	-0.460249	2.36853	-10.1877	3.2652e-22	2.98094e-20	38.9252
PUM1	-0.365436	4.09458	-10.1874	3.27501e-22	2.98491e-20	38.9222
ZC3H7B	-0.378737	4.03692	-10.186	3.31352e-22	3.01497e-20	38.9106
NDUFB10	0.43291	6.59869	10.1794	3.50293e-22	3.18202e-20	38.8555
AC015912.3	0.650976	1.39097	10.1784	3.53268e-22	3.2037e-20	38.8471
SERF2	0.45738	6.48756	10.1768	3.58262e-22	3.24361e-20	38.8331
WIPF2	-0.307358	2.9976	-10.1755	3.6205e-22	3.27248e-20	38.8227
LRRC37A16P	-0.359031	1.35326	-10.1749	3.63807e-22	3.28292e-20	38.8179
SP2	-0.363024	3.40731	-10.1723	3.7214e-22	3.35096e-20	38.7955
FAM174C	0.546156	4.3795	10.172	3.73072e-22	3.35096e-20	38.793
MIEF1	-0.254819	2.89873	-10.1719	3.73189e-22	3.35096e-20	38.7927
SERINC3	-0.278627	5.29305	-10.1707	3.77033e-22	3.37992e-20	38.7825
LSM2	0.352248	4.59563	10.1704	3.78096e-22	3.3839e-20	38.7797
NPEPPS	-0.359347	3.27545	-10.1697	3.80283e-22	3.3979e-20	38.774
SYDE2	-0.241295	0.690245	-10.1669	3.89281e-22	3.47262e-20	38.7508
SNF8	0.273859	3.4981	10.1642	3.98262e-22	3.54693e-20	38.7282
CCDC85B	0.811836	3.61195	10.1624	4.04667e-22	3.59811e-20	38.7124
AQR	-0.341768	2.25174	-10.16	4.12675e-22	3.66334e-20	38.6929
PLEKHM3	-0.388733	0.845746	-10.1537	4.3556e-22	3.86022e-20	38.6394
MIIP	0.441542	3.305	10.1512	4.44873e-22	3.93636e-20	38.6184
KRT10	0.350909	3.68832	10.1504	4.47657e-22	3.95459e-20	38.6122
UBR2	-0.318658	2.85803	-10.1493	4.51784e-22	3.9846e-20	38.6031
ALDH9A1	-0.384957	5.51918	-10.1448	4.69438e-22	4.13363e-20	38.5651
ZHX1-C8orf76	0.222494	0.541467	10.1434	4.74943e-22	4.17537e-20	38.5536
ADPRS	0.251711	4.52333	10.1403	4.87537e-22	4.27919e-20	38.5276
KLHL42	-0.333852	2.42897	-10.1389	4.93385e-22	4.32357e-20	38.5158
TBC1D8B	-0.413227	1.5734	-10.1377	4.98546e-22	4.3618e-20	38.5055
CASZ1	-0.423216	2.64295	-10.1285	5.3861e-22	4.70478e-20	38.4288
FARP1	-0.369248	2.26634	-10.1266	5.47408e-22	4.77399e-20	38.4128
RB1	-0.473423	2.93918	-10.1261	5.49664e-22	4.78603e-20	38.4087
SCAND1	0.61219	5.34989	10.1225	5.66734e-22	4.92679e-20	38.3784
REV3L	-0.413308	1.46498	-10.1221	5.68493e-22	4.93423e-20	38.3753
ARIH1	-0.256758	2.04008	-10.1197	5.79867e-22	5.02496e-20	38.3556
DIS3	-0.297591	2.16397	-10.1186	5.85536e-22	5.06604e-20	38.346
UHRF1BP1L	-0.381715	2.20822	-10.1184	5.86491e-22	5.06628e-20	38.3444
AFDN	-0.528672	3.72812	-10.1156	6.00541e-22	5.17946e-20	38.3209
GPR75	-0.231218	0.495108	-10.115	6.03455e-22	5.19638e-20	38.3161
PDCD5	0.344296	4.13447	10.1142	6.07461e-22	5.22264e-20	38.3095
CREBBP	-0.390069	2.98275	-10.1109	6.24747e-22	5.3628e-20	38.2817
AZI2	-0.345683	2.12505	-10.1092	6.33932e-22	5.4331e-20	38.2672
FRMD4A	-0.333649	1.41766	-10.1066	6.47863e-22	5.5438e-20	38.2457
AC079922.2	0.241604	0.585521	10.1058	6.52302e-22	5.57304e-20	38.2389
BTBD8	-0.195968	0.394773	-10.1046	6.58681e-22	5.61875e-20	38.2293
PRRC2C	-0.46434	3.46924	-10.1002	6.83842e-22	5.82428e-20	38.1921
CTNND1	-0.450195	5.1821	-10.0952	7.13363e-22	6.06626e-20	38.1502
C16orf58	-0.460487	4.31489	-10.0929	7.27071e-22	6.17163e-20	38.1313
TIRAP	-0.296928	1.9173	-10.0926	7.28717e-22	6.17163e-20	38.1291
NDUFB9	0.417113	5.53422	10.0926	7.29146e-22	6.17163e-20	38.1285
HEATR1	-0.459031	2.01209	-10.0878	7.59066e-22	6.40552e-20	38.0886
CCS	0.45875	4.33849	10.0878	7.59126e-22	6.40552e-20	38.0885
TBC1D9	-0.445176	3.68944	-10.0867	7.66063e-22	6.45408e-20	38.0795
PURA	-0.361254	2.36691	-10.0847	7.78815e-22	6.5514e-20	38.0631
ATE1	-0.359509	2.91652	-10.0826	7.92985e-22	6.66034e-20	38.0453
EFCAB14	-0.383592	4.46853	-10.0776	8.27067e-22	6.93593e-20	38.0035
RREB1	-0.338525	2.25478	-10.0762	8.36822e-22	7.00697e-20	37.9919
PGLS	0.447671	4.67829	10.0736	8.55538e-22	7.15271e-20	37.97
VPS13D	-0.364071	2.59451	-10.0669	9.04423e-22	7.54985e-20	37.9149
ZNF45	-0.257073	2.00698	-10.0656	9.14876e-22	7.62545e-20	37.9035
TMEM219	0.414548	5.64751	10.0644	9.24161e-22	7.6911e-20	37.8935
KCTD18	-0.297539	2.45092	-10.0621	9.42079e-22	7.82829e-20	37.8744
ARHGEF12	-0.463768	3.06517	-10.0605	9.54531e-22	7.91971e-20	37.8614
NDUFV2	0.449933	2.90914	10.0595	9.62544e-22	7.96992e-20	37.8531
POMK	-0.539454	1.07506	-10.0594	9.63503e-22	7.96992e-20	37.8522
RPL26L1	0.284358	3.74276	10.0564	9.88207e-22	8.1613e-20	37.8271
BBX	-0.47492	2.83237	-10.0562	9.89629e-22	8.1613e-20	37.8256
USP37	-0.35594	0.788929	-10.0509	1.03512e-21	8.51922e-20	37.7811
MED1	-0.388449	2.71204	-10.0508	1.03615e-21	8.51922e-20	37.7801
MRPL47	0.296756	4.37292	10.0506	1.03774e-21	8.51943e-20	37.7786
SCX	0.583034	1.07812	10.0486	1.05482e-21	8.64664e-20	37.7624
RPRD2	-0.392536	3.05637	-10.0484	1.05669e-21	8.64905e-20	37.7606
ACADM	-0.437207	3.30283	-10.0466	1.07332e-21	8.77199e-20	37.7451
CLASP2	-0.303605	2.05913	-10.046	1.07804e-21	8.79741e-20	37.7408
ACVR1B	-0.377697	3.56077	-10.0441	1.09555e-21	8.92692e-20	37.7248
STAM	-0.320404	3.0502	-10.0417	1.11804e-21	9.09665e-20	37.7047
ATP11B	-0.609901	3.91951	-10.0382	1.15081e-21	9.34932e-20	37.676
ACOX1	-0.298089	3.89567	-10.0358	1.17501e-21	9.53169e-20	37.6554
KDM5A	-0.373105	2.4229	-10.0326	1.20689e-21	9.77578e-20	37.6289
CDYL2	-0.549488	3.24037	-10.0318	1.21479e-21	9.8252e-20	37.6224
CENPM	0.600265	1.66288	10.0311	1.22176e-21	9.86701e-20	37.6167
ZYG11B	-0.345193	2.5858	-10.0254	1.28133e-21	1.03328e-19	37.5695
MCRIP1	0.447198	4.61244	10.025	1.28651e-21	1.03475e-19	37.5655
LSM3	0.263028	3.67105	10.0249	1.28723e-21	1.03475e-19	37.565
COPS6	0.279487	5.3216	10.0247	1.28901e-21	1.03475e-19	37.5636
BRMS1	0.39057	4.33255	10.0246	1.29073e-21	1.03475e-19	37.5623
ZNRF2P1	-0.22561	0.489041	-10.0238	1.29903e-21	1.03987e-19	37.5559
MAP3K14-AS1	-0.320212	1.07805	-10.0223	1.31524e-21	1.0513e-19	37.5436
UBA52	0.384474	6.87981	10.0193	1.34907e-21	1.07677e-19	37.5184
RBIS	0.426326	3.59012	10.0169	1.37575e-21	1.09646e-19	37.499
WNK1	-0.471136	3.49365	-10.016	1.38632e-21	1.10327e-19	37.4914
EIF4E2	0.197315	3.19888	10.0139	1.41142e-21	1.12162e-19	37.4736
GEMIN7	0.272909	2.80447	10.0131	1.42122e-21	1.12776e-19	37.4668
PHKG2	0.295731	2.48014	10.0128	1.42386e-21	1.12822e-19	37.4649
PRRC2A	-0.361992	5.64397	-10.0117	1.4376e-21	1.13745e-19	37.4554
C1orf35	0.345208	2.54635	10.009	1.4703e-21	1.16164e-19	37.4331
AC021106.1	-0.256505	0.54844	-10.0045	1.52745e-21	1.20505e-19	37.3953
EXOSC7	0.284039	3.13581	10.0042	1.53007e-21	1.20538e-19	37.3936
VPS28	0.428415	5.3687	10.0031	1.54431e-21	1.21484e-19	37.3844
ETV3	-0.423866	2.60814	-10.0028	1.54939e-21	1.21708e-19	37.3812
SNRPA	0.328437	4.92474	10.0001	1.58396e-21	1.24245e-19	37.3593
CCDC167	0.477622	4.90828	9.99899	1.59897e-21	1.25243e-19	37.35
AL590617.2	0.425838	1.16479	9.99845	1.60615e-21	1.25625e-19	37.3455
GPHN	-0.261593	2.39601	-9.99715	1.62379e-21	1.26823e-19	37.3347
TRAPPC11	-0.375401	3.06895	-9.99564	1.64432e-21	1.28243e-19	37.3222
MYO5B	-0.453666	2.67034	-9.99395	1.6678e-21	1.29888e-19	37.3082
NEXMIF	-0.250038	0.766426	-9.98722	1.76435e-21	1.37212e-19	37.2524
PQBP1	0.378101	5.22396	9.98646	1.77553e-21	1.37886e-19	37.2461
UXT	0.350297	5.50936	9.98539	1.79152e-21	1.38929e-19	37.2372
RHOG	0.307871	4.46068	9.98463	1.80297e-21	1.39619e-19	37.2309
ELOF1	0.316527	3.96045	9.98127	1.85436e-21	1.43395e-19	37.2031
FDX2	0.372506	1.39478	9.97618	1.93496e-21	1.49416e-19	37.1609
ARID2	-0.320611	1.97888	-9.97475	1.95807e-21	1.50987e-19	37.1491
HSD17B10	0.354393	6.07261	9.97455	1.96136e-21	1.51027e-19	37.1474
SGMS1	-0.449884	3.37626	-9.97298	1.9873e-21	1.5281e-19	37.1344
SETX	-0.405762	2.99191	-9.97126	2.01611e-21	1.54806e-19	37.1201
MINDY2	-0.425857	2.45656	-9.97106	2.01935e-21	1.54838e-19	37.1186
CSNK1A1	-0.44112	3.98696	-9.96741	2.08192e-21	1.59412e-19	37.0883
S100A13	0.565867	3.00561	9.96432	2.13632e-21	1.63348e-19	37.0627
TTBK2	-0.265356	1.20324	-9.96254	2.16837e-21	1.65567e-19	37.048
DCAF7	-0.414608	4.54479	-9.96127	2.19139e-21	1.6709e-19	37.0375
FAT1	-0.787032	3.77524	-9.96104	2.19558e-21	1.67176e-19	37.0356
TCTEX1D2	0.434149	1.97668	9.96051	2.20536e-21	1.67687e-19	37.0312
LSM10	0.324766	4.15872	9.95541	2.30123e-21	1.74734e-19	36.989
SLK	-0.383842	3.459	-9.95219	2.364e-21	1.7925e-19	36.9623
AC027644.3	0.550083	2.18756	9.95191	2.36946e-21	1.79415e-19	36.9601
ADAM10	-0.457413	3.32347	-9.95127	2.3822e-21	1.8013e-19	36.9547
HMOX2	0.279929	3.94474	9.94944	2.41885e-21	1.82648e-19	36.9396
METTL15P1	-0.200394	0.459774	-9.94927	2.42229e-21	1.82655e-19	36.9382
NECAP1	-0.335645	3.58511	-9.94818	2.44437e-21	1.84021e-19	36.9292
PSMC3	0.306941	5.60453	9.94804	2.44714e-21	1.84021e-19	36.9281
PSMB7	0.28135	6.19573	9.94625	2.48406e-21	1.8654e-19	36.9132
DOCK1	-0.481025	3.17935	-9.94551	2.49947e-21	1.8744e-19	36.9071
PHF3	-0.408319	3.16528	-9.94125	2.58979e-21	1.93946e-19	36.8719
AC069281.2	0.34016	1.16902	9.94078	2.59991e-21	1.94437e-19	36.8681
BACH1	-0.451523	2.89374	-9.93741	2.67393e-21	1.99699e-19	36.8402
TAF1	-0.415857	2.20738	-9.93695	2.68432e-21	2.00202e-19	36.8364
TBCK	-0.274659	1.67192	-9.93451	2.73937e-21	2.04029e-19	36.8163
AP001271.1	-0.330372	0.537851	-9.93039	2.8351e-21	2.10871e-19	36.7822
AL451165.2	0.434307	2.40928	9.92817	2.88794e-21	2.14509e-19	36.7639
ZBTB4	-0.344007	4.55544	-9.92653	2.92759e-21	2.17159e-19	36.7504
SON	-0.428501	4.33269	-9.92497	2.96605e-21	2.19713e-19	36.7375
ZNF699	-0.239574	0.566949	-9.92437	2.98079e-21	2.20506e-19	36.7325
CWC15	0.255531	4.26427	9.92386	2.99361e-21	2.21154e-19	36.7283
TCP11L2	-0.320565	0.829143	-9.92362	2.99948e-21	2.21289e-19	36.7263
WDR7	-0.325909	1.49924	-9.92039	3.08113e-21	2.27006e-19	36.6997
FLOT1	0.279992	5.8653	9.91972	3.09844e-21	2.27974e-19	36.6942
PARP11	-0.375865	2.36015	-9.91874	3.12378e-21	2.29528e-19	36.6861
MPHOSPH8	-0.270263	3.86228	-9.91563	3.20571e-21	2.35232e-19	36.6604
ZNF384	-0.424564	2.27189	-9.91394	3.25116e-21	2.38247e-19	36.6465
RBMXL1	-0.352757	2.68415	-9.91353	3.26228e-21	2.38741e-19	36.6431
SYNRG	-0.311052	2.41605	-9.90809	3.41331e-21	2.49459e-19	36.5982
IPO8	-0.29323	3.20275	-9.9066	3.45581e-21	2.52228e-19	36.586
SDAD1	-0.426018	3.27263	-9.90326	3.5533e-21	2.58997e-19	36.5584
NUPR1	0.681825	5.81046	9.90283	3.56604e-21	2.59579e-19	36.5548
PHC3	-0.396245	1.89475	-9.9023	3.58161e-21	2.60366e-19	36.5505
PHKA1P1	-0.18871	0.34855	-9.89514	3.80128e-21	2.75967e-19	36.4915
POM121	-0.426504	2.21059	-9.89459	3.81875e-21	2.76867e-19	36.487
DPM3	0.52649	5.7974	9.89204	3.9005e-21	2.82419e-19	36.466
SIN3A	-0.296205	2.77146	-9.89166	3.91288e-21	2.8294e-19	36.4628
AP001505.1	0.483445	2.09047	9.88795	4.03536e-21	2.9141e-19	36.4323
WRN	-0.380453	1.65257	-9.88769	4.0443e-21	2.91671e-19	36.4301
CNNM3	-0.327387	3.67706	-9.88643	4.08659e-21	2.94332e-19	36.4198
DAGLA	-0.374615	1.29097	-9.88589	4.10517e-21	2.9528e-19	36.4153
COX6A1	0.399101	6.41564	9.8851	4.13202e-21	2.9682e-19	36.4088
ASXL2	-0.409198	1.8026	-9.8794	4.3324e-21	3.10806e-19	36.3619
ZBTB40	-0.357983	2.37459	-9.87877	4.35521e-21	3.11769e-19	36.3567
ANKRD18EP	-0.460718	1.31784	-9.87871	4.35725e-21	3.11769e-19	36.3562
RDX	-0.478575	3.30375	-9.87827	4.37333e-21	3.1251e-19	36.3526
ELOC	0.339194	3.17143	9.87804	4.38154e-21	3.12687e-19	36.3507
NCKAP1	-0.401416	2.93724	-9.87541	4.47843e-21	3.19185e-19	36.329
UFL1	-0.516627	3.5635	-9.87436	4.51748e-21	3.21548e-19	36.3204
APH1B	-0.395917	2.93993	-9.87234	4.59381e-21	3.26556e-19	36.3038
FAU	0.421525	7.78099	9.87068	4.65758e-21	3.30658e-19	36.2902
SUCLG2-AS1	-0.177508	0.470027	-9.87045	4.66663e-21	3.3087e-19	36.2882
PDCD6IP	-0.331512	4.17969	-9.86884	4.72906e-21	3.34862e-19	36.2751
C6orf89	-0.219272	4.44235	-9.86772	4.7735e-21	3.37571e-19	36.2658
NCBP2AS2	0.36918	4.4601	9.86736	4.78753e-21	3.38125e-19	36.2629
EP400	-0.32828	1.9722	-9.86566	4.85562e-21	3.4249e-19	36.2489
AC005261.3	0.321816	2.02462	9.86334	4.95013e-21	3.48706e-19	36.2298
NOSIP	0.406967	3.48738	9.86269	4.97687e-21	3.50138e-19	36.2244
TYROBP	0.677424	4.18846	9.86158	5.02275e-21	3.52912e-19	36.2154
TCEA2	0.375125	3.18315	9.85471	5.31728e-21	3.73125e-19	36.1589
IDE	-0.357746	3.07529	-9.85433	5.33387e-21	3.73809e-19	36.1558
BLOC1S1	0.528195	4.24009	9.8466	5.68702e-21	3.98048e-19	36.0922
WDR36	-0.340231	2.25531	-9.84569	5.73003e-21	4.00544e-19	36.0848
ZNF304	-0.359125	2.13517	-9.84441	5.79103e-21	4.04291e-19	36.0743
WBP11	-0.417885	4.40992	-9.84181	5.91726e-21	4.12576e-19	36.0529
BAD	0.443351	5.07238	9.84069	5.97202e-21	4.15863e-19	36.0438
CMTM4	-0.637823	3.70202	-9.83786	6.11384e-21	4.2494e-19	36.0205
PCDHGB7	-0.382359	0.823475	-9.83778	6.11793e-21	4.2494e-19	36.0199
TEX2	-0.347185	3.12731	-9.83345	6.34093e-21	4.39869e-19	35.9844
GBF1	-0.364063	4.32257	-9.83312	6.35829e-21	4.40513e-19	35.9817
RHOBTB3	-0.552267	3.22135	-9.82808	6.62908e-21	4.58692e-19	35.9403
RHOC	0.395517	5.82407	9.82773	6.64853e-21	4.59456e-19	35.9374
XIAP	-0.335666	3.22792	-9.82696	6.69102e-21	4.61807e-19	35.9311
ERCC6	-0.205074	0.971445	-9.82285	6.92221e-21	4.77161e-19	35.8975
BDP1	-0.441093	1.85971	-9.82227	6.95562e-21	4.78859e-19	35.8927
AC015922.2	-0.656926	2.33564	-9.82058	7.05357e-21	4.84991e-19	35.8788
SLC18A2	-0.423604	0.476612	-9.8194	7.12309e-21	4.89155e-19	35.8691
FBXL6	0.444858	2.67403	9.81636	7.30395e-21	5.00944e-19	35.8443
TFDP2	-0.289442	2.88277	-9.81477	7.40064e-21	5.06939e-19	35.8312
NCOA1	-0.445182	3.26656	-9.81068	7.65522e-21	5.23721e-19	35.7977
TMSB10P1	0.351227	0.514865	9.80994	7.70252e-21	5.26297e-19	35.7916
COX14	0.377874	5.1326	9.80863	7.78631e-21	5.31357e-19	35.7809
NAP1L4	0.179593	4.68149	9.80754	7.85628e-21	5.35463e-19	35.772
MRPL20	0.360287	5.11726	9.8069	7.89822e-21	5.3765e-19	35.7667
PMVK	0.419642	5.52118	9.80207	8.21981e-21	5.58844e-19	35.7272
AHCYL1	-0.320181	4.79747	-9.79829	8.48081e-21	5.75165e-19	35.6962
AASDH	-0.277257	2.00314	-9.79828	8.48093e-21	5.75165e-19	35.6962
MID2	-0.444473	2.38734	-9.79699	8.57235e-21	5.80644e-19	35.6856
AC099677.1	-0.713546	1.55349	-9.79561	8.67061e-21	5.86571e-19	35.6743
EVI5	-0.281728	1.80668	-9.79504	8.71107e-21	5.8858e-19	35.6697
PTPN9	-0.258759	2.68587	-9.79431	8.76396e-21	5.91421e-19	35.6637
SSBP4	0.394298	3.67006	9.79405	8.78283e-21	5.91963e-19	35.6615
PIGO	-0.428713	3.093	-9.78795	9.23622e-21	6.21754e-19	35.6117
STXBP4	-0.198565	0.80807	-9.78723	9.29138e-21	6.23958e-19	35.6058
KBTBD4	-0.376236	1.86446	-9.78722	9.29182e-21	6.23958e-19	35.6057
FBXO11	-0.488592	2.09016	-9.78067	9.80801e-21	6.57811e-19	35.5521
TMEM185B	-0.401077	3.40229	-9.77733	1.00823e-20	6.75377e-19	35.5248
FOXJ3	-0.30128	3.46025	-9.77284	1.04626e-20	6.99992e-19	35.4881
AC253536.3	-0.265151	0.401188	-9.77153	1.05759e-20	7.05892e-19	35.4774
PTGES2	0.346033	4.26991	9.77152	1.05766e-20	7.05892e-19	35.4774
MAML3	-0.417908	2.79327	-9.77103	1.06197e-20	7.07904e-19	35.4733
SRBD1	-0.320755	2.39261	-9.77009	1.0702e-20	7.12516e-19	35.4657
MIB1	-0.421294	2.76158	-9.76705	1.09737e-20	7.29716e-19	35.4408
STEAP2	-0.624193	6.2944	-9.7664	1.10323e-20	7.32722e-19	35.4356
TTC3P1	-0.449011	1.19293	-9.76477	1.11818e-20	7.41751e-19	35.4222
TRAPPC10	-0.362936	1.22918	-9.76426	1.12291e-20	7.43984e-19	35.418
LONRF2	-0.331373	1.62052	-9.76335	1.13138e-20	7.48222e-19	35.4106
TEP1	-0.318684	2.04054	-9.76327	1.13205e-20	7.48222e-19	35.41
ALDH6A1	-0.511671	4.31616	-9.76264	1.13801e-20	7.51254e-19	35.4048
USF3	-0.394659	1.74654	-9.76181	1.14577e-20	7.55459e-19	35.3981
RICTOR	-0.319995	1.73732	-9.76156	1.14812e-20	7.56095e-19	35.396
ITGA2	-0.58007	1.75613	-9.75702	1.19193e-20	7.84002e-19	35.3589
AC021106.3	-0.233941	0.450882	-9.75477	1.21419e-20	7.97685e-19	35.3406
SEC23B	-0.504165	5.0568	-9.75456	1.21629e-20	7.98103e-19	35.3389
AC087239.1	0.284705	0.452248	9.75403	1.22158e-20	8.00611e-19	35.3346
NR2F6	0.360133	4.50502	9.75134	1.24899e-20	8.17597e-19	35.3126
DPP8	-0.30834	2.23246	-9.74674	1.29721e-20	8.48141e-19	35.2751
SLC30A6	-0.301635	2.75577	-9.745	1.31587e-20	8.59312e-19	35.2609
ERVE-1	-0.379115	0.935842	-9.74429	1.32358e-20	8.62526e-19	35.2551
MTRR	-0.372676	2.46486	-9.74426	1.32395e-20	8.62526e-19	35.2548
CNPY2	0.32817	3.81414	9.74398	1.327e-20	8.63483e-19	35.2526
RTL8C	0.401805	6.19546	9.74314	1.33618e-20	8.68421e-19	35.2457
RFXANK	0.393757	4.30954	9.74279	1.33999e-20	8.69863e-19	35.2429
AC026979.2	0.594276	1.90165	9.74246	1.34368e-20	8.7122e-19	35.2402
RAB3B	-0.713577	4.08923	-9.74113	1.35843e-20	8.7974e-19	35.2294
MRPL52	0.417975	3.61099	9.74007	1.37031e-20	8.86382e-19	35.2207
PBRM1	-0.391213	2.92594	-9.73736	1.40131e-20	9.0536e-19	35.1986
FYCO1	-0.449976	3.27866	-9.73712	1.40402e-20	9.0604e-19	35.1967
SNRPG	0.317563	4.13592	9.73648	1.41138e-20	9.09713e-19	35.1915
AC109322.1	0.407205	1.49031	9.7346	1.43339e-20	9.22812e-19	35.1761
NSD1	-0.404137	2.52184	-9.73443	1.43541e-20	9.23025e-19	35.1748
ZNF347	-0.2113	1.33345	-9.73401	1.44034e-20	9.25104e-19	35.1714
CHM	-0.374144	1.79304	-9.73121	1.47397e-20	9.45592e-19	35.1485
LUZP1	-0.379717	2.29239	-9.73041	1.48371e-20	9.50725e-19	35.142
RABAC1	0.50404	5.69726	9.72793	1.51423e-20	9.69144e-19	35.1218
TMED8	-0.301745	2.4357	-9.72396	1.5645e-20	1.00014e-18	35.0894
TIMM17B	0.320689	4.42424	9.72257	1.58241e-20	1.00924e-18	35.0781
RNF7	0.249953	4.46288	9.72257	1.58242e-20	1.00924e-18	35.0781
AC000123.3	-0.186083	0.587804	-9.72206	1.58911e-20	1.01232e-18	35.074
RNF185	-0.309106	4.33543	-9.72078	1.60591e-20	1.02183e-18	35.0635
EEA1	-0.389675	2.09695	-9.71906	1.62865e-20	1.0351e-18	35.0496
UQCC3	0.552873	4.36132	9.71704	1.65595e-20	1.05122e-18	35.0331
NME3	0.583025	5.99388	9.71595	1.67085e-20	1.05945e-18	35.0243
EXOC7	-0.333017	3.41246	-9.71493	1.68495e-20	1.06715e-18	35.0159
SSBP1	0.284243	3.53403	9.71388	1.69946e-20	1.07509e-18	35.0074
SNRNP25	0.351727	3.57882	9.71327	1.70805e-20	1.07927e-18	35.0024
STMN1	0.53885	3.16501	9.71136	1.73509e-20	1.09509e-18	34.9869
RAD50	-0.347112	2.8623	-9.71078	1.74335e-20	1.09904e-18	34.9822
MTUS1	-0.452637	2.96226	-9.70906	1.76816e-20	1.11339e-18	34.9682
FAM219B	-0.358793	2.31101	-9.70452	1.8352e-20	1.15427e-18	34.9313
ZNF592	-0.272197	2.67369	-9.70332	1.85337e-20	1.16436e-18	34.9215
CES2	-0.321405	3.37484	-9.70058	1.89553e-20	1.18948e-18	34.8993
GNAQP1	-0.206389	0.329153	-9.69795	1.93697e-20	1.21393e-18	34.8778
POLR2B	-0.393757	3.90743	-9.69782	1.93894e-20	1.21393e-18	34.8768
AP1G1	-0.415557	3.40503	-9.69522	1.98074e-20	1.23868e-18	34.8557
SWI5	0.435307	4.28771	9.69255	2.02465e-20	1.26469e-18	34.834
TNKS2	-0.450454	3.54403	-9.68565	2.14243e-20	1.33673e-18	34.7779
AFF1	-0.476817	3.55776	-9.6827	2.19489e-20	1.3679e-18	34.754
ATP2A1-AS1	0.450663	1.19556	9.68151	2.21647e-20	1.37977e-18	34.7443
CCNT1	-0.312715	2.54637	-9.68112	2.2235e-20	1.38257e-18	34.7411
ZBTB38	-0.462224	2.4639	-9.68005	2.24303e-20	1.39313e-18	34.7325
MZT2B	0.586789	5.60686	9.67534	2.33121e-20	1.44625e-18	34.6943
GLYR1	-0.332681	4.73511	-9.675	2.33783e-20	1.44771e-18	34.6915
KPNA6	-0.303288	3.55135	-9.67494	2.33887e-20	1.44771e-18	34.691
RGS7BP	-0.382415	0.723906	-9.66637	2.50907e-20	1.5513e-18	34.6214
CDC40	-0.424156	2.09157	-9.66537	2.52952e-20	1.56218e-18	34.6134
ECI1	0.447648	4.63487	9.66439	2.54994e-20	1.57301e-18	34.6054
TSR3	0.384454	5.40853	9.6642	2.55393e-20	1.57369e-18	34.6039
PDZD8	-0.399562	2.28433	-9.66321	2.57464e-20	1.58467e-18	34.5959
SLC23A2	-0.419793	3.01329	-9.65953	2.65338e-20	1.63129e-18	34.566
RPL28	0.515951	7.23335	9.65715	2.7056e-20	1.66152e-18	34.5467
KIAA1671	-0.391346	2.37797	-9.64864	2.90059e-20	1.77927e-18	34.4778
CUL4A	-0.287401	3.70098	-9.64841	2.90613e-20	1.78067e-18	34.4759
PRELID1	0.269874	4.49164	9.64772	2.92259e-20	1.78875e-18	34.4703
BTBD9	-0.271722	2.31358	-9.64683	2.94395e-20	1.7998e-18	34.4631
NCSTN	-0.383384	5.05055	-9.64667	2.94769e-20	1.80007e-18	34.4618
CCDC117	-0.272785	0.743115	-9.6463	2.95667e-20	1.80354e-18	34.4588
PHPT1	0.452507	6.02328	9.64583	2.96808e-20	1.80847e-18	34.455
SMAD9	-0.548539	2.88192	-9.64352	3.02454e-20	1.84082e-18	34.4363
NUP153	-0.443056	3.00233	-9.64251	3.04969e-20	1.85406e-18	34.4281
RASEF	-0.56278	3.53726	-9.64194	3.06402e-20	1.8607e-18	34.4235
UCK1	0.263681	4.29916	9.63754	3.17617e-20	1.92666e-18	34.3879
MAGT1	-0.37916	4.81186	-9.63723	3.18406e-20	1.92931e-18	34.3854
EXD2	-0.300763	2.99128	-9.63556	3.22794e-20	1.95373e-18	34.3718
MGA	-0.334488	1.96033	-9.63522	3.23696e-20	1.95702e-18	34.3691
HBP1	-0.430651	3.31466	-9.6348	3.24786e-20	1.96143e-18	34.3657
SNX19	-0.32465	3.63487	-9.63241	3.31196e-20	1.99793e-18	34.3464
TECPR2	-0.256526	2.20429	-9.6302	3.37234e-20	2.03212e-18	34.3285
PGAP1	-0.307994	1.00934	-9.62897	3.4063e-20	2.05032e-18	34.3186
AC011448.1	0.20025	0.683571	9.6276	3.44453e-20	2.07088e-18	34.3075
NEDD4	-0.349476	1.25702	-9.62748	3.44805e-20	2.07088e-18	34.3065
PDS5B	-0.394637	2.17166	-9.62666	3.47127e-20	2.08253e-18	34.2998
DTYMK	0.350174	3.44812	9.62618	3.48477e-20	2.08834e-18	34.296
PTPN11	-0.449167	3.92392	-9.62585	3.49426e-20	2.09173e-18	34.2933
AC104447.1	-0.242215	0.595341	-9.62553	3.50331e-20	2.09333e-18	34.2907
ERCC6L2	-0.30715	1.36794	-9.62549	3.50461e-20	2.09333e-18	34.2904
TNFRSF4	0.422293	0.91165	9.62436	3.53693e-20	2.11033e-18	34.2813
HMG20A	-0.367643	1.61395	-9.62364	3.55785e-20	2.12049e-18	34.2754
ITGB1BP1	0.253323	2.48387	9.62199	3.60598e-20	2.14683e-18	34.2621
DNAJC14	-0.46171	2.72758	-9.62053	3.64935e-20	2.17029e-18	34.2503
MBTPS1	-0.321724	3.89173	-9.61913	3.69121e-20	2.19279e-18	34.239
TNIP2	0.247911	3.88778	9.61899	3.69555e-20	2.19299e-18	34.2378
AC108010.1	-0.416747	0.930812	-9.61663	3.76723e-20	2.2331e-18	34.2188
PRKAR1B-AS1	0.226293	0.419855	9.61425	3.84108e-20	2.2744e-18	34.1996
ITFG1	-0.400958	3.29156	-9.61172	3.9212e-20	2.31933e-18	34.1791
HIKESHI	0.295571	2.62559	9.61014	3.97207e-20	2.34688e-18	34.1663
PDPK1	-0.3574	2.15267	-9.60982	3.98254e-20	2.35052e-18	34.1637
MED12	-0.403847	3.0953	-9.60766	4.05337e-20	2.38973e-18	34.1463
KAT7	-0.269657	2.35948	-9.60382	4.18203e-20	2.46293e-18	34.1153
SCAF11	-0.391867	3.01812	-9.60369	4.18657e-20	2.46295e-18	34.1142
RELCH	-0.369416	2.58592	-9.60267	4.22136e-20	2.48074e-18	34.106
PTPRF	-0.486956	5.95998	-9.60214	4.23965e-20	2.48881e-18	34.1018
DDAH2	0.397345	5.29	9.60073	4.28876e-20	2.51494e-18	34.0903
CLSTN1	-0.309559	6.43307	-9.60018	4.30793e-20	2.52347e-18	34.0859
FBXL14	-0.471496	2.77806	-9.59546	4.47699e-20	2.61969e-18	34.0478
DNAJC11	-0.35144	2.58948	-9.59311	4.56351e-20	2.66746e-18	34.0288
COX8A	0.36118	8.17871	9.59118	4.6358e-20	2.70681e-18	34.0133
ZNF593	0.448628	1.88498	9.59026	4.67076e-20	2.72431e-18	34.0058
ZNF551	-0.283261	1.19232	-9.58879	4.72707e-20	2.75421e-18	33.994
STK24	-0.390038	2.36476	-9.58565	4.84912e-20	2.82231e-18	33.9687
HIPK1	-0.420878	3.09135	-9.58443	4.89777e-20	2.84759e-18	33.9588
KIAA0355	-0.345392	2.71859	-9.58396	4.91665e-20	2.85553e-18	33.955
LY96	0.54709	1.90851	9.58376	4.92432e-20	2.85694e-18	33.9535
AC015917.2	0.261338	0.544267	9.5832	4.94699e-20	2.86705e-18	33.9489
RPL36A	0.606196	4.4591	9.58306	4.95274e-20	2.86734e-18	33.9478
RPL38	0.508611	6.73083	9.5817	5.00759e-20	2.89602e-18	33.9369
NASP	0.285229	3.16734	9.58152	5.01513e-20	2.89731e-18	33.9354
MOSPD3	0.322168	3.79047	9.58051	5.05627e-20	2.91799e-18	33.9273
CEP350	-0.376127	1.94197	-9.57972	5.08914e-20	2.93386e-18	33.9209
NDUFS8	0.467609	4.59563	9.57926	5.10828e-20	2.94178e-18	33.9171
TIMM13	0.422547	5.4044	9.57742	5.185e-20	2.98283e-18	33.9024
DBT	-0.381956	2.67914	-9.5737	5.34449e-20	3.07134e-18	33.8724
RALGAPA1P1	-0.172833	0.470381	-9.57355	5.35104e-20	3.07187e-18	33.8711
NME1	0.454349	3.87592	9.57301	5.37454e-20	3.08212e-18	33.8668
WASF3	-0.535109	3.08532	-9.57264	5.39098e-20	3.0864e-18	33.8638
AP000811.1	-0.153967	0.233356	-9.57258	5.39331e-20	3.0864e-18	33.8633
TSPO	0.494978	6.55158	9.5719	5.4235e-20	3.10043e-18	33.8578
ATP5F1D	0.584428	5.3101	9.56941	5.53449e-20	3.16056e-18	33.8378
RPS20	0.50848	8.37399	9.5679	5.60249e-20	3.19606e-18	33.8257
CORO2A	-0.497885	4.17972	-9.5622	5.86822e-20	3.34415e-18	33.7798
KANSL1	-0.321263	2.23068	-9.55504	6.21972e-20	3.54077e-18	33.7221
ITPRIPL2	-0.558149	2.86202	-9.55158	6.39737e-20	3.63811e-18	33.6942
LMBRD2	-0.398082	2.1543	-9.54984	6.48849e-20	3.68608e-18	33.6802
KIAA0586	-0.233168	1.33219	-9.54952	6.50497e-20	3.6916e-18	33.6777
BTRC	-0.309554	2.89348	-9.54166	6.93353e-20	3.93073e-18	33.6145
MAN2A2	-0.398812	2.66089	-9.54108	6.96638e-20	3.94525e-18	33.6098
PCGF1	0.258683	2.55058	9.53906	7.08158e-20	4.00634e-18	33.5936
ANKRD13C	-0.284959	2.75742	-9.53749	7.1727e-20	4.05369e-18	33.5809
GMFG	0.595434	2.39011	9.53614	7.25121e-20	4.09382e-18	33.5702
AC046143.2	0.384983	1.04509	9.53543	7.29345e-20	4.11342e-18	33.5644
UHRF1BP1	-0.365418	2.06085	-9.5351	7.31307e-20	4.12022e-18	33.5617
PRKAA2	-0.425413	1.70962	-9.53397	7.38027e-20	4.1538e-18	33.5527
EPB41	-0.505434	3.20105	-9.53229	7.48116e-20	4.20624e-18	33.5392
SNRPC	0.252428	5.50035	9.53028	7.60438e-20	4.27112e-18	33.5231
INO80	-0.281267	2.63426	-9.52949	7.65341e-20	4.29425e-18	33.5167
ZNF510	-0.293318	1.7961	-9.5289	7.69023e-20	4.31048e-18	33.5119
RIF1	-0.328924	1.79652	-9.52783	7.75721e-20	4.34356e-18	33.5033
RBM47	-0.437094	4.7538	-9.52443	7.97379e-20	4.46026e-18	33.4761
SNRNP200	-0.346987	4.58027	-9.52389	8.00884e-20	4.47276e-18	33.4717
MON2	-0.305283	2.10339	-9.52383	8.01253e-20	4.47276e-18	33.4713
PATJ	-0.331805	2.95232	-9.52279	8.08074e-20	4.50623e-18	33.4629
DCAF1	-0.310592	2.81333	-9.52169	8.1528e-20	4.54178e-18	33.4541
MARF1	-0.314891	3.08573	-9.52085	8.20884e-20	4.56707e-18	33.4473
SOS1	-0.367191	2.72417	-9.52075	8.21493e-20	4.56707e-18	33.4466
ILKAP	0.270079	2.67118	9.51986	8.27493e-20	4.59574e-18	33.4394
INTS2	-0.318363	1.42417	-9.51797	8.40208e-20	4.66162e-18	33.4243
DLG5-AS1	0.456466	1.40803	9.51658	8.49781e-20	4.70994e-18	33.413
ZFYVE9	-0.331964	2.84493	-9.51236	8.79289e-20	4.86855e-18	33.3792
FAM122A	-0.273147	2.81386	-9.51129	8.86967e-20	4.90609e-18	33.3706
CEP104	-0.312186	2.49273	-9.5102	8.94792e-20	4.94436e-18	33.3619
IL32	0.674988	2.61785	9.5098	8.97735e-20	4.95561e-18	33.3587
CENPC	-0.254449	1.86289	-9.50848	9.07345e-20	5.0036e-18	33.3481
RASA1	-0.446365	2.73743	-9.50744	9.1506e-20	5.04105e-18	33.3397
RPTOR	-0.241766	2.46164	-9.5062	9.24295e-20	5.08679e-18	33.3298
N4BP2	-0.398178	1.65768	-9.50562	9.28633e-20	5.10552e-18	33.3251
AL139035.1	-0.149978	0.305725	-9.50254	9.5204e-20	5.22894e-18	33.3005
BAZ2A	-0.454668	3.452	-9.50206	9.55749e-20	5.24404e-18	33.2966
CLPX	-0.276595	3.37402	-9.49727	9.93521e-20	5.44581e-18	33.2583
UBQLN2	-0.306602	4.05402	-9.49569	1.00637e-19	5.51069e-18	33.2455
ERN1	-0.378142	2.54591	-9.49465	1.01481e-19	5.55135e-18	33.2373
AC104137.1	-0.368734	0.444354	-9.4945	1.01609e-19	5.5528e-18	33.236
AC147067.1	0.373807	0.902267	9.49336	1.02548e-19	5.59851e-18	33.2269
MTR	-0.334291	2.1089	-9.49286	1.02964e-19	5.6156e-18	33.2229
DOP1B	-0.531418	3.84057	-9.49241	1.03342e-19	5.63061e-18	33.2193
AC010973.2	0.274579	0.573682	9.49025	1.05159e-19	5.7239e-18	33.202
ZNF236	-0.281925	1.27374	-9.48994	1.05427e-19	5.73277e-18	33.1995
AC006001.4	0.344729	3.61549	9.48918	1.06079e-19	5.76058e-18	33.1934
IPO11	-0.282028	1.86875	-9.48909	1.0615e-19	5.76058e-18	33.1927
ABCD3	-0.322123	2.85412	-9.48784	1.07234e-19	5.81366e-18	33.1826
SUCLA2	-0.395323	3.47907	-9.48729	1.07706e-19	5.82961e-18	33.1783
PAFAH2	-0.326638	3.14671	-9.48725	1.07742e-19	5.82961e-18	33.178
TSR2	0.221896	5.28939	9.48672	1.08205e-19	5.84887e-18	33.1737
RNU6-531P	-0.460721	0.898768	-9.48647	1.08425e-19	5.85496e-18	33.1717
USP24	-0.305082	2.64044	-9.4832	1.11325e-19	6.00562e-18	33.1456
ELMO2	-0.351695	3.55277	-9.47697	1.17075e-19	6.30958e-18	33.0957
RPAP1	-0.238193	2.49513	-9.47584	1.18155e-19	6.36149e-18	33.0866
RANBP2	-0.470138	4.07165	-9.4737	1.20212e-19	6.46589e-18	33.0695
XPC	-0.339621	3.24459	-9.47305	1.20845e-19	6.4935e-18	33.0643
ZNF445	-0.256994	1.86822	-9.47286	1.21027e-19	6.49689e-18	33.0628
AP3M1	-0.393839	3.56629	-9.47168	1.22186e-19	6.55266e-18	33.0534
ERLIN1	-0.304791	2.98056	-9.4696	1.24263e-19	6.65755e-18	33.0367
RPL27A	0.458944	7.03405	9.46832	1.25554e-19	6.71357e-18	33.0264
POLH	-0.349974	1.89583	-9.46832	1.25555e-19	6.71357e-18	33.0264
USO1	-0.413698	4.59514	-9.46758	1.263e-19	6.74678e-18	33.0206
SLC9A7P1	-0.11842	0.235674	-9.46693	1.26972e-19	6.77604e-18	33.0153
RNU6-62P	-0.518221	0.793691	-9.4664	1.27512e-19	6.79709e-18	33.0111
PAFAH1B1	-0.28765	3.74528	-9.4663	1.27615e-19	6.79709e-18	33.0103
C6orf120	-0.393895	3.31746	-9.465	1.28958e-19	6.86192e-18	33
LEMD3	-0.317894	2.69557	-9.46243	1.31661e-19	6.99893e-18	32.9794
MYL6	0.437584	7.35808	9.46227	1.31829e-19	7.00106e-18	32.9781
PFN1	0.302155	7.75889	9.46071	1.33502e-19	7.08299e-18	32.9657
NAA30	-0.224306	2.30165	-9.46051	1.33721e-19	7.08774e-18	32.964
SWT1	-0.289764	1.77382	-9.45749	1.37022e-19	7.25568e-18	32.9399
KANSL1L	-0.32447	1.64285	-9.45491	1.39897e-19	7.40074e-18	32.9193
UBE3B	-0.2603	2.55158	-9.45424	1.40663e-19	7.43404e-18	32.9139
PRPF31	0.281297	4.4029	9.45332	1.41712e-19	7.48222e-18	32.9066
TTC3	-0.319712	4.3946	-9.45077	1.44649e-19	7.62994e-18	32.8862
DSP	-0.53457	5.20218	-9.44986	1.45721e-19	7.67906e-18	32.8789
PPCDC	0.307393	2.33348	9.44893	1.46809e-19	7.72891e-18	32.8716
WDR31	-0.254428	1.35851	-9.44837	1.47477e-19	7.75663e-18	32.8671
UBE2M	0.293656	5.4154	9.44757	1.48435e-19	7.79589e-18	32.8607
TCF12	-0.426791	3.0191	-9.44751	1.48509e-19	7.79589e-18	32.8602
NDUFA7	0.313931	1.9371	9.44674	1.49426e-19	7.83648e-18	32.8541
KRT8P12	0.343186	1.80473	9.44539	1.51062e-19	7.91464e-18	32.8433
LMO7	-0.497275	2.64809	-9.44508	1.51441e-19	7.92689e-18	32.8408
LINC01881	-0.465425	1.75323	-9.44352	1.5336e-19	8.01966e-18	32.8283
CYP51A1	-0.38732	1.18919	-9.44283	1.54218e-19	8.05683e-18	32.8228
CCDC88B	0.377763	1.18662	9.44252	1.546e-19	8.06905e-18	32.8204
TSSC4	0.387146	4.18409	9.43715	1.61435e-19	8.41777e-18	32.7775
ZNF490	-0.12295	0.31611	-9.43627	1.6258e-19	8.46935e-18	32.7705
TRRAP	-0.447033	2.88681	-9.43504	1.642e-19	8.54562e-18	32.7607
C16orf70	-0.429984	2.88968	-9.43471	1.64646e-19	8.56065e-18	32.758
ZNF37A	-0.279046	1.95524	-9.43451	1.6491e-19	8.56623e-18	32.7564
ZNF852	-0.185893	0.687158	-9.43202	1.68251e-19	8.73147e-18	32.7366
GPLD1	-0.191495	0.437473	-9.42963	1.7152e-19	8.89265e-18	32.7175
TMPPE	-0.174133	0.473811	-9.42696	1.75242e-19	9.07701e-18	32.6963
AP004609.5	0.526275	1.99769	9.42451	1.78738e-19	9.2493e-18	32.6767
SNHG9	0.749713	3.88348	9.42255	1.81585e-19	9.38772e-18	32.6611
SLC7A1	-0.533188	3.809	-9.42123	1.8352e-19	9.47882e-18	32.6506
REL	-0.2714	0.641172	-9.42067	1.84345e-19	9.51241e-18	32.6461
BTAF1	-0.474209	2.44713	-9.41998	1.8537e-19	9.55625e-18	32.6406
METRN	0.560232	2.8373	9.41925	1.86465e-19	9.60363e-18	32.6348
NCOR1	-0.389709	3.05715	-9.41839	1.87753e-19	9.66088e-18	32.628
CHMP2A	0.340854	5.97624	9.41619	1.91117e-19	9.82472e-18	32.6104
ANKS1A	-0.300902	2.90134	-9.41599	1.9142e-19	9.83105e-18	32.6088
PDRG1	0.290026	3.60082	9.41399	1.94523e-19	9.98099e-18	32.5929
TYW3	-0.255855	2.80872	-9.41079	1.99603e-19	1.02321e-17	32.5674
ICE1	-0.342127	2.41814	-9.41029	2.00397e-19	1.02631e-17	32.5634
NR2C2	-0.437335	1.98988	-9.40731	2.05255e-19	1.05021e-17	32.5397
POP5	0.358206	3.49331	9.40618	2.07139e-19	1.05885e-17	32.5307
USP32	-0.398034	2.01116	-9.40149	2.15095e-19	1.09849e-17	32.4934
ADCK5	0.452051	2.2352	9.4009	2.16111e-19	1.10265e-17	32.4887
MDK	0.840779	5.94627	9.40058	2.16666e-19	1.10445e-17	32.4862
STAG1	-0.454182	1.97767	-9.39996	2.17757e-19	1.10898e-17	32.4812
ANAPC1	-0.267423	1.16132	-9.39955	2.18466e-19	1.11155e-17	32.478
AP006621.3	0.438548	2.17838	9.39883	2.19734e-19	1.11696e-17	32.4722
KIAA0100	-0.471457	4.10552	-9.39759	2.21939e-19	1.12658e-17	32.4623
NBEA	-0.463048	1.77228	-9.39753	2.2204e-19	1.12658e-17	32.4619
TALDO1	0.308501	6.1362	9.39412	2.28205e-19	1.15679e-17	32.4348
TM9SF3	-0.375166	6.19419	-9.39307	2.30147e-19	1.16506e-17	32.4264
MFN2	-0.281898	4.62207	-9.39301	2.30263e-19	1.16506e-17	32.4259
DDX3X	-0.372928	4.67469	-9.39227	2.31632e-19	1.1709e-17	32.42
SRRM2	-0.426326	5.52483	-9.39171	2.32676e-19	1.17509e-17	32.4156
SDE2	-0.450914	2.78509	-9.39074	2.34488e-19	1.18314e-17	32.4079
PPP1R15B	-0.405507	4.02931	-9.3882	2.39328e-19	1.20645e-17	32.3877
CYB5RL	-0.196245	0.668753	-9.38646	2.42687e-19	1.22225e-17	32.3739
SP1	-0.351123	3.77007	-9.38445	2.46643e-19	1.24103e-17	32.3578
SETBP1	-0.433053	1.71698	-9.38285	2.49819e-19	1.25586e-17	32.3452
REST	-0.352655	2.68889	-9.38239	2.50748e-19	1.25937e-17	32.3415
EPC2	-0.366676	2.64908	-9.38035	2.54885e-19	1.27897e-17	32.3253
MIER3	-0.384807	2.50701	-9.37995	2.55712e-19	1.28194e-17	32.3221
SETD2	-0.374448	3.29866	-9.37793	2.59897e-19	1.30172e-17	32.306
MRPL2	0.266308	3.39172	9.37508	2.65905e-19	1.3306e-17	32.2834
AF131215.5	-0.490554	1.64712	-9.37416	2.6787e-19	1.3392e-17	32.2761
UGGT1	-0.430431	3.23591	-9.37263	2.71175e-19	1.35449e-17	32.264
ARID4A	-0.313732	1.93229	-9.3679	2.81654e-19	1.40554e-17	32.2264
HOTAIRM1	0.546699	2.30929	9.36765	2.82223e-19	1.40709e-17	32.2244
PARP4	-0.432911	3.1381	-9.36741	2.82764e-19	1.40851e-17	32.2225
ZNF688	0.393334	2.57679	9.36668	2.84414e-19	1.41543e-17	32.2168
CTDSP2	-0.398501	5.02685	-9.36574	2.86566e-19	1.42484e-17	32.2093
ARHGAP45	0.437622	2.27772	9.36454	2.8934e-19	1.43733e-17	32.1998
ZGLP1	0.358837	0.76525	9.36338	2.92053e-19	1.44949e-17	32.1905
COMMD5	0.310388	3.42682	9.36319	2.92483e-19	1.4503e-17	32.1891
ZNF702P	-0.563949	2.12009	-9.36132	2.96921e-19	1.47097e-17	32.1742
RAI1	-0.38833	2.53657	-9.3596	3.01026e-19	1.48996e-17	32.1606
CTSZ	0.353125	6.08908	9.35885	3.02853e-19	1.49764e-17	32.1546
JMY	-0.332139	2.39157	-9.35842	3.0388e-19	1.50136e-17	32.1512
FCHO2	-0.407088	2.61809	-9.35534	3.11478e-19	1.53658e-17	32.1268
VMO1	0.430248	1.33159	9.3553	3.11572e-19	1.53658e-17	32.1265
EEF2K	-0.372129	3.3981	-9.35279	3.17899e-19	1.56637e-17	32.1066
NFKBIB	0.32655	3.34787	9.35218	3.1947e-19	1.57269e-17	32.1017
HCFC2	-0.289051	1.79323	-9.35132	3.2167e-19	1.5821e-17	32.0949
HIF1AN	-0.216863	2.29298	-9.34811	3.30042e-19	1.62181e-17	32.0695
WASF2	-0.370106	4.78897	-9.3479	3.30591e-19	1.62305e-17	32.0678
PCNX1	-0.329816	2.00485	-9.3474	3.31932e-19	1.62817e-17	32.0638
CELSR2	-0.400212	1.67181	-9.34495	3.38499e-19	1.65865e-17	32.0444
KIAA0556	-0.333197	2.50593	-9.34486	3.38754e-19	1.65865e-17	32.0437
CYHR1	0.406744	3.44415	9.34297	3.43896e-19	1.68232e-17	32.0287
FAM20B	-0.251588	3.58716	-9.34248	3.45265e-19	1.6875e-17	32.0248
AC244090.1	0.47761	3.73738	9.34216	3.46155e-19	1.69034e-17	32.0223
ZNF428	0.384548	4.39861	9.33906	3.54829e-19	1.73114e-17	31.9978
EXOC6B	-0.271263	1.97871	-9.33406	3.69318e-19	1.80023e-17	31.9581
MRPS6	0.29325	2.48066	9.33127	3.77642e-19	1.83916e-17	31.9361
ZNF532	-0.517002	3.20415	-9.32943	3.83264e-19	1.86488e-17	31.9214
VPS13C	-0.441535	2.18316	-9.32884	3.8505e-19	1.8719e-17	31.9168
KIAA1217	-0.421075	3.47459	-9.32699	3.90794e-19	1.89662e-17	31.9022
PREPL	-0.350459	3.12543	-9.32698	3.90831e-19	1.89662e-17	31.9021
CCDC107	0.390394	2.28983	9.32165	4.07826e-19	1.97734e-17	31.8599
RERE	-0.404776	5.03465	-9.31733	4.22149e-19	2.04497e-17	31.8258
ZNF354C	-0.257985	1.16301	-9.31662	4.24555e-19	2.0548e-17	31.8201
ZFX	-0.452663	2.65968	-9.31495	4.30259e-19	2.07914e-17	31.8069
CHD2	-0.318629	2.92521	-9.31493	4.30346e-19	2.07914e-17	31.8067
CTCF	-0.272682	3.95858	-9.31464	4.31335e-19	2.08208e-17	31.8045
AC108449.2	-0.426696	1.2355	-9.31446	4.3195e-19	2.0832e-17	31.8031
ATP5MC1	0.371456	4.85018	9.31371	4.34558e-19	2.09393e-17	31.7971
AHCYL2	-0.378361	2.39426	-9.31059	4.45524e-19	2.14488e-17	31.7724
SELENOH	0.358515	4.88026	9.30915	4.50666e-19	2.16772e-17	31.7611
ANKRD11	-0.325354	2.45613	-9.30881	4.51881e-19	2.17165e-17	31.7584
METTL14	-0.244635	2.19432	-9.30774	4.55755e-19	2.18835e-17	31.7499
B4GALT7	0.267223	3.10483	9.30649	4.60317e-19	2.20831e-17	31.7401
SMAD1	-0.386763	1.59328	-9.30543	4.6425e-19	2.22522e-17	31.7317
KMT2C	-0.428989	2.45914	-9.29666	4.97874e-19	2.38429e-17	31.6624
NRGN	0.470495	1.50209	9.29531	5.03264e-19	2.40799e-17	31.6518
NENF	0.490822	5.74667	9.29504	5.04347e-19	2.41106e-17	31.6497
VEZF1	-0.33121	3.6022	-9.29364	5.10024e-19	2.43607e-17	31.6386
PRKAR1A	-0.358045	4.91247	-9.28935	5.27764e-19	2.5186e-17	31.6047
PHKA1	-0.289528	2.41932	-9.28562	5.43704e-19	2.5924e-17	31.5753
MBP	-0.335742	2.1605	-9.28451	5.48519e-19	2.61308e-17	31.5665
UCN	0.532005	1.5706	9.28414	5.50157e-19	2.6186e-17	31.5636
RO60	-0.407557	2.49287	-9.28341	5.53378e-19	2.63163e-17	31.5578
RTL8A	0.333227	5.13553	9.28284	5.5587e-19	2.64118e-17	31.5534
TMEM86B	0.279966	0.716383	9.28262	5.56868e-19	2.64362e-17	31.5516
OXLD1	0.432374	4.14449	9.28238	5.5792e-19	2.64631e-17	31.5497
SIRT6	0.324822	3.10342	9.2797	5.69976e-19	2.70115e-17	31.5286
UQCR10	0.384701	6.5348	9.27924	5.72054e-19	2.70865e-17	31.525
AKAP9	-0.479104	2.58333	-9.27842	5.75781e-19	2.72393e-17	31.5185
LST1	0.492318	1.53118	9.27639	5.85166e-19	2.76594e-17	31.5025
PIK3R2	0.154722	0.368049	9.27442	5.94426e-19	2.80727e-17	31.487
SMIM27	0.283813	1.76121	9.27115	6.10114e-19	2.87887e-17	31.4612
ICE2	-0.259604	1.95074	-9.26989	6.16281e-19	2.90546e-17	31.4512
TMEM184C	-0.431434	3.48539	-9.2688	6.21626e-19	2.92813e-17	31.4427
RPS6KA2	-0.338781	3.31137	-9.26789	6.26155e-19	2.94692e-17	31.4355
BCL9L	-0.545471	2.26757	-9.26374	6.47182e-19	3.04326e-17	31.4028
H6PD	-0.377112	3.58594	-9.26296	6.51227e-19	3.05965e-17	31.3966
CCDC47	-0.351145	5.19668	-9.26081	6.62432e-19	3.10962e-17	31.3798
TMEM203	0.240636	4.77737	9.26059	6.63601e-19	3.11243e-17	31.378
RAB3GAP2	-0.333699	2.27614	-9.25975	6.68083e-19	3.13076e-17	31.3714
AC005077.2	-0.250538	0.34741	-9.25873	6.73503e-19	3.15345e-17	31.3634
HEATR6	-0.275868	2.3153	-9.25777	6.78682e-19	3.17498e-17	31.3558
OGDH	-0.280495	4.95798	-9.25666	6.84671e-19	3.20025e-17	31.3471
PMS2	-0.385409	1.85429	-9.25543	6.91406e-19	3.22897e-17	31.3374
CBY1	0.258883	4.13241	9.25322	7.03661e-19	3.28339e-17	31.32
TMX2P1	-0.404583	1.8782	-9.25271	7.06539e-19	3.29401e-17	31.316
CDC73	-0.412507	3.57229	-9.25079	7.17409e-19	3.34183e-17	31.3008
SSU72	0.242984	4.54617	9.25001	7.21844e-19	3.35962e-17	31.2947
RP9	0.285897	2.18895	9.24947	7.24987e-19	3.36853e-17	31.2904
NUDT12	-0.476046	2.69438	-9.24947	7.24993e-19	3.36853e-17	31.2904
MLLT10	-0.339043	2.22426	-9.24684	7.4026e-19	3.43654e-17	31.2698
CHTF8	-0.3609	4.93347	-9.24505	7.50884e-19	3.4829e-17	31.2557
TMEM192	-0.305529	3.13491	-9.24419	7.56044e-19	3.50386e-17	31.2489
ZRSR2	0.282373	2.71812	9.24059	7.77956e-19	3.60235e-17	31.2206
AP002360.2	0.513387	3.43925	9.23475	8.14918e-19	3.77031e-17	31.1747
MCTP2	-0.45572	2.00447	-9.23252	8.29438e-19	3.83424e-17	31.1572
C1orf162	0.35411	1.19239	9.23212	8.32086e-19	3.84322e-17	31.1541
DSTYK	-0.247779	1.94994	-9.22984	8.47301e-19	3.91019e-17	31.1361
NUP98	-0.314806	3.62367	-9.22931	8.50877e-19	3.92338e-17	31.132
NFKBIE	0.359122	2.76917	9.22332	8.92265e-19	4.11075e-17	31.085
TOPORS	-0.336834	2.8598	-9.22241	8.98726e-19	4.13702e-17	31.0778
FXYD5	0.555269	3.13027	9.22182	9.02943e-19	4.15293e-17	31.0732
PRR34-AS1	0.575163	2.39631	9.22134	9.06416e-19	4.1654e-17	31.0694
PARL	0.2376	4.62828	9.21997	9.16324e-19	4.20738e-17	31.0586
GRK3	-0.412503	2.49063	-9.21502	9.5303e-19	4.37225e-17	31.0197
IER5L	0.53363	1.59912	9.21453	9.56679e-19	4.3853e-17	31.016
AC115618.3	0.417982	3.67674	9.21381	9.62192e-19	4.40687e-17	31.0103
AC016705.2	-0.271696	0.751499	-9.21352	9.64381e-19	4.41319e-17	31.008
NOP10	0.331607	6.7501	9.21233	9.73527e-19	4.45132e-17	30.9987
ENY2	0.275368	2.92383	9.21125	9.81886e-19	4.48578e-17	30.9902
BAX	0.355705	4.31661	9.20858	1.00291e-18	4.578e-17	30.9693
NIPBL	-0.34722	2.67321	-9.20793	1.0081e-18	4.59786e-17	30.9641
KAT2B	-0.437632	2.80383	-9.20286	1.04944e-18	4.78241e-17	30.9244
CYB5D1	-0.190105	0.699628	-9.20114	1.06377e-18	4.84365e-17	30.9109
ITCH	-0.353268	3.25036	-9.2007	1.06754e-18	4.85679e-17	30.9074
PLEKHJ1	0.365566	3.72181	9.18925	1.16886e-18	5.31328e-17	30.8177
USP30	-0.238091	2.32887	-9.18701	1.1897e-18	5.40353e-17	30.8002
MCM3AP	-0.323669	3.31108	-9.18535	1.20546e-18	5.47056e-17	30.7872
CHMP4B	0.251052	6.63095	9.18471	1.21158e-18	5.49376e-17	30.7822
SBNO1	-0.314758	2.44284	-9.18416	1.21684e-18	5.51305e-17	30.7779
SNRPB	0.315421	6.76558	9.18338	1.22438e-18	5.5426e-17	30.7718
SLC11A2	-0.356109	3.27809	-9.18283	1.22969e-18	5.56205e-17	30.7675
SF3B6	0.265494	5.58325	9.1819	1.23879e-18	5.59853e-17	30.7602
ZBTB1	-0.375584	2.98784	-9.18013	1.25629e-18	5.67293e-17	30.7463
CECR2	-0.285962	0.857346	-9.17819	1.27567e-18	5.7557e-17	30.7312
CUTA	0.349038	6.45645	9.17697	1.28809e-18	5.80694e-17	30.7216
TRIM44	-0.309855	3.14355	-9.17499	1.30834e-18	5.89334e-17	30.7061
TMEM252	-0.557554	0.952857	-9.17448	1.31367e-18	5.91249e-17	30.7021
FOXO3B	-0.20784	0.482823	-9.17411	1.3175e-18	5.92484e-17	30.6992
SLC25A15	-0.435774	1.86893	-9.17338	1.32515e-18	5.95435e-17	30.6935
ANKRD13D	0.346673	2.56972	9.17216	1.33793e-18	6.0068e-17	30.684
NUDT14	0.508095	3.93995	9.17079	1.35252e-18	6.06734e-17	30.6733
CYSRT1	0.523662	1.74829	9.16987	1.36243e-18	6.10676e-17	30.6661
EIF2AK4	-0.365007	3.22857	-9.16902	1.37158e-18	6.14276e-17	30.6594
TRPT1	0.341721	4.3318	9.1679	1.3838e-18	6.19239e-17	30.6506
CLTC	-0.407856	5.36448	-9.16507	1.41506e-18	6.3271e-17	30.6285
APAF1	-0.3622	1.44011	-9.16286	1.43996e-18	6.43313e-17	30.6113
AKAP10	-0.264024	2.6526	-9.1611	1.46016e-18	6.51808e-17	30.5975
CAPN7	-0.300658	2.94128	-9.1599	1.47399e-18	6.57443e-17	30.5882
PHLPP2	-0.204219	0.887787	-9.15907	1.48374e-18	6.61252e-17	30.5816
JOSD2	0.498488	3.42618	9.15753	1.50183e-18	6.68766e-17	30.5697
COX7C	0.333718	6.86665	9.15577	1.52285e-18	6.77574e-17	30.5559
MRPL11	0.35662	3.62123	9.1554	1.5273e-18	6.79003e-17	30.553
ZDHHC5	-0.257329	4.58575	-9.15459	1.5371e-18	6.82803e-17	30.5467
FLYWCH2	0.344305	4.80372	9.15158	1.57412e-18	6.9868e-17	30.5231
RNF141	-0.348026	3.37519	-9.15144	1.57582e-18	6.98867e-17	30.5221
EDC4	-0.396136	2.79678	-9.14971	1.59754e-18	7.07925e-17	30.5085
UBXN1	0.342198	5.31094	9.14788	1.62068e-18	7.17596e-17	30.4943
REX1BD	0.598021	3.25509	9.14681	1.63451e-18	7.2313e-17	30.4859
MSH3	-0.367144	2.42494	-9.14647	1.63886e-18	7.24468e-17	30.4832
ASTN2	-0.614418	3.87854	-9.14284	1.68649e-18	7.44922e-17	30.4549
AC022415.2	0.262109	1.45202	9.13939	1.73291e-18	7.64574e-17	30.428
EMC9	0.433765	3.77311	9.13933	1.73379e-18	7.64574e-17	30.4275
MARCHF9	0.244381	2.80128	9.13913	1.73653e-18	7.64696e-17	30.426
ARHGAP4	0.444363	1.78145	9.1391	1.73686e-18	7.64696e-17	30.4258
ASPSCR1	0.322883	2.14337	9.13774	1.75561e-18	7.72325e-17	30.4151
METTL1	0.302824	3.00564	9.137	1.76587e-18	7.76217e-17	30.4094
ARHGEF11	-0.379086	2.857	-9.13588	1.78165e-18	7.8252e-17	30.4006
NUDT21	-0.342735	3.70119	-9.13498	1.7943e-18	7.87445e-17	30.3936
MHENCR	0.60655	3.32335	9.13358	1.81419e-18	7.95534e-17	30.3827
BBC3	0.376103	1.5037	9.12918	1.87816e-18	8.22925e-17	30.3484
PNPO	-0.399248	3.46812	-9.12817	1.89311e-18	8.28808e-17	30.3405
CASD1	-0.373465	3.20091	-9.12091	2.00462e-18	8.76924e-17	30.2839
TWF2	0.37031	4.13497	9.12051	2.01091e-18	8.78973e-17	30.2808
PRMT9	-0.232186	2.01321	-9.11784	2.05355e-18	8.96892e-17	30.26
TAB3	-0.391808	2.64002	-9.11714	2.06491e-18	9.00657e-17	30.2546
CAST	-0.358587	4.11713	-9.11711	2.06547e-18	9.00657e-17	30.2543
USP9X	-0.378318	3.1854	-9.11695	2.06804e-18	9.01058e-17	30.2531
DENND4A	-0.258099	1.89147	-9.11613	2.08145e-18	9.06178e-17	30.2467
CNNM4	-0.331477	2.49506	-9.11569	2.08861e-18	9.08569e-17	30.2433
AC110079.1	-0.315088	0.899277	-9.113	2.1334e-18	9.27314e-17	30.2223
MXD3	0.37341	1.01817	9.11118	2.16412e-18	9.39919e-17	30.2081
SART1	0.250685	4.26123	9.11091	2.16879e-18	9.412e-17	30.206
HIVEP2	-0.369539	2.09227	-9.11077	2.17103e-18	9.41425e-17	30.205
CNOT6L	-0.320971	2.77431	-9.11056	2.17462e-18	9.42232e-17	30.2033
UBL3	-0.369179	3.95295	-9.10925	2.19724e-18	9.51276e-17	30.1931
TACC3	0.46269	1.49072	9.10874	2.2061e-18	9.54359e-17	30.1891
HINT3	-0.283787	4.35261	-9.10708	2.23507e-18	9.66124e-17	30.1762
KLHL9	-0.369517	3.53004	-9.10679	2.24017e-18	9.67563e-17	30.174
TRIO	-0.391886	2.28742	-9.10605	2.25329e-18	9.7246e-17	30.1682
AL391832.2	0.311331	0.522539	9.10484	2.2747e-18	9.80926e-17	30.1588
KCND3	-0.477897	3.10708	-9.10248	2.31736e-18	9.98533e-17	30.1404
ZC3H12C	-0.270288	1.21503	-9.10232	2.32036e-18	9.99038e-17	30.1392
ZDHHC2	-0.435697	2.79181	-9.10215	2.32337e-18	9.99544e-17	30.1379
TSR1	-0.292601	2.97146	-9.10195	2.3271e-18	1.00004e-16	30.1363
TMED5	-0.411827	3.09316	-9.10189	2.32819e-18	1.00004e-16	30.1358
CEP192	-0.349296	1.74255	-9.09892	2.38317e-18	1.02285e-16	30.1127
AC093673.1	0.478461	2.80601	9.09641	2.43062e-18	1.0424e-16	30.0932
PDE4D	-0.403583	1.84018	-9.09573	2.44371e-18	1.04719e-16	30.0879
MTM1	-0.353995	2.0044	-9.0946	2.46546e-18	1.05568e-16	30.0791
G2E3	-0.266982	1.43896	-9.0937	2.48305e-18	1.06238e-16	30.0721
SLC2A12	-0.796543	3.90223	-9.09338	2.48925e-18	1.0642e-16	30.0696
PPP1R14B-AS1	0.327601	0.907025	9.0928	2.50048e-18	1.06816e-16	30.0652
COMMD9	0.193324	2.30113	9.09022	2.55181e-18	1.08924e-16	30.0451
C19orf73	0.423219	1.62706	9.08969	2.56235e-18	1.09206e-16	30.041
RAD54L2	-0.21315	1.76535	-9.08969	2.56243e-18	1.09206e-16	30.041
TMEM258	0.317517	4.83793	9.08828	2.59097e-18	1.10337e-16	30.03
EPHA5	-0.395537	0.544205	-9.08756	2.60562e-18	1.10874e-16	30.0244
EVA1B	0.558707	3.10944	9.0874	2.60901e-18	1.10932e-16	30.0231
UBALD2	0.38253	4.55636	9.08717	2.61373e-18	1.11046e-16	30.0214
OPHN1	-0.515759	2.33871	-9.08541	2.64998e-18	1.12498e-16	30.0077
CLCC1	-0.305938	3.0139	-9.08343	2.69159e-18	1.14176e-16	29.9923
PANO1	0.192012	0.612298	9.08192	2.72357e-18	1.15443e-16	29.9806
FRRS1	-0.353001	0.985973	-9.081	2.74336e-18	1.16192e-16	29.9735
B3GAT3	0.374781	4.91486	9.07996	2.76587e-18	1.1693e-16	29.9654
RTRAF	0.20659	4.00209	9.07991	2.76692e-18	1.1693e-16	29.965
MED13L	-0.452366	2.47589	-9.07983	2.76868e-18	1.1693e-16	29.9644
CCL17	0.447177	0.615518	9.0798	2.76936e-18	1.1693e-16	29.9641
HSPA13	-0.441099	3.21041	-9.07173	2.95027e-18	1.2441e-16	29.9015
IKZF5	-0.29018	2.59159	-9.0717	2.95107e-18	1.2441e-16	29.9013
RPL24	0.423994	8.01715	9.06797	3.0386e-18	1.28001e-16	29.8723
KLHL28	-0.328184	1.64189	-9.06757	3.04819e-18	1.28306e-16	29.8692
BRICD5	0.405441	1.14387	9.06674	3.06806e-18	1.29043e-16	29.8628
DENND11	-0.378921	3.14795	-9.06587	3.08912e-18	1.29829e-16	29.856
POLR2G	0.292138	4.87383	9.06511	3.10768e-18	1.30508e-16	29.8501
CCDC85C	-0.310988	1.92022	-9.06456	3.12095e-18	1.30965e-16	29.8459
ALG10	-0.213932	0.930131	-9.06199	3.18461e-18	1.33534e-16	29.8259
SCRN3	-0.334054	2.73213	-9.05942	3.24928e-18	1.36141e-16	29.806
SF3B5	0.371744	6.94984	9.05518	3.3591e-18	1.40611e-16	29.7731
NATD1	-0.357186	2.6508	-9.0551	3.36114e-18	1.40611e-16	29.7725
GPR63	-0.217328	0.662206	-9.05321	3.41147e-18	1.42608e-16	29.7578
SNHG25	0.766274	2.49903	9.05281	3.42209e-18	1.42942e-16	29.7547
ARHGAP42	-0.27163	0.851901	-9.05264	3.4266e-18	1.43021e-16	29.7534
ANKRD52	-0.376537	3.08883	-9.05203	3.44312e-18	1.43601e-16	29.7487
DGUOK	0.299136	4.99614	9.05034	3.48884e-18	1.45342e-16	29.7356
RPL32	0.436009	8.19677	9.05029	3.49018e-18	1.45342e-16	29.7353
TMEM87B	-0.42833	4.56286	-9.0498	3.50374e-18	1.45795e-16	29.7314
AC073611.1	0.239718	0.805214	9.04869	3.53438e-18	1.46958e-16	29.7228
NT5DC1	-0.392705	3.41426	-9.04852	3.53901e-18	1.47038e-16	29.7215
HDGFL2	0.300318	3.99982	9.0484	3.54241e-18	1.47068e-16	29.7206
SMARCC1	-0.365996	4.58838	-9.04743	3.56936e-18	1.48074e-16	29.7131
HCFC1	-0.330377	3.71755	-9.04668	3.59039e-18	1.48833e-16	29.7073
ZHX2	-0.297932	3.78775	-9.0459	3.61227e-18	1.49627e-16	29.7012
CEPT1	-0.287631	1.70422	-9.04489	3.64109e-18	1.50706e-16	29.6934
DNAJC24	-0.189503	0.980454	-9.04388	3.66979e-18	1.51779e-16	29.6856
ARL6IP4	0.275852	0.895123	9.04253	3.70888e-18	1.5328e-16	29.6751
BMPR2	-0.443407	3.24288	-9.03926	3.80506e-18	1.57136e-16	29.6498
C9orf139	0.12635	0.259887	9.03852	3.82722e-18	1.57932e-16	29.6441
ARHGAP5	-0.418209	3.03651	-9.03752	3.85728e-18	1.59052e-16	29.6363
KIF2A	-0.417887	1.99883	-9.03634	3.89311e-18	1.60408e-16	29.6272
IFI27	0.688439	2.38045	9.03546	3.91983e-18	1.61387e-16	29.6204
ZNF70	-0.174179	1.07386	-9.0313	4.04945e-18	1.66598e-16	29.5882
TBC1D4	-0.553458	3.696	-9.02641	4.2072e-18	1.72958e-16	29.5504
ZNRD1	0.258031	2.30285	9.02449	4.27105e-18	1.75451e-16	29.5355
SLC25A10	0.491077	3.77395	9.02408	4.28452e-18	1.75871e-16	29.5324
GALC	-0.484385	2.73787	-9.02256	4.33577e-18	1.77842e-16	29.5206
CDPF1	0.277195	2.72713	9.02083	4.39475e-18	1.80125e-16	29.5073
AGO3	-0.182614	1.04263	-9.01748	4.51147e-18	1.84771e-16	29.4813
DDIT3	0.457887	3.98472	9.01675	4.53708e-18	1.8568e-16	29.4757
AAMDC	0.401837	3.42867	9.01471	4.61011e-18	1.88402e-16	29.4599
ZMYM1	-0.271687	1.45397	-9.0147	4.61048e-18	1.88402e-16	29.4599
SLAIN2	-0.316314	3.78005	-9.01404	4.63417e-18	1.89228e-16	29.4548
PTPN14	-0.369758	1.6584	-9.00876	4.82951e-18	1.97057e-16	29.4139
RBBP4P1	-0.176441	0.470166	-9.00819	4.851e-18	1.97786e-16	29.4096
SPTY2D1	-0.359876	2.95824	-9.00805	4.85618e-18	1.9785e-16	29.4085
OR7E38P	0.403478	2.39728	9.00712	4.89139e-18	1.99135e-16	29.4013
RPL21P28	0.538836	2.05358	9.00677	4.90479e-18	1.99532e-16	29.3986
FLNB	-0.403236	5.67865	-9.00614	4.92918e-18	2.00375e-16	29.3937
CDK12	-0.401838	2.40883	-9.00324	5.04203e-18	2.04786e-16	29.3713
MANEA	-0.464755	2.04403	-9.00316	5.04519e-18	2.04786e-16	29.3707
IPPK	-0.238843	0.896196	-9.00075	5.14089e-18	2.08515e-16	29.3521
DYM	-0.234211	3.09914	-8.99807	5.2495e-18	2.12763e-16	29.3315
AC115837.1	-0.39383	2.09334	-8.9977	5.26472e-18	2.13221e-16	29.3286
TRMU	0.323781	2.01446	8.9971	5.28919e-18	2.14053e-16	29.324
AC006077.2	0.375707	0.915995	8.99645	5.31619e-18	2.14987e-16	29.319
UQCRH	0.355889	6.42687	8.99252	5.48156e-18	2.2151e-16	29.2887
ZNF658	-0.13607	0.622347	-8.99167	5.51813e-18	2.22823e-16	29.2821
PFDN4	0.281363	2.9919	8.98664	5.7387e-18	2.31558e-16	29.2433
AC009065.5	0.362172	1.13357	8.98535	5.79698e-18	2.33737e-16	29.2333
GPATCH8	-0.357623	2.46477	-8.98482	5.82063e-18	2.34518e-16	29.2293
COMMD4	0.347402	3.00503	8.98393	5.86133e-18	2.35983e-16	29.2224
ACBD5	-0.379459	3.47557	-8.98299	5.90432e-18	2.37539e-16	29.2152
FAM172A	-0.343034	2.77367	-8.9828	5.91308e-18	2.37716e-16	29.2137
EIF4HP1	-0.214758	0.533545	-8.9819	5.95494e-18	2.39223e-16	29.2067
AC124312.3	-0.336808	0.774556	-8.98113	5.99062e-18	2.40479e-16	29.2008
AGAP1	-0.333057	2.1342	-8.9802	6.03431e-18	2.42055e-16	29.1936
EGLN2	0.329794	2.01215	8.97852	6.11376e-18	2.45062e-16	29.1807
NBEAL1	-0.26034	0.691756	-8.97738	6.16797e-18	2.47054e-16	29.172
JTB	0.292534	6.74967	8.97394	6.33533e-18	2.53571e-16	29.1455
NDUFS3	0.290653	4.10361	8.97257	6.40353e-18	2.56113e-16	29.1349
SLC12A6	-0.33148	1.52564	-8.96762	6.655e-18	2.65976e-16	29.0968
ZFAND2B	0.32104	3.13838	8.96701	6.68678e-18	2.6705e-16	29.0921
RPS21	0.51267	8.67872	8.96659	6.70845e-18	2.6772e-16	29.0889
USP33	-0.367709	3.67306	-8.96375	6.85875e-18	2.73518e-16	29.067
SRP72	-0.316765	4.55495	-8.96267	6.91611e-18	2.75605e-16	29.0587
AC009779.2	0.448758	1.21785	8.96143	6.9834e-18	2.78083e-16	29.0491
BAZ2B	-0.269526	1.42511	-8.95919	7.1061e-18	2.82763e-16	29.0319
LCOR	-0.361728	1.77942	-8.95769	7.18928e-18	2.85857e-16	29.0204
TUBGCP4	-0.192719	1.18581	-8.9576	7.19435e-18	2.85857e-16	29.0197
NOP16	0.361884	2.87599	8.95751	7.19978e-18	2.85865e-16	29.019
YDJC	0.386694	3.63738	8.95694	7.2313e-18	2.86908e-16	29.0146
ZNRD2	0.305511	3.51829	8.95591	7.28989e-18	2.89023e-16	29.0067
RPLP1	0.454627	8.96406	8.95555	7.30991e-18	2.89606e-16	29.0039
KMT2A	-0.351148	2.24683	-8.95452	7.36886e-18	2.9173e-16	28.996
ZDHHC12	0.338738	4.23191	8.9523	7.49735e-18	2.96602e-16	28.9789
HECTD4	-0.467342	2.80573	-8.95172	7.5312e-18	2.97725e-16	28.9744
ATP6V0B	0.373677	5.6539	8.9516	7.53809e-18	2.97751e-16	28.9735
FOXJ2	-0.266715	2.60796	-8.95152	7.54277e-18	2.97751e-16	28.9729
PTPN3	-0.294107	2.30536	-8.9499	7.63846e-18	3.01311e-16	28.9605
CDC37	0.259526	5.78105	8.94886	7.70017e-18	3.03332e-16	28.9525
DYNC1H1	-0.30023	4.78626	-8.94885	7.70082e-18	3.03332e-16	28.9524
RFC2	0.290151	3.4683	8.9468	7.82433e-18	3.07975e-16	28.9367
MEF2A	-0.427381	2.75635	-8.9464	7.84866e-18	3.0871e-16	28.9336
CZIB	0.238315	3.18916	8.94124	8.16976e-18	3.21109e-16	28.894
KAT6A	-0.451913	2.48483	-8.9402	8.23592e-18	3.23476e-16	28.886
SNX27	-0.291328	2.8957	-8.93963	8.27292e-18	3.24696e-16	28.8815
SMC5	-0.339954	2.63967	-8.93873	8.33082e-18	3.26733e-16	28.8746
CUL3	-0.258	2.76842	-8.93761	8.40327e-18	3.29338e-16	28.8661
CAMTA2	-0.268299	3.51994	-8.93681	8.45591e-18	3.31163e-16	28.8599
NUDC	0.313298	5.57763	8.93662	8.46816e-18	3.31405e-16	28.8585
CASTOR2	-0.302525	0.993521	-8.93533	8.55384e-18	3.34519e-16	28.8485
MIR4435-2HG	0.215618	0.532589	8.93503	8.57343e-18	3.35045e-16	28.8463
EIF2AK3	-0.403683	3.31335	-8.93013	8.90585e-18	3.47787e-16	28.8086
PHIP	-0.372115	2.33762	-8.92685	9.13556e-18	3.56503e-16	28.7834
SLC39A6	-0.523485	6.85069	-8.92603	9.19368e-18	3.58514e-16	28.7772
LRIG1	-0.439808	5.37134	-8.92437	9.31293e-18	3.62905e-16	28.7644
DDI2	-0.341286	3.16542	-8.91832	9.76022e-18	3.80064e-16	28.718
PUM2	-0.281293	4.5673	-8.91719	9.84569e-18	3.83119e-16	28.7094
XRN2	-0.369761	4.61432	-8.91654	9.89603e-18	3.84803e-16	28.7044
KTN1	-0.32094	3.70627	-8.91515	1.00027e-17	3.88675e-16	28.6938
RSBN1	-0.291367	2.32634	-8.91333	1.01448e-17	3.93916e-16	28.6798
GTF3C3	-0.281315	2.17524	-8.91235	1.02221e-17	3.96636e-16	28.6723
MEIS3P2	-0.243668	0.490263	-8.91214	1.02388e-17	3.97001e-16	28.6707
FAM168B	-0.355769	4.83437	-8.91029	1.03868e-17	4.02453e-16	28.6565
H1FX-AS1	0.34932	1.14808	8.90791	1.05798e-17	4.09642e-16	28.6383
KDM4A	-0.305115	3.56152	-8.90745	1.06177e-17	4.10818e-16	28.6347
PUS7L	-0.244867	1.35194	-8.90736	1.06253e-17	4.10819e-16	28.634
RPL37A	0.450138	7.39645	8.90708	1.06483e-17	4.11416e-16	28.6319
S100A11	0.437612	8.26754	8.90556	1.07741e-17	4.15984e-16	28.6203
UBQLN4P1	-0.0541563	0.100704	-8.90322	1.09713e-17	4.23298e-16	28.6023
ATP5PD	0.27785	5.1858	8.90299	1.09913e-17	4.23769e-16	28.6005
ACADSB	-0.519785	4.08247	-8.90122	1.11427e-17	4.29303e-16	28.587
RAVER1	-0.455683	2.57879	-8.89932	1.1308e-17	4.35365e-16	28.5725
INTS3	-0.357432	2.66299	-8.89722	1.14932e-17	4.42186e-16	28.5564
RSF1	-0.316001	2.19158	-8.89577	1.16225e-17	4.46843e-16	28.5453
NUP160	-0.354876	2.3677	-8.89511	1.16824e-17	4.48752e-16	28.5402
NMRAL1	0.36643	4.6837	8.89504	1.16886e-17	4.48752e-16	28.5397
IFT43	0.292094	2.62406	8.89202	1.19654e-17	4.59058e-16	28.5166
TCF20	-0.293664	2.76994	-8.89119	1.20418e-17	4.61663e-16	28.5103
GNG8	0.279813	0.392594	8.88881	1.22659e-17	4.69924e-16	28.492
SAMD8	-0.294065	2.2239	-8.88854	1.22911e-17	4.70563e-16	28.49
AL353593.1	-0.120538	0.230048	-8.88744	1.23962e-17	4.74251e-16	28.4816
AL121753.1	-0.204366	0.47645	-8.88625	1.25114e-17	4.78325e-16	28.4724
IRF3	0.385818	3.78915	8.8844	1.26914e-17	4.84639e-16	28.4583
PSME1	0.293	6.7231	8.88437	1.26943e-17	4.84639e-16	28.4581
ZFP3	-0.26118	1.63364	-8.88176	1.29533e-17	4.94182e-16	28.4381
TRAF6	-0.254299	1.52976	-8.88163	1.29663e-17	4.94264e-16	28.4371
AC027682.6	0.241362	0.601228	8.88156	1.29736e-17	4.94264e-16	28.4366
PANK3	-0.421725	2.89027	-8.87956	1.31757e-17	5.01615e-16	28.4213
AL122035.1	-0.287452	1.44576	-8.87923	1.3209e-17	5.02532e-16	28.4188
SIGIRR	0.382241	3.96007	8.87753	1.33834e-17	5.08813e-16	28.4058
AHNAK	-0.570143	5.51247	-8.8774	1.33968e-17	5.08965e-16	28.4048
AL669831.1	-0.133793	0.259979	-8.87337	1.38212e-17	5.24726e-16	28.374
CPLANE1	-0.357281	1.41551	-8.87252	1.39123e-17	5.27639e-16	28.3675
PHKB	-0.367243	3.54464	-8.87247	1.39173e-17	5.27639e-16	28.3671
AKAP13	-0.391327	2.54783	-8.87228	1.39374e-17	5.28035e-16	28.3657
KIF5B	-0.370274	5.30209	-8.87191	1.39779e-17	5.29201e-16	28.3628
YME1L1	-0.325278	4.38429	-8.87071	1.41077e-17	5.33745e-16	28.3537
AL121832.2	0.570512	2.58757	8.8685	1.435e-17	5.42537e-16	28.3369
EPM2AIP1	-0.31457	3.03783	-8.86644	1.45805e-17	5.50869e-16	28.3211
USP19	-0.233466	4.01363	-8.86548	1.4689e-17	5.54587e-16	28.3138
CSTF2T	-0.311326	3.38358	-8.86397	1.48615e-17	5.6071e-16	28.3022
TMF1	-0.395773	3.15724	-8.86322	1.49477e-17	5.63574e-16	28.2965
ZNF275	-0.280977	2.69166	-8.86256	1.50237e-17	5.66049e-16	28.2915
PIKFYVE	-0.488418	2.52908	-8.8624	1.50425e-17	5.66367e-16	28.2902
FAM160A1-DT	-0.308224	0.896078	-8.8622	1.50658e-17	5.66852e-16	28.2887
TSPYL4	-0.464931	3.68824	-8.8609	1.52177e-17	5.72174e-16	28.2788
YBEY	0.398622	3.42554	8.8602	1.52997e-17	5.74861e-16	28.2735
ARPC1B	0.427847	4.12439	8.85887	1.54579e-17	5.80325e-16	28.2633
ZNF805	-0.222828	0.817847	-8.8588	1.54664e-17	5.80325e-16	28.2628
PHLPP1	-0.27812	1.96586	-8.85441	1.59988e-17	5.99889e-16	28.2293
TRMT61A	0.324591	3.50765	8.85423	1.60208e-17	6.00301e-16	28.2279
SCAMP1	-0.381744	4.11496	-8.85316	1.61536e-17	6.04862e-16	28.2198
TSHZ1	-0.38228	2.49751	-8.85199	1.63001e-17	6.09929e-16	28.2109
SIRT1	-0.376075	2.91842	-8.85071	1.64627e-17	6.15593e-16	28.201
PDE6G	0.17678	0.302825	8.85013	1.65366e-17	6.17933e-16	28.1966
RAB11FIP1	-0.605377	2.07597	-8.84905	1.6674e-17	6.22641e-16	28.1884
DHX29	-0.340562	3.42242	-8.84616	1.70505e-17	6.36263e-16	28.1663
VWA2	-0.743464	2.10388	-8.84597	1.70755e-17	6.36761e-16	28.1649
JMJD1C	-0.457997	2.70049	-8.8442	1.731e-17	6.45068e-16	28.1514
IPO7	-0.428159	4.31844	-8.84198	1.76078e-17	6.55717e-16	28.1345
RNF40	-0.392314	3.5883	-8.84182	1.76302e-17	6.56103e-16	28.1333
TNPO1	-0.37005	3.42499	-8.83978	1.7909e-17	6.66024e-16	28.1178
USP38	-0.314444	2.49707	-8.83791	1.81687e-17	6.7491e-16	28.1035
FRS2	-0.326531	2.20267	-8.83789	1.81727e-17	6.7491e-16	28.1033
FAM160A1	-0.372221	1.23725	-8.8347	1.86238e-17	6.91196e-16	28.0791
AC006971.1	-0.0275453	0.04346	-8.83361	1.87808e-17	6.96548e-16	28.0708
RPS15	0.507107	7.85178	8.83328	1.88296e-17	6.97884e-16	28.0682
AMIGO1	-0.296343	2.57664	-8.83316	1.88456e-17	6.98002e-16	28.0674
PTAR1	-0.345234	1.95552	-8.83246	1.8948e-17	7.01321e-16	28.062
APPL2	-0.388299	4.25439	-8.83171	1.90581e-17	7.04917e-16	28.0563
MRPL12	0.552704	4.82936	8.8306	1.92221e-17	7.10503e-16	28.0478
ZNF132	-0.239481	1.68613	-8.82735	1.9709e-17	7.28006e-16	28.0231
WDR37	-0.302019	2.48547	-8.82359	2.02864e-17	7.48386e-16	27.9945
TAF8	-0.182813	2.05738	-8.82358	2.02881e-17	7.48386e-16	27.9944
HINT2	0.377139	3.66566	8.82272	2.0424e-17	7.52889e-16	27.9878
ACOT7	0.271289	2.46111	8.82258	2.04452e-17	7.53161e-16	27.9868
WASH4P	0.199196	0.591394	8.82171	2.05826e-17	7.57266e-16	27.9802
ARFGEF3	-0.669302	4.42269	-8.8217	2.05844e-17	7.57266e-16	27.9801
FBXL17	-0.302099	2.22662	-8.82061	2.07582e-17	7.63145e-16	27.9718
DNAJB14	-0.285784	1.95582	-8.81888	2.10359e-17	7.72836e-16	27.9587
DGCR6L	0.375697	5.51072	8.81527	2.16277e-17	7.94045e-16	27.9312
TPRA1	0.262098	3.86834	8.81436	2.17797e-17	7.99086e-16	27.9243
ZSWIM8	-0.339489	3.40294	-8.81377	2.18785e-17	8.02171e-16	27.9198
PEG3	-0.239781	0.755675	-8.81168	2.22341e-17	8.14662e-16	27.9039
AC004771.2	-0.356905	1.01161	-8.81059	2.2421e-17	8.2096e-16	27.8956
MRPL48	0.249549	2.75935	8.80949	2.26116e-17	8.27385e-16	27.8872
NCAPH2	0.30143	3.69566	8.80894	2.27063e-17	8.29797e-16	27.8831
PPDPF	0.444682	8.52731	8.80893	2.27079e-17	8.29797e-16	27.883
ANGEL2	-0.26674	2.44675	-8.80681	2.30821e-17	8.42888e-16	27.8669
SPCS3	-0.346162	4.47932	-8.80672	2.3097e-17	8.42888e-16	27.8662
LRP5	-0.358724	4.17163	-8.80567	2.32835e-17	8.49126e-16	27.8583
SPIRE1	-0.439614	1.92986	-8.80334	2.37055e-17	8.63938e-16	27.8405
KIDINS220	-0.414452	3.06053	-8.801	2.41354e-17	8.79017e-16	27.8228
DOP1A	-0.325257	1.49535	-8.79813	2.46721e-17	8.97841e-16	27.801
ZNF518A	-0.326718	1.80931	-8.79807	2.46851e-17	8.97841e-16	27.8005
ZCCHC14	-0.294921	2.21696	-8.79785	2.47259e-17	8.98727e-16	27.7989
CAMTA1	0.177331	2.05332	8.79705	2.48777e-17	9.03642e-16	27.7928
RBBP5	-0.246029	2.77512	-8.7965	2.49837e-17	9.06888e-16	27.7886
AC008608.2	0.440556	1.62801	8.79576	2.51264e-17	9.11464e-16	27.783
DAG1	-0.350826	4.64355	-8.79543	2.51907e-17	9.13188e-16	27.7804
SLC35A3	-0.462368	3.6449	-8.79352	2.55627e-17	9.2606e-16	27.7659
SARM1	-0.216718	1.16894	-8.79237	2.5789e-17	9.33639e-16	27.7572
RBMX2	0.227177	3.20021	8.78955	2.63521e-17	9.5339e-16	27.7359
CD63	0.315757	7.69053	8.78783	2.67033e-17	9.65456e-16	27.7228
AC087163.2	-0.128312	0.256975	-8.78772	2.6725e-17	9.65603e-16	27.722
NDUFB8	0.365368	4.10109	8.78683	2.69095e-17	9.71626e-16	27.7152
TAZ	0.345264	2.18794	8.78536	2.72132e-17	9.81942e-16	27.7041
KBTBD7	-0.38006	2.36941	-8.78221	2.78794e-17	1.00532e-15	27.6802
AIP	0.333201	5.20432	8.78112	2.81124e-17	1.01305e-15	27.6719
ZNF644	-0.33577	2.60342	-8.78059	2.82277e-17	1.01653e-15	27.6679
TMTC3	-0.362058	2.34126	-8.77933	2.85014e-17	1.02571e-15	27.6584
AC093752.3	-0.282216	0.737129	-8.77865	2.865e-17	1.03038e-15	27.6532
TTC1	0.194701	4.65448	8.77698	2.90193e-17	1.04297e-15	27.6406
AC008610.1	0.617888	1.83802	8.77679	2.90634e-17	1.04387e-15	27.6391
LPP	-0.482092	3.42723	-8.77387	2.97207e-17	1.06678e-15	27.6169
DDX46	-0.29623	2.79229	-8.77288	2.99475e-17	1.07421e-15	27.6094
LNX2	-0.374092	2.59303	-8.76757	3.11898e-17	1.11804e-15	27.5692
MALSU1	0.231283	2.42536	8.76598	3.15719e-17	1.13099e-15	27.5572
ISOC2	0.365761	3.69387	8.76357	3.21606e-17	1.15133e-15	27.5389
MAP9	-0.406459	2.30033	-8.76274	3.23647e-17	1.15788e-15	27.5327
CCDC58	0.282909	2.88714	8.7618	3.26008e-17	1.16556e-15	27.5255
UBXN4	-0.447725	4.98462	-8.76047	3.29335e-17	1.17668e-15	27.5155
PCAT6	0.453833	3.0973	8.7588	3.33559e-17	1.191e-15	27.5029
AC008443.5	0.503441	2.26411	8.7579	3.35885e-17	1.19852e-15	27.496
ABRAXAS2	-0.23382	2.92729	-8.75668	3.39018e-17	1.20891e-15	27.4868
LGR4	-0.545418	3.13218	-8.75487	3.4377e-17	1.22505e-15	27.4731
ZNF587	-0.333974	2.29929	-8.75376	3.46703e-17	1.2347e-15	27.4647
URM1	0.222687	3.86492	8.75337	3.47719e-17	1.23751e-15	27.4618
NOP9	-0.241625	3.11548	-8.75133	3.53201e-17	1.2562e-15	27.4463
SPC24	0.417432	1.04298	8.75077	3.54714e-17	1.26076e-15	27.4421
MTX3	-0.290496	2.1139	-8.74998	3.56853e-17	1.26754e-15	27.4361
CLEC11A	0.506165	3.10516	8.74976	3.57469e-17	1.2689e-15	27.4344
ARL2	0.42481	4.36244	8.74749	3.6373e-17	1.29029e-15	27.4173
AKAP1	-0.322429	4.66536	-8.7474	3.63973e-17	1.29031e-15	27.4166
NHSL2	-0.231263	0.430203	-8.74696	3.65211e-17	1.29386e-15	27.4133
LAMTOR5	0.279018	4.88734	8.7468	3.6565e-17	1.29457e-15	27.4121
MRPS12	0.364769	3.88405	8.74654	3.66379e-17	1.29631e-15	27.4101
BCL9	-0.42439	3.58125	-8.74327	3.75647e-17	1.32824e-15	27.3854
HACE1	-0.248705	1.11643	-8.74285	3.76871e-17	1.33171e-15	27.3822
NAPG	-0.266487	2.86361	-8.7425	3.77872e-17	1.33438e-15	27.3796
RNF6	-0.315757	3.15509	-8.74213	3.78942e-17	1.3373e-15	27.3768
TNFRSF18	0.540712	1.29632	8.74105	3.82082e-17	1.34714e-15	27.3686
TREM2	0.598374	2.2881	8.741	3.82225e-17	1.34714e-15	27.3682
HMGXB4	-0.360435	2.62023	-8.7408	3.82818e-17	1.34836e-15	27.3667
CFAP298	0.264666	3.13491	8.73808	3.90866e-17	1.37582e-15	27.3461
SLC35A5	-0.315144	2.913	-8.73712	3.93733e-17	1.38502e-15	27.3389
ROCK1	-0.432547	2.61734	-8.73681	3.94658e-17	1.38738e-15	27.3366
TOGARAM1	-0.273198	1.51349	-8.73648	3.95676e-17	1.39006e-15	27.3341
EGFR	-0.485123	3.15964	-8.73572	3.97969e-17	1.39722e-15	27.3283
LARP4B	-0.232064	3.04226	-8.734	4.03236e-17	1.4148e-15	27.3153
AC073896.4	0.489004	3.43035	8.73344	4.04968e-17	1.41996e-15	27.3111
SLC30A5	-0.355806	3.61911	-8.7327	4.0727e-17	1.42712e-15	27.3055
CARF	-0.198226	0.99922	-8.73221	4.08782e-17	1.4315e-15	27.3018
RPL36	0.501112	8.2995	8.72998	4.15803e-17	1.45515e-15	27.285
AP000580.1	0.275549	0.812927	8.72859	4.2026e-17	1.46981e-15	27.2745
ZNF142	-0.248848	2.27268	-8.72754	4.23621e-17	1.48061e-15	27.2666
SAP130	-0.278263	3.07025	-8.7267	4.26367e-17	1.48926e-15	27.2602
CIDECP1	0.213434	1.73648	8.72644	4.27212e-17	1.49121e-15	27.2582
CGN	-0.483839	3.56028	-8.72636	4.27472e-17	1.49121e-15	27.2576
RASSF8	-0.449077	2.36179	-8.72616	4.28106e-17	1.49247e-15	27.2562
KMT2E-AS1	0.578293	3.20686	8.7252	4.31275e-17	1.50256e-15	27.2489
GPR137	0.27195	3.47941	8.72386	4.35712e-17	1.51705e-15	27.2388
FAM214A	-0.368133	2.64176	-8.72325	4.37735e-17	1.52312e-15	27.2342
GCN1	-0.324237	3.82357	-8.72233	4.40826e-17	1.53289e-15	27.2272
ACP3	-1.13541	9.63884	-8.72034	4.47569e-17	1.55475e-15	27.2122
ARPC3	0.264699	5.8819	8.72028	4.47768e-17	1.55475e-15	27.2118
LARS2	-0.318193	2.7809	-8.72022	4.47964e-17	1.55475e-15	27.2114
ODR4	-0.313141	3.56816	-8.71969	4.498e-17	1.56013e-15	27.2073
NDUFA4L2	0.473502	1.68935	8.71714	4.58624e-17	1.58972e-15	27.1881
MAN2A1	-0.423855	2.27836	-8.71656	4.60654e-17	1.59574e-15	27.1837
SIPA1L3	-0.397095	3.29397	-8.71592	4.62918e-17	1.60257e-15	27.1789
TMEM54	0.38562	5.61031	8.7155	4.64416e-17	1.60674e-15	27.1757
AL035458.1	-0.297822	0.849924	-8.71287	4.73828e-17	1.63826e-15	27.1559
HHAT	-0.36597	1.38959	-8.70905	4.87835e-17	1.68562e-15	27.1271
ALMS1	-0.269917	1.45317	-8.7089	4.88374e-17	1.68642e-15	27.126
FOXS1	0.482128	1.24507	8.7054	5.01579e-17	1.73092e-15	27.0996
PDK2	-0.334755	2.43507	-8.70491	5.03481e-17	1.73639e-15	27.0959
SNRPE	0.309165	4.88222	8.70378	5.0784e-17	1.74934e-15	27.0874
AL450326.1	-0.301309	1.20397	-8.70376	5.07899e-17	1.74934e-15	27.0872
TBC1D9B	-0.295023	4.05625	-8.70368	5.08197e-17	1.74934e-15	27.0867
DHTKD1	-0.408472	4.07566	-8.70217	5.14109e-17	1.76857e-15	27.0752
CLASP1	-0.310314	2.59104	-8.70037	5.212e-17	1.79184e-15	27.0617
NPAT	-0.326812	1.62239	-8.69919	5.25916e-17	1.80691e-15	27.0528
PIP4K2C	-0.377328	4.05409	-8.69854	5.28526e-17	1.81389e-15	27.0479
GTF2A1	-0.354818	2.9908	-8.69851	5.28612e-17	1.81389e-15	27.0477
BRI3	0.35889	4.48411	8.69511	5.425e-17	1.86038e-15	27.0221
SEPTIN10	-0.390042	3.47197	-8.69387	5.47645e-17	1.87577e-15	27.0128
NNT	-0.422113	2.45952	-8.69386	5.47675e-17	1.87577e-15	27.0127
OTUD4	-0.362066	2.16812	-8.69204	5.55318e-17	1.90075e-15	26.999
RPA1	-0.244963	4.1431	-8.69189	5.55946e-17	1.90171e-15	26.9979
NUMA1	-0.358335	5.19997	-8.69138	5.58142e-17	1.90803e-15	26.994
RBM42	0.310254	5.21348	8.69025	5.62967e-17	1.92332e-15	26.9855
GPD2	-0.352241	3.03118	-8.68905	5.68123e-17	1.93972e-15	26.9765
TBC1D15	-0.257069	3.1107	-8.68859	5.70112e-17	1.94529e-15	26.973
TASOR2	-0.418227	2.44024	-8.68842	5.70855e-17	1.94554e-15	26.9717
ARHGAP29	-0.444185	2.29633	-8.68841	5.70898e-17	1.94554e-15	26.9717
USP6NL	-0.234674	1.4088	-8.68825	5.71583e-17	1.94666e-15	26.9705
TRMT61B	-0.305732	2.73459	-8.68728	5.7583e-17	1.95991e-15	26.9632
ABHD18	-0.21543	1.3947	-8.68685	5.77698e-17	1.96504e-15	26.96
ARHGEF37	-0.442882	3.98621	-8.68624	5.80391e-17	1.97297e-15	26.9554
ZFR	-0.338295	3.80589	-8.6842	5.89498e-17	2.00268e-15	26.94
PYGO1	-0.386001	1.59462	-8.68404	5.90217e-17	2.00323e-15	26.9388
DOHH	0.354143	2.946	8.68399	5.90422e-17	2.00323e-15	26.9384
SIK3	-0.264386	1.99189	-8.68391	5.90761e-17	2.00323e-15	26.9379
RBM41	-0.262428	1.24159	-8.68324	5.93802e-17	2.01229e-15	26.9328
TP53I13	0.346206	2.94506	8.68043	6.06648e-17	2.05455e-15	26.9116
C9orf116	0.371136	1.71822	8.67931	6.11824e-17	2.07079e-15	26.9032
ABCA5	-0.290041	1.71609	-8.67773	6.19203e-17	2.09447e-15	26.8914
ADAM9	-0.662957	4.39779	-8.67759	6.19867e-17	2.09542e-15	26.8903
SYNE2	-0.39376	1.94306	-8.67594	6.27714e-17	2.12063e-15	26.8779
C1QA	0.698467	4.99914	8.67558	6.29413e-17	2.12506e-15	26.8752
MBD5	-0.210971	1.11561	-8.6754	6.30311e-17	2.12677e-15	26.8738
SNORD116-24	-0.522757	1.16215	-8.67478	6.33273e-17	2.13545e-15	26.8692
THAP3	0.253965	2.26692	8.67439	6.35152e-17	2.14046e-15	26.8663
ACO2	-0.379937	4.58139	-8.67215	6.46076e-17	2.17593e-15	26.8494
AC090206.1	-0.149449	0.238361	-8.6719	6.47299e-17	2.17857e-15	26.8475
TRIP12	-0.338916	3.86588	-8.67183	6.47656e-17	2.17857e-15	26.847
AC138696.2	0.51165	1.60267	8.67073	6.5308e-17	2.19546e-15	26.8387
RBM12	-0.325672	3.84647	-8.66788	6.67353e-17	2.24206e-15	26.8174
EIF3C	-0.221565	0.995866	-8.66576	6.78199e-17	2.2771e-15	26.8014
TMX4	-0.309974	4.06117	-8.6644	6.85268e-17	2.29942e-15	26.7912
PIBF1	-0.304945	2.37013	-8.66429	6.85803e-17	2.2998e-15	26.7904
NUBP2	0.304513	3.91332	8.66346	6.90191e-17	2.31309e-15	26.7841
Z68871.1	-0.218342	0.525614	-8.66287	6.93263e-17	2.32196e-15	26.7797
SEC24A	-0.419519	2.73669	-8.66243	6.95572e-17	2.32827e-15	26.7764
NPTN-IT1	-0.179533	0.329838	-8.66043	7.06248e-17	2.36255e-15	26.7614
CMTM3	0.431431	2.8616	8.66034	7.06729e-17	2.36272e-15	26.7607
NUTF2	0.296205	4.36834	8.66016	7.07664e-17	2.3644e-15	26.7594
NRIP1	-0.549467	3.16997	-8.65787	7.20078e-17	2.4044e-15	26.7422
VAMP8	0.415918	6.4769	8.65728	7.23309e-17	2.41371e-15	26.7378
TMED7	-0.454417	5.00818	-8.65694	7.25194e-17	2.41852e-15	26.7352
TENT4B	-0.24553	1.80913	-8.65532	7.34177e-17	2.44699e-15	26.7231
LZIC	-0.262425	3.22078	-8.65496	7.36191e-17	2.4522e-15	26.7204
HES6	0.669219	1.99654	8.65197	7.53097e-17	2.50699e-15	26.6979
NCOR2	-0.336925	4.03208	-8.65119	7.57535e-17	2.52022e-15	26.6921
AIF1	0.581458	2.95874	8.64768	7.77984e-17	2.58668e-15	26.6658
AC105052.2	0.23052	0.628087	8.64602	7.87864e-17	2.61712e-15	26.6533
ZNF780B	-0.252767	1.48208	-8.64598	7.88099e-17	2.61712e-15	26.653
PEX3	-0.273159	3.09423	-8.64545	7.91287e-17	2.62611e-15	26.649
AC060834.1	-0.15649	0.196077	-8.6441	7.9941e-17	2.65146e-15	26.6389
ZNF579	0.367371	2.43868	8.64375	8.01531e-17	2.65594e-15	26.6363
AC018638.8	-0.528153	1.38965	-8.64372	8.01734e-17	2.65594e-15	26.6361
ARL5A	-0.355605	3.17356	-8.64233	8.10251e-17	2.68253e-15	26.6256
UBE2G1	-0.340505	3.89003	-8.64119	8.17273e-17	2.70413e-15	26.6171
SNTB2	-0.347493	2.6466	-8.64015	8.23758e-17	2.72394e-15	26.6093
CCDC137	0.277702	3.25333	8.63964	8.26947e-17	2.73283e-15	26.6055
AL161729.3	0.304238	0.694553	8.63852	8.33977e-17	2.75439e-15	26.5971
RPL37P6	0.527913	1.22358	8.63489	8.57213e-17	2.82943e-15	26.5699
RASSF1	0.257383	3.12125	8.63372	8.64878e-17	2.853e-15	26.5611
TAOK3	-0.529194	3.41107	-8.6331	8.68975e-17	2.86478e-15	26.5565
CALM2P2	-0.328409	0.887459	-8.63119	8.816e-17	2.90465e-15	26.5422
AC005288.1	-0.426024	3.52196	-8.63007	8.89109e-17	2.92762e-15	26.5338
MRPS26	0.364551	6.07891	8.62927	8.94557e-17	2.94379e-15	26.5278
TUSC2	0.222079	3.89361	8.62767	9.05456e-17	2.97786e-15	26.5158
OR51C1P	-0.859928	1.51432	-8.62561	9.19677e-17	3.02281e-15	26.5004
TRUB1	-0.399339	2.90527	-8.62458	9.26872e-17	3.04344e-15	26.4927
ZKSCAN8	-0.328164	2.37942	-8.62455	9.2707e-17	3.04344e-15	26.4925
PCED1B-AS1	0.33999	0.708371	8.6236	9.33801e-17	3.0637e-15	26.4854
AC004921.1	0.128853	0.236549	8.62338	9.35372e-17	3.06701e-15	26.4837
MRPS17	0.230447	2.91943	8.62028	9.57553e-17	3.13785e-15	26.4606
RASSF7	0.550682	4.81034	8.61971	9.6166e-17	3.14942e-15	26.4563
IQSEC1	-0.252442	3.88297	-8.61942	9.63811e-17	3.15457e-15	26.4541
MBD3	0.380675	3.7491	8.6188	9.68333e-17	3.16748e-15	26.4495
MYO5A	-0.337215	1.78102	-8.61781	9.7562e-17	3.1894e-15	26.4421
RPS19	0.51338	8.03904	8.61768	9.76553e-17	3.19054e-15	26.4411
RPL36AL	0.318621	7.90682	8.61373	1.00621e-16	3.28546e-15	26.4116
USP16	-0.284011	3.29227	-8.61324	1.00993e-16	3.29566e-15	26.4079
SEC23IP	-0.368026	3.3541	-8.61234	1.01682e-16	3.31615e-15	26.4012
RANBP1	0.260627	3.3779	8.61172	1.0216e-16	3.32974e-15	26.3966
SPTLC1	-0.439321	3.6668	-8.61128	1.025e-16	3.33883e-15	26.3933
MNX1-AS2	0.684496	1.18258	8.61105	1.02682e-16	3.34276e-15	26.3915
COL4A5	-0.411452	2.73914	-8.60643	1.06337e-16	3.45968e-15	26.357
DOCK7	-0.384814	2.29749	-8.60623	1.06494e-16	3.46273e-15	26.3555
PPIP5K2	-0.281017	1.56801	-8.6021	1.09875e-16	3.57056e-15	26.3246
PARD3B	-0.301772	1.92396	-8.60132	1.10523e-16	3.58946e-15	26.3188
DHRS4L2	0.402119	2.61627	8.5987	1.12733e-16	3.65906e-15	26.2993
AC006213.2	-0.177822	0.542783	-8.59717	1.14041e-16	3.69934e-15	26.2879
PLEKHB2	-0.431629	4.5639	-8.59279	1.17881e-16	3.8216e-15	26.2551
ATP5PBP5	-0.277777	0.719141	-8.59241	1.18217e-16	3.83024e-15	26.2523
KCTD3	-0.359489	4.73644	-8.59221	1.18399e-16	3.83385e-15	26.2508
TAB2	-0.361095	4.31992	-8.5907	1.1975e-16	3.87531e-15	26.2396
SERINC5	-0.639057	4.929	-8.58928	1.21049e-16	3.91501e-15	26.2289
ZNF358	0.465414	5.15924	8.58815	1.22085e-16	3.9449e-15	26.2205
TOMM7	0.41382	6.64834	8.5881	1.22127e-16	3.9449e-15	26.2202
CLCN3	-0.445675	4.35768	-8.58803	1.2219e-16	3.9449e-15	26.2197
ARSB	-0.285224	1.46492	-8.58379	1.26164e-16	4.07082e-15	26.188
SHROOM3	-0.460239	3.4894	-8.5831	1.26827e-16	4.08977e-15	26.1829
ZNF283	-0.150842	0.890768	-8.57699	1.32806e-16	4.28007e-15	26.1373
GOLGA4	-0.453971	4.02284	-8.57607	1.33732e-16	4.30734e-15	26.1305
PRMT5	-0.34235	4.00994	-8.57586	1.33951e-16	4.30968e-15	26.1289
RALGAPA2	-0.609082	3.78369	-8.57584	1.33962e-16	4.30968e-15	26.1288
AC011477.3	-0.129923	0.277433	-8.57378	1.36059e-16	4.37456e-15	26.1134
RBBP9	-0.323348	2.93733	-8.5718	1.3811e-16	4.43789e-15	26.0986
DCAF16	-0.279962	3.41888	-8.57114	1.38797e-16	4.45733e-15	26.0937
MRPL17	0.37311	4.9174	8.56976	1.4025e-16	4.50136e-15	26.0835
SMG1	-0.383052	2.15205	-8.5696	1.40422e-16	4.50361e-15	26.0822
PINX1	0.19848	1.0239	8.56954	1.40485e-16	4.50361e-15	26.0818
KHNYN	-0.349295	2.97355	-8.56847	1.41617e-16	4.53723e-15	26.0739
PRAF2	0.419333	3.48288	8.56695	1.43252e-16	4.58692e-15	26.0625
RAB23	-0.583011	2.48286	-8.56604	1.44236e-16	4.61572e-15	26.0558
GPR107	-0.32316	4.149	-8.56509	1.45271e-16	4.64611e-15	26.0487
KLHL20	-0.446406	2.47773	-8.56364	1.46871e-16	4.69455e-15	26.0379
RPL37	0.418697	6.72078	8.56146	1.49304e-16	4.76952e-15	26.0216
HES4	0.750302	3.75426	8.56002	1.50935e-16	4.81881e-15	26.0109
IRS1	-0.579683	2.45504	-8.55753	1.53788e-16	4.90702e-15	25.9924
TK1	0.608547	3.08873	8.55728	1.54076e-16	4.91335e-15	25.9906
CTXN1	0.610075	3.34019	8.55613	1.55418e-16	4.95325e-15	25.982
FBXO21	-0.300523	3.65137	-8.5558	1.5581e-16	4.96283e-15	25.9795
MBLAC2	-0.294548	1.45484	-8.55474	1.57052e-16	4.99742e-15	25.9717
ARHGAP6	-0.436833	3.69251	-8.55472	1.57079e-16	4.99742e-15	25.9715
AL353763.1	-0.10842	0.21607	-8.55356	1.58451e-16	5.03812e-15	25.9629
AMBRA1	-0.233926	2.66087	-8.55149	1.6094e-16	5.11431e-15	25.9475
ZNF205	0.336283	3.15725	8.54965	1.63184e-16	5.18259e-15	25.9338
LEPROT	-0.285823	4.09067	-8.54904	1.63939e-16	5.20355e-15	25.9293
AL391069.2	0.157017	0.564061	8.54783	1.65443e-16	5.24822e-15	25.9202
PAQR3	-0.234618	0.909485	-8.54682	1.66698e-16	5.28496e-15	25.9128
H2AZ1	0.331813	5.44821	8.54639	1.67236e-16	5.29894e-15	25.9096
TP53TG1	0.42121	5.15953	8.54454	1.69579e-16	5.37008e-15	25.8958
REV1	-0.290521	2.48542	-8.54379	1.70538e-16	5.39731e-15	25.8903
NDUFAB1	0.308285	4.88504	8.54318	1.71324e-16	5.41903e-15	25.8857
PEX19	-0.237331	4.30071	-8.54277	1.71856e-16	5.43273e-15	25.8827
EIF4B	-0.294363	6.28298	-8.54207	1.7277e-16	5.45844e-15	25.8774
FIS1	0.363666	5.98063	8.53779	1.7842e-16	5.6337e-15	25.8456
FBXW2	-0.254925	2.984	-8.53676	1.79801e-16	5.67403e-15	25.838
CTH	-0.319961	2.1811	-8.53592	1.80943e-16	5.70676e-15	25.8318
DCAF10	-0.267558	2.63576	-8.53523	1.81885e-16	5.73316e-15	25.8266
WDR83OS	0.28085	5.52835	8.53394	1.83652e-16	5.7855e-15	25.8171
CHMP3	-0.23366	3.99139	-8.53372	1.8396e-16	5.79188e-15	25.8154
BCAP31	0.26152	6.82482	8.5318	1.86629e-16	5.87251e-15	25.8012
RUNDC1	-0.299676	3.65781	-8.53119	1.8749e-16	5.89621e-15	25.7966
ZNF845	-0.360799	1.7043	-8.53084	1.87981e-16	5.90826e-15	25.7941
SLC2A8	0.273131	2.85377	8.52989	1.8933e-16	5.94723e-15	25.787
MEF2D	-0.274403	3.94014	-8.52768	1.92498e-16	6.04326e-15	25.7706
ROM1	0.271652	1.58755	8.5274	1.9291e-16	6.0509e-15	25.7685
WWC2	-0.372271	1.39824	-8.52736	1.92963e-16	6.0509e-15	25.7682
NBAS	-0.238866	2.70837	-8.5239	1.9804e-16	6.20653e-15	25.7426
FAM168A	-0.339649	3.3228	-8.52341	1.98775e-16	6.226e-15	25.7389
CDC5L	-0.234706	3.26868	-8.52249	2.00147e-16	6.26539e-15	25.7321
AP003352.1	0.395169	1.47382	8.52193	2.00991e-16	6.28819e-15	25.7279
NR3C1	-0.459897	2.46189	-8.52134	2.01881e-16	6.31242e-15	25.7236
VGLL4	-0.43193	2.38831	-8.52046	2.03219e-16	6.35063e-15	25.7171
AC009065.9	0.30401	1.24486	8.5198	2.04237e-16	6.37879e-15	25.7121
ANKRD40	-0.277326	3.28901	-8.51841	2.06377e-16	6.44073e-15	25.7018
ANP32B	0.247036	6.21207	8.51836	2.06456e-16	6.44073e-15	25.7014
CARHSP1	0.293169	2.79379	8.51783	2.07271e-16	6.46246e-15	25.6975
CTR9	-0.292428	3.69033	-8.51641	2.09504e-16	6.52833e-15	25.687
ENTPD7	-0.425416	2.15131	-8.51594	2.10245e-16	6.54769e-15	25.6835
AC021483.2	-0.13193	0.494513	-8.51557	2.10818e-16	6.56179e-15	25.6808
HMGCR	-0.442857	3.47117	-8.5154	2.11093e-16	6.56661e-15	25.6795
AC092835.1	-0.0748887	0.126342	-8.515	2.1172e-16	6.58238e-15	25.6766
MIR186	-0.660008	1.49785	-8.51469	2.12216e-16	6.59405e-15	25.6743
EPS15	-0.290226	3.94173	-8.51385	2.13562e-16	6.63207e-15	25.668
ARF4-AS1	0.19697	0.538139	8.51326	2.14507e-16	6.65766e-15	25.6636
EDEM1	-0.371849	3.36816	-8.51312	2.14734e-16	6.66091e-15	25.6626
AL355353.2	0.566698	2.65569	8.51301	2.14916e-16	6.66276e-15	25.6618
PCBP4	0.315446	3.59047	8.51279	2.15267e-16	6.66984e-15	25.6602
EMD	0.223894	5.17794	8.50735	2.24235e-16	6.94378e-15	25.6198
CHCHD2	0.266284	7.37829	8.50585	2.26764e-16	7.01811e-15	25.6088
ALG10B	-0.225406	1.16113	-8.50427	2.29463e-16	7.09762e-15	25.5971
FRYL	-0.327008	1.90622	-8.50217	2.33109e-16	7.20632e-15	25.5815
TNKS	-0.319331	2.02505	-8.49934	2.38113e-16	7.35684e-15	25.5605
PCGF5	-0.316566	2.79938	-8.49775	2.40957e-16	7.44051e-15	25.5488
SURF1	0.334273	5.0126	8.49727	2.41834e-16	7.46337e-15	25.5452
DIP2B	-0.390908	2.63448	-8.49561	2.44866e-16	7.55265e-15	25.5329
SNX33	-0.244826	3.06741	-8.49438	2.47124e-16	7.618e-15	25.5238
MRPL16	0.222974	3.99872	8.49385	2.48102e-16	7.64385e-15	25.5199
SLC25A46	-0.290319	2.56557	-8.4927	2.50248e-16	7.70562e-15	25.5114
AL132656.4	-0.126004	0.29787	-8.49138	2.52745e-16	7.77812e-15	25.5016
ZNF787	0.280624	3.41359	8.49078	2.53884e-16	7.80875e-15	25.4972
DCAF17	-0.279701	1.79869	-8.48897	2.57345e-16	7.91075e-15	25.4838
ATF1	-0.334701	3.01333	-8.48881	2.57643e-16	7.91544e-15	25.4826
ARMCX4	-0.302828	0.976232	-8.4885	2.58244e-16	7.92945e-15	25.4803
STRIP1	-0.225665	2.50385	-8.48836	2.58516e-16	7.93336e-15	25.4793
STON1	-0.436296	2.73751	-8.48395	2.67204e-16	8.19535e-15	25.4467
CCSER1	-0.176912	0.584708	-8.48082	2.73541e-16	8.385e-15	25.4235
KMT2E	-0.427622	3.23932	-8.47939	2.76466e-16	8.4699e-15	25.413
OTUB1	0.209645	4.40483	8.4793	2.76659e-16	8.47108e-15	25.4123
BMPR1A	-0.279523	2.32741	-8.47908	2.77115e-16	8.48027e-15	25.4107
AUP1	0.251401	5.62875	8.47814	2.79063e-16	8.53511e-15	25.4038
VN1R83P	-0.407723	1.11796	-8.4775	2.80408e-16	8.57145e-15	25.399
SMUG1	0.247878	2.9104	8.47676	2.81977e-16	8.61458e-15	25.3935
PPP1CA	0.232431	6.11495	8.47462	2.86508e-16	8.7481e-15	25.3777
LRRC58	-0.376605	3.16016	-8.47361	2.88684e-16	8.80962e-15	25.3703
ZNF468	-0.32477	2.21677	-8.47262	2.90828e-16	8.87011e-15	25.363
ARMH1	0.281184	0.741096	8.47246	2.91178e-16	8.87581e-15	25.3618
CHIC1	-0.205128	1.55776	-8.47234	2.91439e-16	8.87881e-15	25.3609
SDHAF1	0.324257	3.83111	8.47087	2.94662e-16	8.972e-15	25.35
RNF13	-0.324817	4.37361	-8.46983	2.96961e-16	9.03667e-15	25.3424
ARHGEF34P	-0.251443	0.81016	-8.46976	2.97117e-16	9.03667e-15	25.3418
PSMA7	0.282624	6.17895	8.46731	3.02607e-16	9.19852e-15	25.3237
ZSCAN30	-0.242319	1.60655	-8.46701	3.03288e-16	9.21409e-15	25.3215
C17orf49	0.173604	0.748511	8.46652	3.04392e-16	9.24248e-15	25.3179
NDUFA12	0.222161	4.34815	8.46358	3.1117e-16	9.44303e-15	25.2962
MIA3	-0.512474	4.6586	-8.46344	3.11485e-16	9.44734e-15	25.2952
SUGP1	0.190158	2.92084	8.46254	3.13582e-16	9.50567e-15	25.2886
SLC25A30	-0.362192	2.45584	-8.4618	3.15319e-16	9.553e-15	25.2831
VAPB	-0.196385	3.02692	-8.46119	3.16772e-16	9.59171e-15	25.2786
ZNF148	-0.331306	2.54701	-8.46006	3.19444e-16	9.66724e-15	25.2703
GAPVD1	-0.222192	2.02568	-8.45957	3.20635e-16	9.69792e-15	25.2666
UQCRHL	0.260614	1.11232	8.45834	3.23593e-16	9.78198e-15	25.2575
ITGA6	-0.45631	4.20172	-8.45813	3.24102e-16	9.79192e-15	25.256
PAXIP1-AS2	-0.33201	1.59999	-8.45784	3.24787e-16	9.80722e-15	25.2539
YIPF4	-0.187045	2.74685	-8.45549	3.30549e-16	9.97567e-15	25.2365
ATP5IF1	0.307517	5.70485	8.45508	3.3157e-16	1.0001e-14	25.2335
ZNRF3	-0.0408707	0.0672024	-8.45457	3.32829e-16	1.00334e-14	25.2297
ARHGAP21	-0.319079	2.28241	-8.45327	3.36058e-16	1.01251e-14	25.2202
RNASEH2C	0.377242	3.63583	8.45273	3.37417e-16	1.01605e-14	25.2162
SLC17A5	-0.46327	4.30213	-8.4524	3.38262e-16	1.01803e-14	25.2137
SOAT1	-0.422948	4.47165	-8.45161	3.40268e-16	1.0235e-14	25.2079
ENOX2	-0.236512	2.15776	-8.45053	3.43014e-16	1.0312e-14	25.1999
ACOT8	0.273285	3.02425	8.44886	3.47316e-16	1.04355e-14	25.1876
RBFOX2	-0.30883	3.15562	-8.44843	3.48423e-16	1.0463e-14	25.1845
AC026401.3	0.378594	2.20096	8.44825	3.48897e-16	1.04715e-14	25.1832
C8orf76	0.246036	1.8683	8.44815	3.49153e-16	1.04734e-14	25.1824
CAPNS1	0.247116	6.95905	8.44793	3.49732e-16	1.0485e-14	25.1808
DICER1-AS1	0.371298	1.30398	8.4465	3.53481e-16	1.05916e-14	25.1703
MED27	0.21944	3.22423	8.4456	3.55864e-16	1.06572e-14	25.1636
CNTNAP3	-0.142523	0.292231	-8.44485	3.57871e-16	1.07114e-14	25.1581
PSMD13	0.283663	5.09152	8.44445	3.58936e-16	1.07374e-14	25.1551
TXNDC16	-0.510974	4.0991	-8.44212	3.65231e-16	1.09197e-14	25.138
CCNK	-0.236578	0.957645	-8.43965	3.72002e-16	1.11161e-14	25.1198
RNA5SP37	-0.24521	0.318035	-8.43843	3.75402e-16	1.12115e-14	25.1108
EIF6	0.257778	5.85151	8.43819	3.76073e-16	1.12254e-14	25.1091
THOC2	-0.323318	2.90675	-8.43812	3.76277e-16	1.12254e-14	25.1085
ZFY	-0.359335	1.8748	-8.43671	3.80251e-16	1.13378e-14	25.0982
NRM	0.357793	2.15841	8.43563	3.83327e-16	1.14232e-14	25.0902
HOOK1	-0.385991	2.59721	-8.43474	3.85885e-16	1.14932e-14	25.0836
AL161457.2	-0.0419537	0.108941	-8.43181	3.94403e-16	1.17405e-14	25.0621
SNORD99	0.653978	1.81937	8.43101	3.96771e-16	1.18045e-14	25.0562
THOC7	0.251553	4.57528	8.43083	3.9728e-16	1.18132e-14	25.0549
SNORD116-4	-0.482443	1.0794	-8.42921	4.02109e-16	1.19503e-14	25.043
ZNF24	-0.353472	3.97347	-8.42814	4.05351e-16	1.20401e-14	25.035
POLR1B	-0.317227	2.26413	-8.42742	4.07503e-16	1.20975e-14	25.0298
ZFAND4	-0.277625	1.52847	-8.4237	4.18957e-16	1.24307e-14	25.0024
WAC	-0.249806	3.6732	-8.42313	4.20737e-16	1.24768e-14	24.9982
XPOTP1	-0.0343389	0.060156	-8.42286	4.216e-16	1.24956e-14	24.9962
GNB1L	0.192113	0.852289	8.4223	4.23345e-16	1.2535e-14	24.9921
TMEM161B	-0.249386	1.43953	-8.42229	4.23389e-16	1.2535e-14	24.992
UROS	0.224811	2.74342	8.42191	4.24574e-16	1.25633e-14	24.9893
MFSD10	0.366057	5.0295	8.42011	4.3032e-16	1.27237e-14	24.976
FBXL18	-0.264384	0.973358	-8.42006	4.30462e-16	1.27237e-14	24.9757
COPA	-0.387256	5.60625	-8.41278	4.54444e-16	1.34253e-14	24.9221
PABPN1	0.352418	4.62526	8.41236	4.55846e-16	1.34594e-14	24.9191
RABL3	-0.25632	2.88717	-8.4098	4.64641e-16	1.37117e-14	24.9002
AC108673.3	0.459613	1.82575	8.40889	4.67785e-16	1.3797e-14	24.8935
RRP1	0.325779	3.28296	8.40875	4.68283e-16	1.38042e-14	24.8925
SAP30L	-0.224049	3.0496	-8.40863	4.68691e-16	1.38088e-14	24.8916
TTC28	-0.31496	1.33527	-8.40772	4.71869e-16	1.38949e-14	24.885
EMSY	-0.250372	1.61699	-8.40723	4.73575e-16	1.39376e-14	24.8814
STAG2	-0.367154	3.83562	-8.40678	4.75178e-16	1.39773e-14	24.8781
FRG1BP	-0.450231	2.81654	-8.40643	4.76431e-16	1.40066e-14	24.8755
AL589880.1	-0.446791	1.7653	-8.40504	4.81357e-16	1.41438e-14	24.8653
FAM207A	0.37418	3.16355	8.40363	4.86426e-16	1.42851e-14	24.855
C6orf226	0.446487	3.70472	8.40285	4.89277e-16	1.43611e-14	24.8492
CENPBD1	-0.286241	1.56931	-8.40185	4.92919e-16	1.44602e-14	24.8419
C20orf27	0.372101	3.29988	8.39763	5.08614e-16	1.49126e-14	24.8109
RBSN	-0.218872	2.46878	-8.3964	5.13281e-16	1.50414e-14	24.8019
AP1S3	-0.348806	1.50407	-8.39625	5.13855e-16	1.50501e-14	24.8008
RAP2C-AS1	-0.135438	0.470409	-8.39347	5.24567e-16	1.53511e-14	24.7804
TFIP11	-0.242621	2.41599	-8.39344	5.24694e-16	1.53511e-14	24.7802
CRKL	-0.260857	3.82634	-8.39248	5.28437e-16	1.54523e-14	24.7732
ZNF543	-0.252892	1.46714	-8.39186	5.30875e-16	1.55153e-14	24.7686
ELF1	-0.506633	3.49889	-8.39147	5.32417e-16	1.5552e-14	24.7657
MINK1	-0.326774	3.55178	-8.39021	5.3744e-16	1.56904e-14	24.7565
COA6-AS1	0.428048	2.19326	8.38841	5.44657e-16	1.58926e-14	24.7433
RUFY2	-0.233763	1.63394	-8.38806	5.46084e-16	1.59257e-14	24.7407
KIF16B	-0.444257	2.25838	-8.38755	5.48156e-16	1.59776e-14	24.737
KIF13B	-0.455043	3.39614	-8.38731	5.4912e-16	1.59946e-14	24.7352
SUFU	-0.287187	2.80295	-8.38725	5.49369e-16	1.59946e-14	24.7348
TBX3	-0.502398	5.50643	-8.38719	5.49618e-16	1.59946e-14	24.7343
USP31	-0.274246	1.37925	-8.38634	5.5309e-16	1.6087e-14	24.7281
AC015712.7	-0.307988	0.579161	-8.38563	5.56005e-16	1.61632e-14	24.7229
MELTF-AS1	0.521759	1.94618	8.38524	5.57633e-16	1.62019e-14	24.72
ABHD13	-0.252208	2.21095	-8.38382	5.63561e-16	1.63654e-14	24.7096
MAU2	-0.23655	2.7189	-8.37976	5.80764e-16	1.6856e-14	24.6799
AL590326.1	0.460626	1.07008	8.37904	5.83869e-16	1.69372e-14	24.6746
S100A4	0.73736	4.56349	8.37892	5.84408e-16	1.69438e-14	24.6737
CEP120	-0.27603	2.07626	-8.37802	5.88325e-16	1.70483e-14	24.6671
GZMM	0.429948	1.02831	8.37568	5.98634e-16	1.73379e-14	24.65
STX17	-0.362099	2.42546	-8.37515	6.00968e-16	1.73962e-14	24.6461
RPUSD1	0.345004	3.33705	8.37361	6.07861e-16	1.75864e-14	24.6349
YIF1A	0.31355	5.16118	8.37298	6.10732e-16	1.76601e-14	24.6302
AC133552.5	0.536346	2.45359	8.37165	6.16775e-16	1.78254e-14	24.6205
AC011374.2	0.309264	1.28643	8.37151	6.17418e-16	1.78346e-14	24.6195
CYFIP1	-0.300928	4.03492	-8.37129	6.18404e-16	1.78527e-14	24.6179
GNG12-AS1	-0.110695	0.410567	-8.37123	6.18701e-16	1.78527e-14	24.6174
MIS18BP1	-0.337948	1.76871	-8.37087	6.20351e-16	1.78909e-14	24.6148
HDHD3	0.363371	3.87825	8.36776	6.34824e-16	1.82928e-14	24.592
FUBP3	-0.33169	3.64379	-8.36773	6.34957e-16	1.82928e-14	24.5918
GEMIN5	-0.258115	2.50267	-8.36658	6.40415e-16	1.84403e-14	24.5834
ZNF81	-0.149583	0.513818	-8.36626	6.41912e-16	1.84737e-14	24.5811
CSTB	0.307983	5.4939	8.36582	6.43998e-16	1.85239e-14	24.5779
WAPL	-0.321562	3.00573	-8.36421	6.51744e-16	1.87369e-14	24.5661
PCLO	-0.245831	0.846254	-8.36292	6.57975e-16	1.8906e-14	24.5567
ATMIN	-0.293839	3.82568	-8.36256	6.59745e-16	1.89469e-14	24.554
ZNF155	-0.197545	0.824602	-8.3622	6.61495e-16	1.89872e-14	24.5514
PUS1	0.293467	2.1045	8.36189	6.63018e-16	1.90209e-14	24.5491
CARD16	0.378933	1.1327	8.36141	6.65385e-16	1.90788e-14	24.5456
RAPH1	-0.228242	0.467142	-8.36125	6.66191e-16	1.90856e-14	24.5444
B4GALT2	0.248388	4.03265	8.36122	6.66322e-16	1.90856e-14	24.5442
USP46-AS1	-0.262934	1.70959	-8.36102	6.67342e-16	1.91048e-14	24.5427
FNBP1P1	-0.233168	0.647453	-8.36086	6.68116e-16	1.91169e-14	24.5416
RNF38	-0.323194	3.05968	-8.35979	6.73452e-16	1.92595e-14	24.5337
FER	-0.231119	1.01707	-8.3597	6.73883e-16	1.92618e-14	24.5331
SRRD	-0.184408	2.26793	-8.35922	6.7626e-16	1.93196e-14	24.5296
ZNF33A	-0.247506	3.15983	-8.35751	6.84915e-16	1.95566e-14	24.517
DIS3L	-0.273353	2.83613	-8.35602	6.92516e-16	1.97633e-14	24.5061
FAM66B	-0.116966	0.299443	-8.35544	6.95468e-16	1.98372e-14	24.5019
FSTL3	0.476421	2.93571	8.3552	6.96724e-16	1.98626e-14	24.5002
PPP1R12A	-0.362792	2.79852	-8.3529	7.08667e-16	2.01926e-14	24.4834
WDR44	-0.34509	2.24667	-8.35244	7.11095e-16	2.02512e-14	24.48
MFAP3L	-0.259166	0.917032	-8.34925	7.28054e-16	2.07233e-14	24.4567
TMEM245	-0.376187	3.68418	-8.3483	7.33199e-16	2.08589e-14	24.4498
RAB4B	0.310266	1.98848	8.34719	7.39236e-16	2.10197e-14	24.4417
ZC3H11A	-0.308381	3.76214	-8.34683	7.41212e-16	2.10649e-14	24.439
LY86	0.455127	1.69414	8.34584	7.46672e-16	2.12091e-14	24.4318
AC015712.2	-0.387478	1.37292	-8.34423	7.55635e-16	2.14525e-14	24.42
NFIC	-0.267773	4.5696	-8.34395	7.5716e-16	2.14846e-14	24.418
SUSD6	-0.428249	3.94056	-8.34321	7.61356e-16	2.15924e-14	24.4126
PSMA2	0.255101	2.31054	8.34277	7.63839e-16	2.16516e-14	24.4093
IFI27L2	0.560149	2.03585	8.34156	7.70672e-16	2.1834e-14	24.4006
PRUNE2	-0.687631	3.24582	-8.34147	7.71173e-16	2.18368e-14	24.3999
ZNF710	-0.338177	2.28525	-8.34047	7.76952e-16	2.19891e-14	24.3925
FZD5	-0.528381	3.08511	-8.33968	7.81458e-16	2.21039e-14	24.3868
MECP2	-0.21274	2.33866	-8.33962	7.8182e-16	2.21039e-14	24.3864
ZSCAN16-AS1	0.409058	2.09854	8.33808	7.90782e-16	2.23457e-14	24.3751
LIMD2	0.432581	2.0658	8.3366	7.9945e-16	2.2579e-14	24.3644
MEGF8	-0.303242	3.09496	-8.33549	8.06039e-16	2.27533e-14	24.3563
CDKN2AIPNL	0.289943	3.93155	8.3332	8.1981e-16	2.31301e-14	24.3395
MED13	-0.356675	2.657	-8.33244	8.24421e-16	2.32482e-14	24.334
HDAC4	-0.232398	1.42989	-8.3303	8.37555e-16	2.36063e-14	24.3184
ACAP2	-0.334221	2.18087	-8.32968	8.41397e-16	2.37024e-14	24.3139
UBXN11	0.402147	2.33807	8.32689	8.5891e-16	2.41833e-14	24.2935
AC241585.2	0.211401	0.649786	8.32575	8.662e-16	2.43759e-14	24.2852
SH2B2	0.297797	1.3284	8.32539	8.6851e-16	2.44284e-14	24.2825
AL117332.1	0.197886	0.789744	8.32424	8.75901e-16	2.46236e-14	24.2742
AC007342.8	-0.357922	0.945325	-8.32224	8.88905e-16	2.49763e-14	24.2596
ZNF41	-0.325997	1.74378	-8.3221	8.89864e-16	2.49903e-14	24.2586
COG3	-0.374706	3.64769	-8.32188	8.91283e-16	2.50173e-14	24.257
AC008770.3	-0.221269	0.643359	-8.32169	8.9252e-16	2.50392e-14	24.2556
ZNF649	-0.500074	2.85254	-8.31694	9.24404e-16	2.59203e-14	24.221
HSPB11	0.255641	2.66258	8.31677	9.25562e-16	2.59395e-14	24.2197
PLA2R1	-0.273942	1.15425	-8.3154	9.34946e-16	2.6189e-14	24.2098
DENND1B	-0.248528	1.32795	-8.31511	9.36971e-16	2.62323e-14	24.2076
KIAA2026	-0.312442	2.12824	-8.31392	9.45213e-16	2.64495e-14	24.199
GLS2	-0.0819156	0.219372	-8.31362	9.47337e-16	2.64953e-14	24.1968
CEBPZ	-0.266003	3.77836	-8.313	9.51622e-16	2.66016e-14	24.1923
PFAS	-0.315017	2.34207	-8.31278	9.53206e-16	2.66322e-14	24.1907
B3GALT6	0.361987	3.94543	8.31096	9.66076e-16	2.6978e-14	24.1774
GPBP1L1	-0.222158	4.19061	-8.31034	9.70516e-16	2.70881e-14	24.1729
PRKRIP1	0.315341	3.42609	8.31006	9.72508e-16	2.71298e-14	24.1709
PDE3B	-0.52796	2.4071	-8.30963	9.75584e-16	2.72018e-14	24.1678
PSTPIP1	0.296007	0.668141	8.30933	9.77734e-16	2.72478e-14	24.1656
TMEM81	0.212766	1.18694	8.30903	9.79922e-16	2.72948e-14	24.1634
AC016590.2	-0.224935	0.45185	-8.30804	9.87107e-16	2.74809e-14	24.1562
AC026304.1	0.282013	0.836799	8.30763	9.90089e-16	2.75499e-14	24.1532
RAD17	-0.238747	2.93099	-8.30734	9.92209e-16	2.75948e-14	24.1511
COBLL1	-0.446022	2.95761	-8.30558	1.00517e-15	2.79387e-14	24.1383
WDTC1	-0.23916	4.17248	-8.30552	1.0056e-15	2.79387e-14	24.1379
OPA1	-0.286088	2.98091	-8.30479	1.01105e-15	2.80758e-14	24.1325
NEBL	-0.393309	2.27446	-8.30285	1.02563e-15	2.84663e-14	24.1184
LCMT1	0.206689	3.84288	8.30275	1.02634e-15	2.84716e-14	24.1177
RAP1GAP2	-0.524011	2.84917	-8.30211	1.03117e-15	2.85909e-14	24.1131
ITGB1	-0.595712	4.98948	-8.30187	1.033e-15	2.86272e-14	24.1113
ZMYM2	-0.323796	3.11287	-8.29933	1.05253e-15	2.91478e-14	24.0928
CDK5	0.283797	2.82276	8.29929	1.05285e-15	2.91478e-14	24.0925
SMAD2	-0.182311	1.5509	-8.29807	1.06239e-15	2.9397e-14	24.0836
AC103691.1	0.504761	1.51484	8.29783	1.06425e-15	2.94335e-14	24.0819
SFMBT2	-0.346682	1.39708	-8.29489	1.08754e-15	3.00623e-14	24.0605
UBE3A	-0.274912	3.02968	-8.2944	1.09147e-15	3.01556e-14	24.057
AC011472.2	0.314602	0.967989	8.29321	1.10107e-15	3.04055e-14	24.0483
ELL2P1	-0.066428	0.126603	-8.29021	1.12568e-15	3.10695e-14	24.0265
GTF2H3	-0.306749	2.90915	-8.2894	1.13242e-15	3.12396e-14	24.0206
FMC1	0.406631	4.13381	8.28896	1.13606e-15	3.13243e-14	24.0174
IFI27L1	0.333745	2.25558	8.28832	1.14142e-15	3.14562e-14	24.0128
SREK1	-0.255961	2.23635	-8.28816	1.14273e-15	3.14764e-14	24.0117
CDS2	-0.230748	2.7939	-8.28679	1.15432e-15	3.17797e-14	24.0017
MYSM1	-0.396603	2.23833	-8.28612	1.16005e-15	3.19214e-14	23.9968
ITPRID2	-0.393994	3.18474	-8.28561	1.16442e-15	3.20254e-14	23.9931
PCCA	-0.347955	3.08007	-8.28528	1.16722e-15	3.20863e-14	23.9907
TOMM40	0.2589	4.01686	8.28445	1.17442e-15	3.22569e-14	23.9846
WASH6P	0.281935	1.27936	8.28443	1.17461e-15	3.22569e-14	23.9845
MRPL58	0.275221	4.47696	8.2843	1.17572e-15	3.22712e-14	23.9836
SLC5A8	-0.343952	0.39808	-8.28406	1.17775e-15	3.23106e-14	23.9819
LATS2	-0.359083	2.66989	-8.28382	1.17989e-15	3.2353e-14	23.9801
TUB	-0.376799	1.91059	-8.28302	1.18681e-15	3.25264e-14	23.9743
DFFA	-0.184643	3.16971	-8.27945	1.2184e-15	3.33755e-14	23.9484
PPM1H	-0.450919	4.4936	-8.2789	1.22337e-15	3.34947e-14	23.9443
ZNF674	-0.153613	0.829807	-8.27688	1.24167e-15	3.39789e-14	23.9297
SLTM	-0.222812	3.53191	-8.27668	1.24348e-15	3.40113e-14	23.9282
AC025449.1	0.319565	1.88552	8.27462	1.26243e-15	3.45122e-14	23.9133
ERLEC1	-0.334498	5.49912	-8.27151	1.29162e-15	3.52927e-14	23.8907
ANKRD12	-0.314791	2.23557	-8.27125	1.29408e-15	3.53422e-14	23.8889
[truncated: 52,595 more rows]

## Sheet: co-expr-EDGs
id	logFC	AveExpr	t	P.Value	adj.P.Val	B
S100A10	0.748381	5.80027	8.2186	1.9e-15	5.06e-14	23.5078
TIMP1	0.664603	6.76532	7.94395	1.38e-14	3.22e-13	21.5502
S100A6	0.606819	6.92196	6.61714	9.74e-11	1.27e-09	12.8406
SYCE1L	0.597958	2.22957	5.94431	5.32e-09	5.39e-08	8.92958
LGALS1	0.583066	6.47533	7.14972	3.23e-12	5.26e-11	16.183
CTHRC1	0.558682	1.77971	6.48778	2.16e-10	2.67e-09	12.0612
IER5L	0.53363	1.59912	9.21453	9.57e-19	4.39e-17	31.016
RABAC1	0.50404	5.69726	9.72793	1.51e-20	9.69e-19	35.1218
CDC20	0.498048	1.69327	6.99246	9.02e-12	1.37e-10	15.174
SLC25A10	0.491077	3.77395	9.02408	4.28e-18	1.76e-16	29.5324
CCS	0.45875	4.33849	10.0878	7.59e-22	6.41e-20	38.0885
NPC2	0.448967	5.86779	8.08135	5.16e-15	1.29e-13	22.5232
DDX39A	0.429176	3.47681	11.2584	2.83e-26	6.94e-24	48.2073
SH3BGRL3	0.420507	5.81324	10.6774	4.86e-24	6.72e-22	43.0997
TAGLN2	0.412683	5.80773	6.63644	8.64e-11	1.13e-09	12.958
AURKB	0.411873	0.957617	8.12181	3.85e-15	9.82e-14	22.8122
STAP2	0.397501	5.09823	7.94042	1.42e-14	3.3e-13	21.5254
KRTCAP2	0.39505	2.59907	10.8202	1.39e-24	2.28e-22	44.3392
NCF4	0.385992	1.46608	7.55242	2.15e-13	4.19e-12	18.8486
NXT1	0.385681	3.60616	11.7547	3.1e-28	1.33e-25	52.6953
GSC	0.379576	1.18577	8.02009	8.03e-15	1.94e-13	22.0878
NSMCE1	0.377477	4.94281	6.79703	3.15e-11	4.44e-10	13.9458
NRM	0.357793	2.15841	8.43563	3.83e-16	1.14e-14	25.0902
TP53I13	0.346206	2.94506	8.68043	6.07e-17	2.05e-15	26.9116
MSX1	0.344406	1.56283	6.68856	6.24e-11	8.38e-10	13.2764
FLYWCH2	0.344305	4.80372	9.15158	1.57e-18	6.99e-17	30.5231
BIK	0.331375	4.88574	6.09203	2.28e-09	2.44e-08	9.75764
USE1	0.327376	3.63148	8.25562	1.45e-15	3.94e-14	23.7756
ZFAND2B	0.32104	3.13838	8.96701	6.69e-18	2.67e-16	29.0921
CD63	0.315757	7.69053	8.78783	2.67e-17	9.65e-16	27.7228
ACTL10	0.309426	2.286	3.39306	0.0007479	0.00313649	-2.44686
CRIP1	0.305567	0.534534	8.07708	5.33e-15	1.32e-13	22.4928
IDUA	0.287956	2.8057	5.46391	7.47e-08	6.38e-07	6.35931
LIME1	0.286014	0.952817	7.03464	6.86e-12	1.06e-10	15.4428
RP9	0.285897	2.18895	9.24947	7.25e-19	3.37e-17	31.2904
PKMYT1	0.283916	0.79525	6.71071	5.43e-11	7.37e-10	13.4124
RGS1	0.283878	3.22829	3.04671	0.00244004	0.0090497	-3.53993
PDLIM7	0.274557	4.1204	3.37031	0.000810905	0.00337917	-2.52211
CLDND2	0.269217	1.10838	5.43296	8.8e-08	7.43e-07	6.20022
TBX1	0.267152	2.44016	2.72951	0.00657415	0.0217284	-4.44158
TST	0.264351	4.64559	4.51043	8.13e-06	5e-05	1.8332
ADH1C	0.263715	1.74586	3.47578	0.000555243	0.00240217	-2.1692
MVP	0.251987	3.91834	4.61119	5.13e-06	3.27e-05	2.27433
RABEP2	0.25168	4.6592	4.38244	1.44e-05	8.5e-05	1.28577
AUP1	0.251401	5.62875	8.47814	2.79e-16	8.54e-15	25.4038
RABGEF1	0.247973	1.53853	6.82921	2.57e-11	3.67e-10	14.146
KLF2	0.24736	3.55415	3.01558	0.00269976	0.00990928	-3.63264
CLIC3	0.247209	1.17061	4.44923	1.07e-05	6.45e-05	1.56963
SOX12	0.245591	3.3075	5.86404	8.38e-09	8.25e-08	8.48701
RPL39L	0.240251	2.20727	3.16701	0.00163746	0.0063383	-3.17305
TRIM47	0.240211	2.47838	5.05831	6.02e-07	4.46e-06	4.33866
ASS1	0.233154	4.39808	2.72925	0.00657921	0.0217412	-4.44228
RSPH1	0.231386	1.99946	3.60327	0.000346775	0.00157189	-1.7288
TRNP1	0.22743	1.99517	4.32406	1.86e-05	0.000107551	1.04092
SELL	0.226433	1.33986	2.96565	0.00316974	0.0114299	-3.77943
CNPY4	0.225014	2.06511	5.75119	1.57e-08	1.48e-07	7.87363
ZHX1-C8orf76	0.222494	0.541467	10.1434	4.75e-22	4.18e-20	38.5536
STX19	0.222395	3.36828	3.40956	0.000705099	0.00297436	-2.39199
HRC	0.221565	0.854802	3.76157	0.000189541	0.000909378	-1.16109
MTIF3	0.218111	4.72377	7.54304	2.29e-13	4.45e-12	18.7852
MESP2	0.214549	0.853773	4.21989	2.92e-05	0.000162676	0.611599
HNRNPAB	0.21397	5.96831	6.84252	2.36e-11	3.39e-10	14.2291
YWHAH	0.210698	4.96559	4.9191	1.19e-06	8.45e-06	3.67738
SIRT7	0.203172	2.01126	7.02804	7.16e-12	1.11e-10	15.4007
GLYATL2	0.201606	0.886911	3.19044	0.00151283	0.00590489	-3.1
CLIC1	0.198766	7.53458	6.69367	6.04e-11	8.13e-10	13.3078
SPEF1	0.192186	0.414468	4.89276	1.36e-06	9.52e-06	3.55412
CERCAM	0.191223	2.6127	3.53623	0.000444952	0.00196869	-1.96226
NPM2	0.187461	1.71008	3.42381	0.000669989	0.00284273	-2.3444
EZH2	0.183836	1.34526	4.50489	8.34e-06	5.11e-05	1.80922
ACD	0.183455	2.77869	5.29545	1.81e-07	1.45e-06	5.5032
HOXB6	0.182428	0.322527	5.21217	2.77e-07	2.16e-06	5.08879
C5AR1	0.175929	1.57618	2.98452	0.00298397	0.0108338	-3.72424
NANOS3	0.17561	0.403388	6.40501	3.57e-10	4.27e-09	11.5692
PPIC	0.172756	3.23418	2.7806	0.00563747	0.0190265	-4.30282
CTSC	0.168896	1.68825	3.26354	0.00117819	0.0047171	-2.86882
LMNA	0.168505	4.98602	2.81131	0.00513429	0.0175133	-4.21821
SAT2	0.166702	5.38412	3.19848	0.00147214	0.00576332	-3.07482
ISX	0.161272	0.829673	2.8442	0.00464092	0.0160216	-4.12661
HYI	0.15877	2.40062	3.52093	0.00047075	0.00207261	-2.01497
TMEM216	0.15762	2.86301	5.60833	3.44e-08	3.1e-07	7.11208
CTSA	0.156309	4.0102	4.48161	9.26e-06	5.63e-05	1.70868
GPX8	0.156213	1.79293	2.64728	0.00837908	0.026767	-4.65966
RHEBL1	0.155764	0.399704	7.8084	3.62e-14	7.93e-13	20.6029
APLNR	0.15186	1.07776	2.47332	0.0137287	0.0409141	-5.09961
NEIL1	0.151193	2.09572	2.59029	0.0098789	0.0308505	-4.80699
HTRA2	0.149735	3.03168	5.87114	8.05e-09	7.94e-08	8.52593
ENO1-AS1	0.149052	1.23959	3.31305	0.000991998	0.00405034	-2.70936
FBXW4	0.148573	4.39446	4.4467	1.08e-05	6.51e-05	1.5588
HOXB5	0.14841	0.199688	4.30702	2e-05	0.000115109	0.970053
PRSS27	0.147626	0.406824	5.78941	1.27e-08	1.22e-07	8.08022
ARL9	0.144885	0.623965	3.56938	0.000393538	0.00176163	-1.84733
RP9P	0.144499	1.19482	3.0178	0.00268043	0.00984693	-3.62606
NUP85	0.143008	2.76861	5.15167	3.77e-07	2.88e-06	4.79142
APOL3	0.142285	2.55762	2.39882	0.0168256	0.0488007	-5.27912
SOX8	0.142232	0.80828	3.66295	0.000276858	0.00128211	-1.5175
RHEB	0.141799	4.0758	4.95554	9.99e-07	7.15e-06	3.84885
IQGAP3	0.139201	0.6627	3.06326	0.00231154	0.0086229	-3.49029
SLC25A33	0.138625	2.89235	3.24326	0.0012634	0.0050196	-2.93346
MCM5	0.13764	2.31673	4.577	6e-06	3.79e-05	2.12363
DUS3L	0.137116	2.85317	3.90331	0.000108349	0.000543679	-0.633255
CCDC57	0.135949	2.30284	3.24076	0.00127428	0.00505839	-2.94139
HAUS8	0.135758	0.844071	7.79385	4.01e-14	8.75e-13	20.5019
CDH24	0.135618	1.16646	4.30962	1.98e-05	0.000114006	0.980855
POLR1D	0.132605	4.05371	4.58225	5.86e-06	3.7e-05	2.1467
TMEM74B	0.126722	0.712059	2.45472	0.0144507	0.0427647	-5.14494
FAM102A	0.126053	3.48354	2.77658	0.00570651	0.0192286	-4.31383
DTNB	0.123439	2.88457	3.57572	0.000384364	0.00172551	-1.82524
PCDHB9	0.123086	0.691452	2.97842	0.0030429	0.011022	-3.74212
TSNAXIP1	0.122536	0.442935	5.68038	2.32e-08	2.14e-07	7.49408
SRRM3	0.122305	0.454839	4.65552	4.18e-06	2.7e-05	2.47123
TNNI3	0.121173	0.116539	4.95971	9.79e-07	7.01e-06	3.86859
TCL1A	0.120306	0.169616	3.28829	0.00108139	0.00437507	-2.78938
CD163L1	0.119892	0.557895	2.68695	0.00745915	0.0242252	-4.55526
XPA	0.118514	3.37957	4.18732	3.35e-05	0.000185151	0.479363
CTBP1	0.118487	4.35393	3.99446	7.49e-05	0.000387946	-0.284136
TMEM39B	0.116732	2.49446	4.71807	3.12e-06	2.06e-05	2.75198
GNAI2	0.111913	4.70962	2.81293	0.00510891	0.0174431	-4.21372
TUBB3	0.11129	0.262325	4.44587	1.09e-05	6.54e-05	1.55524
CBR3-AS1	0.109911	1.84947	2.82514	0.00492131	0.016867	-4.17982
UGT2B17	0.108889	0.132724	3.35919	0.000843482	0.00349943	-2.55873
THRSP	0.106629	0.134536	2.99058	0.00292653	0.0106436	-3.70646
EBNA1BP2	0.106562	4.04881	3.64853	0.000292424	0.00134575	-1.56887
AP1S2	0.105251	1.91565	3.04025	0.00249198	0.00922105	-3.55925
METTL7B	0.105059	0.342838	3.41898	0.000681698	0.00288658	-2.36055
AGAP2	0.104458	0.50492	4.60252	5.34e-06	3.4e-05	2.236
PROZ	0.104165	0.287843	4.32711	1.84e-05	0.000106192	1.05367
TMEM150A	0.102882	3.02601	3.75346	0.000195599	0.000936056	-1.19073
KIF23	0.1022	0.582658	3.05081	0.00240759	0.00894331	-3.52765
TTC29	0.101987	0.142875	3.4082	0.000708536	0.00298724	-2.39652
POLD1	0.0999425	1.98913	2.92427	0.00361467	0.0128518	-3.8993
TLE6	0.0990543	0.42969	4.89458	1.34e-06	9.44e-06	3.56261
MOK	0.0986299	0.722473	4.70697	3.29e-06	2.16e-05	2.70189
PLA2G1B	0.0961996	0.29679	4.30051	2.06e-05	0.000118182	0.943006
FCHO1	0.0929782	0.347917	3.87372	0.000121941	0.000606415	-0.74496
RNF8	0.0886239	1.84441	5.10499	4.76e-07	3.58e-06	4.56411
ASIP	0.0868369	0.239875	4.27217	2.33e-05	0.000132317	0.825864
TMEM159	0.0845713	4.23956	2.48356	0.0133455	0.039953	-5.07454
TBXA2R	0.0830638	0.691844	2.73616	0.00644469	0.0213496	-4.42365
MCOLN1	0.0827914	2.6992	3.37552	0.000796058	0.00332238	-2.50492
CRTC2	0.081403	3.70572	3.53355	0.000449373	0.00198586	-1.97151
ZBBX	0.0802777	0.103356	3.40585	0.000714514	0.00300943	-2.40434
EIF2S2	0.079932	4.92109	2.85613	0.00447292	0.0155031	-4.09314
C15orf61	0.0783128	1.8107	2.53148	0.0116738	0.0355867	-4.95576
SHPK	0.0782623	1.22256	3.11439	0.00195263	0.0074289	-3.33521
KIF17	0.0770527	0.409025	4.19569	3.24e-05	0.000179166	0.51325
ZNF165	0.0753217	1.13022	3.08689	0.00213872	0.00805196	-3.41892
LRRC37A3	0.0748899	0.790393	2.74364	0.00630199	0.0209468	-4.40346
CAMLG	0.0734724	4.59416	2.54412	0.0112653	0.0345149	-4.92407
DNAJC2	0.0726445	2.37111	2.53959	0.0114103	0.03491	-4.93545
MRFAP1L1	0.0697104	5.40288	2.79705	0.00536264	0.0181956	-4.25761
LOXL3	0.0667229	0.774928	2.51721	0.0121509	0.0368404	-4.99136
CHST13	0.0651486	0.155505	5.71499	1.92e-08	1.79e-07	7.67907
POLE2	0.0606714	0.870704	2.52132	0.0120117	0.03648	-4.98112
BLM	0.0556049	0.40092	2.56439	0.0106364	0.0328832	-4.87291
GTF2H4	0.0536453	0.806405	2.6085	0.00937529	0.0294836	-4.76024
HUS1B	0.0514849	0.146091	5.3186	1.6e-07	1.3e-06	5.61944
HOTAIR	0.0511758	0.123048	2.5169	0.0121614	0.0368651	-4.99212
TDH	0.0493989	0.244099	3.06132	0.00232626	0.00867365	-3.49612
TTLL6	0.0336389	0.221042	2.5086	0.0124472	0.0376456	-5.01274
POM121L9P	0.0194998	0.117375	2.5001	0.012746	0.0383983	-5.03379
CRB2	0.0177289	0.0588223	3.12681	0.00187358	0.00715838	-3.29718
IL12RB2	0.0154659	0.0670656	2.6159	0.00917742	0.028943	-4.74116
UPB1	0.0124877	0.0514157	4.40649	1.29e-05	7.7e-05	1.38756
GK2	-0.00117703	0.000983291	-2.85396	0.00450309	0.0155963	-4.09924
LDHAL6B	-0.0140433	0.038804	-3.61998	0.00032569	0.00148544	-1.66998
PAX6	-0.0235278	0.225818	-4.22873	2.81e-05	0.000157197	0.647653
PAK6	-0.0246798	0.0922744	-3.79375	0.000167195	0.000809565	-1.04287
BVES-AS1	-0.0257855	0.170439	-2.44239	0.0149475	0.0440533	-5.1748
CUBN	-0.0341004	0.203545	-3.05479	0.00237651	0.00884171	-3.51573
ANKRD45	-0.0388422	0.169372	-2.92168	0.00364434	0.0129438	-3.90675
BRAP	-0.0556775	2.71478	-3.0196	0.00266488	0.0097964	-3.62073
CYP3A7	-0.0562264	0.143827	-3.47536	0.000556093	0.00240489	-2.17062
FAM126A	-0.0634336	0.732199	-2.56234	0.0106987	0.0330513	-4.87811
STARD5	-0.0661446	0.61552	-3.72844	0.00021547	0.00102272	-1.28181
SRSF8	-0.0675624	4.64034	-2.60775	0.00939568	0.0295392	-4.76218
ZNF583	-0.0705192	0.816709	-4.31996	1.89e-05	0.000109363	1.02386
IMPG1	-0.0724052	0.167071	-5.31594	1.62e-07	1.31e-06	5.60605
ATP6V0D2	-0.0726513	0.27852	-2.58169	0.0101248	0.0315145	-4.82895
CEP128	-0.0729167	0.480577	-5.06678	5.77e-07	4.29e-06	4.37944
SLC16A10	-0.0779919	0.469544	-3.28035	0.00111163	0.00448413	-2.81494
SLITRK3	-0.0800771	0.250912	-2.82144	0.00497755	0.0170383	-4.19012
BORA	-0.0801134	0.573051	-4.09581	4.93e-05	0.000264675	0.112883
LIN9	-0.0802742	0.938617	-3.08858	0.00212684	0.00801219	-3.4138
ZNF605	-0.0842852	1.57701	-2.79723	0.0053598	0.0181894	-4.25713
TIGD6	-0.0846398	2.20639	-2.76893	0.00584005	0.0196301	-4.33473
DHX16	-0.0852432	3.45154	-3.43776	0.000637183	0.0027196	-2.29761
TNFSF4	-0.0857383	0.98845	-2.47299	0.0137413	0.0409428	-5.10042
LPP-AS2	-0.0865115	1.70242	-2.51602	0.0121917	0.0369508	-4.99433
CDK5R1	-0.0878815	0.927773	-2.40911	0.016364	0.047662	-5.25464
ZNF491	-0.090833	0.94061	-3.98549	7.77e-05	0.000401577	-0.318837
KPNA4	-0.0919185	3.33002	-3.08032	0.00218553	0.00820685	-3.43882
ZNF44	-0.0952194	1.82607	-3.47024	0.000566534	0.00244733	-2.18799
ZBTB2	-0.0957515	2.57377	-3.15153	0.00172493	0.00664204	-3.22103
ZNF610	-0.0975307	1.94147	-2.62973	0.00881744	0.027956	-4.70535
PPP4R2	-0.09814	3.4087	-2.80548	0.00522656	0.0177948	-4.23434
ZNF329	-0.100957	2.36383	-3.60205	0.000348369	0.00157846	-1.7331
MLLT1	-0.101756	4.67151	-4.29743	2.09e-05	0.000119696	0.930263
ZFP28	-0.106441	1.21863	-5.34328	1.41e-07	1.15e-06	5.74385
MAP2K5	-0.107817	2.44628	-4.17325	3.56e-05	0.00019564	0.422495
FANCM	-0.108662	0.628903	-6.42132	3.23e-10	3.9e-09	11.6658
SLC25A44	-0.108768	2.43162	-3.7792	0.000176972	0.000853574	-1.09644
MASP2	-0.109105	0.256594	-7.63578	1.21e-13	2.44e-12	19.4149
CEP135	-0.111683	0.706697	-5.32414	1.56e-07	1.26e-06	5.64735
ATP1B2	-0.111789	1.13751	-2.41268	0.0162066	0.0472489	-5.24613
TCHP	-0.112405	1.52666	-5.1286	4.23e-07	3.21e-06	4.67886
VWDE	-0.114441	0.46117	-3.16657	0.00163988	0.00634632	-3.17441
WNK3	-0.114489	0.819959	-3.11012	0.0019805	0.00751953	-3.34825
CSNK1D	-0.119376	4.34761	-4.97375	9.14e-07	6.58e-06	3.93501
ZNF280C	-0.121135	0.898336	-5.00325	7.9e-07	5.75e-06	4.07513
ARSG	-0.123139	1.08215	-3.54595	0.000429272	0.00190627	-1.92869
NONO	-0.123264	6.23851	-4.28311	2.22e-05	0.000126702	0.871003
SPECC1L	-0.124018	3.44588	-4.17878	3.48e-05	0.000191523	0.444844
MFSD11	-0.124622	2.19904	-5.23942	2.41e-07	1.9e-06	5.22376
CCDC110	-0.127874	1.26205	-3.06659	0.00228637	0.00853953	-3.48024
PCCB	-0.129407	3.16435	-2.91224	0.00375429	0.013273	-3.93383
FCHSD2	-0.129427	2.16451	-2.8407	0.00469141	0.0161796	-4.13643
ZNF470	-0.129512	1.05484	-6.88515	1.8e-11	2.62e-10	14.496
IRF6	-0.129976	4.93765	-2.7309	0.00654693	0.0216449	-4.43784
C1orf21	-0.130549	3.80112	-2.80492	0.00523555	0.0178209	-4.2359
RBBP8	-0.131988	1.99064	-3.53581	0.000445653	0.00197132	-1.96373
ZNF549	-0.133316	1.13759	-6.53375	1.63e-10	2.06e-09	12.3367
CPNE8	-0.134571	0.886274	-3.68081	0.000258656	0.00120559	-1.45361
ZNF880	-0.136063	2.64571	-3.82013	0.000150756	0.000736628	-0.945251
ZNF415	-0.136328	1.8442	-4.80409	2.08e-06	1.41e-05	3.14366
ATP6V0A2	-0.137383	1.42207	-5.95437	5.02e-09	5.11e-08	8.98545
ZNF528	-0.139668	1.79012	-4.2791	2.26e-05	0.000128748	0.854426
IGIP	-0.139732	2.72144	-4.52533	7.6e-06	4.7e-05	1.89788
SEMA4C	-0.14006	3.29899	-3.43962	0.000632932	0.00270336	-2.29137
CALCOCO2	-0.140816	3.67203	-5.58822	3.84e-08	3.43e-07	7.00624
PRSS23	-0.140993	3.55385	-2.42829	0.0155337	0.0455277	-5.20875
ZNHIT6	-0.141716	2.10646	-5.47437	7.06e-08	6.05e-07	6.41323
SNIP1	-0.143457	2.4194	-6.82277	2.68e-11	3.82e-10	14.1059
PIEZO2	-0.146169	0.571454	-5.1524	3.75e-07	2.87e-06	4.795
SERTAD2	-0.146395	2.59881	-4.19297	3.27e-05	0.000181108	0.502209
ZNF134	-0.148631	2.50061	-5.81736	1.09e-08	1.05e-07	8.23206
KATNAL1	-0.148816	1.05467	-4.76892	2.46e-06	1.65e-05	2.98273
NSUN4	-0.149004	2.08966	-6.94986	1.19e-11	1.77e-10	14.9039
SNX14	-0.151141	2.93229	-4.31383	1.95e-05	0.000112076	0.998356
GORAB	-0.151799	1.60425	-5.17942	3.27e-07	2.53e-06	4.92744
THRA	-0.152795	3.21867	-4.25074	2.56e-05	0.000144112	0.73773
ZIK1	-0.153034	1.04004	-3.6695	0.000270041	0.00125362	-1.49408
ZNF780A	-0.153612	1.50193	-6.15683	1.56e-09	1.71e-08	10.1264
MUC4	-0.154535	0.540072	-2.71062	0.00695448	0.0227838	-4.49224
NDRG2	-0.154892	3.68838	-2.40526	0.0165357	0.0480724	-5.26383
ZNF677	-0.155075	1.62072	-5.99236	4.04e-09	4.17e-08	9.19704
PFKFB2	-0.155567	1.71659	-3.54454	0.000431515	0.00191498	-1.93357
TMEM237	-0.155851	1.77778	-4.76804	2.47e-06	1.66e-05	2.97874
BTC	-0.155852	1.8298	-4.74286	2.78e-06	1.85e-05	2.86419
FAM210B	-0.156183	5.81974	-4.41601	1.24e-05	7.41e-05	1.42797
RASSF3	-0.156264	4.72073	-2.60713	0.00941252	0.0295836	-4.76378
PIAS2	-0.156897	1.6616	-6.0208	3.44e-09	3.58e-08	9.3562
RWDD2A	-0.157351	3.57166	-3.25937	0.00119525	0.00477872	-2.88213
PGPEP1	-0.158805	3.06237	-4.92449	1.16e-06	8.25e-06	3.70269
ZNF441	-0.158846	1.40753	-5.53131	5.21e-08	4.56e-07	6.70844
LONRF3	-0.159548	0.390951	-7.34997	8.51e-13	1.51e-11	17.4939
CNDP2	-0.159815	5.14815	-3.18305	0.00155119	0.00603947	-3.12311
CEP85	-0.160665	1.34542	-4.53915	7.14e-06	4.43e-05	1.95803
SNN	-0.161366	3.61828	-4.11511	4.55e-05	0.000245662	0.189532
SMG7	-0.162934	3.58465	-6.08607	2.36e-09	2.52e-08	9.72388
SCMH1	-0.163256	4.37742	-5.62094	3.21e-08	2.91e-07	7.17864
ZNF471	-0.164676	1.57343	-5.1285	4.23e-07	3.21e-06	4.67836
MTHFR	-0.165092	2.53195	-3.73145	0.000212986	0.00101181	-1.2709
TAF6	-0.165519	3.15265	-4.35086	1.66e-05	9.65e-05	1.15296
ADAMTS5	-0.166218	0.641085	-4.23519	2.73e-05	0.000153189	0.674035
FBXO8	-0.169087	3.22536	-5.76471	1.46e-08	1.39e-07	7.94659
RNF103	-0.169855	3.46749	-5.73503	1.72e-08	1.61e-07	7.78663
PLAGL1	-0.170583	1.15381	-4.00314	7.23e-05	0.000375742	-0.250505
DTX4	-0.170631	1.5688	-3.67927	0.000260183	0.00121157	-1.45914
SLC46A1	-0.17095	1.87946	-5.94766	5.22e-09	5.29e-08	8.94819
LPAR6	-0.171725	3.19728	-2.77934	0.00565904	0.0190898	-4.30627
DGKE	-0.172132	1.15611	-6.56957	1.31e-10	1.67e-09	12.5525
MKNK2	-0.172489	5.59314	-5.23768	2.43e-07	1.92e-06	5.21511
TAF1A	-0.172773	1.16047	-6.17556	1.4e-09	1.54e-08	10.2336
FAM111A	-0.173349	3.69749	-3.17183	0.00161108	0.00624859	-3.15806
TADA2B	-0.174339	3.37833	-7.3886	6.56e-13	1.19e-11	17.7502
YPEL2	-0.17651	2.24071	-4.14407	4.03e-05	0.000219324	0.305195
CLUL1	-0.17784	1.77663	-3.54163	0.000436174	0.00193362	-1.94362
RIMS1	-0.179395	0.703775	-4.75444	2.63e-06	1.76e-05	2.91682
PHF20	-0.181014	2.9634	-6.76943	3.75e-11	5.23e-10	13.7746
C16orf46	-0.182521	1.13985	-6.14342	1.69e-09	1.84e-08	10.0498
DNMT1	-0.183225	2.27617	-4.89768	1.32e-06	9.31e-06	3.57711
PDE10A	-0.183504	0.960156	-3.20533	0.00143829	0.00564257	-3.05333
VIPR1	-0.183595	3.4578	-3.92055	0.000101105	0.000510376	-0.567801
EPB41L4B	-0.184471	3.15839	-3.1337	0.00183097	0.0070113	-3.27599
CWC22	-0.184627	3.03486	-6.0196	3.46e-09	3.61e-08	9.34946
RAB6A	-0.18555	4.9384	-4.65109	4.27e-06	2.75e-05	2.45145
ZNF25	-0.18564	2.1415	-6.17844	1.38e-09	1.52e-08	10.2501
JAKMIP3	-0.187598	0.655943	-6.46717	2.45e-10	3e-09	11.9382
NFIA	-0.187883	3.01083	-6.00606	3.74e-09	3.87e-08	9.27363
ANKRD37	-0.192801	3.0835	-2.50301	0.0126428	0.0381401	-5.02658
LRRC41	-0.193399	4.00945	-7.32014	1.04e-12	1.82e-11	17.2968
BRAF	-0.195038	2.3835	-5.1563	3.68e-07	2.82e-06	4.81406
PROS1	-0.195446	2.76168	-2.68056	0.00760083	0.0246325	-4.57217
EIF2S3	-0.198768	5.85643	-5.69657	2.13e-08	1.97e-07	7.58046
SIKE1	-0.199402	2.49525	-6.08405	2.38e-09	2.55e-08	9.71249
BTD	-0.202225	3.58524	-4.69722	3.44e-06	2.26e-05	2.65802
STX12	-0.203969	4.01537	-8.05046	6.45e-15	1.58e-13	22.3034
CAD	-0.204286	2.6162	-5.61857	3.25e-08	2.94e-07	7.16607
PLSCR4	-0.204988	1.77075	-3.64394	0.000297542	0.00136711	-1.58515
RFX3	-0.205387	1.67752	-3.70849	0.000232662	0.00109556	-1.35404
KLK2	-0.206704	9.79088	-2.83193	0.0048197	0.0165665	-4.1609
ZNF792	-0.207583	1.48247	-5.5214	5.5e-08	4.79e-07	6.65691
FBXO25	-0.209649	3.49642	-4.05095	5.94e-05	0.000313841	-0.0640069
ARAP2	-0.210712	0.933593	-6.83463	2.48e-11	3.55e-10	14.1798
EPS8	-0.211138	2.27403	-4.18073	3.45e-05	0.000190064	0.452702
RALGPS2	-0.21116	2.00225	-5.21274	2.76e-07	2.16e-06	5.0916
DDX6	-0.211664	3.98313	-6.05483	2.82e-09	2.99e-08	9.54745
WWTR1	-0.216559	3.12027	-4.23536	2.73e-05	0.000153102	0.674757
EYA3	-0.220568	2.69676	-5.97424	4.49e-09	4.59e-08	9.09595
ABI2	-0.22066	1.99608	-8.10957	4.21e-15	1.06e-13	22.7247
MAN1A1	-0.221536	2.74461	-3.06604	0.0022905	0.00855378	-3.4819
IPMK	-0.221867	1.25984	-7.10474	4.34e-12	6.92e-11	15.8925
URB2	-0.222116	1.49995	-6.62041	9.54e-11	1.24e-09	12.8605
MAGI1	-0.222723	2.20507	-7.2604	1.55e-12	2.65e-11	16.904
FARP2	-0.225753	1.62587	-6.4081	3.5e-10	4.2e-09	11.5875
CCNI	-0.227232	7.0821	-7.01462	7.81e-12	1.2e-10	15.3151
PRDM4	-0.227309	2.9339	-7.24366	1.73e-12	2.94e-11	16.7943
ZNF460	-0.227485	0.654968	-7.40251	5.97e-13	1.09e-11	17.8427
MAP4K5	-0.228346	2.55592	-7.04177	6.55e-12	1.02e-10	15.4884
RAB18	-0.228521	4.42593	-4.70084	3.38e-06	2.22e-05	2.67429
KLK3	-0.231094	11.8299	-2.81031	0.00515012	0.0175597	-4.221
MDFIC	-0.231928	1.81846	-4.66247	4.05e-06	2.62e-05	2.50224
SNED1	-0.232394	1.52163	-6.07976	2.44e-09	2.61e-08	9.68818
SPIN3	-0.232583	1.63119	-6.61647	9.78e-11	1.27e-09	12.8365
TLK1	-0.233633	3.44942	-5.41747	9.55e-08	8.02e-07	6.12093
CDH26	-0.233854	1.93275	-2.96747	0.00315144	0.0113737	-3.77415
TAF1B	-0.237474	1.98511	-8.06132	5.97e-15	1.47e-13	22.3806
CNN3	-0.237821	5.41637	-3.42968	0.000656005	0.00279077	-2.32475
USP47	-0.238309	3.28995	-8.12199	3.85e-15	9.81e-14	22.8134
PRKCH	-0.238731	2.61872	-7.07421	5.3e-12	8.35e-11	15.6962
ZNF132	-0.239481	1.68613	-8.82735	1.97e-17	7.28e-16	28.0231
STAT6	-0.240724	4.67079	-4.68843	3.59e-06	2.34e-05	2.6185
ANGEL1	-0.241665	2.32791	-8.09481	4.69e-15	1.17e-13	22.6192
ACE	-0.241743	1.80598	-4.67574	3.8e-06	2.48e-05	2.5616
FAT4	-0.2423	0.678565	-6.47545	2.33e-10	2.86e-09	11.9876
ZCCHC2	-0.243289	2.01728	-6.55818	1.4e-10	1.79e-09	12.4838
AXIN2	-0.244176	2.26943	-4.61419	5.06e-06	3.23e-05	2.28761
NAB1	-0.244496	2.57411	-5.50581	5.97e-08	5.18e-07	6.57591
RMND5A	-0.245521	3.55154	-6.40309	3.61e-10	4.32e-09	11.5579
AKAP7	-0.24682	1.96586	-4.41739	1.23e-05	7.37e-05	1.43383
DPY19L1	-0.248324	1.70152	-5.9013	6.79e-09	6.78e-08	8.69179
SEC22B	-0.25133	2.99717	-6.99186	9.06e-12	1.38e-10	15.1702
PHOSPHO2	-0.251894	2.70462	-4.83147	1.82e-06	1.25e-05	3.26967
ZNF780B	-0.252767	1.48208	-8.64598	7.88e-17	2.62e-15	26.653
TRERF1	-0.253972	1.35864	-5.15394	3.72e-07	2.85e-06	4.80254
TRAF6	-0.254299	1.52976	-8.88163	1.3e-17	4.94e-16	28.4371
WDR31	-0.254428	1.35851	-9.44837	1.47e-19	7.76e-18	32.8671
GLRB	-0.254769	1.41017	-4.58228	5.86e-06	3.7e-05	2.14685
PATL1	-0.254871	2.94791	-5.35888	1.3e-07	1.07e-06	5.82277
MSH2	-0.255665	2.66045	-5.98852	4.13e-09	4.26e-08	9.17557
FERMT2	-0.256552	2.69843	-4.22402	2.87e-05	0.000160132	0.628426
ZC3HAV1L	-0.257434	1.20521	-6.76304	3.91e-11	5.43e-10	13.735
BCL2L11	-0.258645	2.51998	-6.81677	2.78e-11	3.95e-10	14.0685
MFAP3L	-0.259166	0.917032	-8.34925	7.28e-16	2.07e-14	24.4567
CNTN1	-0.25969	1.94608	-3.3285	0.00093976	0.00385602	-2.65914
MAP3K2	-0.263008	2.42495	-7.10989	4.2e-12	6.71e-11	15.9257
GCLC	-0.26448	2.7452	-6.439	2.9e-10	3.53e-09	11.7706
SMARCA1	-0.26578	4.43472	-3.95077	8.95e-05	0.000456537	-0.452444
CEBPZ	-0.266003	3.77836	-8.313	9.52e-16	2.66e-14	24.1923
BICD1	-0.268081	1.96106	-4.0596	5.73e-05	0.000303958	-0.0300122
EPB41L5	-0.269835	2.29606	-6.92148	1.43e-11	2.11e-10	14.7246
LARP1	-0.270655	4.67876	-7.23141	1.88e-12	3.17e-11	16.7142
CCDC88C	-0.272207	2.53901	-5.46266	7.52e-08	6.42e-07	6.35289
ENDOD1	-0.272394	5.51339	-3.57798	0.000381145	0.00171219	-1.81736
PCSK6	-0.273891	1.22887	-5.76977	1.42e-08	1.35e-07	7.97391
CCNG2	-0.274962	4.45979	-4.45372	1.05e-05	6.33e-05	1.58886
PPM1K	-0.278653	2.70086	-5.5895	3.81e-08	3.4e-07	7.01295
ACSL1	-0.279662	5.4404	-4.41669	1.24e-05	7.39e-05	1.43087
ADNP	-0.280423	4.21777	-7.12153	3.89e-12	6.26e-11	16.0008
EVI5	-0.281728	1.80668	-9.79504	8.71e-21	5.89e-19	35.6697
PHF12	-0.282146	3.45407	-5.54932	4.73e-08	4.17e-07	6.80242
C9orf72	-0.28446	2.38379	-7.15865	3.05e-12	4.98e-11	16.2408
CDK6	-0.286182	1.88224	-4.09049	5.04e-05	0.000269993	0.0918354
VRK2	-0.288398	2.16644	-8.17618	2.6e-15	6.76e-14	23.2021
EPS15	-0.290226	3.94173	-8.51385	2.14e-16	6.63e-15	25.668
FMN1	-0.293421	0.71401	-7.64684	1.12e-13	2.27e-12	19.4903
ZNF518B	-0.294077	2.11468	-7.11923	3.95e-12	6.34e-11	15.9859
TBC1D9B	-0.295023	4.05625	-8.70368	5.08e-17	1.75e-15	27.0867
PDCD4	-0.297213	5.14592	-6.36293	4.6e-10	5.43e-09	11.3212
ZNF776	-0.297482	2.3438	-7.76372	4.96e-14	1.06e-12	20.2934
TNRC6B	-0.301517	1.74087	-10.4307	4.11e-23	4.54e-21	40.9806
PARD3B	-0.301772	1.92396	-8.60132	1.11e-16	3.59e-15	26.3188
FBXL17	-0.302099	2.22662	-8.82061	2.08e-17	7.63e-16	27.9718
SEC22C	-0.303117	3.98999	-6.97169	1.03e-11	1.55e-10	15.0421
PIBF1	-0.304945	2.37013	-8.66429	6.86e-17	2.3e-15	26.7904
RLIM	-0.305203	3.22831	-7.56897	1.92e-13	3.76e-12	18.9607
AADAT	-0.305247	3.12763	-4.19888	3.19e-05	0.000176909	0.526169
MAPT	-0.305648	1.88257	-5.40055	1.04e-07	8.71e-07	6.03451
PIK3CA	-0.313698	1.71517	-7.98435	1.04e-14	2.46e-13	21.835
DEFB132	-0.313766	1.08476	-5.29745	1.79e-07	1.44e-06	5.51325
EIF4G3	-0.314739	3.26497	-7.48252	3.47e-13	6.54e-12	18.3776
ANXA9	-0.315053	2.05415	-6.8237	2.66e-11	3.79e-10	14.1117
TNFRSF19	-0.316775	3.14671	-2.79062	0.00546864	0.0185116	-4.27532
PHLDB2	-0.318011	1.81992	-5.11234	4.59e-07	3.46e-06	4.59979
RNF41	-0.319332	4.28844	-7.33855	9.19e-13	1.62e-11	17.4184
SEMA3D	-0.320672	1.07899	-4.13232	4.23e-05	0.000229841	0.25819
MAP4K3	-0.321875	2.89814	-7.08523	4.93e-12	7.81e-11	15.767
SPRY2	-0.323453	2.61904	-6.53012	1.67e-10	2.1e-09	12.3149
WDR7	-0.325909	1.49924	-9.92039	3.08e-21	2.27e-19	36.6997
ANKIB1	-0.326182	2.82843	-6.87435	1.93e-11	2.8e-10	14.4283
ATP2C2	-0.327763	2.49584	-4.98356	8.71e-07	6.29e-06	3.9815
PLS1	-0.330435	1.29073	-6.79315	3.23e-11	4.55e-10	13.9217
SLC25A25	-0.332298	3.03947	-5.60031	3.59e-08	3.23e-07	7.06981
PGM3	-0.333544	4.24783	-5.90071	6.81e-09	6.8e-08	8.68855
ANKRD50	-0.334523	2.73027	-5.6825	2.3e-08	2.12e-07	7.50536
FOXO3	-0.339207	3.79642	-6.73554	4.65e-11	6.37e-10	13.5652
TRIM68	-0.343204	3.78322	-5.55191	4.67e-08	4.12e-07	6.81595
CAB39L	-0.343484	4.77106	-6.33305	5.5e-10	6.43e-09	11.1459
ARFGAP3	-0.344538	5.86823	-7.31974	1.04e-12	1.83e-11	17.2942
PRKACB	-0.345817	3.71264	-5.75471	1.54e-08	1.46e-07	7.89262
ATP7A	-0.346194	2.07146	-8.10862	4.24e-15	1.07e-13	22.7178
VHL	-0.348322	3.54907	-7.34764	8.65e-13	1.53e-11	17.4785
CBFA2T2	-0.348761	3.36986	-7.71919	6.77e-14	1.42e-12	19.9863
FAM120B	-0.350287	3.26476	-11.3819	9.31e-27	2.61e-24	49.314
ANKH	-0.353124	4.73018	-5.64522	2.82e-08	2.57e-07	7.30713
PURA	-0.361254	2.36691	-10.0847	7.79e-22	6.55e-20	38.0631
STX17	-0.362099	2.42546	-8.37515	6.01e-16	1.74e-14	24.6461
FOXN3	-0.362981	2.77186	-8.16774	2.76e-15	7.16e-14	23.1415
MSH3	-0.367144	2.42494	-9.14647	1.64e-18	7.24e-17	30.4832
GK5	-0.367245	2.7923	-7.82141	3.3e-14	7.27e-13	20.6933
FAM214A	-0.368133	2.64176	-8.72325	4.38e-17	1.52e-15	27.2342
MAPK6	-0.370468	3.15436	-6.66138	7.4e-11	9.81e-10	13.1101
DNASE2B	-0.370681	2.79529	-3.16412	0.00165346	0.00639252	-3.18201
SYNJ2BP	-0.373339	3.6669	-7.1351	3.56e-12	5.76e-11	16.0884
COG3	-0.374706	3.64769	-8.32188	8.91e-16	2.5e-14	24.257
TANC1	-0.375165	2.2704	-6.81945	2.74e-11	3.89e-10	14.0852
SIRT1	-0.376075	2.91842	-8.85071	1.65e-17	6.16e-16	28.201
KDM6A	-0.379556	2.43817	-7.39947	6.1e-13	1.11e-11	17.8225
THRAP3	-0.380109	5.56357	-12.0149	2.78e-29	1.75e-26	55.0908
CRIM1	-0.383051	3.37855	-6.11354	2.01e-09	2.17e-08	9.87969
LUZP2	-0.383678	2.12012	-4.12831	4.3e-05	0.000233382	0.242182
CDKL5	-0.386153	1.47565	-8.0187	8.11e-15	1.95e-13	22.078
TBC1D16	-0.391755	3.55515	-7.01172	7.96e-12	1.22e-10	15.2966
PDS5B	-0.394637	2.17166	-9.62666	3.47e-20	2.08e-18	34.2998
TMPRSS2	-0.394856	7.70219	-4.15402	3.86e-05	0.000210901	0.345106
APH1B	-0.395917	2.93993	-9.87234	4.59e-21	3.27e-19	36.3038
SPOPL	-0.397358	2.64031	-7.62236	1.33e-13	2.65e-12	19.3234
STK39	-0.399543	4.71442	-5.83689	9.76e-09	9.5e-08	8.3385
SCRN1	-0.399962	3.26021	-5.74426	1.63e-08	1.54e-07	7.83631
PIK3R1	-0.401555	2.77217	-7.38357	6.79e-13	1.23e-11	17.7167
APPBP2	-0.40653	2.82062	-12.3352	1.38e-30	1.35e-27	58.078
ADCY1	-0.418238	1.20619	-6.81679	2.78e-11	3.95e-10	14.0686
SCARB2	-0.41984	6.54136	-10.5875	1.06e-23	1.36e-21	42.3238
MBNL2	-0.420619	3.05674	-6.70666	5.57e-11	7.54e-10	13.3875
KIAA1217	-0.421075	3.47459	-9.32699	3.91e-19	1.9e-17	31.9022
NNT	-0.422113	2.45952	-8.69386	5.48e-17	1.88e-15	27.0127
SHROOM2	-0.42221	2.50474	-11.0018	2.8e-25	5.57e-23	45.9313
PPARA	-0.427301	1.80153	-12.3425	1.29e-30	1.34e-27	58.1466
ELK4	-0.427441	3.51099	-7.17623	2.71e-12	4.46e-11	16.3548
RASD1	-0.430297	4.81313	-3.90885	0.000105969	0.00053296	-0.612248
DNAH5	-0.435759	1.71301	-5.80668	1.16e-08	1.11e-07	8.17397
STON1	-0.436296	2.73751	-8.48395	2.67e-16	8.2e-15	25.4467
SBF2	-0.438187	2.04332	-10.2141	2.61e-22	2.44e-20	39.147
LRIG1	-0.439808	5.37134	-8.92437	9.31e-18	3.63e-16	28.7644
BMPR1B	-0.442754	4.4697	-6.17595	1.4e-09	1.54e-08	10.2358
TBC1D9	-0.445176	3.68944	-10.0867	7.66e-22	6.45e-20	38.0795
CLCN3	-0.445675	4.35768	-8.58803	1.22e-16	3.94e-15	26.2197
UBXN4	-0.447725	4.98462	-8.76047	3.29e-17	1.18e-15	27.5155
SHROOM3	-0.460239	3.4894	-8.5831	1.27e-16	4.09e-15	26.1829
KIF5C	-0.463912	4.16218	-7.49452	3.2e-13	6.08e-12	18.4582
SNX25	-0.465306	3.07418	-10.8491	1.08e-24	1.8e-22	44.5919
NEDD4L	-0.466339	4.69189	-7.15079	3.21e-12	5.23e-11	16.1899
SLC9A2	-0.472376	2.65137	-8.14228	3.32e-15	8.51e-14	22.9588
PRKD1	-0.473318	3.35889	-7.77977	4.43e-14	9.58e-13	20.4044
NUDT12	-0.476046	2.69438	-9.24947	7.25e-19	3.37e-17	31.2904
IL1R1	-0.49402	5.00802	-7.2156	2.09e-12	3.5e-11	16.6111
CORO2A	-0.497885	4.17972	-9.5622	5.87e-20	3.34e-18	33.7798
MYO6	-0.498226	4.44128	-5.2534	2.24e-07	1.78e-06	5.29322
HERC3	-0.49929	2.97791	-7.47892	3.55e-13	6.69e-12	18.3534
REPS2	-0.504998	3.63292	-6.8731	1.94e-11	2.82e-10	14.4204
EPB41	-0.505434	3.20105	-9.53229	7.48e-20	4.21e-18	33.5392
SASH1	-0.507118	2.95952	-10.2952	1.31e-22	1.3e-20	39.8303
SLC4A4	-0.507476	5.02752	-3.99273	7.55e-05	0.000390556	-0.29085
ATP8B2	-0.507626	3.2975	-7.33817	9.22e-13	1.63e-11	17.4159
ZNF217	-0.508814	4.1874	-6.95813	1.13e-11	1.69e-10	14.9561
PCGEM1	-0.509893	2.89546	-2.59709	0.00968807	0.0303361	-4.78957
MIA3	-0.512474	4.6586	-8.46344	3.11e-16	9.45e-15	25.2952
RHPN2	-0.513817	4.83466	-7.99653	9.51e-15	2.27e-13	21.921
TRPM8	-0.513969	5.69152	-4.12626	4.34e-05	0.000235137	0.23398
ABHD2	-0.516711	5.55896	-5.62074	3.22e-08	2.91e-07	7.17754
PDLIM5	-0.519026	6.63899	-4.99311	8.31e-07	6.01e-06	4.02685
TIPARP	-0.531418	3.2208	-7.60751	1.47e-13	2.93e-12	19.2223
HGD	-0.537838	4.1752	-5.03502	6.75e-07	4.96e-06	4.22686
CGNL1	-0.543197	4.06823	-10.3583	7.65e-23	7.98e-21	40.3648
SECISBP2L	-0.548953	3.40878	-10.5951	9.94e-24	1.28e-21	42.3897
PLEKHH1	-0.55381	3.37355	-7.71034	7.2e-14	1.5e-12	19.9254
RASEF	-0.56278	3.53726	-9.64194	3.06e-20	1.86e-18	34.4235
SETD7	-0.563491	3.75077	-11.7694	2.71e-28	1.21e-25	52.8291
BEND4	-0.581664	2.55084	-6.90138	1.62e-11	2.38e-10	14.598
FAN1	-0.581673	2.35192	-14.2045	1.6e-38	2.91e-34	76.2651
ZBED6	-0.599193	0.936575	-11.3883	8.78e-27	2.48e-24	49.3716
RALGAPA2	-0.609082	3.78369	-8.57584	1.34e-16	4.31e-15	26.1288
SERINC5	-0.639057	4.929	-8.58928	1.21e-16	3.92e-15	26.2289
ALOX15B	-0.649975	4.87429	-2.77778	0.00568593	0.0191663	-4.31056
UTRN	-0.65779	4.12201	-10.4226	4.41e-23	4.82e-21	40.9118
ABCC4	-0.68274	6.12457	-6.76052	3.97e-11	5.51e-10	13.7194
PRUNE2	-0.687631	3.24582	-8.34147	7.71e-16	2.18e-14	24.3999
ARG2	-0.710082	5.1839	-6.45872	2.58e-10	3.15e-09	11.8879
IQGAP2	-0.713008	3.99424	-10.2081	2.75e-22	2.55e-20	39.0967
MME	-0.747264	3.47402	-5.72612	1.81e-08	1.69e-07	7.73878
GREB1	-0.748521	3.82108	-8.09629	4.64e-15	1.16e-13	22.6297
SLC30A4	-0.814503	4.88482	-10.4959	2.34e-23	2.78e-21	41.538
EHF	-1.17941	4.77317	-12.5073	2.7e-31	3.76e-28	59.7002

## Sheet: immune infiltration
Mixture	B cells naive_CIBERSORT	B cells memory_CIBERSORT	Plasma cells_CIBERSORT	T cells CD8_CIBERSORT	T cells CD4 memory resting_CIBERSORT	T cells CD4 memory activated_CIBERSORT	T cells follicular helper_CIBERSORT	T cells regulatory (Tregs)_CIBERSORT	T cells gamma delta_CIBERSORT	NK cells resting_CIBERSORT	NK cells activated_CIBERSORT	Monocytes_CIBERSORT	Macrophages M0_CIBERSORT	Macrophages M1_CIBERSORT	Macrophages M2_CIBERSORT	Dendritic cells resting_CIBERSORT	Dendritic cells activated_CIBERSORT	Mast cells resting_CIBERSORT	Mast cells activated_CIBERSORT	Eosinophils_CIBERSORT	Neutrophils_CIBERSORT	aDCs_ssGSEA	APC co-inhibition_ssGSEA	APC co-stimulation_ssGSEA	B cells_ssGSEA	CCR_ssGSEA	CD8+ T cells_ssGSEA	Check-point_ssGSEA	Cytolytic activity_ssGSEA	DCs_ssGSEA	HLA_ssGSEA	iDCs_ssGSEA	Inflammation-promoting_ssGSEA	Macrophages_ssGSEA	Mast cells_ssGSEA	MHC class I_ssGSEA	Neutrophils_ssGSEA	NK cells_ssGSEA	Parainflammation_ssGSEA	pDCs_ssGSEA	T cell co-inhibition_ssGSEA	T cell co-stimulation_ssGSEA	T helper cells_ssGSEA	Tfh_ssGSEA	Th1 cells_ssGSEA	Th2 cells_ssGSEA	TIL_ssGSEA	Treg_ssGSEA	Type I IFN Reponse_ssGSEA
TCGA-ZG-A9LU-01A-11R-A41O-07	0.00923466	0	0.00751088	0.13913	0.190121	0	0.0537945	0.0361455	0	0	0.104029	0.028875	0.0863524	0.122058	0.0868826	0.0474701	0	0.0883968	0	0	0	0.651919	0.716786	0.660527	0.606506	0.636191	0.780711	0.676854	0.803252	0.667961	0.878647	0.605281	0.73253	0.767688	0.604161	0.986344	0.716557	0.607998	0.869829	0.698691	0.660228	0.659715	0.853278	0.530965	0.570793	0.590364	0.719151	0.786084	0.86669
TCGA-EJ-5531-01A-01R-1580-07	0.133868	0	0.131418	0.068832	0.154763	0	0.0250492	0.0140255	0	0	0.017468	0.0178173	0.220864	0.0164257	0.0603658	0.0445403	0.00614511	0.0884192	0	0	0	0.608102	0.732883	0.674005	0.680314	0.655717	0.812378	0.669729	0.789445	0.715398	0.902063	0.737304	0.722637	0.801152	0.795695	0.981447	0.758853	0.551307	0.851807	0.679678	0.661986	0.666538	0.896404	0.621801	0.592237	0.565889	0.743915	0.802533	0.795599
TCGA-EJ-7785-01A-11R-2118-07	0.145868	0	0.215105	0.0617008	0.161401	0	0.037962	0	0	0	0.0167256	0.0182894	0.053982	0.0382219	0.0380886	0.0895864	0	0.110779	0	0	0.0122903	0.564073	0.697312	0.63595	0.680242	0.647569	0.740466	0.646095	0.763101	0.607792	0.910662	0.685223	0.701617	0.761467	0.754253	0.983929	0.784719	0.483635	0.829999	0.673021	0.643544	0.633505	0.877067	0.590279	0.53204	0.557215	0.732406	0.791868	0.759478
TCGA-G9-6363-01A-21R-1789-07	0.101134	0	0.0204372	0.0959316	0.371013	0	0.0167273	0	0.025199	0	0.0233508	0	0.0630082	0.109834	0.0434121	0.0417498	0	0.0882033	0	0	0	0.573969	0.662623	0.623707	0.666912	0.628076	0.72222	0.61939	0.731899	0.617478	0.882577	0.5535	0.725393	0.701098	0.439729	0.969347	0.724869	0.500371	0.824449	0.643417	0.598828	0.629205	0.785643	0.673413	0.547775	0.548901	0.699804	0.787634	0.723539
TCGA-H9-A6BX-01A-31R-A311-07	0.0457613	0	0.0124406	0.0596725	0.255985	0.00492785	0.017602	0.00970077	0	0	0.0153846	0	0.271962	0.0475789	0.0747657	0.0232982	0	0.160921	0	0	0	0.617823	0.733166	0.635227	0.648703	0.646493	0.737432	0.663169	0.767163	0.645563	0.905536	0.617838	0.735251	0.791216	0.789647	0.982489	0.718064	0.550755	0.83592	0.695938	0.650027	0.653802	0.870279	0.664364	0.601303	0.599232	0.728366	0.800559	0.77563
TCGA-V1-A8WN-01A-11R-A37L-07	0.0103719	0	0.00956525	0.207601	0.292099	0	0.0122783	0	0	0	0.0409334	0.023953	0.084026	0.0835188	0	0	0.015797	0.216216	0	0.00364027	0	0.656906	0.668954	0.615649	0.566159	0.616308	0.753255	0.624004	0.759868	0.566496	0.887881	0.512718	0.693237	0.687097	0.715358	0.994304	0.706488	0.567877	0.816931	0.65566	0.616397	0.59733	0.796992	0.476342	0.552609	0.490257	0.678494	0.783725	0.749947
TCGA-KK-A8IL-01A-11R-A36G-07	0.141653	0	0.0565139	0.159896	0.196681	0.0165492	0.014242	0.00733169	0	0	0.051424	0.0321422	0.0385447	0.109801	0.0760776	0.0105713	0	0.0885721	0	0	0	0.617821	0.734075	0.648713	0.628796	0.647754	0.858603	0.679722	0.840354	0.709648	0.919072	0.657845	0.771993	0.788196	0.580753	0.997293	0.738821	0.480754	0.877659	0.687809	0.673995	0.698356	0.889682	0.632031	0.621489	0.611488	0.741846	0.81173	0.819035
TCGA-EJ-A65F-01A-21R-A311-07	0.0631138	0	0.00422054	0.176316	0.244224	0	0.018515	0.00713871	0	0	0.0617555	0.0128973	0.0547018	0.0432619	0.100369	0.0629792	0	0.139573	0.0109351	0	0	0.581771	0.704297	0.631405	0.613099	0.617881	0.775604	0.641495	0.776933	0.666419	0.859372	0.530911	0.683418	0.743851	0.804966	0.974686	0.710802	0.515215	0.82067	0.658032	0.620647	0.630258	0.835622	0.512414	0.526231	0.581341	0.703963	0.779213	0.751142
TCGA-G9-6338-01A-12R-1965-07	0.115999	0	0.00390957	0.110847	0.277383	0.0225574	0.0144275	0	0	0.00708908	0	0.00760085	0.101376	0.0657956	0.128028	0.00046157	0	0.144526	0	0	0	0.528837	0.666365	0.595927	0.593176	0.607419	0.682565	0.589329	0.698175	0.606425	0.861126	0.278594	0.630534	0.728008	0.708087	0.972041	0.664101	0.489455	0.812645	0.670669	0.568999	0.597243	0.75415	0.516229	0.478607	0.444603	0.65646	0.755429	0.789938
TCGA-V1-A8MK-01A-11R-A36G-07	0.0321642	0	0.100993	0.129723	0.298628	0.0352868	0.0512383	0	0	0	0	0	0.0197081	0.121715	0.0434091	0.0462114	0	0.120924	0	0	0	0.598158	0.662349	0.622684	0.631655	0.609345	0.750265	0.630138	0.75033	0.572208	0.881954	0.518607	0.708084	0.696922	0.644963	0.98396	0.702409	0.573516	0.813536	0.649103	0.600404	0.617745	0.773247	0.577226	0.552189	0.573096	0.685708	0.788071	0.756927
TCGA-EJ-7331-01A-11R-2118-07	0.0675775	0	0.0261183	0.0664162	0.285635	0	0.0076335	0	0	0	0.0192168	0.0409135	0.0838741	0.0785887	0.0738137	0.0234118	0	0.209606	0	0	0.0171954	0.660207	0.719288	0.652338	0.705428	0.645447	0.72604	0.650708	0.723161	0.662745	0.863615	0.584729	0.697363	0.779923	0.761068	0.982833	0.787127	0.487751	0.849676	0.676228	0.644167	0.639	0.870017	0.632494	0.584092	0.591653	0.725956	0.800948	0.794275
TCGA-G9-6377-01A-11R-1965-07	0.0906599	0	0	0.194361	0.242098	0.0327114	0.0388714	0.0207312	0	0	0	0.00254411	0.0967578	0.081482	0.079226	0.0114519	0.0211777	0.0879278	0	0	0	0.688818	0.690132	0.665585	0.672505	0.6374	0.787629	0.639696	0.771892	0.683522	0.901735	0.648641	0.736074	0.756672	0.651227	0.992213	0.73137	0.432538	0.841734	0.66666	0.627766	0.650008	0.829729	0.628279	0.567007	0.632434	0.713196	0.791979	0.782878
TCGA-EJ-5525-01A-01R-1580-07	0.133916	0	0	0.000305955	0.322229	0	0.0586321	0	0	0	0.0162231	0.0181244	0.0960824	0.0602176	0.151028	0.0782217	0	0.0650193	0	0	0	0.575945	0.672223	0.655042	0.648151	0.61995	0.639025	0.61426	0.697146	0.627301	0.853266	0.587677	0.648734	0.763417	0.454554	0.945495	0.726991	0.236162	0.803703	0.629657	0.605834	0.617099	0.836167	0.60424	0.502324	0.610309	0.687952	0.790816	0.70344
TCGA-CH-5751-01A-11R-1580-07	0.183155	0	0.0914198	0.231546	0.19617	0.0325207	0.0397163	0.0401064	0.00156213	0	0	0.00278234	0.0630557	0.0527639	0.0619906	0	0	0.00321102	0	0	0	0.647008	0.783027	0.698056	0.84425	0.656588	0.925583	0.723279	0.905815	0.710289	0.927231	0.593952	0.822617	0.772067	0.544517	0.996817	0.785602	0.574137	0.858045	0.758868	0.743776	0.75925	0.956814	0.802867	0.654156	0.625491	0.843016	0.822533	0.822719
TCGA-CH-5753-01A-11R-1580-07	0.126583	0	0.00865288	0.0700966	0.328984	0.0326393	0.0910012	0	0	0	0	0	0.0871091	0.132097	0.100757	0.00661261	0	0.000258415	0.0152081	0	0	0.666857	0.700237	0.633312	0.592513	0.622306	0.718641	0.634932	0.745564	0.609	0.877388	0.400629	0.722121	0.755216	0.56602	0.997379	0.728643	0.46894	0.868078	0.637884	0.632376	0.625191	0.833701	0.549005	0.581482	0.559161	0.691636	0.789356	0.878238
TCGA-EJ-A8FS-01A-11R-A352-07	0.0513615	0	0.0023212	0.132127	0.172097	0.0497888	0.0290567	0	0	0	0.033731	0	0.174578	0.048041	0.122784	0.01538	0	0.168734	0	0	0	0.561442	0.646338	0.590576	0.61019	0.5913	0.707816	0.593706	0.728562	0.576477	0.848917	0.496144	0.64776	0.750176	0.628461	0.974046	0.712393	0.400082	0.831022	0.643025	0.603595	0.576191	0.780623	0.513942	0.473865	0.450474	0.651386	0.765845	0.84851
TCGA-HC-7080-01A-11R-1965-07	0.00288554	0.0185144	0.00988801	0.0629596	0.169184	0.0044815	0.0228317	0.0241741	0	0	0.0566902	0.0103738	0.00119376	0.0650699	0.144719	0.0247563	0	0.382278	0	0	0	0.498939	0.656967	0.5664	0.522781	0.566112	0.634027	0.568007	0.687315	0.58563	0.855751	0.455183	0.61489	0.677234	0.794251	0.985205	0.684786	0.401647	0.782775	0.582076	0.535078	0.563456	0.779838	0.340729	0.515741	0.519196	0.622489	0.759301	0.741603
TCGA-J9-A52E-01A-11R-A26U-07	0.0320467	0	0.00786474	0.0994131	0.208292	0.00701692	0.0440809	0.0515784	0.00869708	0	0	0	0.230732	0.0674277	0.178428	0.00542066	0	0.0590013	0	0	0	0.559321	0.713137	0.63755	0.634539	0.625026	0.739811	0.654964	0.814837	0.556934	0.892433	0.451263	0.705783	0.761893	0.455365	0.971892	0.699887	0.482177	0.832476	0.631368	0.688088	0.667515	0.875124	0.67987	0.581857	0.591873	0.699975	0.794018	0.781972
TCGA-HC-A9TE-01A-11R-A41O-07	0.0872766	0	0.102463	0.0848279	0.378685	0.0200332	0.0447071	0.00361907	0	0	0.0111027	0.00351796	0.0531091	0.0449411	0.0656877	0.0298613	0.034123	0.0360446	0	0	0	0.702617	0.736945	0.645236	0.686699	0.65508	0.77783	0.681563	0.823985	0.706347	0.902535	0.63362	0.754545	0.761905	0.69288	0.988317	0.726151	0.58104	0.83896	0.683259	0.669999	0.722566	0.921044	0.617997	0.610733	0.595174	0.769445	0.797361	0.732867
TCGA-X4-A8KS-01A-12R-A36G-07	0.0325363	0	0.038949	0.212411	0.212064	0	0.0465027	0.00318653	0	0	0.0750274	0.0263237	0.0738982	0.0713428	0.0365335	0.0353141	0	0.13591	0	0	0	0.604109	0.678376	0.624284	0.63165	0.609408	0.760479	0.631066	0.754836	0.621103	0.857473	0.340552	0.701339	0.713088	0.772171	0.97785	0.689919	0.616817	0.814927	0.640188	0.629644	0.622157	0.831562	0.546156	0.566329	0.512225	0.697119	0.767866	0.774793
TCGA-CH-5788-01A-11R-1580-07	0.0891228	0	0.0290529	0.0377753	0.278441	0	0.0168268	0	0	0	0.0166015	0.000959205	0.275688	0.072844	0.110523	0	0	0.0632041	0	0.0089616	0	0.541965	0.650893	0.61084	0.599587	0.587772	0.610456	0.586355	0.605888	0.628052	0.823707	0.56181	0.593402	0.752772	0.382594	0.961221	0.697376	0.518955	0.793148	0.577064	0.599696	0.600322	0.82017	0.477416	0.480574	0.476429	0.65221	0.770321	0.756333
TCGA-G9-7510-01A-11R-2263-07	0.110522	0	0.106837	0.0612992	0.246695	0	0.040345	0	0	0	0.0107877	0.000432132	0.132098	0.071823	0.116552	0.0319892	0	0.053089	0.0175306	0	0	0.693783	0.69204	0.644828	0.614068	0.648043	0.722984	0.646777	0.742973	0.637519	0.890433	0.588338	0.692444	0.796182	0.70491	0.980629	0.736882	0.521516	0.836136	0.668012	0.625317	0.634086	0.850746	0.509722	0.593148	0.599363	0.699955	0.791211	0.741799
TCGA-TP-A8TT-01A-12R-A41O-07	0.0221831	0	0.00600505	0.220239	0.295776	0.0830335	0	0	0	0.0260949	0	0.00410005	0.0730979	0.111911	0.0616915	0.0500408	0	0.0458278	0	0	0	0.618365	0.733258	0.604503	0.651615	0.644216	0.848651	0.674644	0.850882	0.698293	0.948663	0.69991	0.786842	0.78612	0.706284	1	0.762342	0.603743	0.844928	0.687574	0.691527	0.688668	0.905308	0.614835	0.648783	0.658395	0.765569	0.807391	0.769818
TCGA-HC-8256-01A-11R-2263-07	0.0554999	0	0.00716763	0.161487	0.29287	0.00624072	0.0809475	0	0	0	0.002662	0	0.000385193	0.130189	0.118674	0.0114565	0	0.13242	0	0	0	0.579011	0.650916	0.59227	0.653931	0.596105	0.746577	0.618117	0.74659	0.566655	0.864657	0.502523	0.687131	0.713199	0.695214	0.984914	0.720178	0.495741	0.817444	0.64602	0.603027	0.622198	0.802645	0.582808	0.520403	0.517599	0.692463	0.782952	0.775881
TCGA-VP-A876-01A-11R-A352-07	0.0622712	0	0.0156342	0.158424	0.255665	0	0.0663104	0.00881058	0	0	0.0404069	0.00298826	0.112433	0.1237	0.0668995	0	0	0.0864574	0	0	0	0.547725	0.591712	0.57358	0.56184	0.587274	0.718532	0.570549	0.68054	0.51129	0.86154	0.260701	0.671694	0.70648	0.615822	0.973384	0.693752	0.404426	0.779957	0.60162	0.552846	0.566424	0.737672	0.563264	0.474803	0.483874	0.645169	0.762738	0.713189
TCGA-YL-A8S8-01A-11R-A37L-07	0.108952	0	0.00662266	0.0440252	0.341346	0	0.0470523	0	0.0122045	0	0.0548604	0.0260769	0.0171803	0.118947	0.138104	0.040515	0	0.031692	0.0124214	0	0	0.577628	0.650681	0.622929	0.599057	0.598798	0.701007	0.599508	0.684782	0.517954	0.871223	0.43954	0.626575	0.707148	0.605852	0.976788	0.711083	0.497261	0.833846	0.60864	0.569392	0.566726	0.804871	0.440041	0.503785	0.452536	0.661462	0.758899	0.815203
TCGA-VP-A87H-01A-11R-A352-07	0.101742	0	0.0324345	0.100537	0.282311	0	0.103207	0	0	0	0.0465788	0.0280698	0.0148457	0.0848562	0.104062	0.0287653	0	0.0398892	0.0327027	0	0	0.570464	0.639445	0.62945	0.621968	0.620445	0.695354	0.61106	0.716741	0.556592	0.857479	0.519863	0.66872	0.704391	0.60234	0.976331	0.750327	0.543071	0.819203	0.632738	0.612654	0.602346	0.793304	0.551321	0.535665	0.506361	0.662346	0.772082	0.74534
TCGA-2A-A8VL-01A-21R-A37L-07	0.0398517	0	0.121093	0.177617	0.284764	0	0.0138613	0	0	0	0.0996638	0.0133575	0	0.0843207	0.0369976	0.0447156	0	0.0837582	0	0	0	0.57355	0.601222	0.591761	0.568261	0.583734	0.731103	0.581186	0.717163	0.474213	0.856217	0.451968	0.638433	0.635242	0.649863	0.983242	0.671299	0.505759	0.784979	0.617984	0.564149	0.55569	0.725123	0.471873	0.49925	0.530319	0.636912	0.758071	0.740898
TCGA-KK-A8I6-01A-11R-A36G-07	0.0978377	0	0.0498461	0.0939438	0.259927	0	0.0259078	0	0	0	0.0100754	0.00104605	0.0722787	0.105879	0.104431	0.0303204	0	0.148507	0	0	0	0.545276	0.644117	0.613717	0.590684	0.604591	0.695812	0.607603	0.699965	0.600627	0.858532	0.492783	0.663307	0.739249	0.660266	0.976325	0.726131	0.500359	0.804012	0.643839	0.590251	0.584065	0.793369	0.572373	0.484669	0.522592	0.67506	0.774956	0.727474
TCGA-M7-A722-01A-12R-A36G-07	0.0686323	0.062236	0.0475937	0.0604422	0.121772	0	0	0.000884276	0	0	0	0.0663742	0	0.0288946	0.25994	0.0438204	0	0.236696	0	0	0.00271499	0.542875	0.662849	0.563922	0.610657	0.575332	0.576191	0.596892	0.67273	0.642187	0.879609	0.35002	0.588844	0.72197	0.647588	0.953903	0.674967	0.196926	0.769867	0.655383	0.592942	0.584733	0.812335	0.477766	0.444004	0.531215	0.642486	0.736138	0.717801
TCGA-2A-A8VV-01A-11R-A37L-07	0.0190417	0	0.00356639	0.10301	0.342506	0	0	0	0	0	0.0225975	0.030673	0.163069	0.0853927	0	0.00643189	0	0.22001	0	0.00370167	0	0.518283	0.592355	0.556926	0.592476	0.578262	0.689047	0.555421	0.6757	0.531946	0.830938	0.308094	0.609717	0.684121	0.693695	0.965443	0.677867	0.476589	0.767369	0.573468	0.525217	0.540536	0.705852	0.517857	0.421522	0.490915	0.634397	0.750821	0.678711
TCGA-G9-6371-01A-11R-1789-07	0.027241	0	0.0332349	0.173746	0.315749	0	0.0291268	0.010696	0	0	0	0	0.0653418	0.123147	0.0802089	0.0239793	0	0.11753	0	0	0	0.578891	0.670252	0.629677	0.621863	0.608007	0.746751	0.635251	0.745537	0.587288	0.850982	0.550685	0.688438	0.733988	0.710025	0.986995	0.676723	0.556869	0.816377	0.640737	0.603014	0.616549	0.779467	0.566127	0.54792	0.579715	0.681609	0.777274	0.736913
TCGA-J4-A67K-01A-21R-A30B-07	0	0.054511	0.11104	0.232767	0.132314	0	0.115872	0.00853038	0	0	0.0712149	0.0154689	0.00492837	0.0613486	0.0694206	0.0940292	0	0.0271852	0	0	0.00136968	0.583948	0.673078	0.627045	0.636512	0.627367	0.774163	0.653995	0.807823	0.62372	0.920058	0.691126	0.729502	0.720102	0.600017	0.979529	0.733003	0.562879	0.804285	0.690877	0.636959	0.65759	0.830515	0.625797	0.554659	0.647676	0.719147	0.783648	0.734254
TCGA-EJ-7125-01A-11R-1965-07	0.104219	0	0.00435781	0.0897126	0.291181	0.00220837	0.04746	0	0	0	0.0272665	0.000750444	0.0674205	0.0891755	0.121331	0.0287048	0	0.126212	0	0	0	0.604413	0.703176	0.641388	0.679566	0.62841	0.742081	0.623701	0.749719	0.624873	0.854887	0.534941	0.721044	0.778503	0.764195	0.973948	0.709062	0.506695	0.809384	0.660292	0.636316	0.630476	0.84983	0.648106	0.601959	0.53668	0.714817	0.789103	0.736156
TCGA-V1-A9OY-01A-11R-A41O-07	0.0831673	0	0.126952	0.185889	0.267083	0	0	0	0	0	0.0147041	0.00621762	0.105171	0.0732974	0.0533324	0.0150101	0	0.0691764	0	0	0	0.597792	0.674499	0.627849	0.650095	0.623041	0.785665	0.633025	0.761835	0.680013	0.892292	0.604319	0.69808	0.742953	0.66536	0.98393	0.707581	0.511906	0.819716	0.624515	0.62414	0.633799	0.837477	0.58492	0.528182	0.535592	0.716696	0.786937	0.755504
TCGA-ZG-A9LN-01A-11R-A41O-07	0.10711	0	0.0456694	0.24059	0.153989	0	0.0597691	0.0750288	0.00515742	0	0.0643935	0.00360703	0.0279374	0.0846477	0.0387059	0.0246902	0.0170448	0.0516597	0	0	0	0.683255	0.764856	0.725898	0.790815	0.687854	0.916024	0.746139	0.897803	0.748533	0.930133	0.733639	0.84287	0.763915	0.766027	0.993389	0.791212	0.608437	0.866758	0.736476	0.741264	0.772212	0.934269	0.777408	0.682533	0.714823	0.825122	0.825912	0.840425
TCGA-KK-A6E6-01A-11R-A311-07	0.0771875	0	0.0135221	0.121171	0.34104	0.00281922	0.0600026	0	0.000829623	0	0.0190175	0.000872355	0	0.122895	0.0647948	0.0490749	0	0.111569	0.013778	0	0.00142536	0.596761	0.672525	0.632553	0.615377	0.640945	0.750876	0.633176	0.767582	0.607975	0.887241	0.485746	0.716354	0.719703	0.74036	0.982222	0.732602	0.53392	0.832401	0.619071	0.607183	0.627786	0.807882	0.579895	0.58315	0.523155	0.701599	0.786379	0.754537
TCGA-CH-5748-01A-11R-1580-07	0.115915	0	0.0490904	0.0955541	0.180451	0	0.0170853	0.00398846	0	0	0.0839901	0.0267101	0.171197	0.075242	0	0.000943881	0	0.179832	0	0	0	0.563796	0.649	0.599026	0.634977	0.607102	0.73226	0.602233	0.740133	0.599647	0.86409	0.565443	0.665251	0.724955	0.631561	0.989002	0.729883	0.538516	0.814736	0.641086	0.602675	0.597967	0.791121	0.539043	0.578091	0.570737	0.681871	0.784928	0.754434
TCGA-CH-5743-01A-21R-1580-07	0.0991174	0	0.0503962	0.234459	0.207885	0.0452043	0.0392428	0.0255461	0	0	0	0.0187333	0	0.0746051	0.0721684	0.0880683	0.00293438	0.003334	0.0285738	0	0.00973146	0.662866	0.7531	0.678953	0.622536	0.671007	0.871873	0.683061	0.804413	0.657312	0.887483	0.684367	0.740478	0.773811	0.688691	0.986322	0.764525	0.639218	0.862767	0.699321	0.676675	0.677835	0.873357	0.535401	0.629351	0.642917	0.751744	0.819348	0.754058
TCGA-KK-A8IC-01A-11R-A36G-07	0.107609	0	0.0514506	0.100427	0.319943	0.0160553	0.000683454	0	0	0.00109494	0.00121744	0.0135989	0	0.0589452	0.188213	0.0688818	0.0173083	0.0545731	0	0	0	0.584837	0.678844	0.640203	0.64937	0.638082	0.739091	0.639151	0.734917	0.648972	0.854097	0.616279	0.697387	0.715842	0.623919	0.979338	0.737828	0.57237	0.83675	0.679444	0.62588	0.63788	0.840969	0.576118	0.566649	0.573727	0.717718	0.793101	0.774773
TCGA-EJ-A8FU-01A-11R-A36G-07	0.00152428	0.00281849	0.00489421	0.12939	0.198452	0	0	0.000736306	0	0	0.0854103	0.0713723	0.0987929	0.103605	0	0.0531731	0	0.234016	0	0.0158154	0	0.614788	0.695437	0.620203	0.592191	0.632642	0.761767	0.639663	0.798143	0.626878	0.876624	0.600665	0.701717	0.690014	0.787975	0.983804	0.744177	0.560368	0.825651	0.617333	0.623741	0.622339	0.833876	0.554391	0.55327	0.528447	0.707716	0.797313	0.744484
TCGA-V1-A9ZR-01A-11R-A41O-07	0.0367525	0.0349383	0	0.0892577	0.325731	0.00238691	0.0293484	0.00880128	0	0	0.0329778	0.00886413	0.0889396	0.0431882	0.186298	0.0168192	0	0.0956967	0	0	0	0.628035	0.706925	0.634721	0.660934	0.633846	0.772024	0.647122	0.782232	0.632377	0.918105	0.609466	0.729117	0.805237	0.722033	0.978048	0.727772	0.528692	0.845644	0.694967	0.633971	0.648354	0.916591	0.631329	0.548995	0.580879	0.739443	0.790187	0.77018
TCGA-EJ-A65B-01A-12R-A30B-07	0	0.0531926	0.00491769	0.0559446	0.121756	0	0.0332882	0	0	0	0.0710955	0.000526661	0.31208	0.0129953	0.135792	0.0102135	0.0263652	0.161832	0	0	0	0.56291	0.669346	0.619485	0.590119	0.616696	0.665891	0.632342	0.727835	0.67021	0.871229	0.569883	0.637011	0.787971	0.722714	0.964886	0.700324	0.504324	0.802377	0.673024	0.588298	0.598916	0.822418	0.500861	0.47954	0.52227	0.668454	0.768058	0.759256
TCGA-CH-5764-01A-21R-1580-07	0.0557329	0	0.012044	0.130802	0.350941	0	0.0473711	0	0	0	0.0453045	0.0267177	0.111307	0.105442	0.0290696	0.0111618	0	0.0655023	0	0.00860402	0	0.602486	0.6703	0.624922	0.586744	0.621398	0.820104	0.622583	0.789249	0.52861	0.890758	0.60854	0.721506	0.72271	0.662833	0.982815	0.743079	0.4931	0.823679	0.644618	0.618781	0.607312	0.820519	0.478327	0.555822	0.516951	0.701784	0.784899	0.746035
TCGA-VN-A88M-01A-11R-A352-07	0.0721042	0	0.260789	0.169473	0.157309	0.00955426	0.107289	0	0	0	0.0265164	0.00496864	0	0.0547877	0.0530454	0.0143042	0	0.0698608	0	0	0	0.567901	0.616628	0.540559	0.623758	0.579033	0.726411	0.569116	0.726461	0.558151	0.840861	0.459905	0.662771	0.68089	0.695372	0.963756	0.653513	0.480236	0.783864	0.618386	0.563066	0.569026	0.724883	0.583441	0.501174	0.590749	0.654394	0.751332	0.715066
TCGA-EJ-5503-01A-01R-1580-07	0.107748	0	0.109644	0.14145	0.214621	0.00672941	0.0220894	0.019019	0	0	0.0200766	0.00890173	0.0869883	0.0220279	0.0705544	0.0321766	0.012174	0.11264	0	0	0.0131599	0.619524	0.695382	0.616965	0.680051	0.635951	0.772243	0.638394	0.756764	0.645011	0.890057	0.641735	0.68319	0.744251	0.74007	0.979661	0.753084	0.509957	0.822532	0.671799	0.632653	0.636675	0.848673	0.610434	0.556565	0.603642	0.721761	0.800801	0.750102
TCGA-J4-A67L-01A-11R-A30B-07	0.0901083	0	0.0245071	0.148641	0.187302	0	0.0124452	0.0219393	0.0220193	0	0.0741756	0.00370044	0.0657288	0.0736476	0.0951899	0.0355887	0	0.145006	0	0	0	0.587407	0.689024	0.649564	0.66838	0.643399	0.779379	0.66095	0.814776	0.702614	0.925805	0.620409	0.757025	0.76515	0.678306	0.99193	0.726675	0.54289	0.827683	0.721934	0.656354	0.665129	0.84385	0.601457	0.600263	0.656518	0.729603	0.791798	0.750094
TCGA-EJ-5530-01A-01R-1580-07	0.0594927	0	0.0460487	0.100907	0.209948	0	0.0900326	0	0	0	0.0293725	0.0117082	0.0280107	0.072021	0.0815266	0.0845057	0	0.186426	0	0	0	0.547247	0.658806	0.609509	0.607589	0.604734	0.708253	0.600044	0.727172	0.604008	0.854198	0.541845	0.653134	0.724541	0.677474	0.971671	0.717123	0.37074	0.799384	0.615996	0.580463	0.592447	0.816721	0.567192	0.539522	0.490528	0.681767	0.783113	0.727714
TCGA-QU-A6IO-01A-11R-A31N-07	0.000512902	0.0457537	0.035564	0.228786	0.242746	0	0.0625934	0.0105951	0	0	0.0526561	0.0104987	0.0171215	0.0597795	0.154444	0.00899676	0	0.0699532	0	0	0	0.57331	0.6957	0.616302	0.627627	0.605067	0.762356	0.638645	0.771496	0.525749	0.904826	0.535916	0.6973	0.714981	0.692738	0.970067	0.700798	0.274549	0.805524	0.705404	0.619509	0.656965	0.808559	0.55438	0.532541	0.570365	0.692128	0.759035	0.720143
TCGA-VP-A879-01A-11R-A352-07	0.0566092	0	0.143963	0.0948668	0.245763	0	0	0	0	0	0.0767945	0.029611	0.0879674	0.0262802	0.0171284	0.0102888	0	0.210728	0	0	0	0.553222	0.610773	0.565535	0.562729	0.591114	0.714102	0.577368	0.655389	0.502518	0.86292	0.564176	0.605128	0.680916	0.667685	0.969139	0.690656	0.468879	0.786589	0.625203	0.545459	0.556479	0.751793	0.396984	0.465615	0.543143	0.641357	0.767571	0.729139
TCGA-V1-A9O5-01A-11R-A41O-07	0.0444969	0	0	0.145784	0.368195	0	0	0.0142738	0	0	0	0.0267049	0.0505231	0.146371	0.120785	0.0121128	0	0.0707537	0	0	0	0.637896	0.733592	0.672136	0.681778	0.647919	0.795508	0.696725	0.813357	0.688857	0.914929	0.666497	0.751452	0.775622	0.636149	0.994357	0.733776	0.583733	0.881736	0.722796	0.68083	0.724236	0.924536	0.636311	0.623375	0.52325	0.764432	0.803754	0.846316
TCGA-VP-A878-01A-31R-A352-07	0.0235436	0	0.00970532	0.0805355	0.2622	0	0.0171806	0.014006	0	0	0.0709234	0.0148739	0.083576	0.0336989	0.12305	0.0330259	0.00915309	0.224529	0	0	0	0.573863	0.699072	0.643018	0.579417	0.628494	0.756114	0.627286	0.751932	0.628497	0.891655	0.573883	0.666109	0.761191	0.786849	0.979266	0.716837	0.584424	0.827068	0.66976	0.604418	0.608017	0.824207	0.487288	0.559565	0.527939	0.695326	0.78847	0.761306
TCGA-4L-AA1F-01A-11R-A41O-07	0.113498	0	0.0181976	0.0388112	0.173036	0	0.0280847	0.00663605	0	0	0.0218532	0	0.355318	0.0822904	0.133236	0	0	0.0290398	0	0	0	0.674484	0.787581	0.719763	0.75368	0.679241	0.774229	0.714143	0.83767	0.704817	0.927025	0.5494	0.801379	0.846652	0.655682	0.989897	0.774599	0.616585	0.891725	0.731458	0.704027	0.71683	0.947364	0.698138	0.605751	0.631822	0.794781	0.831302	0.862141
TCGA-KC-A7F6-01A-11R-A33R-07	0.0774886	0	0.0336187	0.213854	0.233137	0	0.0437815	0.0141596	0	0	0.0267111	0.00969306	0.0805434	0.0457541	0.0722469	0.0189559	0	0.130057	0	0	0	0.562628	0.660683	0.612065	0.612584	0.6056	0.770955	0.600333	0.753889	0.557467	0.865792	0.53468	0.662621	0.721776	0.722182	0.974506	0.707326	0.570507	0.803109	0.610268	0.564945	0.58654	0.771304	0.526897	0.435514	0.535338	0.673748	0.772389	0.707103
TCGA-KK-A8IK-01A-11R-A36G-07	0.00649159	0.0765314	0	0.0160383	0.110799	0	0.0231541	0	0	0	0.0135035	0.0474959	0.0284463	0.0222229	0.251575	0.0116646	0	0.38979	0	0.00228764	0	0.660501	0.593872	0.562008	0.57215	0.563002	0.573136	0.554012	0.564341	0.350206	0.814819	0.292061	0.541467	0.708307	0.722397	0.942872	0.656648	0.303466	0.76051	0.591959	0.545246	0.526216	0.756158	0.447369	0.391851	0.417497	0.599822	0.750161	0.707225
TCGA-EJ-A65E-01A-11R-A29R-07	0.0016159	0.0137316	0.00412094	0.155992	0.208035	0	0.0414044	0	0.0145712	0	0.0887783	0.017451	0.0891475	0.0356169	0.142432	0	0.00122022	0.173279	0	0.0126043	0	0.554988	0.637943	0.560013	0.580678	0.59349	0.719732	0.586994	0.729782	0.530164	0.861955	0.499691	0.652116	0.705089	0.617979	0.97291	0.708849	0.512418	0.80093	0.633393	0.582651	0.580019	0.783897	0.502059	0.47916	0.555898	0.654864	0.763936	0.713102
TCGA-EJ-7792-01A-11R-2118-07	0.0939999	0	0.0265717	0.064375	0.305308	0	0.0601997	0.0243195	0	0	0.0422435	0.0188756	0.0451365	0.0328488	0.097539	0.0190888	0.00531686	0.164177	0	0	0	0.593114	0.722724	0.659046	0.707254	0.658679	0.750614	0.669768	0.783841	0.667648	0.891313	0.628797	0.724129	0.766422	0.78104	0.979744	0.7654	0.522742	0.840942	0.686744	0.670841	0.705518	0.909673	0.677653	0.612514	0.609176	0.764127	0.810858	0.778417
TCGA-KK-A8I8-01A-11R-A36G-07	0.0220734	0.00475067	0.000431893	0.143112	0.367698	0	0	0	0	0	0.0147329	0.0347957	0.0700074	0.137844	0.0237983	0.0396453	0	0.137391	0	0.0037186	0	0.676534	0.624905	0.569411	0.637544	0.594898	0.734333	0.601597	0.747348	0.610878	0.86952	0.534642	0.698483	0.718677	0.582584	0.973033	0.698754	0.500178	0.800937	0.595123	0.587527	0.601016	0.807315	0.599436	0.488385	0.509797	0.689104	0.765864	0.74899
TCGA-V1-A8WL-01A-11R-A37L-07	0.0954525	0	0.136616	0.155309	0.216583	0.00657161	0.0145607	0	0.060859	0	0.0522859	0.00297601	0.068	0.0460089	0.0181975	0	0	0.12658	0	0	0	0.607544	0.721072	0.639353	0.720767	0.634527	0.803889	0.665351	0.802999	0.631311	0.899929	0.581962	0.74193	0.716624	0.714898	0.98349	0.750735	0.548438	0.849385	0.638316	0.648059	0.67228	0.837739	0.697456	0.57031	0.58384	0.748471	0.792019	0.833375
TCGA-YL-A8HJ-01A-11R-A36G-07	0.154719	0	0.0172627	0.0768386	0.256808	0	0.00450065	0.0129565	0	0	0.041309	0.0155091	0.189067	0.0435142	0.0532224	0	0	0.134293	0	0	0	0.648107	0.721433	0.615842	0.668825	0.63822	0.803583	0.648287	0.799809	0.660002	0.903881	0.610808	0.719086	0.793833	0.751453	0.981616	0.736454	0.540047	0.825013	0.665954	0.654402	0.652086	0.895836	0.615008	0.537583	0.584922	0.741361	0.796921	0.756089
TCGA-KK-A59Z-01A-12R-A26U-07	0.125804	0	0.053566	0.0723751	0.213263	0	0.0164491	0.0110993	0	0	0.03106	0.00406527	0.133636	0.0448391	0.104349	0.0718409	0	0.0562998	0.0613532	0	0	0.614999	0.686725	0.642438	0.63031	0.628313	0.741208	0.621247	0.735125	0.641375	0.877868	0.604834	0.668545	0.774494	0.703005	0.964879	0.73384	0.540407	0.817627	0.679394	0.61061	0.615516	0.850004	0.577042	0.520322	0.457161	0.696346	0.776166	0.720718
TCGA-HC-7749-01A-11R-2118-07	0.0955624	0	0.0505021	0.107345	0.239301	0	0.0134456	0.0122724	0	0	0.00747548	0	0.0890336	0.0599923	0.160608	0.032139	0	0.132323	0	0	0	0.667418	0.713193	0.620537	0.584744	0.623384	0.741317	0.630699	0.770995	0.604249	0.888799	0.442292	0.694516	0.76988	0.712875	0.986343	0.720886	0.507271	0.832897	0.648469	0.62688	0.622429	0.853911	0.491486	0.541605	0.525595	0.693164	0.791802	0.746411
TCGA-HC-A6AP-01A-11R-A30B-07	0.0642862	0	0.101087	0.0417331	0.139837	0	0.0212342	0.0141753	0.00252839	0	0.0454919	0	0.313697	0.0305004	0.14278	0.0105923	0	0.0720567	0	0	0	0.667832	0.719082	0.613678	0.628739	0.632288	0.734137	0.645518	0.785896	0.647025	0.912136	0.682546	0.685132	0.803963	0.785834	0.973928	0.72093	0.573718	0.816918	0.704604	0.632379	0.626639	0.849939	0.481314	0.577115	0.507231	0.706593	0.771852	0.769322
TCGA-QU-A6IM-01A-11R-A31N-07	0.0379509	0	0.0724852	0.29013	0.195744	0.0150214	0.0570943	0.0577955	0	0	0.078563	0.0221116	0.00499005	0.0507097	0.0547243	0.0296656	0.00594553	0.0270686	0	0	0	0.702645	0.732991	0.646473	0.563501	0.615691	0.850222	0.646163	0.853162	0.686055	0.91175	0.60774	0.751399	0.727053	0.63996	0.986157	0.71649	0.633475	0.815214	0.722579	0.675738	0.672308	0.827874	0.542047	0.604809	0.529517	0.700298	0.762351	0.764592
TCGA-EJ-7314-01A-31R-2118-07	0.0408313	0	0.0147111	0.23465	0.202467	0	0.00307472	0	0	0	0.060747	0.0599901	0.122511	0.0385793	0	0.0103571	0.0268855	0.158674	0	0.0265218	0	0.615226	0.649814	0.605192	0.541543	0.601206	0.751291	0.588665	0.734894	0.606052	0.860232	0.576613	0.655622	0.704572	0.634414	0.981763	0.735681	0.530656	0.820425	0.640622	0.579888	0.528582	0.745224	0.499851	0.438497	0.469588	0.654357	0.771873	0.725135
TCGA-J4-AATV-01A-11R-A41O-07	0.0662674	0	0	0.0688834	0.198084	0.0285875	0.0946827	0.0316203	0	0	0.0204384	0.0502581	0.0337666	0.0402941	0.144032	0.0545559	0.0385281	0.119859	0	0	0.0101433	0.633699	0.680972	0.642196	0.616729	0.653823	0.697275	0.643608	0.701416	0.650588	0.885877	0.558333	0.656745	0.740583	0.718576	0.985907	0.751863	0.581526	0.819566	0.683333	0.630889	0.647717	0.843828	0.485414	0.545236	0.535673	0.700612	0.802666	0.70834
TCGA-H9-7775-01A-11R-2118-07	0.0507943	0	0.00285625	0.0649867	0.251124	0	0.0404745	0	0	0	0.0157363	0.00632909	0.14597	0.0380548	0.113723	0.053748	0	0.216203	0	0	0	0.536043	0.66526	0.57817	0.568729	0.58892	0.665149	0.590488	0.682552	0.553888	0.844273	0.453981	0.630161	0.754657	0.650971	0.97308	0.713184	0.448892	0.803664	0.60737	0.564383	0.560154	0.796665	0.542905	0.442232	0.553151	0.657604	0.775294	0.728965
TCGA-EJ-A65J-01A-11R-A311-07	0.0838298	0	0.00121529	0.0424464	0.277581	0.00191339	0.0544188	0	0	0	0	0.00759057	0	0.0971385	0.347024	0	0.00496003	0.0818826	0	0	0	0.598418	0.672019	0.58756	0.617772	0.602511	0.643324	0.593353	0.648869	0.597674	0.865086	0.264681	0.660499	0.761995	0.460012	0.959817	0.708479	0.426623	0.802538	0.67708	0.595931	0.59242	0.837149	0.658086	0.538998	0.508582	0.667107	0.772523	0.772385
TCGA-KK-A7AP-01A-12R-A33R-07	0.00904179	0.00873766	0	0.233441	0.107658	0	0.0651737	0.0124631	0	0	0.0302931	0.00399724	0.0515531	0.0716052	0.253855	0.0120713	0	0.14011	0	0	0	0.535077	0.602018	0.527629	0.525195	0.558786	0.705961	0.549633	0.662672	0.382363	0.821217	0.439788	0.604264	0.717678	0.57029	0.959812	0.616904	0.512846	0.764172	0.631937	0.519306	0.511177	0.743216	0.448389	0.424613	0.450644	0.599296	0.743381	0.728868
TCGA-YL-A8HL-01A-11R-A36G-07	0.0177187	0	0.103923	0.0587543	0.152697	0	0.0576731	0	0	0	0.0602739	0.0198888	0.104926	0.161282	0.126025	0.0205434	0	0.116294	0	0	0	0.649493	0.580876	0.574873	0.512858	0.580988	0.59531	0.582523	0.624176	0.46251	0.84795	0.445018	0.626173	0.726712	0.571407	0.980674	0.658644	0.429622	0.782892	0.6144	0.540423	0.519641	0.747624	0.48583	0.472998	0.440889	0.612158	0.757401	0.700531
TCGA-EJ-5518-01A-01R-1580-07	0.0301733	0	0	0.0861144	0.330317	0	0.0246141	0	0	0	0	0.0120118	0.0122013	0.0968035	0.204068	0.0889292	0	0.114767	0	0	0	0.569329	0.706681	0.659793	0.60313	0.635115	0.714473	0.652547	0.759062	0.672495	0.870774	0.567553	0.684955	0.775591	0.744035	0.981726	0.739768	0.489523	0.824317	0.667974	0.616248	0.626137	0.874666	0.503625	0.567587	0.50836	0.708569	0.792568	0.757417
TCGA-HC-A632-01A-11R-A29R-07	0.179297	0	0.0304154	0.0681297	0.33226	0	0.0338317	0.0490302	0.00543227	0	0.0340352	0	0.0480825	0.0430212	0.0693445	0.0227323	0.0111563	0.0726195	0	0	0.000612453	0.620258	0.720434	0.671082	0.784433	0.62898	0.760785	0.675818	0.819336	0.681488	0.89629	0.630037	0.769299	0.741888	0.733072	0.985349	0.743321	0.511628	0.845618	0.700185	0.673125	0.715473	0.91299	0.765934	0.578212	0.593508	0.789988	0.80426	0.753508
TCGA-ZG-A9LZ-01A-11R-A41O-07	0.13506	0	0.0985426	0.0958434	0.177243	0.0158713	0.052372	0.0270582	0	0	0.060677	0.009178	0.109395	0.0934339	0.0323676	0.0277355	0	0.0652218	0	0	0	0.687399	0.687413	0.6358	0.609887	0.620297	0.742277	0.637936	0.762276	0.617178	0.889935	0.565007	0.758476	0.750812	0.605148	0.992012	0.693001	0.542853	0.854219	0.658333	0.616365	0.627901	0.846578	0.563243	0.592086	0.577015	0.698963	0.784164	0.82313
TCGA-EJ-5499-01A-01R-1580-07	0.058962	0	0	0.0819056	0.334214	0.0294073	0.0534097	0.0043593	0	0	0.0222883	0.000923787	0	0.108031	0.0741494	0.101664	0	0.130686	0	0	0	0.609653	0.709989	0.653124	0.679971	0.645582	0.779619	0.659569	0.790838	0.726417	0.907755	0.687439	0.759755	0.758739	0.730119	0.980496	0.748848	0.55204	0.841892	0.68762	0.660967	0.66541	0.862379	0.629973	0.588946	0.628695	0.735131	0.811559	0.759158
TCGA-ZG-A9L1-01A-11R-A41O-07	0.0440255	0	0.0220398	0.0990368	0.269903	0	0.0544266	0	0	0	0.0804086	0.0174211	0	0.0917303	0.195957	0	0.000389804	0.00661262	0.101456	0.0165926	0	0.515201	0.604895	0.572632	0.526479	0.590962	0.614253	0.563565	0.586645	0.479527	0.814135	0.261367	0.604485	0.676917	0.622987	0.950235	0.643155	0.463491	0.758852	0.563027	0.526861	0.523424	0.70428	0.461699	0.499117	0.431698	0.601355	0.750711	0.690531
TCGA-CH-5769-01A-11R-1580-07	0.142511	0	0.0100254	0.0669481	0.270874	0.0174996	0.0457464	0	0	0	0.0378627	0.00853578	0.0469047	0.0842601	0.132569	0.0621838	0	0.0740797	0	0	0	0.582435	0.679538	0.595362	0.58757	0.630052	0.730907	0.621841	0.745296	0.650177	0.899122	0.608233	0.696804	0.755729	0.587674	0.980642	0.739639	0.539571	0.832587	0.65375	0.609844	0.592154	0.80391	0.527324	0.56335	0.560578	0.67802	0.788169	0.711419
TCGA-G9-6378-01A-11R-1789-07	0.076107	0	0.00975392	0.0719277	0.372766	0	0.0533692	0	0.000231149	0	0.0342111	0.00667901	0	0.0976853	0.0789974	0.0391091	0	0.159163	0	0	0	0.573262	0.694058	0.594344	0.625252	0.605802	0.702273	0.604569	0.739033	0.60617	0.852499	0.507918	0.697004	0.667743	0.738979	0.978393	0.687726	0.458189	0.821767	0.576521	0.59769	0.58299	0.823771	0.660382	0.555635	0.461035	0.674295	0.770304	0.762331
TCGA-FC-7708-01A-11R-2118-07	0.00528998	0.0103804	0.0105621	0.126849	0.275387	0	0.047359	0	0	0	0.0760012	0.0493584	0.104936	0.0707992	0	0.0457196	0.000982424	0.167372	0	0.00900429	0	0.605318	0.684114	0.655792	0.637341	0.637316	0.787018	0.647506	0.788755	0.646026	0.894537	0.610549	0.693278	0.74251	0.75161	0.988368	0.731403	0.600088	0.831508	0.653571	0.631857	0.64045	0.841231	0.583922	0.580675	0.610604	0.723991	0.806312	0.714999
TCGA-KK-A6E3-01A-21R-A30B-07	0.000194676	0.0243984	0.034034	0.0674491	0.348197	0	0.0536908	0	0.00948112	0	0.0528553	0.00309955	0.0431987	0.0574249	0.0778855	0.0166825	0	0.209288	0	0	0.00211975	0.601448	0.719974	0.630239	0.670849	0.64212	0.751684	0.668412	0.823932	0.616421	0.913683	0.609995	0.745811	0.735513	0.733937	0.984081	0.711331	0.535697	0.825429	0.679405	0.64724	0.669043	0.848651	0.701268	0.614052	0.613607	0.723157	0.783034	0.784812
TCGA-M7-A720-01A-12R-A32O-07	0.0601598	0	0.0128944	0.0797754	0.275858	0	0.0712483	0	0	0	0.0515283	0.0187624	0.152915	0.050214	0.0862508	0	0.00840143	0.131992	0	0	0	0.582256	0.659603	0.607039	0.652944	0.608593	0.741513	0.602805	0.693036	0.609049	0.865226	0.570041	0.662352	0.729315	0.661961	0.980183	0.700304	0.530701	0.82209	0.655003	0.599169	0.582226	0.801051	0.580313	0.532197	0.536115	0.686657	0.783071	0.764031
TCGA-KK-A8I5-01A-11R-A36G-07	0.0252149	0	0.0110371	0.0899168	0.286641	0.000650236	0.00952095	0	0	0.00773689	0.00507595	0	0.236419	0.0398139	0.118277	0.0444438	0	0.125253	0	0	0	0.574891	0.625916	0.591935	0.581257	0.600136	0.680819	0.589211	0.70523	0.582583	0.874103	0.345824	0.642313	0.737188	0.660895	0.984134	0.727127	0.448828	0.814673	0.626348	0.568381	0.567097	0.757882	0.501848	0.538217	0.527986	0.647508	0.769468	0.755587
TCGA-HI-7171-01A-12R-2118-07	0.0882543	0	0.0984097	0.200093	0.281181	0.0230187	0.0123157	0	0	0	0	0.00213824	0.0717598	0.0588448	0.0859714	0.00485296	0	0.0731607	0	0	0	0.633872	0.622621	0.607908	0.618065	0.598632	0.767267	0.610341	0.734181	0.64677	0.868042	0.608186	0.685124	0.712771	0.545776	0.971008	0.697772	0.546974	0.780368	0.612621	0.607224	0.611878	0.793849	0.643646	0.483566	0.515014	0.686485	0.775929	0.718573
TCGA-G9-6342-01A-11R-1965-07	0.110177	0	0.0203043	0.0426251	0.300289	0	0.0363437	0	0	0	0.0547188	0.0264326	0.252835	0.0875181	0	0.00122822	0	0.05561	0	0.0119187	0	0.565291	0.644191	0.60366	0.61228	0.614094	0.712705	0.622046	0.724523	0.590744	0.879895	0.5669	0.669438	0.744166	0.601644	0.977141	0.705633	0.503926	0.808744	0.639283	0.586379	0.599427	0.765019	0.561515	0.484921	0.539193	0.669892	0.782817	0.72104
TCGA-V1-A8WV-01A-11R-A37L-07	0.162213	0	0.0517547	0.122063	0.28653	0	0.0347247	0.0284446	0	0	0.0326392	0.0065398	0.0207937	0.058756	0.0276093	0.0822072	0	0.0857253	0	0	0	0.647706	0.68121	0.611532	0.67389	0.628431	0.784595	0.643119	0.79915	0.620078	0.902166	0.637298	0.736635	0.733546	0.687172	0.979856	0.728883	0.51659	0.828011	0.663377	0.615253	0.648027	0.845836	0.612465	0.555476	0.620703	0.725391	0.781825	0.742884
[truncated: 404 more rows]
[truncated: 31 more columns]

## Sheet: ESTIMATE
ID	StromalScore	ImmuneScore	ESTIMATEScore	TumorPurity		Correlation
[truncated: 496 more rows]
