# Supplementary material for: TMSB10 drives prostate cancer aggressiveness via immune microenvironment regulation
Source: Mol Med. 2025 Apr 30;31:160. doi: 10.1186/s10020-025-01211-8 (PMC12042486; doi:10.1186/s10020-025-01211-8)
Supplement: Supplementary file 8 — Additional file 8. [file 10020_2025_1211_MOESM8_ESM.xlsx]

## Sheet: PD-L1(CD274)
							13.2862
Sample Name	Target Name	Task	Reporter	Quencher	Cт	GAPDH mean（ct）	ΔCT	ΔΔCT	negΔΔCT	2-ΔΔCT	2-ΔΔCT Mean	Ct SD
LNCaP-NC	CD274	UNKNOWN	SYBR	None	29.9668		13.2057	-0.0804515	0.0804515	1.05735	1.00079	0.049011		0.986691	0.0199335	0.99	0.02	±	0.99±0.02
LNCaP-NC	CD274	UNKNOWN	SYBR	None	30.0898		13.3288	0.0425859	-0.0425859	0.970913
LNCaP-NC	CD274	UNKNOWN	SYBR	None	30.0851		13.324	0.0378656	-0.0378656	0.974095
LNCaP-NC	GAPDH	UNKNOWN	SYBR	None	16.7722	16.7611
LNCaP-NC	GAPDH	UNKNOWN	SYBR	None	16.8516
LNCaP-NC	GAPDH	UNKNOWN	SYBR	None	16.6594
LNCaP-NC	CD274	UNKNOWN	SYBR	None	29.9408		13.3093	0.0231182	-0.0231182	0.984103	0.972595	0.0781871
LNCaP-NC	CD274	UNKNOWN	SYBR	None	29.855		13.2235	-0.0626617	0.0626617	1.04439
LNCaP-NC	CD274	UNKNOWN	SYBR	None	30.0869		13.4554	0.169271	-0.169271	0.889292
LNCaP-NC	GAPDH	UNKNOWN	SYBR	None	16.6115	16.6315
LNCaP-NC	GAPDH	UNKNOWN	SYBR	None	16.7192
LNCaP-NC	GAPDH	UNKNOWN	SYBR	None	16.5637
LNCaP-si-1	CD274	UNKNOWN	SYBR	None	30.4266		13.696	0.40988	-0.40988	0.752686	0.798161	0.0966106		0.829806	0.0447528	0.83	0.04	±	0.83±0.04
LNCaP-si-1	CD274	UNKNOWN	SYBR	None	30.4655		13.7349	0.448746	-0.448746	0.73268
LNCaP-si-1	CD274	UNKNOWN	SYBR	None	30.1542		13.4236	0.137461	-0.137461	0.909118
LNCaP-si-1	GAPDH	UNKNOWN	SYBR	None	16.5553	16.7306
LNCaP-si-1	GAPDH	UNKNOWN	SYBR	None	16.7895
LNCaP-si-1	GAPDH	UNKNOWN	SYBR	None	16.8468
LNCaP-si-1	CD274	UNKNOWN	SYBR	None	30.1231		13.5291	0.242934	-0.242934	0.845025	0.861451	0.0257826
LNCaP-si-1	CD274	UNKNOWN	SYBR	None	30.0464		13.4524	0.166232	-0.166232	0.891167
LNCaP-si-1	CD274	UNKNOWN	SYBR	None	30.1178		13.5238	0.237589	-0.237589	0.848161
LNCaP-si-1	GAPDH	UNKNOWN	SYBR	None	16.5109	16.594
LNCaP-si-1	GAPDH	UNKNOWN	SYBR	None	16.6642
LNCaP-si-1	GAPDH	UNKNOWN	SYBR	None	16.607
LNCaP-si-2	CD274	UNKNOWN	SYBR	None	30.5068		13.9815	0.695331	-0.695331	0.617567	0.634309	0.0234664		0.649511	0.0214987	0.65	0.02	±	0.65±0.02
LNCaP-si-2	CD274	UNKNOWN	SYBR	None	30.4085		13.8832	0.59699	-0.59699	0.661132
LNCaP-si-2	CD274	UNKNOWN	SYBR	None	30.4913		13.966	0.679853	-0.679853	0.624229
LNCaP-si-2	GAPDH	UNKNOWN	SYBR	None	16.763	16.5253
LNCaP-si-2	GAPDH	UNKNOWN	SYBR	None	16.4146
LNCaP-si-2	GAPDH	UNKNOWN	SYBR	None	16.3984
LNCaP-si-2	CD274	UNKNOWN	SYBR	None	30.3694		13.7387	0.452566	-0.452566	0.730742	0.664713	0.0681074
LNCaP-si-2	CD274	UNKNOWN	SYBR	None	30.6665		14.0359	0.749761	-0.749761	0.594702
LNCaP-si-2	CD274	UNKNOWN	SYBR	None	30.4974		13.8667	0.58058	-0.58058	0.668695
LNCaP-si-2	GAPDH	UNKNOWN	SYBR	None	16.8316	16.6306
LNCaP-si-2	GAPDH	UNKNOWN	SYBR	None	16.4402
LNCaP-si-2	GAPDH	UNKNOWN	SYBR	None	16.62
LNCaP-con	CD274	UNKNOWN	SYBR	None	30.3587		12.9935	-0.292678	0.292678	1.22491	1.09571	0.122614		1.06691	0.0407377	1.07	0.04	±	1.07±0.04
LNCaP-con	CD274	UNKNOWN	SYBR	None	30.5387		13.1735	-0.112716	0.112716	1.08126
LNCaP-con	CD274	UNKNOWN	SYBR	None	30.6792		13.3139	0.0277275	-0.0277275	0.980964
LNCaP-con	GAPDH	UNKNOWN	SYBR	None	17.1366	17.3653
LNCaP-con	GAPDH	UNKNOWN	SYBR	None	17.9461
LNCaP-con	GAPDH	UNKNOWN	SYBR	None	17.013
LNCaP-con	CD274	UNKNOWN	SYBR	None	30.3796		13.3379	0.0517104	-0.0517104	0.964792	1.0381	0.0681147
LNCaP-con	CD274	UNKNOWN	SYBR	None	30.2574		13.2157	-0.0704965	0.0704965	1.05008
LNCaP-con	CD274	UNKNOWN	SYBR	None	30.1912		13.1494	-0.136759	0.136759	1.09943
LNCaP-con	GAPDH	UNKNOWN	SYBR	None	17.1297	17.0417
LNCaP-con	GAPDH	UNKNOWN	SYBR	None	16.9684
LNCaP-con	GAPDH	UNKNOWN	SYBR	None	17.0271

## Sheet: PD-L2
							14.6516
Sample Name	Target Name	Task	Reporter	Quencher	Cт	GAPDH mean（ct）	ΔCT	ΔΔCT	negΔΔCT	2-ΔΔCT	2-ΔΔCT Mean	Ct SD
LNCaP-NC	PDL2	UNKNOWN	SYBR	None	31.226		14.465	-0.186593	0.186593	1.13807	1.00428	0.115952		0.965959	0.0541988	0.97	0.05	±	0.97±0.05
LNCaP-NC	PDL2	UNKNOWN	SYBR	None	31.499		14.738	0.0863921	-0.0863921	0.941875
LNCaP-NC	PDL2	UNKNOWN	SYBR	None	31.5128		14.7518	0.100201	-0.100201	0.932903
LNCaP-NC	GAPDH	UNKNOWN	SYBR	None	16.7722	16.7611
LNCaP-NC	GAPDH	UNKNOWN	SYBR	None	16.8516
LNCaP-NC	GAPDH	UNKNOWN	SYBR	None	16.6594
LNCaP-NC	PDL2	UNKNOWN	SYBR	None	31.4429		14.8114	0.159823	-0.159823	0.895135	0.927635	0.0760329
LNCaP-NC	PDL2	UNKNOWN	SYBR	None	31.4786		14.8471	0.195527	-0.195527	0.873254
LNCaP-NC	PDL2	UNKNOWN	SYBR	None	31.2623		14.6308	-0.0207926	0.0207926	1.01452
LNCaP-NC	GAPDH	UNKNOWN	SYBR	None	16.6115	16.6315
LNCaP-NC	GAPDH	UNKNOWN	SYBR	None	16.7192
LNCaP-NC	GAPDH	UNKNOWN	SYBR	None	16.5637
LNCaP-si-1	PDL2	UNKNOWN	SYBR	None	31.7968		15.0663	0.414711	-0.414711	0.75017	0.790857	0.0861527		0.740639	0.0710192	0.74	0.07	±	0.74±0.07
LNCaP-si-1	PDL2	UNKNOWN	SYBR	None	31.8311		15.1005	0.448936	-0.448936	0.732583
LNCaP-si-1	PDL2	UNKNOWN	SYBR	None	31.5505		14.82	0.168418	-0.168418	0.889818
LNCaP-si-1	GAPDH	UNKNOWN	SYBR	None	16.5553	16.7306
LNCaP-si-1	GAPDH	UNKNOWN	SYBR	None	16.7895
LNCaP-si-1	GAPDH	UNKNOWN	SYBR	None	16.8468
LNCaP-si-1	PDL2	UNKNOWN	SYBR	None	31.7154		15.1214	0.469838	-0.469838	0.722046	0.69042	0.0615002
LNCaP-si-1	PDL2	UNKNOWN	SYBR	None	31.7003		15.1062	0.454678	-0.454678	0.729673
LNCaP-si-1	PDL2	UNKNOWN	SYBR	None	31.9363		15.3423	0.690724	-0.690724	0.619543
LNCaP-si-1	GAPDH	UNKNOWN	SYBR	None	16.5109	16.594
LNCaP-si-1	GAPDH	UNKNOWN	SYBR	None	16.6642
LNCaP-si-1	GAPDH	UNKNOWN	SYBR	None	16.607
LNCaP-si-2	PDL2	UNKNOWN	SYBR	None	31.8415		15.3161	0.664564	-0.664564	0.630879	0.647226	0.0707347		0.726828	0.112574	0.73	0.11	±	0.73±0.11
LNCaP-si-2	PDL2	UNKNOWN	SYBR	None	31.9477		15.4224	0.770792	-0.770792	0.586096
LNCaP-si-2	PDL2	UNKNOWN	SYBR	None	31.6414		15.1161	0.464539	-0.464539	0.724703
LNCaP-si-2	GAPDH	UNKNOWN	SYBR	None	16.763	16.5253
LNCaP-si-2	GAPDH	UNKNOWN	SYBR	None	16.4146
LNCaP-si-2	GAPDH	UNKNOWN	SYBR	None	16.3984
LNCaP-si-2	PDL2	UNKNOWN	SYBR	None	31.7805		15.1499	0.498301	-0.498301	0.70794	0.806429	0.089589
LNCaP-si-2	PDL2	UNKNOWN	SYBR	None	31.554		14.9234	0.27183	-0.27183	0.828268
LNCaP-si-2	PDL2	UNKNOWN	SYBR	None	31.4616		14.831	0.179384	-0.179384	0.88308
LNCaP-si-2	GAPDH	UNKNOWN	SYBR	None	16.8316	16.6306
LNCaP-si-2	GAPDH	UNKNOWN	SYBR	None	16.4402
LNCaP-si-2	GAPDH	UNKNOWN	SYBR	None	16.62
LNCaP-con	PDL2	UNKNOWN	SYBR	None	31.9628		14.5976	-0.0540198	0.0540198	1.03815	1.14043	0.0957902		1.08341	0.0806358	1.08	0.08	±	1.08±0.08
LNCaP-con	PDL2	UNKNOWN	SYBR	None	31.8088		14.4436	-0.208005	0.208005	1.15509
LNCaP-con	PDL2	UNKNOWN	SYBR	None	31.7205		14.3552	-0.296362	0.296362	1.22804
LNCaP-con	GAPDH	UNKNOWN	SYBR	None	17.1366	17.3653
LNCaP-con	GAPDH	UNKNOWN	SYBR	None	17.9461
LNCaP-con	GAPDH	UNKNOWN	SYBR	None	17.013
LNCaP-con	PDL2	UNKNOWN	SYBR	None	31.8157		14.774	0.122419	-0.122419	0.918646	1.02639	0.137875
LNCaP-con	PDL2	UNKNOWN	SYBR	None	31.7243		14.6825	0.0309658	-0.0309658	0.978765
LNCaP-con	PDL2	UNKNOWN	SYBR	None	31.4524		14.4106	-0.240946	0.240946	1.18177
LNCaP-con	GAPDH	UNKNOWN	SYBR	None	17.1297	17.0417
LNCaP-con	GAPDH	UNKNOWN	SYBR	None	16.9684
LNCaP-con	GAPDH	UNKNOWN	SYBR	None	17.0271

## Sheet: CD276
							5.7224
Sample Name	Target Name	Task	Reporter	Quencher	Cт	GAPDH mean（ct）	ΔCT	ΔΔCT	negΔΔCT	2-ΔΔCT	2-ΔΔCT Mean	Ct SD
LNCaP-NC	CD276	UNKNOWN	SYBR	None	22.4395		5.67845	-0.0439447	0.0439447	1.03093	1.00059	0.0417411		1.04031	0.0561686	1.04	0.06	±	1.04±0.06
LNCaP-NC	CD276	UNKNOWN	SYBR	None	22.5529		5.79187	0.0694739	-0.0694739	0.952985
LNCaP-NC	CD276	UNKNOWN	SYBR	None	22.4579		5.69687	-0.0255292	0.0255292	1.01785
LNCaP-NC	GAPDH	UNKNOWN	SYBR	None	16.7722	16.7611
LNCaP-NC	GAPDH	UNKNOWN	SYBR	None	16.8516
LNCaP-NC	GAPDH	UNKNOWN	SYBR	None	16.6594
LNCaP-NC	CD276	UNKNOWN	SYBR	None	22.2892		5.65773	-0.0646689	0.0646689	1.04584	1.08002	0.0962974
LNCaP-NC	CD276	UNKNOWN	SYBR	None	22.346		5.71452	-0.00788066	0.00788066	1.00548
LNCaP-NC	CD276	UNKNOWN	SYBR	None	22.1045		5.47295	-0.249443	0.249443	1.18875
LNCaP-NC	GAPDH	UNKNOWN	SYBR	None	16.6115	16.6315
LNCaP-NC	GAPDH	UNKNOWN	SYBR	None	16.7192
LNCaP-NC	GAPDH	UNKNOWN	SYBR	None	16.5637
LNCaP-si-1	CD276	UNKNOWN	SYBR	None	22.8747		6.14419	0.421796	-0.421796	0.746495	0.793048	0.066679		0.774923	0.0256335	0.77	0.03	±	0.77±0.03
LNCaP-si-1	CD276	UNKNOWN	SYBR	None	22.8428		6.11224	0.389838	-0.389838	0.763215
LNCaP-si-1	CD276	UNKNOWN	SYBR	None	22.6548		5.92425	0.20185	-0.20185	0.869435
LNCaP-si-1	GAPDH	UNKNOWN	SYBR	None	16.5553	16.7306
LNCaP-si-1	GAPDH	UNKNOWN	SYBR	None	16.7895
LNCaP-si-1	GAPDH	UNKNOWN	SYBR	None	16.8468
LNCaP-si-1	CD276	UNKNOWN	SYBR	None	22.4858		5.89177	0.169369	-0.169369	0.889232	0.756797	0.123843
LNCaP-si-1	CD276	UNKNOWN	SYBR	None	22.7561		6.16207	0.439672	-0.439672	0.737302
LNCaP-si-1	CD276	UNKNOWN	SYBR	None	22.9516		6.35758	0.635187	-0.635187	0.643857
LNCaP-si-1	GAPDH	UNKNOWN	SYBR	None	16.5109	16.594
LNCaP-si-1	GAPDH	UNKNOWN	SYBR	None	16.6642
LNCaP-si-1	GAPDH	UNKNOWN	SYBR	None	16.607
LNCaP-si-2	CD276	UNKNOWN	SYBR	None	22.9431		6.41781	0.695417	-0.695417	0.617531	0.633318	0.0344697		0.656205	0.0323669	0.66	0.03	±	0.66±0.03
LNCaP-si-2	CD276	UNKNOWN	SYBR	None	22.9619		6.43654	0.714139	-0.714139	0.609569
LNCaP-si-2	CD276	UNKNOWN	SYBR	None	22.8193		6.29403	0.571635	-0.571635	0.672854
LNCaP-si-2	GAPDH	UNKNOWN	SYBR	None	16.763	16.5253
LNCaP-si-2	GAPDH	UNKNOWN	SYBR	None	16.4146
LNCaP-si-2	GAPDH	UNKNOWN	SYBR	None	16.3984
LNCaP-si-2	CD276	UNKNOWN	SYBR	None	22.8924		6.26182	0.539424	-0.539424	0.688045	0.679091	0.0265302
LNCaP-si-2	CD276	UNKNOWN	SYBR	None	22.8676		6.237	0.514602	-0.514602	0.699986
LNCaP-si-2	CD276	UNKNOWN	SYBR	None	22.9762		6.34557	0.62317	-0.62317	0.649243
LNCaP-si-2	GAPDH	UNKNOWN	SYBR	None	16.8316	16.6306
LNCaP-si-2	GAPDH	UNKNOWN	SYBR	None	16.4402
LNCaP-si-2	GAPDH	UNKNOWN	SYBR	None	16.62
LNCaP-con	CD276	UNKNOWN	SYBR	None	23.0934		5.7281	0.00570272	-0.00570272	0.996055	0.969807	0.0364748		0.950199	0.0277294	0.95	0.03	±	0.95±0.03
LNCaP-con	CD276	UNKNOWN	SYBR	None	23.1952		5.82996	0.107559	-0.107559	0.928157
LNCaP-con	CD276	UNKNOWN	SYBR	None	23.1092		5.7439	0.0215001	-0.0215001	0.985208
LNCaP-con	GAPDH	UNKNOWN	SYBR	None	17.1366	17.3653
LNCaP-con	GAPDH	UNKNOWN	SYBR	None	17.9461
LNCaP-con	GAPDH	UNKNOWN	SYBR	None	17.013
LNCaP-con	CD276	UNKNOWN	SYBR	None	23.0095		5.96774	0.245345	-0.245345	0.843614	0.930591	0.0862602
LNCaP-con	CD276	UNKNOWN	SYBR	None	22.7411		5.69933	-0.0230652	0.0230652	1.01612
LNCaP-con	CD276	UNKNOWN	SYBR	None	22.8657		5.82393	0.10153	-0.10153	0.932044
LNCaP-con	GAPDH	UNKNOWN	SYBR	None	17.1297	17.0417
LNCaP-con	GAPDH	UNKNOWN	SYBR	None	16.9684
LNCaP-con	GAPDH	UNKNOWN	SYBR	None	17.0271

## Sheet: IDO1
							8.79167
Sample Name	Target Name	Task	Reporter	Quencher	Cт	GAPDH mean（ct）	ΔCT	ΔΔCT	negΔΔCT	2-ΔΔCT	2-ΔΔCT Mean	Ct SD
LNCaP-NC	IDO1	UNKNOWN	SYBR	None	25.4313		8.67026	-0.121408	0.121408	1.0878	1.0024	0.0849479		1.0019	0.000708689	1	0	±	1±0
LNCaP-NC	IDO1	UNKNOWN	SYBR	None	25.6763		8.91525	0.123579	-0.123579	0.917908
LNCaP-NC	IDO1	UNKNOWN	SYBR	None	25.5506		8.7895	-0.00217082	0.00217082	1.00151
LNCaP-NC	GAPDH	UNKNOWN	SYBR	None	16.7722	16.7611
LNCaP-NC	GAPDH	UNKNOWN	SYBR	None	16.8516
LNCaP-NC	GAPDH	UNKNOWN	SYBR	None	16.6594
LNCaP-NC	IDO1	UNKNOWN	SYBR	None	25.2363		8.60477	-0.186898	0.186898	1.13831	1.0014	0.129787
LNCaP-NC	IDO1	UNKNOWN	SYBR	None	25.4439		8.81241	0.0207432	-0.0207432	0.985725
LNCaP-NC	IDO1	UNKNOWN	SYBR	None	25.6073		8.97582	0.184155	-0.184155	0.880164
LNCaP-NC	GAPDH	UNKNOWN	SYBR	None	16.6115	16.6315
LNCaP-NC	GAPDH	UNKNOWN	SYBR	None	16.7192
LNCaP-NC	GAPDH	UNKNOWN	SYBR	None	16.5637
LNCaP-si-1	IDO1	UNKNOWN	SYBR	None	25.942		9.21148	0.419811	-0.419811	0.747523	0.824014	0.072056		0.785719	0.0541582	0.79	0.05	±	0.79±0.05
LNCaP-si-1	IDO1	UNKNOWN	SYBR	None	25.6894		8.9588	0.167131	-0.167131	0.890612
LNCaP-si-1	IDO1	UNKNOWN	SYBR	None	25.7843		9.05371	0.262039	-0.262039	0.833909
LNCaP-si-1	GAPDH	UNKNOWN	SYBR	None	16.5553	16.7306
LNCaP-si-1	GAPDH	UNKNOWN	SYBR	None	16.7895
LNCaP-si-1	GAPDH	UNKNOWN	SYBR	None	16.8468
LNCaP-si-1	IDO1	UNKNOWN	SYBR	None	25.7616		9.16756	0.375887	-0.375887	0.770631	0.747423	0.0202652
LNCaP-si-1	IDO1	UNKNOWN	SYBR	None	25.8232		9.22918	0.437508	-0.437508	0.738409
LNCaP-si-1	IDO1	UNKNOWN	SYBR	None	25.8334		9.23933	0.447664	-0.447664	0.733229
LNCaP-si-1	GAPDH	UNKNOWN	SYBR	None	16.5109	16.594
LNCaP-si-1	GAPDH	UNKNOWN	SYBR	None	16.6642
LNCaP-si-1	GAPDH	UNKNOWN	SYBR	None	16.607
LNCaP-si-2	IDO1	UNKNOWN	SYBR	None	25.7874		9.26208	0.470413	-0.470413	0.721758	0.681069	0.0628137		0.695564	0.020499	0.7	0.02	±	0.7±0.02
LNCaP-si-2	IDO1	UNKNOWN	SYBR	None	26.0331		9.50781	0.716136	-0.716136	0.608725
LNCaP-si-2	IDO1	UNKNOWN	SYBR	None	25.8056		9.28026	0.488588	-0.488588	0.712722
LNCaP-si-2	GAPDH	UNKNOWN	SYBR	None	16.763	16.5253
LNCaP-si-2	GAPDH	UNKNOWN	SYBR	None	16.4146
LNCaP-si-2	GAPDH	UNKNOWN	SYBR	None	16.3984
LNCaP-si-2	IDO1	UNKNOWN	SYBR	None	25.8229		9.19228	0.400609	-0.400609	0.757538	0.710059	0.0413826
LNCaP-si-2	IDO1	UNKNOWN	SYBR	None	25.9556		9.32494	0.533271	-0.533271	0.690986
LNCaP-si-2	IDO1	UNKNOWN	SYBR	None	25.9752		9.34456	0.552894	-0.552894	0.681651
LNCaP-si-2	GAPDH	UNKNOWN	SYBR	None	16.8316	16.6306
LNCaP-si-2	GAPDH	UNKNOWN	SYBR	None	16.4402
LNCaP-si-2	GAPDH	UNKNOWN	SYBR	None	16.62
LNCaP-con	IDO1	UNKNOWN	SYBR	None	26.0485		8.68325	-0.108422	0.108422	1.07805	0.994696	0.0738203		0.962919	0.0449404	0.96	0.04	±	0.96±0.04
LNCaP-con	IDO1	UNKNOWN	SYBR	None	26.2031		8.83789	0.0462215	-0.0462215	0.968469
LNCaP-con	IDO1	UNKNOWN	SYBR	None	26.2499		8.88467	0.0930012	-0.0930012	0.93757
LNCaP-con	GAPDH	UNKNOWN	SYBR	None	17.1366	17.3653
LNCaP-con	GAPDH	UNKNOWN	SYBR	None	17.9461
LNCaP-con	GAPDH	UNKNOWN	SYBR	None	17.013
LNCaP-con	IDO1	UNKNOWN	SYBR	None	25.939		8.89723	0.105563	-0.105563	0.929442	0.931141	0.0686084
LNCaP-con	IDO1	UNKNOWN	SYBR	None	25.8326		8.79083	-0.000840505	0.000840505	1.00058
LNCaP-con	IDO1	UNKNOWN	SYBR	None	26.0453		9.00357	0.211903	-0.211903	0.863397
LNCaP-con	GAPDH	UNKNOWN	SYBR	None	17.1297	17.0417
LNCaP-con	GAPDH	UNKNOWN	SYBR	None	16.9684
LNCaP-con	GAPDH	UNKNOWN	SYBR	None	17.0271

## Sheet: IMvigor210
id	Response	TMSB10
SAM065890737112	CR/PR	9.90115
SAM0684af734db1	CR/PR	8.50381
SAM075e037d95bc	CR/PR	6.95278
SAM07a93a28f801	CR/PR	10.9578
SAM14938611a2d3	CR/PR	8.87801
SAM14df63a65411	CR/PR	9.49469
SAM1abf01dd4544	CR/PR	9.86189
SAM1f66db567eb5	CR/PR	9.90191
SAM203dcf14f927	CR/PR	10.7091
SAM25510f300d79	CR/PR	8.36726
SAM2570ff4aae6e	CR/PR	9.23073
SAM27299aed7681	CR/PR	7.21295
SAM2e9ac0b1b250	CR/PR	9.81373
SAM2eb07dedf07f	CR/PR	9.14035
SAM30b5c6c54cf7	CR/PR	9.8139
SAM31d9176e11fb	CR/PR	9.76646
SAM3b15b4c6311d	CR/PR	9.96826
SAM3e04eb914f3d	CR/PR	8.985
SAM4caabd64e7fd	CR/PR	8.76634
SAM548551ef782c	CR/PR	10.234
SAM560f23d6a3ad	CR/PR	9.55144
SAM572f19794c96	CR/PR	9.29452
SAM5767dd75d142	CR/PR	8.99523
SAM58e7832f4e7d	CR/PR	8.62166
SAM6083aac8db99	CR/PR	9.37448
SAM6157c8f38b72	CR/PR	8.51204
SAM670649e105b5	CR/PR	8.50011
SAM681e4bf7cf85	CR/PR	7.6868
SAM6cb230f208a8	CR/PR	9.50175
SAM6f2a102a99df	CR/PR	9.47844
SAM6ff654a20f98	CR/PR	8.07678
SAM727c0e92a2a7	CR/PR	9.52025
SAM73663ee4a96e	CR/PR	8.3557
SAM771445e92421	CR/PR	8.70366
SAM7b40007f4aa4	CR/PR	9.58609
SAM7d7c54623618	CR/PR	8.98443
SAM8533e5e261d6	CR/PR	9.22002
SAM8884fe446d20	CR/PR	9.95496
SAM8a1b0e02ee42	CR/PR	8.90345
SAM91c47b054ffb	CR/PR	9.29984
SAM97a00e0929fb	CR/PR	9.30456
SAMa535fcdf18a0	CR/PR	8.58906
SAMaaf505c36f93	CR/PR	8.41721
SAMaec7380f9ab0	CR/PR	8.69822
SAMb15ac6e4c4ef	CR/PR	9.16679
SAMb2f1d0e54ece	CR/PR	9.53305
SAMb3c02294aba7	CR/PR	12.0941
SAMb419a8fcbfcd	CR/PR	7.73447
SAMb470eb8f04be	CR/PR	8.67064
SAMbf1a3ae828e6	CR/PR	8.8382
SAMc1251c7bfee2	CR/PR	9.08468
SAMc1b27bc16435	CR/PR	8.44678
SAMc2a1820d4e6b	CR/PR	9.10346
SAMc919aebc7fdd	CR/PR	9.16274
SAMcc7a42d87e9c	CR/PR	8.899
SAMd027124354ce	CR/PR	9.36138
SAMd35318127278	CR/PR	7.80363
SAMd3601288319e	CR/PR	9.50403
SAMd3bd67996035	CR/PR	9.83638
SAMd43f8933066b	CR/PR	9.61812
SAMd7d57ee3a863	CR/PR	9.56674
SAMe1eb5d988760	CR/PR	9.46526
SAMe50d15fde368	CR/PR	7.99292
SAMe712352fb82a	CR/PR	8.67333
SAMeaa477a5384b	CR/PR	9.4145
SAMf275eb859a39	CR/PR	8.62832
SAMfb7aec7cb0e2	CR/PR	9.38362
SAMffa5c7cad0e5	CR/PR	9.50554
SAM0257bbbbd388	SD/PD	9.39601
SAM025b45c27e05	SD/PD	9.4343
SAM032c642382a7	SD/PD	9.79847
SAM0571f17f4045	SD/PD	9.3343
SAM08cce2fa88f2	SD/PD	7.77488
SAM09c84ec0cf34	SD/PD	8.81931
SAM0a0f2bac4b20	SD/PD	9.68515
SAM0a7c2091dd56	SD/PD	9.49513
SAM0bdb3428bd13	SD/PD	9.4217
SAM0ce9c983b20f	SD/PD	9.77542
SAM0d855cff64e6	SD/PD	8.44829
SAM0f956e757453	SD/PD	10.0068
SAM110501d0eedb	SD/PD	8.51867
SAM12502d970c10	SD/PD	8.85098
SAM166a419a4e5a	SD/PD	8.86651
SAM18039827e1b9	SD/PD	8.15853
SAM181b638b8248	SD/PD	9.70566
SAM187e056d6a2a	SD/PD	9.54853
SAM18a4dabbc557	SD/PD	7.8284
SAM18b9351e265a	SD/PD	9.83026
SAM18bc1078bc15	SD/PD	7.87258
SAM18be5b395318	SD/PD	7.98457
SAM19fec8f3b3bd	SD/PD	9.75288
SAM1a87df750b9d	SD/PD	10.1231
SAM1ab1b28d9f2b	SD/PD	8.86394
SAM1ac4e3dee297	SD/PD	9.49575
SAM1c0ecfb3eb63	SD/PD	9.58614
SAM1c8b086175ca	SD/PD	8.74969
SAM1dda30f1c5be	SD/PD	9.01457
SAM1e9c4d1d39ae	SD/PD	9.24491
SAM1f83ebd6be9b	SD/PD	8.63053
SAM1fa6bcb7fc48	SD/PD	8.4229
SAM2070b416069c	SD/PD	8.5547
SAM23095936e611	SD/PD	8.26866
SAM23aa15d4a0b0	SD/PD	9.19904
SAM26104d5adc89	SD/PD	9.06344
SAM2624229effe8	SD/PD	8.43281
SAM28687037e4ff	SD/PD	10.1011
SAM28e6031ac18b	SD/PD	8.64124
SAM297c0301e861	SD/PD	9.91742
SAM29da928587ad	SD/PD	9.34653
SAM2b672f4336c7	SD/PD	7.67848
SAM2bba8cb35e48	SD/PD	8.61521
SAM2c9586161ce6	SD/PD	7.72799
SAM2dc3f04e45e9	SD/PD	9.33965
SAM2e7aa8fa0ab3	SD/PD	8.07285
SAM2f228939632f	SD/PD	9.66654
SAM30cf07d4874f	SD/PD	9.96304
SAM31f41dd0d6ca	SD/PD	8.88516
SAM3330c03fdf00	SD/PD	9.32279
SAM34430ef08e5b	SD/PD	8.7033
SAM36851bc8b9ae	SD/PD	9.13867
SAM36a9225b0222	SD/PD	9.45769
SAM36d87392593b	SD/PD	9.00822
SAM3894ac3956a5	SD/PD	9.44416
SAM39eb94fa504d	SD/PD	8.35953
SAM3a1c9632ff7b	SD/PD	8.74716
SAM3b1066e5801b	SD/PD	9.32893
SAM3cb94b0d5297	SD/PD	8.01061
SAM3e8baff50d7a	SD/PD	10.1764
SAM3ee5dcd894f0	SD/PD	8.98499
SAM415f36ad349e	SD/PD	9.79471
SAM4305ab968b90	SD/PD	7.46894
SAM4501e41e4751	SD/PD	9.81533
SAM45c8e6412c66	SD/PD	10.0147
SAM468a9e1dc821	SD/PD	9.52479
SAM47fc46c3d6be	SD/PD	9.00507
SAM49d48750e294	SD/PD	9.02428
SAM49f9b2e57aa5	SD/PD	9.46463
SAM4b0175e8db6e	SD/PD	9.17573
SAM4b7ea015fd9e	SD/PD	6.50147
SAM5234688806a7	SD/PD	8.01426
SAM52500cabdd36	SD/PD	7.06995
SAM52e3fa3ad574	SD/PD	9.00061
SAM54e58f1b0230	SD/PD	9.15095
SAM553c3c35b847	SD/PD	10.2229
SAM557dde1b9f3e	SD/PD	8.66834
SAM563d6233dfa2	SD/PD	10.0501
SAM568ce160abd9	SD/PD	8.18604
SAM59f392864f5d	SD/PD	8.98581
SAM59fda9035d1d	SD/PD	8.71991
SAM5a2347c0498a	SD/PD	8.65177
SAM5b57e47fdcb3	SD/PD	7.85875
SAM5c139c5c1c4f	SD/PD	8.92455
SAM5cc2d9036053	SD/PD	8.5702
SAM5cfa1699bdb7	SD/PD	8.82552
SAM5d1dfd5207f5	SD/PD	8.82662
SAM5d989c86255e	SD/PD	8.38874
SAM5e3bae090b8c	SD/PD	9.09422
SAM5fe7a81a39dd	SD/PD	9.5425
SAM61b9d4d84c64	SD/PD	8.99013
SAM61baf919bb01	SD/PD	8.88457
SAM62fb1388c871	SD/PD	9.63451
SAM63405b04ab2d	SD/PD	8.7211
SAM63b2189c36d7	SD/PD	9.31598
SAM65afda25b920	SD/PD	9.44664
SAM6662f5181f87	SD/PD	8.47796
SAM675a12a09c15	SD/PD	8.9448
SAM6780ed436b55	SD/PD	10.2183
SAM6792d6e98068	SD/PD	9.00693
SAM6964a6d7b967	SD/PD	8.77504
SAM6cbc10abddb0	SD/PD	9.44883
SAM6d2ae0c39b96	SD/PD	9.15952
SAM6dd7ad1d797d	SD/PD	9.72131
SAM7114d99032ec	SD/PD	9.3345
SAM716f54e468f4	SD/PD	9.70356
SAM75142fcab9df	SD/PD	9.18384
SAM7538ad9ff524	SD/PD	8.83374
SAM753d4bb52dbe	SD/PD	8.72698
SAM75f12d1a55fc	SD/PD	9.08272
SAM76a431ba6ce1	SD/PD	9.7759
SAM7829a341b9f3	SD/PD	9.45583
SAM7893196e0e89	SD/PD	8.59271
SAM7aa01fc49a80	SD/PD	9.29031
SAM7bff231634e9	SD/PD	10.6495
SAM7c67b05aa109	SD/PD	8.73837
SAM7d2dfba6cd84	SD/PD	8.88173
SAM7f0d9cc7f001	SD/PD	9.27981
SAM7fb6987514a4	SD/PD	8.71237
SAM7fb7a13c096b	SD/PD	8.82458
SAM80c6183220e6	SD/PD	9.34412
SAM81b71522417a	SD/PD	8.50509
SAM822b226466a1	SD/PD	8.23469
SAM85f0a3ac1c45	SD/PD	8.70252
SAM87a8e18eb45b	SD/PD	7.96151
SAM8b4b8b0f9e73	SD/PD	8.87112
SAM8e469834acc1	SD/PD	8.62696
SAM8e8ef2368dfa	SD/PD	8.87326
SAM8f2275c36e8c	SD/PD	8.11441
SAM9306c5c92444	SD/PD	10.011
SAM9410b866974a	SD/PD	10.1759
SAM943df5cf15df	SD/PD	9.7568
SAM94859b440b1d	SD/PD	9.61373
SAM9539a4f19ebc	SD/PD	8.83004
SAM957378bd907f	SD/PD	9.31987
SAM961d04c42bd9	SD/PD	9.08535
SAM9725303dce0c	SD/PD	9.73261
SAM978a587b207e	SD/PD	10.2093
SAM99a46b9eec27	SD/PD	9.20548
SAM9a2cf3c06fb3	SD/PD	9.38989
SAM9aa6a095a9d6	SD/PD	9.36443
SAM9cafb905b36a	SD/PD	10.31
SAM9d2494119c05	SD/PD	8.30414
SAM9daccafc18db	SD/PD	8.80152
SAM9e11ec6bea80	SD/PD	9.86488
SAM9fb814c22bdb	SD/PD	9.49196
SAMa1871f491b02	SD/PD	9.16021
SAMa1e62d323e1d	SD/PD	8.67803
SAMa321770ac31c	SD/PD	10.1204
SAMa424c75831b4	SD/PD	8.7674
SAMa90d73f8d891	SD/PD	9.40025
SAMa913c6139ec8	SD/PD	9.13611
SAMa9ca8536d2b1	SD/PD	8.94719
SAMaabf4afe4213	SD/PD	9.53785
SAMab8052a03398	SD/PD	8.49158
SAMabc151b01ea3	SD/PD	8.84421
SAMad83c9c53537	SD/PD	9.47637
SAMae02629a97f7	SD/PD	8.31189
SAMae1690469964	SD/PD	8.68992
SAMae4da274eded	SD/PD	8.20289
SAMaf42c1541269	SD/PD	9.43129
SAMb0a83e5fbde9	SD/PD	9.27966
SAMb0d11db9aa79	SD/PD	9.23247
SAMb15ad09d6e24	SD/PD	9.14495
SAMb2e4a082541a	SD/PD	9.21852
SAMb4c7a001537d	SD/PD	7.73237
SAMb8070b7937e7	SD/PD	8.76833
SAMb8101c538753	SD/PD	9.53072
SAMb963dda93cfd	SD/PD	9.58887
SAMba1a34b5a060	SD/PD	9.6495
SAMba7176afe070	SD/PD	8.26242
SAMbc8dc3a7b54e	SD/PD	9.63639
SAMbcb07ba81cee	SD/PD	8.25993
SAMbcbc7957c264	SD/PD	8.86137
SAMbda79f955628	SD/PD	9.22392
SAMbe83eae4026e	SD/PD	8.08729
SAMbfdffb97c446	SD/PD	9.42618
SAMc0d625a50eb8	SD/PD	8.94243
SAMc0da5d48686d	SD/PD	9.81426
SAMc0ef41aa6c8b	SD/PD	8.84781
SAMc57eadb2d82b	SD/PD	8.12083
SAMc692536a795a	SD/PD	8.82389
SAMc6eff056c89a	SD/PD	9.02624
SAMcabb6d58ff55	SD/PD	9.02531
SAMcb132b0cdd2c	SD/PD	10.8222
SAMcc4675f394a1	SD/PD	8.43376
SAMce39dd79b441	SD/PD	10.3259
SAMcf018fee2acd	SD/PD	9.0007
SAMd135d5867fe3	SD/PD	9.99767
SAMd1bd63734394	SD/PD	9.88039
SAMd215b503f99a	SD/PD	8.8564
SAMd2492b2a31bb	SD/PD	9.70183
SAMd4c0837b0997	SD/PD	9.09086
SAMd636e3461955	SD/PD	8.93496
SAMd697ba701077	SD/PD	8.12773
SAMd86389d0d768	SD/PD	7.9904
SAMd98bac0a070f	SD/PD	8.76193
SAMda4d892fddc8	SD/PD	9.13757
SAMdab9ca8fb5de	SD/PD	8.92418
SAMdad5c29dc105	SD/PD	9.39742
SAMdb3f50c9129c	SD/PD	8.6172
SAMdcae54fcd7fa	SD/PD	9.77487
SAMdee1011782cd	SD/PD	8.74257
SAMdf3e42c8672a	SD/PD	9.99503
SAMe07c4560772d	SD/PD	7.11507
SAMe0c49ea0df5d	SD/PD	9.66363
SAMe3210d3632b4	SD/PD	9.03541
SAMe3d4266775a9	SD/PD	7.85663
SAMe41b1e773582	SD/PD	9.91566
SAMe56c96c51190	SD/PD	9.625
SAMe5bc41772bc9	SD/PD	9.91206
SAMe7bcab05402e	SD/PD	8.8598
SAMe7bf6c015192	SD/PD	9.54367
SAMe7e4f7c076a7	SD/PD	9.86439
SAMe9475f77504b	SD/PD	8.67466
SAMe94c30c30616	SD/PD	8.86385
SAMe97af0feefdf	SD/PD	9.06573
SAMe9ae8beb82fa	SD/PD	8.40616
SAMeb29625f76a5	SD/PD	8.45045
SAMeb587a68006b	SD/PD	8.97939
SAMee3844cc0b9f	SD/PD	8.88142
SAMef0e3d2415fd	SD/PD	9.16421
SAMeff2ce356ccb	SD/PD	8.46009
SAMf20b827dca51	SD/PD	9.65072
SAMf28c01545593	SD/PD	7.96347
SAMf2aae1443f67	SD/PD	8.83738
SAMf3a9bce50099	SD/PD	8.86139
SAMf82bbdc267c8	SD/PD	7.71212
SAMfd947610629d	SD/PD	9.05216
SAMfed609955db9	SD/PD	9.7123

## Sheet: Immunofluorescence
	TMSB10	Mean		Normalized value
1	1	77.989	68.4143	1.13995
	2	65.398		0.955911
	3	67.425		0.985539
2	4	61.228		0.894959
	5	70.907		1.03643
	6	67.539		0.987205
3	1	114.61		1.67523
	2	123.775		1.8092
	3	118.938		1.7385
4	4	96.22		1.40643
	5	57.617		0.842177
	6	83.227		1.21651
	PDL1	Mean
1	1	74.626	91.8627	0.812365
	2	112.487		1.22451
	3	109.451		1.19146
2	4	90.048		0.980246
	5	79.416		0.864508
	6	85.148		0.926905
3	1	110.271		1.20039
	2	113.699		1.23771
	3	104.454		1.13707
4	4	121.467		1.32227
	5	114.981		1.25166
	6	105.917		1.15299
	IDO1	Mean
1	1	101.797	101.515	1.00277
	2	120.17		1.18376
	3	115.677		1.1395
2	4	104.724		1.03161
	5	81.724		0.80504
	6	85.001		0.83732
3	1	139.183		1.37105
	2	139.523		1.3744
	3	149.91		1.47672
4	4	125.165		1.23296
	5	129.849		1.27911
	6	131.473		1.2951
	CD276	Mean
1	1	57.552	56.7082	1.01488
	2	45.859		0.808684
	3	40.882		0.720919
2	4	60.194		1.06147
	5	74.251		1.30935
	6	61.511		1.08469
3	1	95.051		1.67614
	2	140.324		2.47449
	3	132.305		2.33309
4	4	73.337		1.29324
	5	87.948		1.55089
	6	90.816		1.60146
	PDL2	Mean
1	1	69.494	55.6077	1.24972
	2	43.576		0.783633
	3	35.439		0.637304
2	4	65.962		1.1862
	5	58.016		1.04331
	6	61.159		1.09983
3	1	75.92		1.36528
	2	105.956		1.90542
	3	91.537		1.64612
4	4	106.708		1.91894
	5	130.154		2.34058
	6	123.127		2.21421
